# Supplementary material for: Data on characterization and electrochemical analysis of zinc oxide and tungsten trioxide as counter electrodes for electrochromic devices
Source: Data Brief. 2020 Jun 20;31:105891. doi: 10.1016/j.dib.2020.105891 (PMC7326711; doi:10.1016/j.dib.2020.105891)
Supplement: Supplementary file 1 [file mmc1.zip]

Archive with 40 entries (27 files):
- Raw data/Figure 1/
- Raw data/Figure 1/XRD of ITO and ZnNW.xlsx
- Raw data/Figure 2/
- Raw data/Figure 2/XPS of WO3/
- Raw data/Figure 2/XPS of WO3/WO3-CA(O1s).csv
- Raw data/Figure 2/XPS of WO3/WO3-CA(W4f).csv
- Raw data/Figure 2/XPS of WO3/WO3-PA(O1s).csv
- Raw data/Figure 2/XPS of WO3/WO3-PA(W4f).csv
- Raw data/Figure 2/XPS of WO3/WO3-TPA(O1s).csv
- Raw data/Figure 2/XPS of WO3/WO3-TPA(W4f).csv
- Raw data/Figure 2/XRD of WO3/
- Raw data/Figure 2/XRD of WO3/WO3-CA.txt
- Raw data/Figure 2/XRD of WO3/WO3-PA.txt
- Raw data/Figure 2/XRD of WO3/WO3-TPA.txt
- Raw data/Figure 3/
- Raw data/Figure 3/SEM of WO3-CA and WO3-PA.pptx
- Raw data/Figure 4/
- Raw data/Figure 4/Transmittance of WO3-CA/
- Raw data/Figure 4/Transmittance of WO3-CA/Transmittance_1.txt
- Raw data/Figure 4/Transmittance of WO3-CA/Transmittance_2.txt
- Raw data/Figure 4/Transmittance of WO3-PA/
- Raw data/Figure 4/Transmittance of WO3-PA/Transmittance_1.txt
- Raw data/Figure 4/Transmittance of WO3-PA/Transmittance_2.txt
- Raw data/Figure 4/Transmittance of WO3-TPA/
- Raw data/Figure 4/Transmittance of WO3-TPA/Transmittance_1.txt
- Raw data/Figure 4/Transmittance of WO3-TPA/Transmittance_2.txt
- Raw data/Figure 5/
- Raw data/Figure 5/CV of WO3-TPA/
- Raw data/Figure 5/CV of WO3-TPA/Cycle 2/
- Raw data/Figure 5/CV of WO3-TPA/Cycle 2/Scan_rate_0.02.txt
- Raw data/Figure 5/CV of WO3-TPA/Cycle 2/Scan_rate_0.04.txt
- Raw data/Figure 5/CV of WO3-TPA/Cycle 2/Scan_rate_0.06.txt
- Raw data/Figure 5/CV of WO3-TPA/Cycle 2/Scan_rate_0.08.txt
- Raw data/Figure 5/CV of WO3-TPA/Cycle 2/Scan_rate_0.1.txt
- Raw data/Figure 5/CV of WO3-TPA/Cycle 2000/
- Raw data/Figure 5/CV of WO3-TPA/Cycle 2000/Scan_rate_0.02.txt
- Raw data/Figure 5/CV of WO3-TPA/Cycle 2000/Scan_rate_0.04.txt
- Raw data/Figure 5/CV of WO3-TPA/Cycle 2000/Scan_rate_0.06.txt
- Raw data/Figure 5/CV of WO3-TPA/Cycle 2000/Scan_rate_0.08.txt
- Raw data/Figure 5/CV of WO3-TPA/Cycle 2000/Scan_rate_0.1.txt
