# Supplementary material for: Data on characterization and electrochemical analysis of zinc oxide and tungsten trioxide as counter electrodes for electrochromic devices
Source: Data Brief. 2020 Jun 20;31:105891. doi: 10.1016/j.dib.2020.105891 (PMC7326711; doi:10.1016/j.dib.2020.105891)
Supplement: Supplementary file 1 [file mmc1.zip › Raw data/Figure 1/XRD of ITO and ZnNW.xlsx]

## Sheet: Sheet1
ITO				ZnNW
30	20.7996			30	185.196
30.02	21.2326			30.02	191.987
30.04	21.8071			30.04	198.693
30.06	22.5348			30.06	205.313
30.08	23.4266			30.08	211.847
30.1	24.4922			30.1	218.296
30.12	25.7413			30.12	224.659
30.14	27.1847			30.14	230.936
30.16	28.8321			30.16	237.127
30.18	30.6909			30.18	243.232
30.2	32.7664			30.2	249.252
30.22	35.0622			30.22	255.186
30.24	37.5805			30.24	261.034
30.26	40.3227			30.26	266.796
30.28	43.2879			30.28	272.472
30.3	46.4724			30.3	278.063
30.32	49.8714			30.32	283.568
30.34	53.4773			30.34	288.987
30.36	57.2787			30.36	294.321
30.38	61.2613			30.38	299.568
30.4	65.4103			30.4	304.73
30.42	69.708			30.42	311.051
30.44	74.1341			30.44	317.686
30.46	78.6668			30.46	322.762
30.48	83.2827			30.48	327.852
30.5	87.9561			30.5	333.281
30.52	92.6594			30.52	339.312
30.54	97.3654			30.54	343.663
30.56	102.046			30.56	347.818
30.58	106.672			30.58	351.602
30.6	111.217			30.6	355.463
30.62	115.655			30.62	358.298
30.64	119.961			30.64	361.937
30.66	124.11			30.66	365.117
30.68	128.076			30.68	366.595
30.7	131.835			30.7	365.949
30.72	135.365			30.72	366.575
30.74	138.643			30.74	368.096
30.76	141.651			30.76	369.537
30.78	144.369			30.78	370.122
30.8	146.779			30.8	370.674
30.82	148.867			30.82	371.569
30.84	150.618			30.84	372.017
30.86	152.02			30.86	371.611
30.88	153.062			30.88	370.585
30.9	153.734			30.9	370.072
30.92	154.033			30.92	369.547
30.94	153.955			30.94	369.438
30.96	153.5			30.96	369.114
30.98	152.666			30.98	368.26
31	151.457			31	367.545
31.02	149.876			31.02	366.862
31.04	147.93			31.04	366.097
31.06	145.632			31.06	365.616
31.08	142.994			31.08	365.454
31.1	140.032			31.1	364.261
31.12	136.766			31.12	362.294
31.14	133.214			31.14	361.431
31.16	129.396			31.16	360.748
31.18	125.334			31.18	359.075
31.2	121.051			31.2	357.486
31.22	116.571			31.22	356.557
31.24	111.92			31.24	355.413
31.26	107.124			31.26	353.279
31.28	102.21			31.28	352.384
31.3	97.2056			31.3	351.322
31.32	92.1363			31.32	350.02
31.34	87.0281			31.34	347.477
31.36	81.9059			31.36	345.792
31.38	76.7953			31.38	344.267
31.4	71.7231			31.4	342.69
31.42	66.7148			31.42	340.006
31.44	61.7935			31.44	336.504
31.46	56.9819			31.46	332.135
31.48	52.3003			31.48	328.02
31.5	47.7678			31.5	325.389
31.52	43.4048			31.52	324.187
31.54	39.2311			31.54	322.58
31.56	35.2627			31.56	321.122
31.58	31.5136			31.58	319.133
31.6	27.9969			31.6	317.577
31.62	24.724			31.62	316.226
31.64	21.7027			31.64	315.355
31.66	18.9377			31.66	314.216
31.68	16.4314			31.68	313.029
31.7	14.1845			31.7	311.722
31.72	12.1958			31.72	310.28
31.74	10.4606			31.74	308.816
31.76	8.97194			31.76	307.188
31.78	7.72214			31.78	305.789
31.8	6.70253			31.8	304.774
31.82	5.90078			31.82	304.541
31.84	5.30248			31.84	304.877
31.86	4.89326			31.86	305.062
31.88	4.6591			31.88	304.456
31.9	4.58507			31.9	303.831
31.92	4.65661			31.92	302.949
31.94	4.85849			31.94	301.941
31.96	5.17561			31.96	300.508
31.98	5.59259			31.98	299.928
32	6.09494			32	299.419
32.02	6.66877			32.02	299.611
32.04	7.30134			32.04	298.836
32.06	7.981			32.06	298.277
32.08	8.69711			32.08	297.618
32.1	9.43857			32.1	297.6
32.12	10.1951			32.12	297.438
32.14	10.9565			32.14	296.559
32.16	11.7142			32.16	295.26
32.18	12.4597			32.18	293.951
32.2	13.1869			32.2	292.52
32.22	13.8905			32.22	290.748
32.24	14.5662			32.24	289.268
32.26	15.2112			32.26	289.316
32.28	15.8222			32.28	289.864
32.3	16.397			32.3	290.429
32.32	16.9343			32.32	290.766
32.34	17.4339			32.34	292.124
32.36	17.896			32.36	293.557
32.38	18.3222			32.38	294.056
32.4	18.7145			32.4	294.391
32.42	19.0732			32.42	294.094
32.44	19.3986			32.44	293.028
32.46	19.692			32.46	291.832
32.48	19.9551			32.48	291.259
32.5	20.1911			32.5	290.578
32.52	20.4029			32.52	289.579
32.54	20.5922			32.54	287.939
32.56	20.759			32.56	286.274
32.58	20.9049			32.58	284.953
32.6	21.0317			32.6	283.742
32.62	21.1403			32.62	283.905
32.64	21.231			32.64	283.695
32.66	21.3042			32.66	282.805
32.68	21.3614			32.68	281.18
32.7	21.4049			32.7	280.313
32.72	21.4361			32.72	278.962
32.74	21.4565			32.74	278.028
32.76	21.4683			32.76	277.473
32.78	21.4721			32.78	276.249
32.8	21.4669			32.8	273.734
32.82	21.4525			32.82	271.293
32.84	21.43			32.84	269.374
32.86	21.4022			32.86	268.219
32.88	21.3709			32.88	266.736
32.9	21.3375			32.9	265.194
32.92	21.304			32.92	263.488
32.94	21.2726			32.94	261.61
32.96	21.2441			32.96	259.721
32.98	21.2196			32.98	258.24
33	21.2014			33	257.167
33.02	21.1915			33.02	257.139
33.04	21.1921			33.04	257.028
33.06	21.2052			33.06	256.329
33.08	21.2314			33.08	255.013
33.1	21.2711			33.1	253.5
33.12	21.3254			33.12	252.55
33.14	21.3937			33.14	251.647
33.16	21.4762			33.16	250.727
33.18	21.5732			33.18	249.225
33.2	21.6862			33.2	248.168
33.22	21.8163			33.22	247.252
33.24	21.9648			33.24	247.08
33.26	22.1318			33.26	247.27
33.28	22.3146			33.28	247.241
33.3	22.5112			33.3	246.423
33.32	22.7205			33.32	245.508
33.34	22.9415			33.34	244.682
33.36	23.1724			33.36	244.885
33.38	23.411			33.38	245.428
33.4	23.6552			33.4	245.518
33.42	23.9014			33.42	245.877
33.44	24.1468			33.44	246.115
33.46	24.388			33.46	246.054
33.48	24.6218			33.48	244.873
33.5	24.8455			33.5	244.047
33.52	25.057			33.52	243.253
33.54	25.2536			33.54	242.563
33.56	25.4333			33.56	241.089
33.58	25.594			33.58	239.619
33.6	25.7346			33.6	238.351
33.62	25.8529			33.62	237.481
33.64	25.9486			33.64	237.272
33.66	26.0222			33.66	236.438
33.68	26.074			33.68	235.441
33.7	26.1037			33.7	234.293
33.72	26.1102			33.72	233.7
33.74	26.0924			33.74	232.721
33.76	26.0486			33.76	231.374
33.78	25.9782			33.78	229.651
33.8	25.882			33.8	227.694
33.82	25.7611			33.82	226.365
33.84	25.6154			33.84	224.038
33.86	25.4452			33.86	221.458
33.88	25.2506			33.88	219.978
33.9	25.0324			33.9	218.726
33.92	24.7912			33.92	218.39
33.94	24.5283			33.94	218.084
33.96	24.2452			33.96	218.913
33.98	23.9448			33.98	219.239
34	23.6304			34	220.393
34.02	23.3041			34.02	221.381
34.04	22.9673			34.04	222.078
34.06	22.6219			34.06	222.353
34.08	22.2694			34.08	222.193
34.1	21.9134			34.1	221.428
34.12	21.5572			34.12	221.115
34.14	21.205			34.14	221.608
34.16	20.8612			34.16	222.04
34.18	20.5304			34.18	221.816
34.2	20.2162			34.2	221.124
34.22	19.9213			34.22	220.737
34.24	19.647			34.24	220.383
34.26	19.3932			34.26	219.966
34.28	19.1611			34.28	219.803
34.3	18.9545			34.3	220.448
34.32	18.7761			34.32	221.108
34.34	18.6264			34.34	221.257
34.36	18.5052			34.36	221.79
34.38	18.4123			34.38	223.501
34.4	18.348			34.4	224.458
34.42	18.3106			34.42	224.919
34.44	18.2995			34.44	224.932
34.46	18.3144			34.46	225.002
34.48	18.3569			34.48	224.138
34.5	18.4271			34.5	223.372
34.52	18.5247			34.52	223.138
34.54	18.6479			34.54	222.937
34.56	18.7951			34.56	220.74
34.58	18.9649			34.58	217.916
34.6	19.1556			34.6	215.046
34.62	19.3653			34.62	213.122
34.64	19.5929			34.64	209.266
34.66	19.8358			34.66	204.457
34.68	20.0915			34.68	199.526
34.7	20.3577			34.7	194.874
34.72	20.6307			34.72	189.625
34.74	20.9067			34.74	184.278
34.76	21.1835			34.76	182.008
34.78	21.4597			34.78	184.904
34.8	21.7322			34.8	196.554
34.82	21.997			34.82	217.03
34.84	22.2509			34.84	246.523
34.86	22.4916			34.86	284.567
34.88	22.7176			34.88	328.833
34.9	22.9267			34.9	376.506
34.92	23.1181			34.92	426.629
34.94	23.2919			34.94	479.303
34.96	23.4498			34.96	532.484
34.98	23.593			34.98	582.884
35	23.7213			35	628.979
35.02	23.8338			35.02	670.653
35.04	23.9304			35.04	708.904
35.06	24.0135			35.06	743.126
35.08	24.0858			35.08	772.584
35.1	24.1511			35.1	796.918
35.12	24.2124			35.12	815.963
35.14	24.272			35.14	829.941
35.16	24.3307			35.16	839.215
35.18	24.3903			35.18	842.806
35.2	24.452			35.2	840.511
35.22	24.518			35.22	832.626
35.24	24.5894			35.24	819.812
35.26	24.6674			35.26	802.292
35.28	24.7524			35.28	780.167
35.3	24.8446			35.3	753.808
35.32	24.9436			35.32	722.158
35.34	25.05			35.34	685.522
35.36	25.1652			35.36	643.978
35.38	25.2896			35.38	599.301
35.4	25.4242			35.4	551.325
35.42	25.5698			35.42	501.163
35.44	25.728			35.44	449.593
35.46	25.8991			35.46	399.087
35.48	26.0828			35.48	350.574
35.5	26.2768			35.5	304.995
35.52	26.4797			35.52	264.161
35.54	26.6902			35.54	232.049
35.56	26.9083			35.56	212.221
35.58	27.1339			35.58	201.958
35.6	27.3655			35.6	200.679
35.62	27.6014			35.62	205.198
35.64	27.8396			35.64	215.608
35.66	28.0781			35.66	230.09
35.68	28.3145			35.68	248.129
35.7	28.5457			35.7	268.567
35.72	28.7684			35.72	293.309
35.74	28.9808			35.74	322.867
35.76	29.1814			35.76	356.438
35.78	29.3683			35.78	391.888
35.8	29.5382			35.8	431.085
35.82	29.6894			35.82	474.545
35.84	29.8215			35.84	524.319
35.86	29.9334			35.86	578.378
35.88	30.0249			35.88	634.618
35.9	30.0955			35.9	691.732
35.92	30.1465			35.92	747.816
35.94	30.1781			35.94	801.83
35.96	30.1898			35.96	852.985
35.98	30.1785			35.98	901.68
36	30.1416			36	947.83
36.02	30.0785			36.02	987.178
36.04	29.9908			36.04	1020.55
36.06	29.8798			36.06	1048.31
36.08	29.7455			36.08	1071.18
36.1	29.5886			36.1	1086.03
36.12	29.4091			36.12	1093.83
36.14	29.2061			36.14	1095.74
36.16	28.9794			36.16	1091.03
36.18	28.7302			36.18	1078.71
36.2	28.4583			36.2	1059.18
36.22	28.1642			36.22	1034.33
36.24	27.847			36.24	1004.35
36.26	27.5065			36.26	968.214
36.28	27.1441			36.28	925.765
36.3	26.7638			36.3	879.882
36.32	26.369			36.32	830.958
36.34	25.962			36.34	778.721
36.36	25.545			36.36	723.373
36.38	25.1204			36.38	665.225
36.4	24.6916			36.4	607.026
36.42	24.2615			36.42	550.163
36.44	23.8311			36.44	497.971
36.46	23.4014			36.46	448.976
36.48	22.9746			36.48	403.848
36.5	22.5528			36.5	363.506
36.52	22.1384			36.52	329.073
36.54	21.7335			36.54	299.86
36.56	21.3387			36.56	276.158
36.58	20.9541			36.58	257.108
36.6	20.5782			36.6	243.087
36.62	20.21			36.62	233.546
36.64	19.8483			36.64	228.619
36.66	19.4929			36.66	225.687
36.68	19.1438			36.68	223.556
36.7	18.8009			36.7	221.215
36.72	18.4636			36.72	218.83
36.74	18.1318			36.74	217.314
36.76	17.8054			36.76	217.551
36.78	17.4849			36.78	218.707
36.8	17.1709			36.8	219.341
36.82	16.8646			36.82	218.058
36.84	16.5659			36.84	217.902
36.86	16.2742			36.86	218.387
36.88	15.9904			36.88	218.968
36.9	15.7146			36.9	218.484
36.92	15.4459			36.92	218.88
36.94	15.1827			36.94	219.729
36.96	14.924			36.96	219.997
36.98	14.6695			36.98	219.435
37	14.4218			37	219.029
37.02	14.1837			37.02	219.349
37.04	13.9565			37.04	219.217
37.06	13.7399			37.06	218.371
37.08	13.5341			37.08	217.531
37.1	13.3404			37.1	217.183
37.12	13.161			37.12	215.55
37.14	12.9982			37.14	213.687
37.16	12.8541			37.16	211.555
37.18	12.7317			37.18	210.357
37.2	12.6345			37.2	209.422
37.22	12.5666			37.22	208.871
37.24	12.5308			37.24	208.088
37.26	12.5308			37.26	206.563
37.28	12.571			37.28	205.109
37.3	12.6545			37.3	204.19
37.32	12.7819			37.32	203.264
37.34	12.9536			37.34	202.836
37.36	13.1713			37.36	203.59
37.38	13.4359			37.38	204.952
37.4	13.7474			37.4	205.946
37.42	14.1041			37.42	206.342
37.44	14.5047			37.44	206.637
37.46	14.949			37.46	207.307
37.48	15.4357			37.48	207.55
37.5	15.962			37.5	207.514
37.52	16.524			37.52	208.118
37.54	17.1171			37.54	209.021
37.56	17.7365			37.56	210.086
37.58	18.3783			37.58	210.04
37.6	19.0386			37.6	209.844
37.62	19.7137			37.62	209.589
37.64	20.401			37.64	209.716
37.66	21.0989			37.66	209.96
37.68	21.8041			37.68	210.334
37.7	22.512			37.7	211.466
37.72	23.2178			37.72	212.197
37.74	23.9179			37.74	212.71
37.76	24.6097			37.76	212.723
37.78	25.2903			37.78	213.057
37.8	25.9559			37.8	213.552
37.82	26.6018			37.82	213.932
37.84	27.2232			37.84	213.519
37.86	27.817			37.86	213.1
37.88	28.3794			37.88	213.648
37.9	28.9058			37.9	214.384
37.92	29.3922			37.92	215.377
37.94	29.8373			37.94	216.068
37.96	30.2393			37.96	216.927
37.98	30.5968			37.98	217.996
38	30.9082			38	219.782
38.02	31.1722			38.02	221.223
38.04	31.3863			38.04	222.572
38.06	31.5503			38.06	223.901
38.08	31.6657			38.08	226.1
38.1	31.736			38.1	229.205
38.12	31.7641			38.12	232.153
38.14	31.7531			38.14	234.781
38.16	31.7051			38.16	237.082
38.18	31.6232			38.18	238.911
38.2	31.5107			38.2	239.763
38.22	31.3695			38.22	240.733
38.24	31.201			38.24	241.68
38.26	31.0089			38.26	242.405
38.28	30.7977			38.28	242.158
38.3	30.5705			38.3	242.236
38.32	30.3294			38.32	241.99
38.34	30.0777			38.34	241.35
38.36	29.8202			38.36	240.061
38.38	29.5597			38.38	238.654
38.4	29.2988			38.4	238.175
38.42	29.0413			38.42	238.469
38.44	28.7913			38.44	238.594
38.46	28.552			38.46	237.683
38.48	28.3249			38.48	236.092
38.5	28.1115			38.5	235.284
38.52	27.9129			38.52	233.823
38.54	27.7324			38.54	232.861
38.56	27.5735			38.56	231.684
38.58	27.4402			38.58	230.272
38.6	27.3346			38.6	228.128
38.62	27.2581			38.62	226.293
38.64	27.2121			38.64	224.725
38.66	27.1966			38.66	224.078
38.68	27.2098			38.68	223.862
38.7	27.249			38.7	222.38
38.72	27.3124			38.72	220.543
38.74	27.3989			38.74	219.411
38.76	27.5064			38.76	219.866
38.78	27.631			38.78	220.038
38.8	27.7689			38.8	219.497
38.82	27.9168			38.82	218.532
38.84	28.0718			38.84	217.142
38.86	28.2306			38.86	216.707
38.88	28.3896			38.88	216.829
38.9	28.5463			38.9	217.245
38.92	28.6995			38.92	216.684
38.94	28.8465			38.94	216.856
38.96	28.983			38.96	216.528
38.98	29.1065			38.98	215.696
39	29.2159			39	214.232
39.02	29.3092			39.02	213.156
39.04	29.3846			39.04	212.07
39.06	29.4428			39.06	212.124
39.08	29.4846			39.08	212.231
39.1	29.5101			39.1	212.552
39.12	29.5191			39.12	211.523
39.14	29.5114			39.14	210.843
39.16	29.4863			39.16	210.739
39.18	29.4438			39.18	212.094
39.2	29.3856			39.2	212.325
39.22	29.3146			39.22	212.465
39.24	29.234			39.24	212.43
39.26	29.1475			39.26	213.121
39.28	29.0571			39.28	214.054
39.3	28.9627			39.3	215.341
39.32	28.8653			39.32	216.116
39.34	28.7684			39.34	216.946
39.36	28.6745			39.36	216.969
39.38	28.5856			39.38	216.614
39.4	28.5044			39.4	217.345
39.42	28.4343			39.42	218.329
39.44	28.3764			39.44	218.459
39.46	28.3319			39.46	217.894
39.48	28.3018			39.48	217.657
39.5	28.2882			39.5	217.752
39.52	28.2935			39.52	218.635
39.54	28.3217			39.54	219.409
39.56	28.3753			39.56	219.961
39.58	28.4546			39.58	219.935
39.6	28.5581			39.6	219.546
39.62	28.6853			39.62	219.063
39.64	28.8363			39.64	218.883
39.66	29.0103			39.66	219.17
39.68	29.2053			39.68	219.028
39.7	29.42			39.7	219.038
39.72	29.6545			39.72	218.635
39.74	29.9095			39.74	218.015
39.76	30.1848			39.76	217.099
39.78	30.4792			39.78	216.424
39.8	30.7919			39.8	215.694
39.82	31.1208			39.82	215.258
39.84	31.4642			39.84	214.839
39.86	31.8196			39.86	214.497
39.88	32.1859			39.88	213.3
39.9	32.5612			39.9	211.894
39.92	32.9428			39.92	210.143
39.94	33.3261			39.94	208.529
39.96	33.708			39.96	207.248
39.98	34.0873			39.98	207.248
40	34.4617			40	206.707
40.02	34.8283			40.02	207.368
40.04	35.1855			40.04	208.005
40.06	35.5321			40.06	208.261
40.08	35.8657			40.08	206.572
40.1	36.1843			40.1	205.53
40.12	36.486			40.12	205.293
40.14	36.7688			40.14	205.448
40.16	37.0303			40.16	205.242
40.18	37.2704			40.18	205.089
40.2	37.4897			40.2	205.403
40.22	37.6871			40.22	205.171
40.24	37.8599			40.24	205.451
40.26	38.0053			40.26	206.021
40.28	38.1207			40.28	207.3
40.3	38.2046			40.3	208.204
40.32	38.2566			40.32	208.791
40.34	38.2765			40.34	209.153
40.36	38.2636			40.36	209.769
40.38	38.2181			40.38	209.96
40.4	38.1396			40.4	209.624
40.42	38.0268			40.42	209.342
40.44	37.8787			40.44	210.381
40.46	37.697			40.46	210.832
40.48	37.4834			40.48	211.101
40.5	37.24			40.5	211.503
40.52	36.9691			40.52	211.455
40.54	36.6735			40.54	211.114
40.56	36.3539			40.56	211.459
40.58	36.0114			40.58	211.6
40.6	35.6475			40.6	211.569
40.62	35.2653			40.62	211.433
40.64	34.867			40.64	211.097
40.66	34.4546			40.66	210.944
40.68	34.0296			40.68	210.403
40.7	33.5943			40.7	209.235
40.72	33.1504			40.72	207.979
40.74	32.6989			40.74	207.545
40.76	32.2386			40.76	208.099
40.78	31.7682			40.78	208.017
40.8	31.2876			40.8	207.505
40.82	30.7971			40.82	206.608
40.84	30.2982			40.84	205.755
40.86	29.7905			40.86	204.689
40.88	29.2742			40.88	204.359
40.9	28.7491			40.9	205.181
40.92	28.2155			40.92	206.15
40.94	27.6746			40.94	206.897
40.96	27.1299			40.96	207.079
40.98	26.5846			40.98	207.178
41	26.0398			41	207.49
41.02	25.4968			41.02	208.599
41.04	24.9564			41.04	209.844
41.06	24.4199			41.06	210.21
41.08	23.8883			41.08	210.148
41.1	23.3635			41.1	210.43
41.12	22.8466			41.12	211.594
41.14	22.3392			41.14	212.411
41.16	21.8435			41.16	212.953
41.18	21.3623			41.18	213.244
41.2	20.8962			41.2	213.614
41.22	20.4458			41.22	214.122
41.24	20.0112			41.24	214.567
41.26	19.5934			41.26	214.794
41.28	19.1934			41.28	214.244
41.3	18.813			41.3	213.909
41.32	18.455			41.32	213.22
41.34	18.1213			41.34	214.068
41.36	17.8142			41.36	214.922
41.38	17.5353			41.38	215.354
41.4	17.285			41.4	215.611
41.42	17.065			41.42	215.841
41.44	16.8791			41.44	215.836
41.46	16.7311			41.46	215.181
41.48	16.6218			41.48	213.884
41.5	16.5529			41.5	213.052
41.52	16.5259			41.52	212.507
41.54	16.542			41.54	212.246
41.56	16.6			41.56	211.873
41.58	16.6994			41.58	211.807
41.6	16.8382			41.6	212.113
41.62	17.0146			41.62	212.062
41.64	17.226			41.64	212.58
41.66	17.4694			41.66	213.225
41.68	17.7401			41.68	213.611
41.7	18.0334			41.7	213.324
41.72	18.345			41.72	213.891
41.74	18.6717			41.74	214.828
41.76	19.0102			41.76	215.882
41.78	19.3578			41.78	216.888
41.8	19.7121			41.8	218.103
41.82	20.0712			41.82	219.354
41.84	20.4325			41.84	219.323
41.86	20.7925			41.86	218.545
41.88	21.1489			41.88	217.834
41.9	21.5001			41.9	219.083
41.92	21.8449			41.92	220.308
41.94	22.1813			41.94	220.775
41.96	22.5061			41.96	220.543
41.98	22.8148			41.98	220.198
42	23.1028			42	219.294
42.02	23.368			42.02	219.186
42.04	23.6083			42.04	219.558
42.06	23.8218			42.06	219.686
42.08	24.0068			42.08	218.679
42.1	24.1617			42.1	218.619
42.12	24.2846			42.12	219.272
42.14	24.3733			42.14	220.74
42.16	24.4258			42.16	221.392
42.18	24.4404			42.18	221.947
42.2	24.4159			42.2	221.967
42.22	24.3512			42.22	220.949
42.24	24.2458			42.24	219.46
42.26	24.1006			42.26	218.317
42.28	23.9178			42.28	217.557
42.3	23.7004			42.3	217.409
42.32	23.4502			42.32	217.082
42.34	23.1688			42.34	217.373
42.36	22.8595			42.36	218.025
42.38	22.5258			42.38	218.518
42.4	22.1717			42.4	218.709
42.42	21.8013			42.42	218.591
42.44	21.4183			42.44	218.425
42.46	21.0239			42.46	217.743
42.48	20.6198			42.48	217.571
42.5	20.2098			42.5	218.186
42.52	19.7968			42.52	220.013
42.54	19.3832			42.54	221.732
42.56	18.9697			42.56	222.704
42.58	18.5587			42.58	222.936
42.6	18.1532			42.6	222.731
42.62	17.7572			42.62	222.068
42.64	17.3722			42.64	220.727
42.66	16.9997			42.66	219.409
42.68	16.642			42.68	218.641
42.7	16.3035			42.7	219.144
42.72	15.9893			42.72	219.056
42.74	15.7039			42.74	219.261
42.76	15.4498			42.76	219.141
42.78	15.2294			42.78	219.043
42.8	15.0457			42.8	218.425
42.82	14.901			42.82	219.281
42.84	14.7968			42.84	219.555
42.86	14.7331			42.86	218.985
42.88	14.7108			42.88	218.127
42.9	14.7309			42.9	218.897
42.92	14.7936			42.92	220.041
42.94	14.8977			42.94	220.302
42.96	15.0423			42.96	220.06
42.98	15.2272			42.98	219.776
43	15.4518			43	219.024
43.02	15.715			43.02	217.375
43.04	16.0134			43.04	216.124
43.06	16.343			43.06	216.01
43.08	16.7001			43.08	215.789
43.1	17.0819			43.1	216.013
43.12	17.485			43.12	216.494
43.14	17.906			43.14	216.827
43.16	18.3425			43.16	216.944
43.18	18.7926			43.18	217.157
43.2	19.2537			43.2	216.886
43.22	19.7224			43.22	215.564
43.24	20.1964			43.24	214.471
43.26	20.6739			43.26	214.084
43.28	21.1534			43.28	214.665
43.3	21.632			43.3	215.482
43.32	22.1061			43.32	215.713
43.34	22.5737			43.34	215.005
43.36	23.0334			43.36	213.926
43.38	23.4818			43.38	214.055
43.4	23.9147			43.4	213.674
43.42	24.3285			43.42	213.276
43.44	24.7206			43.44	212.855
43.46	25.0894			43.46	212.623
43.48	25.4342			43.48	212.299
43.5	25.7545			43.5	212.163
43.52	26.0481			43.52	212.601
43.54	26.3131			43.54	213.908
43.56	26.549			43.56	214.519
43.58	26.7569			43.58	214.845
43.6	26.9376			43.6	214.659
43.62	27.0906			43.62	215.347
43.64	27.2156			43.64	215.557
43.66	27.3147			43.66	215.925
43.68	27.3909			43.68	216.243
43.7	27.4474			43.7	216.123
43.72	27.4855			43.72	214.619
43.74	27.5066			43.74	213.472
43.76	27.5122			43.76	214.131
43.78	27.5045			43.78	214.869
43.8	27.4854			43.8	215.147
43.82	27.4563			43.82	214.782
43.84	27.4179			43.84	214.764
43.86	27.3712			43.86	215.112
43.88	27.3178			43.88	215.572
43.9	27.2587			43.9	217.204
43.92	27.1953			43.92	218.411
43.94	27.1294			43.94	219.221
43.96	27.0619			43.96	219.495
43.98	26.9924			43.98	219.8
44	26.9193			44	219.454
44.02	26.8423			44.02	219.288
44.04	26.7615			44.04	219.926
44.06	26.6794			44.06	221.005
44.08	26.5989			44.08	221.503
44.1	26.5215			44.1	221.34
44.12	26.4469			44.12	220.312
44.14	26.3749			44.14	220.666
44.16	26.3063			44.16	221.136
44.18	26.2415			44.18	221.583
44.2	26.18			44.2	220.252
44.22	26.1209			44.22	219.804
44.24	26.0638			44.24	219.875
44.26	26.0093			44.26	219.796
44.28	25.9564			44.28	219.461
44.3	25.9023			44.3	219.681
44.32	25.8449			44.32	220.743
44.34	25.7839			44.34	221.321
44.36	25.718			44.36	219.829
44.38	25.6442			44.38	218.29
44.4	25.5614			44.4	217.159
44.42	25.4696			44.42	216.402
44.44	25.368			44.44	215.427
44.46	25.2556			44.46	214.231
44.48	25.1313			44.48	213.123
44.5	24.9928			44.5	212.284
44.52	24.8375			44.52	212.507
44.54	24.6649			44.54	213.85
44.56	24.4756			44.56	214.714
44.58	24.2689			44.58	214.212
44.6	24.0442			44.6	213.126
44.62	23.8012			44.62	212.271
44.64	23.5404			44.64	211.444
44.66	23.2624			44.66	211.332
44.68	22.9683			44.68	212.177
44.7	22.6584			44.7	213.683
44.72	22.3329			44.72	214.007
44.74	21.9923			44.74	214.539
44.76	21.6371			44.76	214.739
44.78	21.2679			44.78	215.164
44.8	20.8846			44.8	215.206
44.82	20.4879			44.82	215.902
44.84	20.0792			44.84	216.221
44.86	19.6599			44.86	215.609
44.88	19.2323			44.88	214.849
44.9	18.8003			44.9	214.803
44.92	18.3677			44.92	214.919
44.94	17.9366			44.94	214.727
44.96	17.5091			44.96	213.161
44.98	17.088			44.98	212.205
45	16.6782			45	212.375
45.02	16.2858			45.02	213.346
45.04	15.9177			45.04	214.194
45.06	15.5793			45.06	214.189
45.08	15.2739			45.08	214.044
45.1	15.0037			45.1	213.294
45.12	14.7723			45.12	213.268
45.14	14.5848			45.14	213.108
45.16	14.4455			45.16	213.157
45.18	14.3577			45.18	214.145
45.2	14.323			45.2	214.723
45.22	14.344			45.22	213.918
45.24	14.4226			45.24	213.867
45.26	14.56			45.26	214.672
45.28	14.7555			45.28	214.847
45.3	15.0091			45.3	213.835
45.32	15.3231			45.32	213.143
45.34	15.6988			45.34	213.473
45.36	16.1352			45.36	213.704
45.38	16.6307			45.38	214.324
45.4	17.186			45.4	214.569
45.42	17.7995			45.42	215.644
45.44	18.4677			45.44	216.421
45.46	19.1872			45.46	218.436
45.48	19.9541			45.48	220.327
45.5	20.7639			45.5	222.026
45.52	21.6133			45.52	222.824
45.54	22.4992			45.54	223.779
45.56	23.4158			45.56	224.267
45.58	24.3562			45.58	224.714
45.6	25.3148			45.6	225.189
45.62	26.2864			45.62	225.169
45.64	27.2659			45.64	224.036
45.66	28.2473			45.66	223.154
45.68	29.224			45.68	222.659
45.7	30.1886			45.7	222.408
45.72	31.1335			45.72	221.766
45.74	32.0518			45.74	221.203
45.76	32.9366			45.76	220.984
45.78	33.7817			45.78	221.551
45.8	34.5816			45.8	222.297
45.82	35.3315			45.82	222.294
45.84	36.0266			45.84	223.196
45.86	36.6626			45.86	224.007
45.88	37.2377			45.88	224.784
45.9	37.7489			45.9	224.665
45.92	38.192			45.92	225.573
45.94	38.5639			45.94	225.992
45.96	38.8619			45.96	225.842
45.98	39.0846			45.98	225.305
46	39.2318			46	225.023
46.02	39.3039			46.02	224.758
46.04	39.3011			46.04	225.053
46.06	39.2221			46.06	224.535
46.08	39.0673			46.08	223.354
46.1	38.8382			46.1	222.237
46.12	38.5369			46.12	222.288
46.14	38.1645			46.14	222.277
46.16	37.7221			46.16	222.948
46.18	37.2113			46.18	224.303
46.2	36.6348			46.2	225.158
46.22	35.9975			46.22	225.918
46.24	35.3037			46.24	225.988
46.26	34.5581			46.26	226.304
46.28	33.7659			46.28	225.608
46.3	32.9344			46.3	225.773
46.32	32.0705			46.32	225.465
46.34	31.1792			46.34	225.328
46.36	30.2661			46.36	225.202
46.38	29.3377			46.38	224.762
46.4	28.4002			46.4	223.24
46.42	27.4585			46.42	221.209
46.44	26.5188			46.44	219.956
46.46	25.5874			46.46	220.218
46.48	24.6707			46.48	219.623
46.5	23.774			46.5	219.02
46.52	22.9023			46.52	218.418
46.54	22.0592			46.54	218.242
46.56	21.2481			46.56	218.234
46.58	20.4733			46.58	218.545
46.6	19.7398			46.6	218.888
46.62	19.052			46.62	218.805
46.64	18.4121			46.64	219.175
46.66	17.8213			46.66	218.538
46.68	17.2802			46.68	217.705
46.7	16.7902			46.7	217.483
46.72	16.3527			46.72	218.078
46.74	15.97			46.74	218.054
46.76	15.6434			46.76	217.441
46.78	15.3742			46.78	216.734
46.8	15.1627			46.8	216.048
46.82	15.0065			46.82	215.142
46.84	14.9033			46.84	214.423
46.86	14.8516			46.86	213.285
46.88	14.8498			46.88	212.915
46.9	14.8938			46.9	212.822
46.92	14.9788			46.92	213.901
46.94	15.1013			46.94	215.534
46.96	15.2578			46.96	217.98
46.98	15.4462			46.98	218.871
47	15.6644			47	218.139
47.02	15.9091			47.02	217.575
47.04	16.1754			47.04	218.034
47.06	16.4591			47.06	219.04
47.08	16.7575			47.08	219.204
47.1	17.0674			47.1	219.263
47.12	17.3842			47.12	219.371
47.14	17.7044			47.14	220.15
47.16	18.0273			47.16	219.829
47.18	18.3526			47.18	218.471
47.2	18.6793			47.2	217.995
47.22	19.0064			47.22	218.677
47.24	19.332			47.24	219.897
47.26	19.655			47.26	220.521
47.28	19.9753			47.28	220.227
47.3	20.2922			47.3	219.945
47.32	20.605			47.32	220.414
47.34	20.913			47.34	220.794
47.36	21.2163			47.36	220.832
47.38	21.5139			47.38	220.097
47.4	21.8049			47.4	218.701
47.42	22.0885			47.42	217.601
47.44	22.3634			47.44	217.697
47.46	22.6277			47.46	217.846
47.48	22.8801			47.48	217.682
47.5	23.1204			47.5	217.967
47.52	23.3487			47.52	218.963
47.54	23.5648			47.54	219.408
47.56	23.7688			47.56	219.271
47.58	23.961			47.58	219.546
47.6	24.1406			47.6	220.651
47.62	24.3067			47.62	221.662
47.64	24.4585			47.64	221.79
47.66	24.5963			47.66	222.065
47.68	24.7203			47.68	223.062
47.7	24.8307			47.7	223.88
47.72	24.9268			47.72	224.129
47.74	25.0078			47.74	224.541
47.76	25.0722			47.76	224.661
47.78	25.1176			47.78	223.575
47.8	25.1412			47.8	222.304
47.82	25.1403			47.82	221.976
47.84	25.1146			47.84	222.269
47.86	25.0639			47.86	222.576
47.88	24.9871			47.88	222.629
47.9	24.8826			47.9	223.039
47.92	24.7503			47.92	223.211
47.94	24.5905			47.94	221.689
47.96	24.4041			47.96	220.452
47.98	24.1917			47.98	220.952
48	23.9541			48	222.083
48.02	23.6915			48.02	221.071
48.04	23.4047			48.04	219.853
48.06	23.0964			48.06	218.73
48.08	22.7704			48.08	218.592
48.1	22.4295			48.1	218.667
48.12	22.0764			48.12	219.27
48.14	21.7137			48.14	219.184
48.16	21.3446			48.16	219.56
48.18	20.9704			48.18	219.744
48.2	20.5929			48.2	220.077
48.22	20.2141			48.22	220.778
48.24	19.836			48.24	221.988
48.26	19.461			48.26	222.576
48.28	19.0916			48.28	222.559
48.3	18.7298			48.3	223.911
48.32	18.3785			48.32	225.542
48.34	18.0397			48.34	225.548
48.36	17.715			48.36	224.295
48.38	17.406			48.38	224.184
48.4	17.1147			48.4	224.629
48.42	16.8429			48.42	224.605
48.44	16.5928			48.44	224.088
48.46	16.3682			48.46	224.586
48.48	16.1734			48.48	224.859
48.5	16.0113			48.5	224.8
48.52	15.8839			48.52	224.908
48.54	15.7933			48.54	225.543
48.56	15.7417			48.56	225.193
48.58	15.7297			48.58	224.361
48.6	15.7576			48.6	224.78
48.62	15.8276			48.62	225.624
48.64	15.9411			48.64	226.296
48.66	16.0972			48.66	226.145
48.68	16.2946			48.68	225.684
48.7	16.5325			48.7	224.968
48.72	16.8102			48.72	224.289
48.74	17.127			48.74	223.908
48.76	17.4822			48.76	224.371
48.78	17.874			48.78	223.908
48.8	18.3006			48.8	222.814
48.82	18.7608			48.82	222.545
48.84	19.2532			48.84	223.905
48.86	19.7761			48.86	224.503
48.88	20.3281			48.88	224.345
48.9	20.9071			48.9	224.112
48.92	21.5119			48.92	224.143
48.94	22.1418			48.94	223.729
48.96	22.7969			48.96	223.114
48.98	23.476			48.98	222.55
49	24.1766			49	222.432
49.02	24.8959			49.02	222.711
49.04	25.6316			49.04	223.03
49.06	26.3817			49.06	222.799
49.08	27.1428			49.08	222.293
49.1	27.9102			49.1	222.898
49.12	28.678			49.12	222.921
49.14	29.441			49.14	221.692
49.16	30.1945			49.16	220.07
49.18	30.9341			49.18	220.6
49.2	31.6561			49.2	221.273
49.22	32.3564			49.22	221.133
49.24	33.0323			49.24	220.499
49.26	33.6814			49.26	220.682
49.28	34.3015			49.28	221.389
49.3	34.8905			49.3	221.952
49.32	35.4453			49.32	222.399
49.34	35.9631			49.34	222.385
49.36	36.4416			49.36	222.497
49.38	36.8794			49.38	222.666
49.4	37.2742			49.4	222.818
49.42	37.6243			49.42	222.455
49.44	37.9286			49.44	222.007
49.46	38.1853			49.46	221.991
49.48	38.3931			49.48	222.513
49.5	38.5503			49.5	223.228
49.52	38.657			49.52	223.525
49.54	38.7133			49.54	223.598
49.56	38.7179			49.56	223.52
49.58	38.6688			49.58	223.016
49.6	38.5657			49.6	222.946
49.62	38.4087			49.62	222.82
49.64	38.1976			49.64	221.894
49.66	37.9332			49.66	220.325
49.68	37.618			49.68	219.447
49.7	37.2537			49.7	219.132
49.72	36.8415			49.72	218.972
49.74	36.3823			49.74	219.269
49.76	35.8777			49.76	219.661
49.78	35.3283			49.78	220.476
49.8	34.7353			49.8	220.566
49.82	34.1009			49.82	220.212
49.84	33.4279			49.84	219.584
49.86	32.7187			49.86	219.329
49.88	31.9747			49.88	219.427
49.9	31.1982			49.9	219.411
49.92	30.3928			49.92	218.09
49.94	29.5621			49.94	215.847
49.96	28.7076			49.96	214.63
49.98	27.8304			49.98	215.052
50	26.9321			50	215.851
50.02	26.0153			50.02	215.639
50.04	25.083			50.04	215.376
50.06	24.1387			50.06	215.369
50.08	23.1863			50.08	216.627
50.1	22.2307			50.1	217.218
50.12	21.277			50.12	217.535
50.14	20.332			50.14	217.616
50.16	19.4037			50.16	217.974
50.18	18.5008			50.18	217.867
50.2	17.6331			50.2	217.701
50.22	16.8109			50.22	217.792
50.24	16.0444			50.24	217.433
50.26	15.343			50.26	217.178
50.28	14.7163			50.28	217.629
50.3	14.1735			50.3	217.763
50.32	13.7241			50.32	216.697
50.34	13.3788			50.34	216.025
50.36	13.1476			50.36	216.403
50.38	13.0401			50.38	216.602
50.4	13.065			50.4	216.792
50.42	13.2313			50.42	215.986
50.44	13.5468			50.44	215.478
50.46	14.0191			50.46	214.92
50.48	14.6559			50.48	215.344
50.5	15.4643			50.5	215.621
50.52	16.4504			50.52	216.334
50.54	17.6167			50.54	216.652
50.56	18.9642			50.56	216.266
50.58	20.4944			50.58	216.302
50.6	22.2081			50.6	216.311
50.62	24.1051			50.62	216.671
50.64	26.184			50.64	216.92
50.66	28.4419			50.66	217.316
50.68	30.8724			50.68	217.244
50.7	33.466			50.7	216.445
50.72	36.2134			50.72	214.919
50.74	39.1039			50.74	213.876
50.76	42.124			50.76	214.856
50.78	45.2584			50.78	216.15
50.8	48.4915			50.8	216.297
50.82	51.808			50.82	215.101
50.84	55.1892			50.84	214.021
50.86	58.615			50.86	213.89
50.88	62.0656			50.88	214.376
50.9	65.5229			50.9	214.711
50.92	68.9673			50.92	214.869
50.94	72.3793			50.94	214.363
50.96	75.7391			50.96	214.059
50.98	79.0273			50.98	213.732
51	82.2246			51	213.03
51.02	85.3127			51.02	211.222
51.04	88.274			51.04	210.059
51.06	91.0923			51.06	209.549
51.08	93.7515			51.08	209.846
51.1	96.236			51.1	209.687
51.12	98.5313			51.12	210.571
51.14	100.625			51.14	211.84
51.16	102.505			51.16	212.843
51.18	104.16			51.18	213.027
51.2	105.578			51.2	213.872
51.22	106.752			51.22	214.683
51.24	107.676			51.24	216.272
51.26	108.342			51.26	217.514
51.28	108.748			51.28	219.064
51.3	108.893			51.3	219.259
51.32	108.776			51.32	219.868
51.34	108.399			51.34	220.59
51.36	107.764			51.36	222.383
51.38	106.876			51.38	224.582
51.4	105.741			51.4	225.928
51.42	104.366			51.42	226.444
51.44	102.76			51.44	226.262
51.46	100.932			51.46	227.018
51.48	98.895			51.48	227.311
51.5	96.6608			51.5	226.947
51.52	94.2426			51.52	226.066
51.54	91.6548			51.54	225.481
51.56	88.9142			51.56	225.236
51.58	86.0381			51.58	223.862
51.6	83.0444			51.6	223.001
51.62	79.9513			51.62	222.904
51.64	76.7771			51.64	222.926
51.66	73.5391			51.66	223.26
51.68	70.2537			51.68	223.159
51.7	66.9387			51.7	223.004
51.72	63.6124			51.72	221.887
51.74	60.2917			51.74	220.441
51.76	56.9928			51.76	219.25
51.78	53.733			51.78	217.869
51.8	50.5301			51.8	216.185
51.82	47.4001			51.82	214.376
51.84	44.3562			51.84	213.776
51.86	41.4123			51.86	213.021
51.88	38.5813			51.88	212.613
51.9	35.8767			51.9	211.858
51.92	33.31			51.92	211.275
51.94	30.8919			51.94	209.648
51.96	28.6296			51.96	208.264
51.98	26.5289			51.98	207.986
52	24.5943			52	207.878
52.02	22.8284			52.02	206.953
52.04	21.2326			52.04	206.02
52.06	19.8055			52.06	205.2
52.08	18.5439			52.08	204.527
52.1	17.4442			52.1	203.775
52.12	16.5027			52.12	203.876
52.14	15.7137			52.14	204.036
52.16	15.0696			52.16	204.466
52.18	14.563			52.18	204.473
52.2	14.188			52.2	203.529
52.22	13.938			52.22	202.2
52.24	13.8044			52.24	201.566
52.26	13.7781			52.26	202.156
52.28	13.8501			52.28	201.773
52.3	14.0103			52.3	201.303
52.32	14.2478			52.32	201.145
52.34	14.5533			52.34	201.138
52.36	14.9179			52.36	201.421
52.38	15.3331			52.38	201.801
52.4	15.7895			52.4	202.678
52.42	16.2784			52.42	203.254
52.44	16.7919			52.44	203.492
52.46	17.3231			52.46	203.678
52.48	17.865			52.48	203.813
52.5	18.4123			52.5	203.895
52.52	18.9607			52.52	204.121
52.54	19.5076			52.54	204.244
52.56	20.0492			52.56	203.634
52.58	20.582			52.58	203.222
52.6	21.1041			52.6	203.156
52.62	21.6148			52.62	203.17
52.64	22.1129			52.64	203.311
52.66	22.5981			52.66	203.474
52.68	23.0721			52.68	203.566
52.7	23.5382			52.7	202.98
52.72	23.998			52.72	202.266
52.74	24.4524			52.74	202.392
52.76	24.9033			52.76	202.978
52.78	25.353			52.78	203.717
52.8	25.8023			52.8	204.285
52.82	26.251			52.82	204.878
52.84	26.6996			52.84	205.384
52.86	27.1496			52.86	205.802
52.88	27.6028			52.88	206.133
52.9	28.0612			52.9	206.376
52.92	28.5255			52.92	206.532
52.94	28.9949			52.94	206.6
52.96	29.4684			52.96	206.465
52.98	29.9464			52.98	206.119
53	30.429			53	205.562
53.02	30.9148			53.02	205.758
53.04	31.4015			53.04	206.241
53.06	31.8868			53.06	206.861
53.08	32.3701			53.08	206.926
53.1	32.8518			53.1	206.886
53.12	33.3305			53.12	206.319
53.14	33.8042			53.14	206.243
53.16	34.2715			53.16	206.323
53.18	34.7321			53.18	206.49
53.2	35.1851			53.2	206.578
53.22	35.6282			53.22	206.635
53.24	36.0586			53.24	206.405
53.26	36.4741			53.26	206.097
53.28	36.8719			53.28	205.709
53.3	37.2496			53.3	205.241
53.32	37.6058			53.32	204.694
53.34	37.9395			53.34	204.068
53.36	38.2493			53.36	203.362
53.38	38.5337			53.38	203.239
53.4	38.7905			53.4	203.24
53.42	39.0173			53.42	203.08
53.44	39.2133			53.44	202.799
53.46	39.3794			53.46	202.341
53.48	39.5164			53.48	201.216
53.5	39.6255			53.5	199.879
53.52	39.7082			53.52	199.79
53.54	39.7659			53.54	200.436
53.56	39.8002			53.56	200.078
53.58	39.8145			53.58	199.6
53.6	39.812			53.6	200.335
53.62	39.7949			53.62	201.467
53.64	39.7653			53.64	202.252
53.66	39.7266			53.66	202.952
53.68	39.6828			53.68	203.392
53.7	39.6356			53.7	203.485
53.72	39.5847			53.72	203.835
53.74	39.5301			53.74	204.135
53.76	39.4731			53.76	204.427
53.78	39.4143			53.78	204.693
53.8	39.3542			53.8	204.843
53.82	39.2937			53.82	205.623
53.84	39.2336			53.84	206.325
53.86	39.174			53.86	207.081
53.88	39.1158			53.88	207.52
53.9	39.0601			53.9	207.743
53.92	39.0082			53.92	208.313
53.94	38.9606			53.94	209.539
53.96	38.9189			53.96	210.147
53.98	38.8844			53.98	210.486
54	38.8577			54	210.919
54.02	38.8379			54.02	211.845
54.04	38.8239			54.04	212.608
54.06	38.8169			54.06	212.81
54.08	38.8186			54.08	212.653
54.1	38.8296			54.1	212.807
54.12	38.8483			54.12	213.197
54.14	38.8736			54.14	213.286
54.16	38.9053			54.16	212.877
54.18	38.9429			54.18	212.305
54.2	38.9836			54.2	211.91
54.22	39.0254			54.22	211.285
54.24	39.0671			54.24	210.863
54.26	39.1077			54.26	211.119
54.28	39.1453			54.28	211.12
54.3	39.179			54.3	211.489
54.32	39.208			54.32	212.373
54.34	39.2302			54.34	212.898
54.36	39.2444			54.36	212.893
54.38	39.2489			54.38	213.731
54.4	39.2426			54.4	215.016
54.42	39.2251			54.42	215.187
54.44	39.1986			54.44	214.59
54.46	39.1631			54.46	214.292
54.48	39.1156			54.48	214.728
54.5	39.0537			54.5	215.876
54.52	38.9768			54.52	217.168
54.54	38.8858			54.54	218.023
54.56	38.7817			54.56	218.696
54.58	38.6636			54.58	218.456
54.6	38.5295			54.6	217.688
54.62	38.3784			54.62	217.555
54.64	38.2114			54.64	218.045
54.66	38.029			54.66	218.461
54.68	37.8307			54.68	219.355
54.7	37.6138			54.7	220.251
54.72	37.3764			54.72	221.011
54.74	37.1165			54.74	221.193
54.76	36.8329			54.76	221.402
54.78	36.5251			54.78	221.702
54.8	36.1923			54.8	221.227
54.82	35.8331			54.82	220.903
54.84	35.448			54.84	220.71
54.86	35.0386			54.86	220.233
54.88	34.6082			54.88	219.832
54.9	34.1594			54.9	218.509
54.92	33.6958			54.92	217.162
54.94	33.2195			54.94	216.278
54.96	32.7334			54.96	216.123
54.98	32.2407			54.98	216.262
55	31.7435			55	216.519
55.02	31.244			55.02	216.431
55.04	30.7448			55.04	216.907
55.06	30.2497			55.06	216.929
55.08	29.7616			55.08	216.136
55.1	29.2818			55.1	215.243
55.12	28.812			55.12	214.912
55.14	28.3551			55.14	214.308
55.16	27.9136			55.16	213.461
55.18	27.4885			55.18	212.862
55.2	27.081			55.2	212.364
55.22	26.6939			55.22	211.699
55.24	26.3292			55.24	211.678
55.26	25.9882			55.26	211.892
55.28	25.6723			55.28	212.001
55.3	25.3822			55.3	211.137
55.32	25.1178			55.32	209.668
55.34	24.8795			55.34	207.445
55.36	24.6691			55.36	206.105
55.38	24.487			55.38	205.159
55.4	24.3329			55.4	205.611
55.42	24.2058			55.42	207.307
55.44	24.1041			55.44	209.375
55.46	24.0248			55.46	210.835
55.48	23.966			55.48	211.909
55.5	23.9285			55.5	212.377
55.52	23.914			55.52	212.029
55.54	23.9222			55.54	211.627
55.56	23.9505			55.56	211.852
55.58	23.9956			55.58	212.122
55.6	24.0547			55.6	211.696
55.62	24.1264			55.62	212.197
55.64	24.2088			55.64	213.341
55.66	24.298			55.66	213.52
55.68	24.3894			55.68	213.272
55.7	24.4791			55.7	212.093
55.72	24.5643			55.72	212.573
55.74	24.6422			55.74	213.901
55.76	24.7108			55.76	214.779
55.78	24.7684			55.78	214.94
55.8	24.8127			55.8	215.079
55.82	24.843			55.82	215.013
55.84	24.8597			55.84	215.264
55.86	24.8629			55.86	214.983
55.88	24.8524			55.88	215.026
55.9	24.8277			55.9	215.285
55.92	24.7879			55.92	215.489
55.94	24.7303			55.94	215.367
55.96	24.6541			55.96	215.784
55.98	24.5592			55.98	216.501
56	24.4458			56	216.121
56.02	24.3137			56.02	215.096
56.04	24.1625			56.04	214.808
56.06	23.9916			56.06	215.427
56.08	23.7998			56.08	215.23
56.1	23.5866			56.1	215.471
56.12	23.3515			56.12	216.542
56.14	23.0933			56.14	217.99
56.16	22.8109			56.16	220.206
56.18	22.5038			56.18	222.593
56.2	22.1729			56.2	224.638
56.22	21.8187			56.22	225.978
56.24	21.4424			56.24	227.519
56.26	21.0456			56.26	229.287
56.28	20.6288			56.28	231.454
56.3	20.193			56.3	233.213
56.32	19.7407			56.32	234.338
56.34	19.2746			56.34	235.813
56.36	18.7967			56.36	238.037
56.38	18.3084			56.38	240.01
56.4	17.8114			56.4	240.723
56.42	17.308			56.42	241.571
56.44	16.8016			56.44	242.137
56.46	16.2948			56.46	242.117
56.48	15.79			56.48	241.568
56.5	15.2899			56.5	241.316
56.52	14.796			56.52	241.749
56.54	14.3089			56.54	242.048
56.56	13.8293			56.56	241.36
56.58	13.3584			56.58	240.434
56.6	12.8983			56.6	238.982
56.62	12.4511			56.62	237.237
56.64	12.0183			56.64	235.993
56.66	11.6004			56.66	234.692
56.68	11.1987			56.68	232.66
56.7	10.8157			56.7	230.28
56.72	10.4524			56.72	228.673
56.74	10.1085			56.74	227.646
56.76	9.78358			56.76	226.358
56.78	9.47773			56.78	224.345
56.8	9.19141			56.8	221.776
56.82	8.92636			56.82	220.141
56.84	8.68388			56.84	218.69
56.86	8.46391			56.86	216.836
56.88	8.2657			56.88	214.06
56.9	8.08828			56.9	212.52
56.92	7.93145			56.92	211.968
56.94	7.79514			56.94	211.163
56.96	7.68052			56.96	209.741
56.98	7.58806			56.98	208.98
57	7.51686			57	208.513
57.02	7.46427			57.02	208.868
57.04	7.42805			57.04	209.943
57.06	7.40654			57.06	211.011
57.08	7.39927			57.08	210.976
57.1	7.40599			57.1	210.089
57.12	7.42685			57.12	209.886
57.14	7.46177			57.14	210.463
57.16	7.51156			57.16	211.483
57.18	7.57741			57.18	212.209
57.2	7.65957			57.2	212.824
57.22	7.75831			57.22	213.759
57.24	7.87337			57.24	214.436
57.26	8.0041			57.26	215.257
57.28	8.15021			57.28	215.665
57.3	8.31356			57.3	216.137
57.32	8.49492			57.32	216.358
57.34	8.69348			57.34	216.428
57.36	8.90893			57.36	216.213
57.38	9.14127			57.38	216.464
57.4	9.3902			57.4	216.42
57.42	9.65562			57.42	216.746
57.44	9.93781			57.44	217.096
57.46	10.2362			57.46	216.129
57.48	10.5504			57.48	214.334
57.5	10.8801			57.5	213.723
57.52	11.2241			57.52	214.448
57.54	11.5814			57.54	214.335
57.56	11.9512			57.56	214.022
57.58	12.3328			57.58	213.824
57.6	12.725			57.6	213.56
57.62	13.1274			57.62	212.627
57.64	13.5386			57.64	211.606
57.66	13.9573			57.66	210.779
57.68	14.3819			57.68	210.377
57.7	14.8098			57.7	210.641
57.72	15.2371			57.72	210.888
57.74	15.6611			57.74	210.4
57.76	16.0809			57.76	210.646
57.78	16.4976			57.78	212.262
57.8	16.9104			57.8	213.825
57.82	17.3184			57.82	214.975
57.84	17.7192			57.84	215.734
57.86	18.1108			57.86	216.353
57.88	18.4908			57.88	216.575
57.9	18.8587			57.9	217.32
57.92	19.2137			57.92	217.911
57.94	19.5542			57.94	218.805
57.96	19.8789			57.96	219.117
57.98	20.1864			57.98	219.785
58	20.4745			58	220.103
58.02	20.7419			58.02	220.48
58.04	20.9884			58.04	220.783
58.06	21.2146			58.06	221.107
58.08	21.4207			58.08	221.139
58.1	21.6072			58.1	220.701
58.12	21.7743			58.12	220.409
58.14	21.922			58.14	220.313
58.16	22.0503			58.16	219.958
58.18	22.1585			58.18	219.414
58.2	22.2455			58.2	218.411
58.22	22.3112			58.22	217.165
58.24	22.3563			58.24	215.531
58.26	22.3831			58.26	214.086
58.28	22.3937			58.28	213.552
58.3	22.3898			58.3	213.549
58.32	22.3715			58.32	213.014
58.34	22.34			58.34	211.955
58.36	22.2982			58.36	210.932
58.38	22.2495			58.38	210.56
58.4	22.1972			58.4	210.036
58.42	22.1443			58.42	208.791
58.44	22.0934			58.44	207.224
58.46	22.0457			58.46	206.558
58.48	22.002			58.48	207.263
58.5	21.9635			58.5	208.38
58.52	21.9331			58.52	209.276
58.54	21.9138			58.54	210.226
58.56	21.9085			58.56	211.107
58.58	21.9183			58.58	211.143
58.6	21.9443			58.6	210.791
58.62	21.9877			58.62	211.436
58.64	22.0481			58.64	212.192
58.66	22.1247			58.66	212.602
58.68	22.2161			58.68	212.699
58.7	22.3217			58.7	212.546
58.72	22.4419			58.72	211.992
58.74	22.5792			58.74	212.392
58.76	22.7356			58.76	212.47
58.78	22.9109			58.78	212.668
58.8	23.1028			58.8	212.949
58.82	23.31			58.82	213.912
58.84	23.5317			58.84	214.066
58.86	23.767			58.86	213.936
58.88	24.0139			58.88	214.45
58.9	24.271			58.9	215.032
58.92	24.5358			58.92	215.942
58.94	24.8059			58.94	216.321
58.96	25.079			58.96	215.972
58.98	25.3527			58.98	215.829
59	25.6248			59	215.169
59.02	25.8937			59.02	214.379
59.04	26.157			59.04	213.905
59.06	26.4124			59.06	214.45
59.08	26.6587			59.08	215.013
59.1	26.8949			59.1	214.796
59.12	27.1183			59.12	214.278
59.14	27.3254			59.14	214.647
59.16	27.513			59.16	215.291
59.18	27.6792			59.18	215.691
59.2	27.8232			59.2	215.097
59.22	27.9453			59.22	214.886
59.24	28.0447			59.24	214.668
59.26	28.1195			59.26	215.091
59.28	28.1661			59.28	215.628
59.3	28.1832			59.3	215.828
59.32	28.1703			59.32	215.667
59.34	28.1287			59.34	214.941
59.36	28.0575			59.36	214.386
59.38	27.9564			59.38	213.93
59.4	27.8238			59.4	214.653
59.42	27.6581			59.42	215.496
59.44	27.4575			59.44	216.211
59.46	27.2216			59.46	216.643
59.48	26.9514			59.48	217.197
59.5	26.6497			59.5	217.507
59.52	26.3182			59.52	217.644
59.54	25.9578			59.54	217.671
59.56	25.5684			59.56	216.98
59.58	25.151			59.58	216.502
59.6	24.7079			59.6	217.092
59.62	24.2422			59.62	218.337
59.64	23.7571			59.64	218.074
59.66	23.2576			59.66	217.565
59.68	22.7504			59.68	217.208
59.7	22.2432			59.7	217.155
59.72	21.7453			59.72	216.999
59.74	21.2655			59.74	216.73
59.76	20.8116			59.76	217.001
59.78	20.3908			59.78	217.311
59.8	20.0124			59.8	217.819
59.82	19.6868			59.82	219.284
59.84	19.4246			59.84	220.898
59.86	19.2351			59.86	222.35
59.88	19.128			59.88	222.654
59.9	19.1132			59.9	222.502
59.92	19.2009			59.92	222.073
59.94	19.4015			59.94	222.544
59.96	19.7264			59.96	222.989
59.98	20.187			59.98	223.513
60	20.7935			60	224.291
60.02	21.5531			60.02	225.095
60.04	22.4714			60.04	224.212
60.06	23.5553			60.06	223.446
60.08	24.8121			60.08	223.57
60.1	26.2465			60.1	223.516
60.12	27.8613			60.12	222.765
60.14	29.6594			60.14	222.761
60.16	31.6439			60.16	222.633
60.18	33.8166			60.18	222.242
60.2	36.1767			60.2	221.952
60.22	38.7197			60.22	222.677
60.24	41.4387			60.24	222.909
60.26	44.3264			60.26	221.897
60.28	47.3752			60.28	220.741
60.3	50.5775			60.3	219.995
60.32	53.9226			60.32	219.286
60.34	57.3969			60.34	217.976
60.36	60.985			60.36	216.904
60.38	64.6726			60.38	217.168
60.4	68.4444			60.4	217.828
60.42	72.2838			60.42	218.308
60.44	76.1735			60.44	217.334
60.46	80.0965			60.46	217.442
60.48	84.0337			60.48	218.295
60.5	87.9643			60.5	219.716
60.52	91.8664			60.52	219.744
60.54	95.7204			60.54	219.326
60.56	99.507			60.56	218.716
60.58	103.207			60.58	218.838
60.6	106.799			60.6	219.926
60.62	110.267			60.62	221.726
60.64	113.592			60.64	222.445
60.66	116.757			60.66	222.53
60.68	119.747			60.68	222.613
60.7	122.544			60.7	223.398
60.72	125.134			60.72	224.67
60.74	127.502			60.74	227.338
60.76	129.636			60.76	230.049
60.78	131.525			60.78	232.492
60.8	133.16			60.8	233.975
60.82	134.533			60.82	235.366
60.84	135.634			60.84	236.202
60.86	136.455			60.86	238.485
60.88	136.993			60.88	241.423
60.9	137.244			60.9	244.38
60.92	137.206			60.92	247.452
60.94	136.883			60.94	250.687
60.96	136.278			60.96	252.016
60.98	135.394			60.98	252.41
61	134.234			61	253.642
61.02	132.804			61.02	256.418
61.04	131.113			61.04	258.26
61.06	129.174			61.06	259.982
61.08	127.001			61.08	261.885
61.1	124.605			61.1	263.022
61.12	122.002			61.12	263.134
61.14	119.206			61.14	263.336
61.16	116.232			61.16	263.701
61.18	113.098			61.18	263.755
61.2	109.819			61.2	262.595
61.22	106.413			61.22	260.455
61.24	102.896			61.24	257.99
61.26	99.2895			61.26	255.631
61.28	95.6121			61.28	252.629
61.3	91.8835			61.3	249.167
61.32	88.1222			61.32	245.458
61.34	84.3467			61.34	242.131
61.36	80.5764			61.36	238.917
61.38	76.8309			61.38	236.976
61.4	73.1274			61.4	234.728
61.42	69.4822			61.42	231.881
61.44	65.9111			61.44	227.49
61.46	62.4284			61.46	223.932
61.48	59.0469			61.48	220.857
61.5	55.78			61.5	218.763
61.52	52.6421			61.52	216.995
61.54	49.6468			61.54	215.345
61.56	46.8039			61.56	213.099
61.58	44.1205			61.58	210.656
61.6	41.6033			61.6	208.314
61.62	39.2577			61.62	206.973
61.64	37.0864			61.64	205.903
61.66	35.0901			61.66	205.267
61.68	33.2681			61.68	204.969
61.7	31.619			61.7	205.038
61.72	30.1413			61.72	204.37
61.74	28.8323			61.74	203.389
61.76	27.6866			61.76	202.268
61.78	26.6971			61.78	202.599
61.8	25.8546			61.8	204.316
61.82	25.1504			61.82	206.258
61.84	24.5767			61.84	206.796
61.86	24.1263			61.86	206.389
61.88	23.7911			61.88	206.053
61.9	23.5633			61.9	206.203
61.92	23.4354			61.92	207.164
61.94	23.3984			61.94	208.337
61.96	23.441			61.96	208.712
61.98	23.5532			61.98	209.322
62	23.7263			62	209.94
62.02	23.9529			62.02	210.79
62.04	24.2237			62.04	211.531
62.06	24.5298			62.06	211.979
62.08	24.8623			62.08	212.521
62.1	25.2135			62.1	212.785
62.12	25.5756			62.12	213.287
62.14	25.9407			62.14	213.704
62.16	26.3035			62.16	213.905
62.18	26.6578			62.18	213.785
62.2	26.999			62.2	213.095
62.22	27.3217			62.22	212.476
62.24	27.6219			62.24	212.21
62.26	27.895			62.26	211.907
62.28	28.1376			62.28	211.942
62.3	28.3462			62.3	212.43
62.32	28.5182			62.32	212.579
62.34	28.6517			62.34	211.985
62.36	28.7464			62.36	211.018
62.38	28.8034			62.38	210.482
62.4	28.8241			62.4	210.794
62.42	28.809			62.42	210.737
62.44	28.7581			62.44	209.842
62.46	28.6716			62.46	209.638
62.48	28.5515			62.48	210.723
62.5	28.4004			62.5	211.56
62.52	28.2205			62.52	211.702
62.54	28.0118			62.54	212.365
62.56	27.7732			62.56	213.057
62.58	27.5042			62.58	213.927
62.6	27.2056			62.6	213.808
62.62	26.8775			62.62	213.538
62.64	26.5211			62.64	212.233
62.66	26.1372			62.66	211.899
62.68	25.7272			62.68	212.215
62.7	25.2925			62.7	212.852
62.72	24.8348			62.72	213.175
62.74	24.3559			62.74	213.826
62.76	23.8575			62.76	214.177
62.78	23.3432			62.78	213.967
62.8	22.8161			62.8	212.853
62.82	22.2823			62.82	212.683
62.84	21.7471			62.84	212.496
62.86	21.214			62.86	213.162
62.88	20.6856			62.88	213.16
62.9	20.1659			62.9	211.732
62.92	19.658			62.92	210.368
62.94	19.1652			62.94	210.191
62.96	18.6913			62.96	210.292
62.98	18.2408			62.98	210.408
63	17.8163			63	211.451
63.02	17.419			63.02	212.462
63.04	17.0494			63.04	213.79
63.06	16.7099			63.06	215.389
63.08	16.402			63.08	217.334
63.1	16.1254			63.1	218.386
63.12	15.8796			63.12	218.771
63.14	15.6642			63.14	218.422
63.16	15.4809			63.16	218.558
63.18	15.3293			63.18	219.333
63.2	15.2097			63.2	219.719
63.22	15.121			63.22	219.63
63.24	15.0624			63.24	220.388
63.26	15.0334			63.26	222.256
63.28	15.035			63.28	223.118
63.3	15.0684			63.3	222.772
63.32	15.1337			63.32	222.489
63.34	15.23			63.34	222.256
63.36	15.3566			63.36	221.699
63.38	15.5125			63.38	220.937
63.4	15.6938			63.4	220.277
63.42	15.896			63.42	219.793
63.44	16.1169			63.44	220.043
63.46	16.3562			63.46	221.243
63.48	16.6128			63.48	221.801
63.5	16.8842			63.5	222.176
63.52	17.1675			63.52	222.557
63.54	17.4595			63.54	222.68
63.56	17.758			63.56	221.401
63.58	18.0607			63.58	220.465
63.6	18.3655			63.6	220.664
63.62	18.67			63.62	221.658
63.64	18.9726			63.64	221.171
63.66	19.271			63.66	221.079
63.68	19.5633			63.68	220.397
63.7	19.8483			63.7	220.514
63.72	20.126			63.72	222.137
63.74	20.3972			63.74	224.82
63.76	20.6622			63.76	226.082
63.78	20.9215			63.78	226.846
63.8	21.1742			63.8	227.574
63.82	21.4214			63.82	227.865
63.84	21.6624			63.84	228.358
63.86	21.8972			63.86	228.967
63.88	22.1257			63.88	229.292
63.9	22.3482			63.9	229.521
63.92	22.5633			63.92	229.44
63.94	22.7701			63.94	228.745
63.96	22.9674			63.96	227.929
63.98	23.1529			63.98	226.827
64	23.3234			64	225.698
64.02	23.4773			64.02	225.496
64.04	23.6136			64.04	225.768
64.06	23.7318			64.06	225.028
64.08	23.8313			64.08	223.57
64.1	23.9123			64.1	222.685
64.12	23.9763			64.12	222.924
64.14	24.0254			64.14	222.434
64.16	24.062			64.16	221.699
64.18	24.0877			64.18	221.988
64.2	24.1048			64.2	222.974
64.22	24.1152			64.22	223.768
64.24	24.1214			64.24	223.465
64.26	24.126			64.26	223.262
64.28	24.1323			64.28	222.906
64.3	24.1419			64.3	222.885
64.32	24.1533			64.32	222.656
64.34	24.1659			64.34	222.525
64.36	24.1814			64.36	222.586
64.38	24.2023			64.38	223.245
64.4	24.229			64.4	224.408
64.42	24.2645			64.42	225.165
64.44	24.3125			64.44	225.808
64.46	24.3739			64.46	227.043
64.48	24.4474			64.48	228.344
64.5	24.5324			64.5	228.724
64.52	24.6295			64.52	228.384
64.54	24.739			64.54	228.261
64.56	24.8613			64.56	228.275
64.58	24.9958			64.58	228.904
64.6	25.1435			64.6	228.88
64.62	25.3047			64.62	228.9
64.64	25.4806			64.64	229.103
64.66	25.6704			64.66	229.659
64.68	25.8743			64.68	229.626
64.7	26.0931			64.7	229.05
64.72	26.3276			64.72	227.428
64.74	26.5779			64.74	225.579
64.76	26.8431			64.76	224.075
64.78	27.1223			64.78	223.256
64.8	27.4138			64.8	222.243
64.82	27.7169			64.82	221.891
64.84	28.0305			64.84	220.994
64.86	28.3532			64.86	219.675
64.88	28.6813			64.88	219.195
64.9	29.013			64.9	219.622
64.92	29.3469			64.92	219.641
64.94	29.6809			64.94	218.465
64.96	30.0121			64.96	217.814
64.98	30.3377			64.98	218.523
65	30.6571			65	217.773
65.02	30.9705			65.02	214.952
65.04	31.2785			65.04	211.865
65.06	31.5812			65.06	212.08
65.08	31.8788			65.08	213.209
65.1	32.1718			65.1	214.254
65.12	32.4607			65.12	215.008
65.14	32.747			65.14	216.333
65.16	33.0318			65.16	218.223
65.18	33.316			65.18	219.87
65.2	33.5991			65.2	221.385
65.22	33.8813			65.22	222.032
65.24	34.1631			65.24	223.17
65.26	34.4453			65.26	223.96
65.28	34.727			65.28	224.414
65.3	35.0068			65.3	224.197
65.32	35.2832			65.32	224.087
65.34	35.5583			65.34	224.593
65.36	35.8342			65.36	225.493
65.38	36.111			65.38	225.786
65.4	36.3884			65.4	225.498
65.42	36.6688			65.42	224.758
65.44	36.9538			65.44	223.714
65.46	37.2435			65.46	222.724
65.48	37.5393			65.48	222.29
65.5	37.844			65.5	221.362
65.52	38.1602			65.52	220.221
65.54	38.4898			65.54	220.157
65.56	38.8347			65.56	219.904
65.58	39.1968			65.58	219.155
65.6	39.5781			65.6	217.531
65.62	39.9787			65.62	217.109
65.64	40.3992			65.64	216.202
65.66	40.8394			65.66	215.824
65.68	41.3005			65.68	215.384
65.7	41.7822			65.7	214.212
65.72	42.2837			65.72	212.707
65.74	42.8029			65.74	211.676
65.76	43.337			65.76	211.148
65.78	43.8833			65.78	210.589
65.8	44.4389			65.8	209.771
65.82	45.0027			65.82	209.74
65.84	45.5725			65.84	211.123
65.86	46.1451			65.86	213.356
65.88	46.717			65.88	215.281
65.9	47.2864			65.9	216.382
65.92	47.8484			65.92	216.351
65.94	48.3965			65.94	216.66
65.96	48.9269			65.96	217.714
65.98	49.4376			65.98	218.22
66	49.9274			66	217.964
66.02	50.3928			66.02	218.124
66.04	50.8299			66.04	218.828
66.06	51.2341			66.06	218.962
66.08	51.6028			66.08	219.498
66.1	51.9332			66.1	220.617
66.12	52.2232			66.12	221.278
66.14	52.4705			66.14	221.976
66.16	52.6714			66.16	222.943
66.18	52.8221			66.18	223.234
66.2	52.9196			66.2	223.067
66.22	52.9631			66.22	222.745
66.24	52.951			66.24	223.448
66.26	52.8812			66.26	223.891
66.28	52.7511			66.28	223.868
66.3	52.5604			66.3	222.204
66.32	52.3098			66.32	220.879
66.34	52.0009			66.34	220.001
66.36	51.6362			66.36	219.529
66.38	51.2186			66.38	219.514
66.4	50.7518			66.4	219.708
66.42	50.2401			66.42	220.535
66.44	49.6872			66.44	220.681
66.46	49.0966			66.46	221.298
66.48	48.4728			66.48	221.743
66.5	47.8209			66.5	222.717
66.52	47.1451			66.52	224.103
66.54	46.45			66.54	224.909
66.56	45.7403			66.56	224.291
66.58	45.02			66.58	224.09
66.6	44.292			66.6	225.213
66.62	43.559			66.62	225.541
66.64	42.8248			66.64	224.921
66.66	42.0929			66.66	224.169
66.68	41.3664			66.68	224.297
66.7	40.6482			66.7	223.375
66.72	39.9416			66.72	220.94
66.74	39.2488			66.74	219.912
66.76	38.5733			66.76	220.302
66.78	37.9196			66.78	221.19
66.8	37.2916			66.8	220.947
66.82	36.6925			66.82	220.609
66.84	36.1239			66.84	221.176
66.86	35.5875			66.86	222.522
66.88	35.0845			66.88	223.848
66.9	34.617			66.9	223.79
66.92	34.1847			66.92	222.677
66.94	33.7888			66.94	221.274
66.96	33.4311			66.96	220.934
66.98	33.1121			66.98	221.234
67	32.8312			67	221.219
67.02	32.5863			67.02	220.837
67.04	32.3755			67.04	220.702
67.06	32.1968			67.06	219.967
67.08	32.0492			67.08	219.021
67.1	31.9289			67.1	217.676
67.12	31.8328			67.12	217.968
67.14	31.7568			67.14	219.516
67.16	31.6968			67.16	221.442
67.18	31.6485			67.18	222.396
67.2	31.6092			67.2	222.222
67.22	31.5756			67.22	221.82
67.24	31.5438			67.24	221.531
67.26	31.5108			67.26	220.899
67.28	31.4733			67.28	220.627
67.3	31.4294			67.3	221.122
67.32	31.3771			67.32	220.937
67.34	31.316			67.34	220.589
67.36	31.2444			67.36	220.062
67.38	31.1598			67.38	220.816
67.4	31.0605			67.4	220.679
67.42	30.9468			67.42	219.351
67.44	30.8189			67.44	218.325
67.46	30.6762			67.46	217.637
67.48	30.5179			67.48	217.195
67.5	30.343			67.5	216.054
67.52	30.1503			67.52	214.97
67.54	29.9386			67.54	215.171
67.56	29.707			67.56	214.845
67.58	29.4543			67.58	213.892
67.6	29.1794			67.6	211.559
67.62	28.8822			67.62	210.819
67.64	28.5635			67.64	211.791
67.66	28.2253			67.66	212.261
67.68	27.8698			67.68	211.693
67.7	27.4994			67.7	210.845
67.72	27.1157			67.72	210.7
67.74	26.7206			67.74	211.099
67.76	26.318			67.76	211.67
67.78	25.9109			67.78	211.506
67.8	25.5014			67.8	211.031
67.82	25.0916			67.82	211.242
67.84	24.6847			67.84	211.672
67.86	24.2832			67.86	210.626
67.88	23.8902			67.88	209.627
67.9	23.5084			67.9	209.296
67.92	23.1391			67.92	210.515
67.94	22.7832			67.94	211.26
67.96	22.4421			67.96	210.724
67.98	22.1172			67.98	209.941
68	21.8087			68	209.058
68.02	21.515			68.02	208.885
68.04	21.2344			68.04	208.959
68.06	20.9654			68.06	209.612
68.08	20.7066			68.08	210.819
68.1	20.4574			68.1	211.674
68.12	20.2186			68.12	211.928
68.14	19.9899			68.14	212.666
68.16	19.7699			68.16	213.418
68.18	19.558			68.18	213.943
68.2	19.3545			68.2	214.092
68.22	19.1584			68.22	215.066
68.24	18.969			68.24	215.638
68.26	18.7849			68.26	216.06
68.28	18.605			68.28	216.556
68.3	18.4301			68.3	217.221
68.32	18.261			68.32	217.45
68.34	18.0981			68.34	217.135
68.36	17.9406			68.36	216.043
68.38	17.7888			68.38	216.541
68.4	17.6428			68.4	217.961
68.42	17.502			68.42	219.958
68.44	17.3642			68.44	220.569
68.46	17.2274			68.46	220.564
68.48	17.0902			68.48	220.518
68.5	16.951			68.5	220.059
68.52	16.8084			68.52	218.987
68.54	16.6621			68.54	217.802
68.56	16.512			68.56	217.259
68.58	16.3573			68.58	217.619
68.6	16.1983			68.6	218.738
68.62	16.036			68.62	218.575
68.64	15.8715			68.64	217.489
68.66	15.7062			68.66	216.741
68.68	15.5408			68.68	217.659
68.7	15.3752			68.7	218.434
68.72	15.2098			68.72	218.715
68.74	15.0465			68.74	217.632
68.76	14.8869			68.76	216.382
68.78	14.7339			68.78	216.199
68.8	14.5882			68.8	215.625
68.82	14.4505			68.82	215.291
68.84	14.3206			68.84	214.778
68.86	14.198			68.86	214.912
68.88	14.0837			68.88	215.019
68.9	13.9773			68.9	215.624
68.92	13.8775			68.92	215.794
68.94	13.783			68.94	215.978
68.96	13.6928			68.96	215.858
68.98	13.6055			68.98	215.855
69	13.5191			69	216.162
69.02	13.4328			69.02	216.308
69.04	13.3465			69.04	216.493
69.06	13.2607			69.06	216.687
69.08	13.1754			69.08	216.636
69.1	13.0913			69.1	215.861
69.12	13.0085			69.12	215.408
69.14	12.9267			69.14	215.442
69.16	12.8458			69.16	216.042
69.18	12.7663			69.18	217.297
69.2	12.6879			69.2	218.053
69.22	12.6103			69.22	217.45
69.24	12.5327			69.24	216.028
69.26	12.4545			69.26	215.448
69.28	12.2815			69.28	215.551
69.3	12.1042			69.3	215.657
69.32	11.9226			69.32	215.984
69.34	11.7367			69.34	216.817
69.36	11.5466			69.36	217.356
69.38	11.3521			69.38	217.383
69.4	11.1533			69.4	216.953
69.42	10.9503			69.42	215.668
69.44	10.743			69.44	215.483
69.46	10.5314			69.46	215.75
69.48	10.3155			69.48	214.982
69.5	10.0953			69.5	213.721
69.52	9.87085			69.52	213.471
69.54	9.6421			69.54	213.766
69.56	9.40905			69.56	213.683
69.58	9.17172			69.58	214.325
69.6	8.9301			69.6	214.343
69.62	8.6842			69.62	215.05
69.64	8.434			69.64	215.268
69.66	8.17952			69.66	216.413
69.68	7.92076			69.68	216.994
69.7	7.6577			69.7	217.192
69.72	7.39036			69.72	215.559
69.74	7.11873			69.74	214.873
69.76	6.84281			69.76	215.039
69.78	6.5626			69.78	216.409
69.8	6.27811			69.8	217.209
69.82	5.98933			69.82	217.928
69.84	5.69626			69.84	218.351
69.86	5.39891			69.86	218.695
69.88	5.09727			69.88	219.324
69.9	4.79134			69.9	220.658
69.92	4.48112			69.92	222.708
69.94	4.16661			69.94	224.747
69.96	3.84782			69.96	225.639
[truncated: 2 more rows]
