# Supplementary material for: Data on characterization and electrochemical analysis of zinc oxide and tungsten trioxide as counter electrodes for electrochromic devices
Source: Data Brief. 2020 Jun 20;31:105891. doi: 10.1016/j.dib.2020.105891 (PMC7326711; doi:10.1016/j.dib.2020.105891)
Supplement: Supplementary file 1 [file mmc1.zip › Raw data/Figure 2/XPS of WO3/WO3-CA(O1s).csv]

Energy	Spectrum	Composite spectrum	Background	Residual	[1/1]	[2/1]	[3/1]
535.752	3142.784	3163.176	3146.926	-20.392	3163.108	3146.926	3146.993
535.627	3150.108	3163.580	3146.438	-13.472	3163.436	3146.438	3146.582
535.502	3151.783	3164.121	3145.947	-12.338	3163.823	3145.947	3146.244
535.377	3131.028	3164.919	3145.500	-33.891	3164.325	3145.500	3146.095
535.252	3112.134	3166.091	3145.095	-53.957	3164.944	3145.095	3146.242
535.127	3117.916	3167.775	3144.678	-49.858	3165.636	3144.678	3146.815
535.002	3151.372	3170.204	3144.187	-18.832	3166.351	3144.188	3148.039
534.877	3181.377	3173.816	3143.631	7.560	3167.105	3143.634	3150.338
534.752	3148.297	3179.348	3143.147	-31.051	3168.051	3143.156	3154.435
534.627	3125.806	3187.560	3142.712	-61.754	3169.178	3142.736	3161.070
534.502	3152.987	3199.311	3142.218	-46.324	3170.396	3142.278	3171.073
534.377	3190.723	3215.675	3141.642	-24.952	3171.702	3141.785	3185.471
534.252	3240.256	3237.763	3140.957	2.493	3173.092	3141.287	3205.298
534.127	3260.375	3266.663	3140.229	-6.288	3174.658	3140.956	3231.508
534.002	3327.221	3303.009	3139.356	24.212	3176.329	3140.890	3264.502
533.877	3349.457	3347.163	3138.433	2.294	3178.241	3141.538	3304.251
533.752	3407.570	3398.715	3137.385	8.856	3180.364	3143.406	3349.715
533.627	3462.196	3456.719	3136.217	5.477	3182.766	3147.411	3398.976
533.502	3548.417	3519.659	3134.861	28.758	3185.465	3154.810	3449.107
533.377	3592.072	3585.955	3133.411	6.117	3188.681	3167.484	3496.611
533.252	3656.269	3654.051	3131.820	2.218	3192.579	3187.606	3537.506
533.127	3718.859	3722.996	3130.093	-4.137	3197.526	3217.639	3568.017
533.002	3828.631	3792.600	3128.127	36.031	3204.063	3259.814	3584.977
532.877	3904.768	3863.860	3125.995	40.908	3213.403	3315.862	3586.584
532.752	3948.731	3938.751	3123.767	9.980	3227.590	3386.162	3572.533
532.627	3959.967	4020.117	3121.515	-60.150	3249.970	3469.099	3544.078
532.502	4077.712	4111.346	3119.006	-33.634	3285.488	3560.335	3503.536
532.377	4193.686	4217.137	3116.245	-23.451	3341.858	3653.354	3454.413
532.252	4330.243	4343.746	3113.186	-13.503	3429.775	3739.746	3400.596
532.127	4499.357	4499.635	3109.758	-0.278	3562.980	3810.345	3345.827
532.002	4724.515	4695.744	3105.840	28.771	3757.497	3856.700	3293.227
531.877	4984.414	4944.956	3101.356	39.458	4029.851	3872.712	3245.105
531.752	5287.447	5259.974	3096.212	27.472	4393.865	3855.750	3202.782
531.627	5692.876	5649.614	3090.184	43.262	4856.385	3807.059	3166.538
531.502	6134.508	6114.441	3083.194	20.067	5413.034	3731.732	3136.063
531.377	6661.762	6641.912	3075.055	19.850	6044.159	3637.431	3110.433
531.252	7177.515	7203.448	3065.793	-25.933	6713.140	3533.222	3088.671
531.127	7739.467	7753.334	3055.306	-13.867	7366.640	3427.702	3069.605
531.002	8240.840	8231.618	3043.728	9.222	7938.607	3328.103	3052.364
530.877	8619.762	8571.074	3031.323	48.688	8357.882	3239.473	3036.364
530.752	8741.984	8710.959	3018.652	31.025	8562.079	3164.689	3021.496
530.627	8617.866	8615.826	3006.252	2.040	8516.068	3104.460	3007.802
530.502	8305.447	8290.107	2994.532	15.340	8225.987	3057.836	2995.349
530.377	7826.430	7776.396	2983.856	50.033	7736.869	3022.968	2984.272
530.252	7190.923	7139.309	2974.565	51.614	7115.942	2997.727	2974.769
530.127	6449.959	6447.780	2966.888	2.179	6434.534	2980.036	2966.985
530.002	5758.598	5763.061	2960.717	-4.463	5755.862	2967.871	2960.761
529.877	5135.696	5132.613	2955.903	3.083	5128.862	2959.634	2955.923
529.752	4567.190	4587.352	2952.328	-20.162	4585.478	2954.193	2952.336
529.627	4133.036	4141.501	2949.698	-8.465	4140.604	2950.592	2949.702
529.502	3818.667	3795.274	2947.754	23.393	3794.862	2948.164	2947.755
529.377	3590.742	3538.935	2946.306	51.808	3538.753	2946.487	2946.307
529.252	3380.222	3357.321	2945.317	22.902	3357.244	2945.393	2945.317
529.127	3218.159	3233.526	2944.681	-15.367	3233.495	2944.712	2944.681
529.002	3132.877	3151.688	2944.231	-18.811	3151.676	2944.242	2944.231
528.877	3120.687	3098.596	2943.807	22.092	3098.591	2943.811	2943.807
528.752	3130.020	3064.284	2943.363	65.736	3064.282	2943.364	2943.363
528.627	3090.068	3041.871	2943.006	48.197	3041.871	2943.006	2943.006
528.502	3058.545	3026.724	2942.717	31.821	3026.724	2942.717	2942.717
528.377	3055.977	3015.901	2942.435	40.076	3015.901	2942.435	2942.435
528.252	3077.068	3007.637	2942.106	69.431	3007.637	2942.106	2942.106
528.127	3047.486	3001.059	2941.842	46.427	3001.059	2941.842	2941.842
528.002	2996.542	2995.660	2941.688	0.882	2995.660	2941.688	2941.688
527.877	2926.190	2991.171	2941.688	-64.981	2991.171	2941.688	2941.688
527.752	2954.868	2987.192	2941.626	-32.324	2987.192	2941.626	2941.626
527.627	2983.952	2983.608	2941.500	0.345	2983.608	2941.500	2941.500
527.502	3003.004	2980.363	2941.333	22.641	2980.363	2941.333	2941.333
527.377	2960.340	2977.535	2941.258	-17.195	2977.535	2941.258	2941.258
527.252	2935.021	2975.040	2941.239	-40.019	2975.040	2941.239	2941.239
