# Supplementary material for: Data on characterization and electrochemical analysis of zinc oxide and tungsten trioxide as counter electrodes for electrochromic devices
Source: Data Brief. 2020 Jun 20;31:105891. doi: 10.1016/j.dib.2020.105891 (PMC7326711; doi:10.1016/j.dib.2020.105891)
Supplement: Supplementary file 1 [file mmc1.zip › Raw data/Figure 2/XPS of WO3/WO3-CA(W4f).csv]

Energy	Spectrum	Composite spectrum	Background	Residual	[1/1]	[2/1]	[3/1]	[4/1]	[5/1]
43.877	450.784	455.570	448.128	-4.786	448.225	448.128	450.127	450.902	450.700
43.752	450.650	455.081	446.768	-4.431	446.867	446.768	448.829	449.660	450.028
43.627	443.910	454.990	445.433	-11.080	445.535	445.433	447.559	448.451	449.743
43.502	451.861	455.427	444.068	-3.566	444.173	444.069	446.263	447.221	449.974
43.377	465.771	456.617	442.653	9.154	442.761	442.653	444.920	445.949	450.946
43.252	476.643	458.882	441.197	17.761	441.308	441.198	443.539	444.647	452.980
43.127	485.976	462.594	439.708	23.382	439.822	439.708	442.129	443.322	456.445
43.002	503.394	468.113	438.154	35.281	438.272	438.155	440.658	441.944	461.701
42.877	514.322	475.828	436.561	38.494	436.682	436.561	439.152	440.540	469.135
42.752	517.161	486.043	434.957	31.118	435.081	434.957	437.640	439.140	479.051
42.627	528.839	498.826	433.310	30.013	433.438	433.310	436.090	437.714	491.513
42.502	528.353	514.066	431.664	14.287	431.797	431.665	434.547	436.306	506.409
42.377	531.244	531.276	430.009	-0.032	430.145	430.009	433.000	434.908	523.249
42.252	533.829	549.632	428.343	-15.802	428.484	428.344	431.449	433.522	541.206
42.127	553.718	567.912	426.605	-14.193	426.751	426.605	429.832	432.088	559.056
42.002	567.039	584.720	424.818	-17.681	424.969	424.818	428.173	430.632	575.399
41.877	576.452	598.518	422.996	-22.066	423.152	422.996	426.487	429.173	588.694
41.752	578.661	607.838	421.166	-29.177	421.328	421.167	424.802	427.740	597.467
41.627	589.437	611.469	419.297	-22.031	419.464	419.297	423.086	426.307	600.502
41.502	612.067	608.782	417.345	3.284	417.517	417.345	421.297	424.835	597.166
41.377	615.497	600.026	415.379	15.472	415.559	415.380	419.506	423.401	587.698
41.252	619.914	586.085	413.398	33.830	413.584	413.399	417.711	422.009	572.974
41.127	615.196	568.358	411.434	46.838	411.627	411.435	415.946	420.701	554.386
41.002	590.331	548.485	409.562	41.845	409.762	409.562	414.286	419.562	533.560
40.877	543.595	528.078	407.861	15.516	408.069	407.861	412.813	418.683	512.094
40.752	505.985	508.440	406.297	-2.456	406.514	406.298	411.495	418.047	491.276
40.627	483.929	490.556	404.815	-6.627	405.041	404.816	410.277	417.615	472.069
40.502	464.297	475.116	403.405	-10.819	403.640	403.406	409.151	417.400	455.140
40.377	443.662	462.486	402.071	-18.824	402.316	402.072	408.123	417.435	440.824
40.252	432.958	452.708	400.776	-19.750	401.032	400.777	407.160	417.723	429.120
40.127	426.721	445.642	399.504	-18.921	399.771	399.505	406.248	418.306	419.828
40.002	409.649	441.115	398.294	-31.465	398.574	398.295	405.429	419.328	412.666
39.877	396.011	438.940	397.135	-42.928	397.427	397.136	404.696	420.983	407.238
39.752	407.095	439.090	395.935	-31.995	396.241	395.936	403.960	423.621	403.071
39.627	425.990	442.149	394.665	-16.160	394.987	394.667	403.199	428.164	399.794
39.502	433.609	449.837	393.368	-16.228	393.705	393.370	402.460	436.608	397.165
39.377	458.368	465.644	391.980	-7.277	392.334	391.983	401.686	452.655	394.904
39.252	519.351	495.954	390.367	23.397	390.741	390.376	400.752	482.836	392.719
39.127	600.341	551.266	388.458	49.075	388.852	388.478	399.594	537.748	390.427
39.002	692.890	646.687	386.209	46.202	386.625	386.257	398.179	632.549	387.913
38.877	825.330	800.754	383.474	24.577	383.913	383.586	396.376	785.787	384.987
38.752	1043.584	1031.822	379.937	11.762	380.403	380.191	393.882	1015.792	381.304
38.627	1364.171	1351.810	375.225	12.361	375.718	375.772	390.343	1334.402	376.473
38.502	1762.418	1758.227	369.050	4.191	369.574	370.179	385.493	1738.980	370.200
38.377	2217.537	2226.991	361.205	-9.454	361.763	363.424	379.154	2205.200	362.270
38.252	2715.908	2709.588	351.531	6.320	352.126	355.686	371.199	2684.179	352.520
38.127	3187.670	3137.391	340.125	50.279	340.761	347.540	361.773	3106.770	341.047
38.002	3512.245	3434.071	327.528	78.175	328.209	340.134	351.479	3395.969	328.390
37.877	3605.263	3536.785	314.589	68.478	315.321	335.006	341.276	3488.142	315.397
37.752	3474.925	3422.266	302.129	52.659	302.917	333.630	332.184	3359.164	302.887
37.627	3154.628	3119.643	290.845	34.985	291.695	337.145	325.325	3037.300	291.557
37.502	2702.157	2696.170	281.221	5.986	282.141	346.048	322.098	2588.874	281.892
37.377	2216.920	2230.832	273.378	-13.912	274.378	359.846	324.546	2091.563	274.012
37.252	1795.517	1794.253	267.082	1.264	268.171	376.950	336.252	1613.527	267.681
37.127	1477.821	1438.492	261.952	39.329	263.143	394.938	363.848	1201.853	262.519
37.002	1278.669	1195.224	257.553	83.445	258.861	410.893	418.637	878.954	258.090
36.877	1201.113	1080.508	253.438	120.605	254.882	421.869	517.792	645.770	253.948
36.752	1252.955	1102.297	249.134	150.658	250.737	425.373	684.028	489.077	249.618
36.627	1417.423	1265.930	244.225	151.493	246.021	419.895	942.550	389.678	244.686
36.502	1716.112	1573.601	238.221	142.510	240.261	405.025	1314.030	328.507	238.660
36.377	2120.004	2017.845	230.734	102.159	233.113	381.614	1804.691	290.208	231.152
36.252	2612.442	2571.523	221.439	40.919	224.339	351.449	2395.634	264.018	221.839
36.127	3170.243	3180.054	210.097	-9.811	213.879	316.814	3036.055	243.216	210.480
36.002	3781.682	3760.970	196.511	20.712	201.876	279.958	3644.346	223.958	196.877
35.877	4266.859	4214.487	181.144	52.372	189.391	243.303	4120.051	204.824	181.495
35.752	4498.649	4445.307	164.927	53.343	178.290	209.035	4366.595	185.831	165.263
35.627	4418.064	4395.851	149.005	22.213	171.034	178.822	4324.988	167.702	149.327
35.502	4094.878	4074.468	134.270	20.410	170.089	153.470	4002.281	151.127	134.579
35.377	3564.867	3552.025	121.479	12.841	177.737	133.258	3468.404	136.767	121.776
35.252	2910.828	2929.443	111.090	-18.615	195.338	117.974	2824.097	125.018	111.375
35.127	2220.159	2304.593	103.235	-84.434	222.645	107.068	2168.334	115.976	103.510
35.002	1616.597	1750.889	97.596	-134.292	257.093	99.629	1577.395	109.294	97.860
34.877	1166.863	1307.870	93.607	-141.007	293.838	94.635	1095.579	104.384	93.862
34.752	863.637	982.327	90.731	-118.690	326.436	91.227	735.921	100.691	90.977
34.627	679.253	757.245	88.532	-77.992	348.010	88.760	488.071	97.763	88.769
34.502	573.390	604.487	86.722	-31.097	353.144	86.822	329.156	95.300	86.951
34.377	489.841	496.659	85.218	-6.818	340.109	85.260	233.511	93.210	85.439
34.252	401.339	414.073	84.039	-12.734	311.619	84.057	178.797	91.503	84.253
34.127	321.866	345.772	83.152	-23.905	273.313	83.159	148.411	90.137	83.358
34.002	257.035	287.321	82.502	-30.287	231.586	82.506	131.483	89.054	82.702
33.877	207.318	237.872	82.035	-30.554	191.952	82.037	121.603	88.192	82.229
33.752	168.387	197.747	81.711	-29.360	158.151	81.713	115.322	87.508	81.899
33.627	139.724	166.944	81.493	-27.219	131.880	81.494	110.907	86.959	81.675
33.502	121.542	144.612	81.341	-23.071	113.094	81.341	107.517	86.504	81.517
33.377	112.535	129.220	81.222	-16.685	100.636	81.222	104.749	86.107	81.393
33.252	104.463	119.003	81.132	-14.540	92.922	81.133	102.417	85.761	81.298
33.127	93.986	112.339	81.081	-18.353	88.430	81.082	100.436	85.473	81.243
33.002	84.157	107.942	81.066	-23.785	85.937	81.067	98.741	85.239	81.223
32.877	82.234	104.893	81.059	-22.658	84.568	81.059	97.261	85.028	81.211
32.752	87.141	102.611	81.033	-15.470	83.776	81.034	95.938	84.813	81.181
32.627	89.403	100.785	80.999	-11.383	83.280	80.999	94.755	84.604	81.143
32.502	87.276	99.260	80.973	-11.983	82.945	80.973	93.706	84.414	81.113
32.377	81.979	97.954	80.966	-15.975	82.709	80.966	92.786	84.254	81.102
32.252	80.118	96.805	80.966	-16.686	82.526	80.966	91.966	84.111	81.098
32.127	81.803	95.771	80.960	-13.968	82.367	80.960	91.222	83.971	81.089
32.002	80.888	94.842	80.957	-13.954	82.234	80.957	90.553	83.842	81.083
