# Supplementary material for: Data on characterization and electrochemical analysis of zinc oxide and tungsten trioxide as counter electrodes for electrochromic devices
Source: Data Brief. 2020 Jun 20;31:105891. doi: 10.1016/j.dib.2020.105891 (PMC7326711; doi:10.1016/j.dib.2020.105891)
Supplement: Supplementary file 1 [file mmc1.zip › Raw data/Figure 2/XPS of WO3/WO3-PA(O1s).csv]

Energy	Spectrum	Composite spectrum	Background	Residual	[1/1]	[2/1]	[3/1]
536.031	2639.740	2673.745	2656.231	-34.005	2662.981	2659.408	2663.819
535.906	2663.758	2674.605	2655.966	-10.847	2663.031	2659.342	2664.164
535.781	2649.292	2675.625	2655.732	-26.333	2663.135	2659.326	2664.627
535.656	2678.663	2676.740	2655.434	1.922	2663.200	2659.269	2665.140
535.531	2689.698	2678.036	2655.113	11.661	2663.269	2659.213	2665.782
535.406	2691.042	2679.601	2654.789	11.442	2663.364	2659.182	2666.634
535.281	2676.705	2681.566	2654.496	-4.861	2663.523	2659.214	2667.822
535.156	2691.658	2684.016	2654.171	7.642	2663.687	2659.251	2669.420
535.031	2669.800	2687.238	2653.893	-17.439	2663.938	2659.378	2671.708
534.906	2677.221	2691.461	2653.598	-14.240	2664.218	2659.540	2674.900
534.781	2666.873	2697.112	2653.326	-30.239	2664.570	2659.789	2679.406
534.656	2682.086	2704.635	2653.022	-22.549	2664.946	2660.087	2685.645
534.531	2700.382	2714.631	2652.678	-14.249	2665.346	2660.461	2694.180
534.406	2722.834	2727.796	2652.286	-4.962	2665.768	2660.963	2705.636
534.281	2700.376	2744.996	2651.942	-44.620	2666.318	2661.800	2720.760
534.156	2758.525	2766.855	2651.473	-8.329	2666.834	2663.008	2739.959
534.031	2838.687	2794.109	2650.832	44.578	2667.282	2664.905	2763.586
533.906	2865.692	2827.619	2650.133	38.073	2667.790	2668.232	2791.864
533.781	2866.692	2868.158	2649.433	-1.466	2668.432	2674.056	2824.534
533.656	2911.884	2916.352	2648.635	-4.468	2669.138	2683.815	2860.670
533.531	2976.254	2972.929	2647.699	3.325	2669.895	2699.635	2898.797
533.406	3022.372	3038.721	2646.664	-16.349	2670.786	2724.389	2936.875
533.281	3093.623	3114.364	2645.477	-20.740	2671.821	2761.377	2972.118
533.156	3171.541	3200.172	2644.122	-28.631	2673.092	2814.079	3001.245
533.031	3298.310	3295.754	2642.495	2.556	2674.666	2885.364	3020.714
532.906	3410.312	3400.138	2640.628	10.175	2676.869	2976.818	3027.706
532.781	3553.106	3511.566	2638.454	41.540	2680.126	3087.528	3020.820
532.656	3624.498	3627.642	2636.127	-3.144	2685.388	3213.578	3000.931
532.531	3730.047	3744.329	2633.574	-14.282	2693.829	3347.207	2970.442
532.406	3827.661	3855.801	2630.812	-28.139	2707.328	3477.374	2932.721
532.281	3956.086	3954.545	2627.773	1.541	2728.443	3590.569	2891.079
532.156	4014.768	4033.039	2624.609	-18.271	2760.786	3672.888	2848.584
532.031	4066.120	4085.841	2621.335	-19.722	2808.602	3712.375	2807.535
531.906	4095.394	4112.702	2617.998	-17.307	2876.632	3702.457	2769.609
531.781	4125.297	4120.237	2614.597	5.060	2969.432	3644.183	2735.816
531.656	4113.275	4120.849	2611.221	-7.574	3090.615	3545.966	2706.710
531.531	4102.167	4128.756	2607.870	-26.589	3241.565	3420.631	2682.300
531.406	4124.665	4155.784	2604.470	-31.119	3420.314	3282.221	2662.189
531.281	4213.070	4208.111	2600.880	4.959	3620.620	3143.551	2645.699
531.156	4286.107	4284.550	2597.134	1.557	3831.697	3014.894	2632.226
531.031	4366.769	4375.680	2593.215	-8.911	4038.037	2902.968	2621.105
530.906	4437.940	4464.662	2589.143	-26.721	4220.226	2810.957	2611.764
530.781	4522.799	4529.585	2584.889	-6.785	4356.735	2738.958	2603.668
530.656	4524.457	4548.490	2580.631	-24.033	4428.029	2685.129	2596.594
530.531	4512.579	4505.790	2576.399	6.789	4422.014	2646.310	2590.264
530.406	4410.961	4398.245	2572.385	12.716	4339.183	2619.182	2584.649
530.281	4273.012	4235.124	2568.666	37.888	4192.205	2600.580	2579.672
530.156	4052.586	4033.746	2565.421	18.840	4001.165	2588.018	2575.406
530.031	3832.614	3813.520	2562.648	19.094	3787.537	2579.499	2571.780
529.906	3581.264	3592.369	2560.414	-11.105	3570.671	2573.709	2568.817
529.781	3331.197	3384.657	2558.716	-53.460	3365.858	2569.747	2566.485
529.656	3129.365	3200.316	2557.452	-70.951	3183.597	2566.964	2564.659
529.531	2994.409	3044.772	2556.477	-50.363	3029.644	2564.898	2563.184
529.406	2923.836	2919.423	2555.654	4.414	2905.584	2563.235	2561.912
529.281	2859.975	2822.648	2554.968	37.327	2809.898	2561.865	2560.820
529.156	2801.581	2750.785	2554.406	50.797	2738.981	2560.725	2559.891
529.031	2744.350	2699.218	2553.968	45.133	2688.251	2559.785	2559.118
528.906	2716.302	2663.181	2553.590	53.121	2652.962	2558.964	2558.435
528.781	2676.108	2638.485	2553.298	37.623	2628.939	2558.279	2557.864
528.656	2631.838	2621.705	2553.101	10.134	2612.766	2557.730	2557.411
528.531	2588.464	2610.243	2552.997	-21.779	2601.855	2557.310	2557.072
528.406	2592.669	2602.159	2552.885	-9.491	2594.274	2556.912	2556.742
528.281	2611.615	2596.193	2552.731	15.423	2588.766	2556.501	2556.389
528.156	2625.576	2591.567	2552.548	34.009	2584.559	2556.083	2556.020
528.031	2626.720	2587.827	2552.362	38.893	2581.203	2555.684	2555.663
527.906	2621.587	2584.693	2552.187	36.893	2578.424	2555.314	2555.329
527.781	2624.192	2581.978	2552.006	42.214	2576.035	2554.955	2555.000
527.656	2627.423	2579.575	2551.819	47.847	2573.934	2554.604	2554.675
527.531	2629.980	2577.420	2551.626	52.560	2572.057	2554.261	2554.353
527.406	2585.962	2575.567	2551.527	10.395	2570.464	2554.024	2554.135
527.281	2540.069	2573.990	2551.527	-33.921	2569.127	2553.896	2554.022
