# Supplementary material for: Data on characterization and electrochemical analysis of zinc oxide and tungsten trioxide as counter electrodes for electrochromic devices
Source: Data Brief. 2020 Jun 20;31:105891. doi: 10.1016/j.dib.2020.105891 (PMC7326711; doi:10.1016/j.dib.2020.105891)
Supplement: Supplementary file 1 [file mmc1.zip › Raw data/Figure 2/XPS of WO3/WO3-PA(W4f).csv]

Energy	Spectrum	Composite spectrum	Background	Residual	[1/1]	[2/1]	[3/1]	[4/1]	[5/1]
44.781	218.073	219.943	217.066	-1.870	217.143	217.103	218.195	218.698	217.069
44.656	213.170	219.439	216.466	-6.269	216.545	216.504	217.626	218.158	216.471
44.531	206.936	218.967	215.890	-12.031	215.971	215.929	217.082	217.645	215.900
44.406	205.060	218.513	215.321	-13.453	215.404	215.362	216.548	217.142	215.342
44.281	212.315	218.044	214.724	-5.729	214.809	214.766	215.986	216.616	214.763
44.156	217.018	217.578	214.109	-0.559	214.196	214.152	215.408	216.075	214.182
44.031	215.947	217.147	213.498	-1.200	213.587	213.543	214.836	215.543	213.630
43.906	208.718	216.793	212.915	-8.075	213.007	212.961	214.293	215.044	213.148
43.781	212.247	216.498	212.318	-4.251	212.413	212.366	213.739	214.537	212.717
43.656	219.153	216.282	211.695	2.871	211.792	211.744	213.160	214.008	212.358
43.531	222.103	216.208	211.060	5.895	211.159	211.111	212.571	213.474	212.132
43.406	214.651	216.376	210.454	-1.725	210.556	210.507	212.014	212.976	212.139
43.281	219.848	216.810	209.827	3.037	209.933	209.883	211.439	212.465	212.402
43.156	224.719	217.595	209.182	7.124	209.290	209.240	210.847	211.943	213.005
43.031	227.491	218.827	208.526	8.664	208.638	208.586	210.248	211.419	214.043
42.906	228.495	220.596	207.866	7.899	207.981	207.928	209.647	210.900	215.605
42.781	229.562	222.964	207.202	6.598	207.320	207.267	209.045	210.389	217.752
42.656	224.495	225.985	206.558	-1.490	206.680	206.625	208.467	209.908	220.538
42.531	228.211	229.603	205.899	-1.393	206.024	205.969	207.877	209.426	223.903
42.406	235.584	233.719	205.212	1.865	205.341	205.285	207.263	208.930	227.748
42.281	235.658	238.204	204.524	-2.546	204.657	204.600	206.652	208.449	231.941
42.156	234.587	242.837	203.840	-8.250	203.978	203.920	206.050	207.990	236.260
42.031	241.389	247.304	203.130	-5.915	203.272	203.213	205.426	207.525	240.388
41.906	249.771	251.287	202.388	-1.516	202.535	202.475	204.775	207.049	244.004
41.781	250.557	254.503	201.642	-3.946	201.794	201.733	204.126	206.594	246.822
41.656	253.161	256.671	200.886	-3.510	201.043	200.982	203.474	206.158	248.558
41.531	251.073	257.612	200.138	-6.539	200.301	200.239	202.836	205.761	249.028
41.406	254.831	257.205	199.376	-2.374	199.544	199.482	202.190	205.386	248.106
41.281	253.003	255.492	198.621	-2.489	198.795	198.732	201.559	205.058	245.829
41.156	255.918	252.587	197.854	3.331	198.035	197.972	200.926	204.766	242.304
41.031	248.679	248.761	197.116	-0.082	197.304	197.240	200.329	204.557	237.794
40.906	237.882	244.325	196.419	-6.443	196.614	196.551	199.785	204.451	232.600
40.781	233.315	239.585	195.740	-6.269	195.943	195.880	199.269	204.435	227.018
40.656	233.533	234.847	195.061	-1.314	195.272	195.209	198.765	204.503	221.341
40.531	234.082	230.400	194.379	3.683	194.599	194.537	198.272	204.669	215.841
40.406	224.027	226.517	193.737	-2.490	193.966	193.904	197.833	204.991	210.771
40.281	210.783	223.380	193.146	-12.597	193.385	193.325	197.461	205.506	206.286
40.156	196.908	221.097	192.609	-24.190	192.858	192.800	197.162	206.251	202.461
40.031	194.124	219.689	192.083	-25.565	192.343	192.288	196.893	207.233	199.262
39.906	199.384	219.176	191.536	-19.793	191.808	191.757	196.627	208.508	196.621
39.781	202.217	219.663	190.978	-17.446	191.263	191.216	196.374	210.244	194.479
39.656	200.412	221.391	190.428	-20.979	190.726	190.685	196.156	212.765	192.770
39.531	202.062	224.842	189.871	-22.780	190.184	190.149	195.964	216.634	191.394
39.406	210.542	230.959	189.281	-20.417	189.609	189.584	195.774	222.872	190.243
39.281	239.087	241.384	188.579	-2.297	188.925	188.911	195.513	233.183	189.171
39.156	267.046	258.869	187.770	8.177	188.133	188.133	195.190	250.369	188.123
39.031	304.430	287.335	186.814	17.094	187.198	187.214	194.773	278.389	187.019
38.906	349.914	331.782	185.682	18.132	186.087	186.124	194.240	322.263	185.797
38.781	419.629	397.560	184.278	22.069	184.706	184.769	193.505	387.351	184.342
38.656	496.029	489.179	182.578	6.850	183.030	183.127	192.553	478.168	182.611
38.531	603.811	608.274	180.457	-4.463	180.938	181.076	191.276	596.338	180.475
38.406	750.194	751.661	177.768	-1.467	178.278	178.474	189.539	738.663	177.776
38.281	930.896	909.859	174.375	21.037	174.918	175.200	187.229	895.632	174.379
38.156	1097.645	1066.766	170.333	30.879	170.912	171.340	184.426	1051.085	170.335
38.031	1225.193	1200.496	165.795	24.697	166.414	167.120	181.315	1183.032	165.796
37.906	1299.769	1286.665	160.967	13.105	161.630	162.901	178.154	1266.881	160.968
37.781	1323.113	1305.895	156.048	17.218	156.760	159.183	175.223	1282.874	156.049
37.656	1284.287	1253.834	151.281	30.453	152.047	156.714	172.914	1226.002	151.281
37.531	1194.014	1144.383	146.864	49.631	147.691	156.429	171.713	1109.142	146.864
37.406	1051.213	1002.457	143.003	48.757	143.898	159.407	172.383	955.777	143.003
37.281	903.252	854.156	139.718	49.096	140.690	166.412	176.002	790.206	139.718
37.156	767.496	721.298	136.961	46.199	138.020	177.581	184.408	632.171	136.961
37.031	676.212	619.266	134.559	56.946	135.718	191.914	200.556	494.756	134.559
36.906	614.076	557.093	132.399	56.982	133.672	207.213	229.066	384.339	132.399
36.781	605.249	538.577	130.273	66.672	131.677	220.121	276.154	301.445	130.273
36.656	627.717	564.481	128.060	63.236	129.616	227.013	349.295	242.737	128.060
36.531	683.893	634.345	125.628	49.548	127.362	225.215	455.708	202.943	125.628
36.406	774.631	747.194	122.843	27.437	124.789	214.401	600.007	176.527	122.843
36.281	913.885	899.728	119.517	14.157	121.719	196.667	781.231	158.661	119.517
36.156	1093.879	1082.870	115.490	11.008	118.014	175.312	990.293	145.721	115.490
36.031	1275.217	1279.091	110.757	-3.875	113.710	153.589	1208.689	135.375	110.757
35.906	1445.346	1461.788	105.363	-16.442	108.934	133.796	1408.907	126.240	105.363
35.781	1565.732	1598.021	99.500	-32.289	104.042	117.126	1557.658	117.695	99.500
35.656	1634.524	1656.013	93.369	-21.489	99.523	103.711	1623.385	109.503	93.369
35.531	1603.402	1618.455	87.360	-15.053	96.240	93.243	1589.230	101.822	87.360
35.406	1485.992	1492.327	81.807	-6.335	95.201	85.184	1462.497	94.868	81.807
35.281	1296.721	1304.906	76.991	-8.185	97.497	79.049	1270.483	88.851	76.991
35.156	1060.012	1090.566	73.096	-30.554	104.070	74.483	1047.387	83.915	73.096
35.031	827.795	880.095	70.104	-52.300	115.271	71.145	823.980	80.012	70.104
34.906	642.537	695.437	67.834	-52.900	130.516	68.680	622.803	76.940	67.834
34.781	520.008	547.870	66.040	-27.861	148.066	66.761	456.725	74.436	66.040
34.656	414.555	438.677	64.656	-24.122	165.126	65.286	329.810	72.422	64.656
34.531	343.175	361.260	63.550	-18.085	177.782	64.108	239.265	70.754	63.550
34.406	295.031	305.142	62.631	-10.111	182.106	63.129	178.469	69.331	62.631
34.281	265.186	260.758	61.828	4.427	176.263	62.276	139.630	68.074	61.828
34.156	235.812	222.738	61.140	13.074	161.949	61.545	115.687	66.977	61.140
34.031	198.784	189.421	60.595	9.363	143.015	60.963	101.168	66.062	60.595
33.906	160.455	160.798	60.200	-0.343	123.263	60.536	92.270	65.330	60.200
33.781	129.087	137.202	59.927	-8.115	105.418	60.234	86.581	64.750	59.927
33.656	112.113	118.713	59.720	-6.601	90.943	60.002	82.666	64.262	59.720
33.531	93.303	105.012	59.586	-11.710	80.268	59.846	79.784	63.872	59.586
33.406	83.499	95.315	59.490	-11.815	72.999	59.731	77.515	63.541	59.490
33.281	70.292	88.681	59.446	-18.389	68.397	59.669	75.674	63.279	59.446
33.156	65.896	84.157	59.419	-18.261	65.615	59.626	74.120	63.052	59.419
33.031	63.501	80.994	59.401	-17.492	63.968	59.594	72.785	62.849	59.401
32.906	70.667	78.636	59.355	-7.969	62.942	59.536	71.591	62.632	59.355
32.781	70.026	76.790	59.312	-6.764	62.275	59.481	70.540	62.430	59.312
32.656	69.292	75.271	59.271	-5.979	61.802	59.430	69.610	62.242	59.271
32.531	61.701	74.001	59.260	-12.300	61.468	59.410	68.810	62.094	59.260
32.406	58.890	72.904	59.260	-14.014	61.211	59.401	68.107	61.966	59.260
