# Supplementary material for: Data on characterization and electrochemical analysis of zinc oxide and tungsten trioxide as counter electrodes for electrochromic devices
Source: Data Brief. 2020 Jun 20;31:105891. doi: 10.1016/j.dib.2020.105891 (PMC7326711; doi:10.1016/j.dib.2020.105891)
Supplement: Supplementary file 1 [file mmc1.zip › Raw data/Figure 2/XPS of WO3/WO3-TPA(O1s).csv]

Energy	Spectrum	Composite spectrum	Background	Residual	[1/1]	[2/1]	[3/1]
535.669	3236.179	3279.000	3258.804	-42.821	3278.758	3258.804	3259.046
535.544	3252.614	3279.679	3258.215	-27.065	3279.184	3258.215	3258.710
535.419	3286.374	3280.598	3257.555	5.776	3279.617	3257.555	3258.536
535.294	3272.035	3282.046	3256.924	-10.011	3280.167	3256.925	3258.802
535.169	3237.880	3284.361	3256.366	-46.481	3280.887	3256.367	3259.841
535.044	3221.304	3287.961	3255.844	-66.657	3281.748	3255.845	3262.056
534.919	3269.055	3293.365	3255.220	-24.310	3282.628	3255.223	3265.954
534.794	3269.213	3301.574	3254.596	-32.362	3283.641	3254.605	3272.520
534.669	3306.525	3313.675	3253.893	-7.150	3284.725	3253.917	3282.819
534.544	3309.078	3331.146	3253.184	-22.068	3285.972	3253.245	3298.298
534.419	3356.404	3355.452	3252.376	0.953	3287.308	3252.524	3320.372
534.294	3355.189	3388.251	3251.570	-33.062	3288.861	3251.915	3350.615
534.169	3431.909	3430.692	3250.603	1.217	3290.496	3251.372	3390.029
534.044	3488.332	3483.620	3249.516	4.712	3292.291	3251.164	3439.197
533.919	3559.739	3547.021	3248.278	12.719	3294.254	3251.660	3497.661
533.794	3619.962	3619.984	3246.913	-0.021	3296.461	3253.567	3563.781
533.669	3717.753	3700.538	3245.341	17.214	3298.897	3257.889	3634.435
533.544	3792.354	3786.115	3243.612	6.239	3301.697	3266.291	3705.350
533.419	3873.323	3873.812	3241.712	-0.489	3304.976	3281.002	3771.257
533.294	3949.468	3961.106	3239.651	-11.639	3308.945	3304.895	3826.567
533.169	4057.245	4046.388	3237.362	10.857	3313.880	3341.210	3866.021
533.044	4139.893	4129.626	3234.899	10.267	3320.433	3393.333	3885.657
532.919	4202.209	4212.404	3232.304	-10.195	3329.703	3463.991	3883.318
532.794	4322.876	4297.552	3229.454	25.325	3343.400	3554.206	3858.854
532.669	4418.129	4389.035	3226.403	29.094	3364.651	3662.718	3814.472
532.544	4531.578	4491.229	3223.112	40.349	3398.342	3784.997	3754.114
532.419	4604.650	4608.981	3219.667	-4.331	3452.034	3913.242	3683.039
532.294	4746.713	4747.638	3215.922	-0.925	3536.248	4036.534	3606.699
532.169	4839.850	4914.383	3211.980	-74.534	3665.255	4142.620	3530.469
532.044	5059.895	5118.555	3207.573	-58.660	3856.065	4219.208	3458.430
531.919	5357.492	5372.443	3202.538	-14.952	4127.435	4256.596	3393.489
531.794	5750.865	5690.082	3196.672	60.784	4496.913	4249.370	3337.142
531.669	6149.365	6084.546	3189.964	64.819	4976.955	4197.689	3289.829
531.544	6601.698	6562.982	3182.300	38.716	5569.715	4106.954	3250.913
531.419	7124.806	7121.153	3173.532	3.652	6262.362	3986.765	3219.090
531.294	7733.705	7738.508	3163.477	-4.803	7023.707	3849.043	3192.711
531.169	8418.105	8375.398	3151.977	42.707	7803.304	3705.942	3170.106
531.044	8984.454	8973.859	3139.280	10.595	8533.937	3568.336	3150.145
530.919	9409.703	9461.847	3125.685	-52.145	9137.028	3444.211	3131.978
530.794	9681.973	9763.819	3111.515	-81.846	9533.637	3338.175	3115.037
530.669	9819.756	9818.907	3097.054	0.850	9662.404	3251.651	3098.959
530.544	9649.226	9602.549	3082.953	46.677	9500.482	3184.024	3083.949
530.419	9200.628	9136.531	3069.799	64.097	9072.691	3133.136	3070.303
530.294	8506.624	8479.936	3058.112	26.688	8441.647	3096.155	3058.358
530.169	7736.373	7708.908	3048.052	27.465	7686.890	3069.954	3048.168
530.044	6946.245	6899.366	3039.660	46.879	6887.226	3051.747	3039.713
529.919	6142.754	6116.324	3032.966	26.430	6109.907	3039.360	3032.990
529.794	5408.195	5408.025	3027.824	0.171	5404.773	3031.065	3027.834
529.669	4753.811	4803.935	3024.064	-50.123	4802.355	3025.639	3024.068
529.544	4269.062	4315.440	3021.328	-46.378	4314.704	3022.061	3021.329
529.419	3877.895	3939.480	3019.418	-61.585	3939.152	3019.745	3019.418
529.294	3672.049	3662.860	3017.943	9.189	3662.720	3018.083	3017.943
529.169	3511.504	3467.570	3016.807	43.934	3467.512	3016.864	3016.807
529.044	3402.010	3334.531	3015.902	67.479	3334.508	3015.925	3015.902
528.919	3281.964	3246.502	3015.251	35.463	3246.493	3015.260	3015.251
528.794	3191.546	3189.296	3014.791	2.249	3189.293	3014.794	3014.791
528.669	3171.559	3152.150	3014.373	19.410	3152.148	3014.374	3014.373
528.544	3206.315	3127.513	3013.882	78.802	3127.512	3013.882	3013.882
528.419	3184.228	3110.616	3013.437	73.612	3110.616	3013.437	3013.437
528.294	3143.799	3098.449	3013.078	45.350	3098.449	3013.078	3013.078
528.169	3102.065	3089.198	3012.807	12.867	3089.198	3012.807	3012.807
528.044	3107.363	3081.715	3012.525	25.649	3081.715	3012.525	3012.525
527.919	3104.873	3075.423	3012.248	29.450	3075.423	3012.248	3012.248
527.794	3070.719	3070.051	3012.043	0.668	3070.051	3012.043	3012.043
527.669	3025.999	3065.420	3011.933	-39.421	3065.420	3011.933	3011.933
527.544	2980.813	3061.406	3011.918	-80.593	3061.406	3011.918	3011.918
527.419	2973.750	3057.840	3011.918	-84.090	3057.840	3011.918	3011.918
527.294	3003.583	3054.581	3011.855	-50.998	3054.581	3011.855	3011.855
