# Supplementary material for: Data on characterization and electrochemical analysis of zinc oxide and tungsten trioxide as counter electrodes for electrochromic devices
Source: Data Brief. 2020 Jun 20;31:105891. doi: 10.1016/j.dib.2020.105891 (PMC7326711; doi:10.1016/j.dib.2020.105891)
Supplement: Supplementary file 1 [file mmc1.zip › Raw data/Figure 2/XPS of WO3/WO3-TPA(W4f).csv]

Energy	Spectrum	Composite spectrum	Background	Residual	[1/1]	[2/1]	[3/1]	[4/1]	[5/1]
44.794	520.844	520.232	518.851	0.612	519.033	519.071	518.889	519.713	518.929
44.669	522.099	518.751	517.259	3.348	517.447	517.487	517.298	518.154	517.403
44.544	516.409	517.342	515.689	-0.933	515.881	515.923	515.729	516.617	515.947
44.419	508.621	516.044	514.146	-7.422	514.343	514.389	514.188	515.110	514.599
44.294	505.754	514.887	512.615	-9.133	512.816	512.865	512.657	513.616	513.390
44.169	505.187	513.933	511.085	-8.746	511.292	511.344	511.129	512.126	512.381
44.044	511.872	513.254	509.531	-1.382	509.743	509.798	509.576	510.615	511.645
43.919	526.347	512.957	507.924	13.390	508.142	508.201	507.970	509.053	511.287
43.794	528.102	513.265	506.310	14.837	506.534	506.597	506.358	507.488	511.530
43.669	532.981	514.387	504.679	18.595	504.909	504.976	504.729	505.908	512.582
43.544	544.171	516.561	503.007	27.611	503.244	503.315	503.058	504.290	514.683
43.419	551.631	520.092	501.308	31.539	501.552	501.628	501.361	502.649	518.136
43.294	545.006	525.336	499.633	19.670	499.884	499.965	499.688	501.036	523.297
43.169	536.055	532.584	497.991	3.471	498.249	498.335	498.047	499.461	530.456
43.044	537.337	542.022	496.344	-4.684	496.609	496.702	496.402	497.885	539.800
42.919	561.824	553.681	494.608	8.143	494.881	494.980	494.668	496.226	551.358
42.794	594.599	567.489	492.752	27.110	493.033	493.140	492.815	494.452	565.058
42.669	611.538	583.263	490.835	28.275	491.125	491.238	490.899	492.624	580.716
42.544	611.445	600.596	488.918	10.849	489.216	489.338	488.985	490.803	597.925
42.419	618.302	618.763	486.976	-0.462	487.284	487.415	487.045	488.965	615.957
42.294	624.592	636.860	485.011	-12.268	485.329	485.469	485.083	487.113	633.909
42.169	638.449	653.806	482.995	-15.357	483.324	483.475	483.070	485.220	650.699
42.044	646.223	668.511	480.951	-22.287	481.291	481.453	481.029	483.309	665.233
41.919	670.747	679.846	478.818	-9.099	479.169	479.344	478.899	481.322	676.384
41.794	680.657	686.959	476.649	-6.302	477.011	477.200	476.733	479.313	683.296
41.669	689.575	689.210	474.447	0.365	474.822	475.026	474.535	477.286	685.328
41.544	679.626	686.362	472.281	-6.736	472.670	472.890	472.373	475.314	682.240
41.419	675.671	678.464	470.130	-2.793	470.533	470.771	470.225	473.376	674.078
41.294	679.791	665.923	467.964	13.868	468.382	468.640	468.064	471.446	661.246
41.169	674.476	649.528	465.817	24.948	466.250	466.530	465.921	469.563	644.530
41.044	656.315	630.306	463.736	26.009	464.186	464.491	463.846	467.776	624.952
40.919	640.477	609.353	461.713	31.124	462.181	462.512	461.828	466.082	603.602
40.794	628.545	587.765	459.734	40.780	460.220	460.581	459.854	464.474	581.570
40.669	594.679	566.640	457.878	28.039	458.384	458.778	458.004	463.037	559.947
40.544	553.868	546.854	456.170	7.014	456.698	457.129	456.303	461.808	539.597
40.419	530.860	528.974	454.547	1.886	455.097	455.570	454.687	460.734	521.074
40.294	517.511	513.376	452.972	4.134	453.546	454.066	453.120	459.803	504.731
40.169	490.367	500.322	451.497	-9.956	452.095	452.668	451.653	459.108	490.785
40.044	459.087	489.908	450.135	-30.821	450.761	451.393	450.300	458.764	479.230
39.919	442.900	482.151	448.832	-39.251	449.487	450.187	449.007	458.945	469.854
39.794	451.776	477.246	447.497	-25.471	448.183	448.959	447.683	460.094	462.316
39.669	472.337	476.027	446.087	-3.691	446.806	447.671	446.284	463.336	456.279
39.544	490.956	480.593	444.609	10.363	445.364	446.329	444.819	471.070	451.448
39.419	515.760	495.157	443.041	20.603	443.834	444.916	443.265	487.788	447.518
39.294	563.321	527.187	441.299	36.134	442.134	443.351	441.539	521.202	444.159
39.169	650.634	588.504	439.239	62.131	440.118	441.494	439.496	583.332	441.021
39.044	777.603	695.696	436.716	81.907	437.644	439.205	436.992	690.921	437.800
38.919	941.532	868.764	433.596	72.768	434.576	436.356	433.893	864.085	434.239
38.794	1172.401	1127.003	429.634	45.398	430.671	432.712	429.955	1122.195	430.006
38.669	1496.301	1482.178	424.492	14.123	425.591	427.947	424.839	1477.066	424.702
38.544	1926.572	1930.136	417.781	-3.565	418.948	421.692	418.159	1924.564	417.896
38.419	2387.132	2443.947	409.391	-56.815	410.632	413.874	409.805	2437.746	409.453
38.294	2876.478	2971.422	399.217	-94.944	400.540	404.465	399.676	2964.360	399.250
38.169	3414.012	3440.685	387.084	-26.673	388.497	393.454	387.607	3432.363	387.101
38.044	3863.946	3774.682	373.311	89.264	374.824	381.502	373.949	3764.333	373.320
37.919	4030.859	3911.419	358.930	119.441	360.552	370.303	359.821	3897.528	358.934
37.794	3930.168	3823.876	344.915	106.293	346.660	361.979	346.423	3803.557	344.917
37.669	3603.091	3531.254	332.093	71.837	333.975	359.096	335.137	3499.325	332.094
37.544	3140.444	3092.866	320.957	47.578	322.992	364.374	327.709	3040.662	320.958
37.419	2611.127	2589.578	311.751	21.549	313.959	380.266	327.009	2503.597	311.751
37.294	2159.315	2102.858	304.192	56.458	306.595	407.739	337.812	1963.287	304.192
37.169	1792.710	1699.500	297.969	93.210	300.594	445.585	368.719	1478.508	297.969
37.044	1564.223	1423.805	292.579	140.418	295.458	489.282	433.482	1083.319	292.579
36.919	1479.546	1298.362	287.497	181.184	290.669	530.879	551.995	787.310	287.497
36.794	1541.604	1329.948	282.189	211.655	285.700	559.806	749.317	581.693	282.189
36.669	1731.197	1516.868	276.191	214.328	280.096	565.839	1051.695	447.809	276.191
36.544	2026.374	1854.169	269.116	172.205	273.487	544.537	1478.834	364.658	269.116
36.419	2420.599	2331.071	260.604	89.528	265.531	500.298	2033.329	313.725	260.604
36.294	2956.858	2919.025	250.137	37.833	255.746	442.575	2690.234	280.882	250.137
36.169	3564.849	3561.538	237.455	3.311	243.938	380.992	3392.123	256.849	237.455
36.044	4168.169	4174.664	222.573	-6.496	230.267	322.711	4053.137	236.267	222.573
35.919	4699.923	4660.331	205.752	39.592	215.304	271.718	4574.092	216.473	205.752
35.794	5010.590	4929.553	187.799	81.038	200.491	229.487	4866.162	196.811	187.799
35.669	5019.438	4927.118	169.814	92.320	188.110	195.739	4875.010	177.701	169.814
35.544	4686.865	4648.768	153.042	38.097	181.366	169.476	4596.960	160.091	153.042
35.419	4132.441	4142.856	138.290	-10.415	183.849	149.310	4079.907	144.660	138.290
35.294	3416.525	3496.564	126.148	-80.039	199.377	134.140	3409.547	131.943	126.148
35.169	2680.334	2811.042	116.689	-130.707	230.680	122.941	2685.501	121.987	116.689
35.044	2016.275	2175.666	109.651	-159.391	277.997	114.822	1997.287	114.512	109.651
34.919	1503.598	1649.271	104.482	-145.672	337.480	108.910	1407.368	108.959	104.482
34.794	1156.794	1253.226	100.577	-96.432	400.448	104.445	945.352	104.712	100.577
34.669	912.432	975.834	97.563	-63.402	453.942	100.982	612.204	101.394	97.563
34.544	743.176	784.338	95.165	-41.163	483.044	98.214	389.852	98.725	95.165
34.419	606.168	642.110	93.268	-35.942	477.339	96.002	251.989	96.583	93.268
34.294	490.925	524.194	91.790	-33.269	438.089	94.257	172.332	94.885	91.790
34.169	387.272	420.922	90.690	-33.649	377.149	92.926	129.331	93.586	90.690
34.044	315.697	331.412	89.851	-15.715	308.996	91.887	107.516	92.566	89.851
33.919	253.459	257.603	89.239	-4.144	245.357	91.100	97.073	91.789	89.239
33.794	200.260	200.874	88.820	-0.614	193.263	90.528	92.323	91.221	88.820
33.669	155.187	160.616	88.566	-5.429	155.085	90.139	90.261	90.830	88.566
33.544	124.289	134.238	88.425	-9.949	129.682	89.877	89.391	90.563	88.425
33.419	112.921	118.131	88.325	-5.211	114.094	89.671	88.995	90.347	88.325
33.294	110.690	108.793	88.233	1.897	105.089	89.483	88.772	90.149	88.233
33.169	108.916	103.489	88.148	5.427	100.039	89.312	88.616	89.965	88.148
33.044	106.206	100.398	88.073	5.808	97.164	89.160	88.494	89.799	88.073
32.919	95.248	98.485	88.037	-3.238	95.442	89.054	88.421	89.679	88.037
32.794	90.763	97.170	88.018	-6.406	94.300	88.972	88.371	89.581	88.018
32.669	85.518	96.185	88.018	-10.668	93.474	88.914	88.343	89.509	88.018
32.544	88.376	95.378	88.008	-7.002	92.812	88.851	88.309	89.430	88.008
32.419	86.254	94.707	88.005	-8.454	92.273	88.800	88.284	89.364	88.005
