# Supplementary material for: Data on characterization and electrochemical analysis of zinc oxide and tungsten trioxide as counter electrodes for electrochromic devices
Source: Data Brief. 2020 Jun 20;31:105891. doi: 10.1016/j.dib.2020.105891 (PMC7326711; doi:10.1016/j.dib.2020.105891)
Supplement: Supplementary file 1 [file mmc1.zip › Raw data/Figure 2/XRD of WO3/WO3-CA.txt]

#2-WO3-CA
10.0     1103
10.02    1071
10.04    1069
10.06    1109
10.08    1096
10.1     1059
10.12    1066
10.14    1063
10.16    1078
10.18    1041
10.2     1048
10.22    1072
10.24    1068
10.26    1076
10.28    1097
10.3     1141
10.32    1064
10.34    1061
10.36    1071
10.38    1080
10.4     1076
10.42    1091
10.44    1109
10.46    1110
10.48    1062
10.5     1063
10.52    1094
10.54    1028
10.56    1068
10.58    1107
10.6     1056
10.62    1049
10.64    1029
10.66    1073
10.68    1065
10.7     1065
10.72    1057
10.74    1086
10.76    1077
10.78    1065
10.8     1082
10.82    1044
10.84    1032
10.86    1090
10.88    1033
10.9     1067
10.92    1063
10.94    1112
10.96    1072
10.98    1044
11.0     1038
11.02    1032
11.04    1025
11.06    1033
11.08    1012
11.1     1078
11.12    1020
11.14    986
11.16    1017
11.18    1012
11.2     984
11.22    1033
11.24    1102
11.26    1011
11.28    1016
11.3     1029
11.32    1029
11.34    980
11.36    998
11.38    1012
11.4     1040
11.42    998
11.44    964
11.46    1020
11.48    1029
11.5     996
11.52    1023
11.54    1000
11.56    1029
11.58    995
11.6     991
11.62    1029
11.64    950
11.66    983
11.68    1005
11.7     913
11.72    1005
11.74    960
11.76    964
11.78    1042
11.8     989
11.82    946
11.84    977
11.86    1000
11.88    876
11.9     923
11.92    962
11.94    1002
11.96    962
11.98    909
12.0     974
12.02    1030
12.04    906
12.06    943
12.08    918
12.1     980
12.12    941
12.14    903
12.16    942
12.18    963
12.2     970
12.22    888
12.24    997
12.26    940
12.28    907
12.3     982
12.32    916
12.34    917
12.36    952
12.38    972
12.4     960
12.42    961
12.44    878
12.46    1002
12.48    882
12.5     939
12.52    922
12.54    909
12.56    895
12.58    946
12.6     919
12.62    911
12.64    857
12.66    869
12.68    902
12.7     925
12.72    942
12.74    954
12.76    892
12.78    893
12.8     855
12.82    883
12.84    881
12.86    927
12.88    862
12.9     853
12.92    846
12.94    878
12.96    912
12.98    857
13.0     937
13.02    860
13.04    837
13.06    897
13.08    861
13.1     842
13.12    860
13.14    812
13.16    853
13.18    917
13.2     876
13.22    815
13.24    859
13.26    868
13.28    881
13.3     824
13.32    886
13.34    878
13.36    805
13.38    792
13.4     895
13.42    857
13.44    807
13.46    859
13.48    862
13.5     808
13.52    835
13.54    846
13.56    813
13.58    835
13.6     825
13.62    875
13.64    828
13.66    810
13.68    791
13.7     815
13.72    858
13.74    774
13.76    792
13.78    773
13.8     824
13.82    839
13.84    796
13.86    769
13.88    802
13.9     776
13.92    818
13.94    789
13.96    765
13.98    827
14.0     777
14.02    797
14.04    838
14.06    791
14.08    828
14.1     778
14.12    802
14.14    794
14.16    764
14.18    818
14.2     784
14.22    786
14.24    778
14.26    760
14.28    801
14.3     787
14.32    771
14.34    728
14.36    819
14.38    750
14.4     748
14.42    744
14.44    724
14.46    741
14.48    792
14.5     710
14.52    735
14.54    794
14.56    784
14.58    772
14.6     755
14.62    816
14.64    753
14.66    723
14.68    781
14.7     731
14.72    769
14.74    738
14.76    783
14.78    721
14.8     751
14.82    738
14.84    700
14.86    752
14.88    714
14.9     761
14.92    829
14.94    792
14.96    744
14.98    743
15.0     755
15.02    712
15.04    780
15.06    754
15.08    730
15.1     785
15.12    796
15.14    730
15.16    777
15.18    727
15.2     739
15.22    782
15.24    759
15.26    738
15.28    717
15.3     752
15.32    722
15.34    739
15.36    752
15.38    738
15.4     732
15.42    775
15.44    733
15.46    757
15.48    713
15.5     748
15.52    724
15.54    755
15.56    742
15.58    767
15.6     736
15.62    750
15.64    764
15.66    740
15.68    726
15.7     688
15.72    697
15.74    764
15.76    751
15.78    733
15.8     783
15.82    735
15.84    730
15.86    780
15.88    767
15.9     692
15.92    783
15.94    725
15.96    734
15.98    722
16.0     738
16.02    709
16.04    754
16.06    704
16.08    729
16.1     767
16.12    728
16.14    771
16.16    788
16.18    760
16.2     716
16.22    754
16.24    780
16.26    761
16.28    742
16.3     694
16.32    743
16.34    792
16.36    734
16.38    719
16.4     730
16.42    709
16.44    740
16.46    789
16.48    760
16.5     745
16.52    738
16.54    767
16.56    729
16.58    733
16.6     767
16.62    734
16.64    769
16.66    780
16.68    787
16.7     771
16.72    766
16.74    779
16.76    745
16.78    735
16.8     785
16.82    798
16.84    758
16.86    792
16.88    766
16.9     773
16.92    704
16.94    779
16.96    766
16.98    726
17.0     750
17.02    802
17.04    776
17.06    713
17.08    744
17.1     779
17.12    748
17.14    754
17.16    813
17.18    753
17.2     794
17.22    843
17.24    731
17.26    806
17.28    778
17.3     789
17.32    772
17.34    752
17.36    774
17.38    711
17.4     816
17.42    761
17.44    802
17.46    776
17.48    752
17.5     779
17.52    830
17.54    733
17.56    733
17.58    757
17.6     770
17.62    821
17.64    736
17.66    806
17.68    804
17.7     819
17.72    743
17.74    792
17.76    751
17.78    795
17.8     739
17.82    777
17.84    804
17.86    762
17.88    768
17.9     830
17.92    791
17.94    826
17.96    768
17.98    783
18.0     804
18.02    736
18.04    809
18.06    814
18.08    772
18.1     771
18.12    842
18.14    742
18.16    820
18.18    743
18.2     795
18.22    805
18.24    795
18.26    817
18.28    786
18.3     780
18.32    789
18.34    802
18.36    803
18.38    815
18.4     794
18.42    842
18.44    813
18.46    770
18.48    771
18.5     821
18.52    814
18.54    741
18.56    780
18.58    789
18.6     774
18.62    819
18.64    823
18.66    808
18.68    811
18.7     789
18.72    805
18.74    833
18.76    831
18.78    825
18.8     802
18.82    846
18.84    771
18.86    804
18.88    857
18.9     792
18.92    815
18.94    858
18.96    792
18.98    811
19.0     818
19.02    854
19.04    857
19.06    806
19.08    814
19.1     805
19.12    811
19.14    857
19.16    839
19.18    835
19.2     810
19.22    881
19.24    824
19.26    830
19.28    836
19.3     873
19.32    797
19.34    807
19.36    793
19.38    847
19.4     835
19.42    837
19.44    783
19.46    819
19.48    843
19.5     845
19.52    783
19.54    883
19.56    818
19.58    855
19.6     835
19.62    862
19.64    826
19.66    849
19.68    833
19.7     848
19.72    852
19.74    860
19.76    820
19.78    866
19.8     828
19.82    810
19.84    769
19.86    841
19.88    882
19.9     845
19.92    838
19.94    868
19.96    886
19.98    844
20.0     893
20.02    857
20.04    825
20.06    911
20.08    850
20.1     855
20.12    854
20.14    837
20.16    886
20.18    837
20.2     840
20.22    834
20.24    906
20.26    836
20.28    949
20.3     852
20.32    819
20.34    912
20.36    876
20.38    858
20.4     865
20.42    906
20.44    876
20.46    866
20.48    906
20.5     888
20.52    878
20.54    948
20.56    871
20.58    852
20.6     923
20.62    835
20.64    853
20.66    882
20.68    876
20.7     872
20.72    966
20.74    965
20.76    923
20.78    903
20.8     899
20.82    933
20.84    970
20.86    928
20.88    942
20.9     898
20.92    926
20.94    897
20.96    934
20.98    938
21.0     946
21.02    930
21.04    976
21.06    961
21.08    1015
21.1     1005
21.12    1015
21.14    997
21.16    1005
21.18    1063
21.2     1014
21.22    1032
21.24    1066
21.26    1004
21.28    1064
21.3     1013
21.32    1046
21.34    1069
21.36    1020
21.38    1008
21.4     1034
21.42    993
21.44    947
21.46    1020
21.48    918
21.5     996
21.52    993
21.54    931
21.56    999
21.58    978
21.6     945
21.62    928
21.64    935
21.66    924
21.68    915
21.7     992
21.72    964
21.74    919
21.76    947
21.78    995
21.8     883
21.82    897
21.84    911
21.86    954
21.88    953
21.9     916
21.92    966
21.94    958
21.96    982
21.98    906
22.0     935
22.02    931
22.04    951
22.06    926
22.08    914
22.1     951
22.12    930
22.14    902
22.16    931
22.18    940
22.2     962
22.22    907
22.24    896
22.26    948
22.28    883
22.3     978
22.32    913
22.34    956
22.36    924
22.38    911
22.4     1000
22.42    917
22.44    931
22.46    971
22.48    922
22.5     969
22.52    909
22.54    958
22.56    970
22.58    908
22.6     906
22.62    928
22.64    931
22.66    960
22.68    934
22.7     902
22.72    966
22.74    926
22.76    937
22.78    932
22.8     938
22.82    909
22.84    942
22.86    891
22.88    874
22.9     917
22.92    977
22.94    919
22.96    921
22.98    947
23.0     944
23.02    957
23.04    895
23.06    900
23.08    918
23.1     987
23.12    940
23.14    880
23.16    927
23.18    911
23.2     906
23.22    908
23.24    933
23.26    985
23.28    951
23.3     922
23.32    902
23.34    906
23.36    937
23.38    967
23.4     908
23.42    860
23.44    952
23.46    882
23.48    900
23.5     984
23.52    929
23.54    876
23.56    923
23.58    937
23.6     941
23.62    894
23.64    967
23.66    910
23.68    971
23.7     927
23.72    984
23.74    905
23.76    907
23.78    902
23.8     917
23.82    902
23.84    946
23.86    902
23.88    967
23.9     968
23.92    939
23.94    961
23.96    963
23.98    927
24.0     903
24.02    867
24.04    959
24.06    904
24.08    881
24.1     1010
24.12    939
24.14    934
24.16    923
24.18    904
24.2     927
24.22    939
24.24    923
24.26    928
24.28    980
24.3     959
24.32    886
24.34    868
24.36    929
24.38    908
24.4     919
24.42    896
24.44    894
24.46    940
24.48    916
24.5     909
24.52    986
24.54    895
24.56    932
24.58    861
24.6     947
24.62    900
24.64    880
24.66    918
24.68    965
24.7     943
24.72    908
24.74    959
24.76    897
24.78    968
24.8     857
24.82    897
24.84    877
24.86    930
24.88    933
24.9     911
24.92    966
24.94    897
24.96    838
24.98    875
25.0     902
25.02    941
25.04    887
25.06    910
25.08    952
25.1     906
25.12    957
25.14    957
25.16    892
25.18    953
25.2     901
25.22    934
25.24    927
25.26    909
25.28    924
25.3     931
25.32    928
25.34    855
25.36    909
25.38    902
25.4     929
25.42    881
25.44    865
25.46    892
25.48    955
25.5     878
25.52    851
25.54    887
25.56    885
25.58    893
25.6     880
25.62    902
25.64    899
25.66    892
25.68    862
25.7     949
25.72    861
25.74    893
25.76    905
25.78    865
25.8     885
25.82    904
25.84    972
25.86    859
25.88    895
25.9     873
25.92    859
25.94    925
25.96    812
25.98    862
26.0     850
26.02    874
26.04    820
26.06    843
26.08    908
26.1     768
26.12    828
26.14    940
26.16    851
26.18    864
26.2     874
26.22    915
26.24    818
26.26    870
26.28    898
26.3     835
26.32    864
26.34    872
26.36    857
26.38    901
26.4     865
26.42    903
26.44    861
26.46    900
26.48    846
26.5     827
26.52    822
26.54    830
26.56    836
26.58    819
26.6     909
26.62    807
26.64    820
26.66    892
26.68    846
26.7     843
26.72    824
26.74    829
26.76    805
26.78    820
26.8     847
26.82    809
26.84    834
26.86    843
26.88    812
26.9     833
26.92    785
26.94    763
26.96    826
26.98    852
27.0     799
27.02    807
27.04    805
27.06    838
27.08    822
27.1     815
27.12    858
27.14    846
27.16    807
27.18    840
27.2     810
27.22    813
27.24    733
27.26    803
27.28    792
27.3     838
27.32    806
27.34    789
27.36    783
27.38    810
27.4     766
27.42    789
27.44    800
27.46    803
27.48    780
27.5     764
27.52    775
27.54    712
27.56    772
27.58    751
27.6     816
27.62    755
27.64    782
27.66    785
27.68    826
27.7     776
27.72    710
27.74    760
27.76    777
27.78    776
27.8     758
27.82    833
27.84    729
27.86    771
27.88    765
27.9     742
27.92    753
27.94    733
27.96    770
27.98    729
28.0     775
28.02    774
28.04    748
28.06    802
28.08    718
28.1     737
28.12    738
28.14    739
28.16    713
28.18    741
28.2     772
28.22    729
28.24    742
28.26    713
28.28    697
28.3     708
28.32    723
28.34    713
28.36    674
28.38    749
28.4     728
28.42    723
28.44    672
28.46    696
28.48    713
28.5     716
28.52    677
28.54    692
28.56    718
28.58    733
28.6     685
28.62    759
28.64    702
28.66    718
28.68    676
28.7     701
28.72    727
28.74    694
28.76    666
28.78    726
28.8     642
28.82    662
28.84    725
28.86    676
28.88    714
28.9     707
28.92    701
28.94    672
28.96    683
28.98    660
29.0     617
29.02    686
29.04    713
29.06    702
29.08    669
29.1     662
29.12    626
29.14    674
29.16    681
29.18    664
29.2     695
29.22    692
29.24    687
29.26    660
29.28    701
29.3     652
29.32    643
29.34    625
29.36    675
29.38    670
29.4     689
29.42    681
29.44    728
29.46    647
29.48    628
29.5     697
29.52    628
29.54    718
29.56    694
29.58    664
29.6     682
29.62    644
29.64    628
29.66    616
29.68    665
29.7     673
29.72    655
29.74    633
29.76    646
29.78    704
29.8     691
29.82    660
29.84    705
29.86    711
29.88    700
29.9     757
29.92    728
29.94    695
29.96    781
29.98    788
30.0     794
30.02    812
30.04    803
30.06    884
30.08    869
30.1     940
30.12    1001
30.14    1049
30.16    1029
30.18    1056
30.2     1067
30.22    1133
30.24    1159
30.26    1157
30.28    1260
30.3     1145
30.32    1240
30.34    1249
30.36    1239
30.38    1260
30.4     1224
30.42    1174
30.44    1146
30.46    1141
30.48    1081
30.5     1073
30.52    957
30.54    949
30.56    941
30.58    911
30.6     823
30.62    785
30.64    758
30.66    752
30.68    695
30.7     664
30.72    664
30.74    708
30.76    700
30.78    630
30.8     614
30.82    613
30.84    620
30.86    600
30.88    603
30.9     608
30.92    677
30.94    627
30.96    575
30.98    528
31.0     618
31.02    564
31.04    582
31.06    561
31.08    606
31.1     570
31.12    547
31.14    563
31.16    486
31.18    541
31.2     579
31.22    495
31.24    517
31.26    574
31.28    529
31.3     532
31.32    524
31.34    513
31.36    518
31.38    529
31.4     549
31.42    525
31.44    554
31.46    532
31.48    502
31.5     535
31.52    546
31.54    545
31.56    509
31.58    572
31.6     492
31.62    545
31.64    553
31.66    530
31.68    547
31.7     541
31.72    552
31.74    513
31.76    504
31.78    529
31.8     539
31.82    500
31.84    520
31.86    526
31.88    494
31.9     519
31.92    486
31.94    515
31.96    511
31.98    505
32.0     501
32.02    554
32.04    534
32.06    512
32.08    531
32.1     501
32.12    528
32.14    505
32.16    508
32.18    472
32.2     511
32.22    480
32.24    488
32.26    490
32.28    530
32.3     497
32.32    519
32.34    534
32.36    460
32.38    530
32.4     523
32.42    479
32.44    449
32.46    508
32.48    520
32.5     498
32.52    484
32.54    505
32.56    527
32.58    477
32.6     455
32.62    515
32.64    562
32.66    476
32.68    456
32.7     528
32.72    500
32.74    483
32.76    462
32.78    540
32.8     473
32.82    470
32.84    495
32.86    483
32.88    487
32.9     473
32.92    478
32.94    460
32.96    496
32.98    496
33.0     467
33.02    535
33.04    457
33.06    515
33.08    486
33.1     472
33.12    496
33.14    494
33.16    458
33.18    495
33.2     466
33.22    503
33.24    436
33.26    431
33.28    488
33.3     489
33.32    505
33.34    424
33.36    488
33.38    464
33.4     454
33.42    501
33.44    440
33.46    466
33.48    503
33.5     414
33.52    444
33.54    476
33.56    475
33.58    429
33.6     461
33.62    457
33.64    434
33.66    449
33.68    433
33.7     437
33.72    426
33.74    453
33.76    462
33.78    425
33.8     417
33.82    439
33.84    446
33.86    483
33.88    477
33.9     522
33.92    439
33.94    449
33.96    425
33.98    429
34.0     449
34.02    446
34.04    448
34.06    416
34.08    426
34.1     426
34.12    438
34.14    456
34.16    439
34.18    419
34.2     481
34.22    456
34.24    433
34.26    458
34.28    437
34.3     413
34.32    436
34.34    450
34.36    446
34.38    416
34.4     468
34.42    440
34.44    445
34.46    408
34.48    427
34.5     466
34.52    460
34.54    424
34.56    410
34.58    481
34.6     450
34.62    462
34.64    470
34.66    435
34.68    419
34.7     423
34.72    444
34.74    447
34.76    498
34.78    514
34.8     500
34.82    519
34.84    481
34.86    543
34.88    518
34.9     575
34.92    578
34.94    633
34.96    599
34.98    658
35.0     673
35.02    694
35.04    744
35.06    715
35.08    812
35.1     864
35.12    871
35.14    952
35.16    955
35.18    970
35.2     1008
35.22    1016
35.24    982
35.26    1016
35.28    1019
35.3     1092
35.32    1005
35.34    973
35.36    964
35.38    988
35.4     910
35.42    834
35.44    811
35.46    761
35.48    714
35.5     742
35.52    665
35.54    675
35.56    610
35.58    587
35.6     553
35.62    533
35.64    508
35.66    507
35.68    490
35.7     467
35.72    457
35.74    459
35.76    438
35.78    438
35.8     405
35.82    383
35.84    407
35.86    441
35.88    423
35.9     419
35.92    396
35.94    385
35.96    404
35.98    402
36.0     395
36.02    408
36.04    406
36.06    393
36.08    397
36.1     388
36.12    385
36.14    402
36.16    404
36.18    396
36.2     392
36.22    369
36.24    401
36.26    365
36.28    396
36.3     375
36.32    375
36.34    402
36.36    363
36.38    344
36.4     374
36.42    354
36.44    395
36.46    353
36.48    394
36.5     354
36.52    375
36.54    394
36.56    359
36.58    358
36.6     365
36.62    366
36.64    349
36.66    348
36.68    337
36.7     335
36.72    371
36.74    366
36.76    334
36.78    362
36.8     358
36.82    359
36.84    358
36.86    345
36.88    361
36.9     368
36.92    360
36.94    303
36.96    358
36.98    341
37.0     364
37.02    366
37.04    347
37.06    357
37.08    382
37.1     326
37.12    370
37.14    372
37.16    362
37.18    321
37.2     347
37.22    372
37.24    386
37.26    385
37.28    371
37.3     396
37.32    403
37.34    367
37.36    371
37.38    393
37.4     387
37.42    422
37.44    393
37.46    372
37.48    426
37.5     436
37.52    387
37.54    396
37.56    370
37.58    385
37.6     413
37.62    386
37.64    335
37.66    380
37.68    367
37.7     342
37.72    357
37.74    358
37.76    369
37.78    313
37.8     351
37.82    348
37.84    326
37.86    316
37.88    320
37.9     297
37.92    355
37.94    290
37.96    313
37.98    303
38.0     309
38.02    272
38.04    327
38.06    303
38.08    293
38.1     294
38.12    301
38.14    303
38.16    324
38.18    293
38.2     277
38.22    308
38.24    298
38.26    273
38.28    276
38.3     310
38.32    299
38.34    312
38.36    332
38.38    302
38.4     300
38.42    330
38.44    295
38.46    305
38.48    281
38.5     293
38.52    298
38.54    305
38.56    278
38.58    288
38.6     281
38.62    276
38.64    282
38.66    276
38.68    292
38.7     255
38.72    264
38.74    276
38.76    291
38.78    298
38.8     280
38.82    251
38.84    296
38.86    265
38.88    306
38.9     262
38.92    280
38.94    308
38.96    279
38.98    305
39.0     240
39.02    272
39.04    279
39.06    291
39.08    272
39.1     275
39.12    281
39.14    272
39.16    273
39.18    281
39.2     261
39.22    248
39.24    266
39.26    266
39.28    262
39.3     277
39.32    297
39.34    300
39.36    308
39.38    275
39.4     297
39.42    309
39.44    264
39.46    286
39.48    257
39.5     308
39.52    289
39.54    293
39.56    278
39.58    297
39.6     258
39.62    300
39.64    290
39.66    281
39.68    286
39.7     259
39.72    279
39.74    271
39.76    257
39.78    244
39.8     254
39.82    247
39.84    288
39.86    283
39.88    271
39.9     263
39.92    286
39.94    287
39.96    249
39.98    260
40.0     244
40.02    248
40.04    267
40.06    241
40.08    263
40.1     253
40.12    257
40.14    251
40.16    251
40.18    270
40.2     255
40.22    242
40.24    260
40.26    244
40.28    240
40.3     271
40.32    246
40.34    248
40.36    254
40.38    272
40.4     261
40.42    235
40.44    274
40.46    261
40.48    236
40.5     271
40.52    245
40.54    241
40.56    247
40.58    247
40.6     253
40.62    253
40.64    256
40.66    268
40.68    259
40.7     239
40.72    247
40.74    249
40.76    237
40.78    248
40.8     253
40.82    249
40.84    253
40.86    235
40.88    257
40.9     279
40.92    263
40.94    217
40.96    237
40.98    260
41.0     237
41.02    233
41.04    237
41.06    275
41.08    262
41.1     261
41.12    247
41.14    259
41.16    265
41.18    278
41.2     264
41.22    253
41.24    227
41.26    252
41.28    283
41.3     268
41.32    283
41.34    247
41.36    270
41.38    264
41.4     259
41.42    274
41.44    271
41.46    272
41.48    281
41.5     284
41.52    296
41.54    247
41.56    308
41.58    283
41.6     297
41.62    294
41.64    289
41.66    239
41.68    298
41.7     265
41.72    302
41.74    303
41.76    252
41.78    281
41.8     230
41.82    301
41.84    271
41.86    251
41.88    269
41.9     255
41.92    250
41.94    266
41.96    284
41.98    241
42.0     271
42.02    266
42.04    215
42.06    240
42.08    233
42.1     238
42.12    244
42.14    248
42.16    250
42.18    242
42.2     220
42.22    233
42.24    257
42.26    235
42.28    237
42.3     244
42.32    244
42.34    210
42.36    244
42.38    233
42.4     247
42.42    238
42.44    234
42.46    268
42.48    237
42.5     244
42.52    250
42.54    247
42.56    237
42.58    246
42.6     244
42.62    238
42.64    228
42.66    222
42.68    216
42.7     252
42.72    224
42.74    248
42.76    250
42.78    226
42.8     227
42.82    237
42.84    218
42.86    241
42.88    210
42.9     233
42.92    255
42.94    209
42.96    216
42.98    245
43.0     250
43.02    218
43.04    232
43.06    254
43.08    248
43.1     251
43.12    215
43.14    231
43.16    215
43.18    274
43.2     225
43.22    238
43.24    208
43.26    224
43.28    262
43.3     224
43.32    227
43.34    234
43.36    215
43.38    246
43.4     259
43.42    232
43.44    227
43.46    223
43.48    259
43.5     216
43.52    258
43.54    255
43.56    234
43.58    262
43.6     224
43.62    260
43.64    244
43.66    238
43.68    232
43.7     239
43.72    229
43.74    243
43.76    240
43.78    235
43.8     223
43.82    240
43.84    239
43.86    214
43.88    243
43.9     255
43.92    230
43.94    224
43.96    238
43.98    218
44.0     233
44.02    218
44.04    238
44.06    235
44.08    243
44.1     237
44.12    249
44.14    214
44.16    218
44.18    230
44.2     225
44.22    241
44.24    219
44.26    225
44.28    224
44.3     213
44.32    235
44.34    228
44.36    238
44.38    222
44.4     243
44.42    227
44.44    218
44.46    207
44.48    205
44.5     249
44.52    216
44.54    240
44.56    232
44.58    216
44.6     241
44.62    257
44.64    243
44.66    235
44.68    221
44.7     236
44.72    233
44.74    245
44.76    244
44.78    220
44.8     232
44.82    262
44.84    238
44.86    239
44.88    246
44.9     213
44.92    229
44.94    239
44.96    260
44.98    266
45.0     274
45.02    252
45.04    259
45.06    268
45.08    271
45.1     233
45.12    258
45.14    249
45.16    224
45.18    260
45.2     252
45.22    265
45.24    269
45.26    276
45.28    289
45.3     288
45.32    313
45.34    300
45.36    291
45.38    298
45.4     295
45.42    319
45.44    304
45.46    292
45.48    328
45.5     315
45.52    268
45.54    328
45.56    314
45.58    314
45.6     273
45.62    282
45.64    281
45.66    281
45.68    313
45.7     267
45.72    261
45.74    296
45.76    279
45.78    231
45.8     285
45.82    248
45.84    272
45.86    272
45.88    241
45.9     234
45.92    254
45.94    253
45.96    266
45.98    213
46.0     224
46.02    215
46.04    263
46.06    222
46.08    227
46.1     248
46.12    252
46.14    255
46.16    259
46.18    253
46.2     232
46.22    228
46.24    234
46.26    232
46.28    232
46.3     215
46.32    243
46.34    224
46.36    240
46.38    213
46.4     233
46.42    238
46.44    234
46.46    254
46.48    245
46.5     250
46.52    244
46.54    228
46.56    216
46.58    262
46.6     263
46.62    251
46.64    214
46.66    236
46.68    212
46.7     214
46.72    233
46.74    228
46.76    224
46.78    227
46.8     227
46.82    210
46.84    263
46.86    199
46.88    219
46.9     205
46.92    221
46.94    237
46.96    211
46.98    216
47.0     201
47.02    262
47.04    231
47.06    208
47.08    210
47.1     253
47.12    206
47.14    245
47.16    235
47.18    238
47.2     247
47.22    255
47.24    223
47.26    244
47.28    226
47.3     230
47.32    209
47.34    244
47.36    218
47.38    254
47.4     238
47.42    251
47.44    227
47.46    256
47.48    219
47.5     233
47.52    236
47.54    239
47.56    242
47.58    240
47.6     249
47.62    286
47.64    213
47.66    240
47.68    206
47.7     211
47.72    256
47.74    232
47.76    214
47.78    237
47.8     214
47.82    237
47.84    234
47.86    244
47.88    230
47.9     226
47.92    225
47.94    223
47.96    239
47.98    211
48.0     248
48.02    274
48.04    234
48.06    233
48.08    243
48.1     245
48.12    232
48.14    234
48.16    216
48.18    249
48.2     232
48.22    253
48.24    229
48.26    234
48.28    224
48.3     238
48.32    222
48.34    217
48.36    255
48.38    233
48.4     234
48.42    231
48.44    265
48.46    215
48.48    209
48.5     216
48.52    243
48.54    261
48.56    272
48.58    244
48.6     257
48.62    269
48.64    246
48.66    245
48.68    276
48.7     254
48.72    255
48.74    214
48.76    246
48.78    281
48.8     237
48.82    265
48.84    257
48.86    233
48.88    251
48.9     244
48.92    243
48.94    243
48.96    254
48.98    270
49.0     279
49.02    258
49.04    246
49.06    278
49.08    263
49.1     255
49.12    272
49.14    288
49.16    262
49.18    252
49.2     254
49.22    276
49.24    254
49.26    232
49.28    219
49.3     279
49.32    270
49.34    231
49.36    249
49.38    242
49.4     234
49.42    263
49.44    256
49.46    245
49.48    252
49.5     254
49.52    253
49.54    235
49.56    235
49.58    257
49.6     249
49.62    237
49.64    234
49.66    240
49.68    249
49.7     253
49.72    234
49.74    257
49.76    247
49.78    254
49.8     262
49.82    258
49.84    233
49.86    272
49.88    284
49.9     280
49.92    252
49.94    250
49.96    254
49.98    242
50.0     274
50.02    299
50.04    275
50.06    296
50.08    276
50.1     250
50.12    280
50.14    281
50.16    282
50.18    277
50.2     280
50.22    307
50.24    309
50.26    299
50.28    364
50.3     340
50.32    366
50.34    346
50.36    339
50.38    347
50.4     369
50.42    359
50.44    357
50.46    415
50.48    465
50.5     422
50.52    459
50.54    496
50.56    469
50.58    485
50.6     487
50.62    536
50.64    526
50.66    552
50.68    579
50.7     521
50.72    584
50.74    524
50.76    586
50.78    582
50.8     603
50.82    576
50.84    565
50.86    554
50.88    525
50.9     569
50.92    547
50.94    540
50.96    535
50.98    536
51.0     464
51.02    497
51.04    482
51.06    454
51.08    399
51.1     424
51.12    429
51.14    403
51.16    369
51.18    372
51.2     352
51.22    303
51.24    326
51.26    315
51.28    311
51.3     302
51.32    317
51.34    333
51.36    256
51.38    278
51.4     282
51.42    293
51.44    303
51.46    288
51.48    275
51.5     248
51.52    268
51.54    243
51.56    250
51.58    256
51.6     246
51.62    261
51.64    243
51.66    251
51.68    256
51.7     260
51.72    248
51.74    236
51.76    272
51.78    259
51.8     249
51.82    247
51.84    245
51.86    264
51.88    253
51.9     234
51.92    252
51.94    230
51.96    256
51.98    267
52.0     275
52.02    237
52.04    265
52.06    236
52.08    238
52.1     234
52.12    216
52.14    263
52.16    284
52.18    247
52.2     251
52.22    264
52.24    257
52.26    254
52.28    231
52.3     227
52.32    248
52.34    238
52.36    230
52.38    259
52.4     265
52.42    244
52.44    259
52.46    272
52.48    253
52.5     256
52.52    229
52.54    245
52.56    245
52.58    241
52.6     248
52.62    240
52.64    237
52.66    253
52.68    262
52.7     230
52.72    273
52.74    245
52.76    235
52.78    242
52.8     226
52.82    208
52.84    240
52.86    224
52.88    240
52.9     217
52.92    230
52.94    234
52.96    234
52.98    225
53.0     246
53.02    208
53.04    226
53.06    233
53.08    224
53.1     248
53.12    224
53.14    212
53.16    234
53.18    227
53.2     242
53.22    236
53.24    224
53.26    199
53.28    221
53.3     224
53.32    229
53.34    199
53.36    219
53.38    221
53.4     238
53.42    238
53.44    228
53.46    246
53.48    228
53.5     208
53.52    206
53.54    239
53.56    220
53.58    240
53.6     197
53.62    207
53.64    218
53.66    225
53.68    188
53.7     233
53.72    241
53.74    230
53.76    206
53.78    209
53.8     231
53.82    242
53.84    234
53.86    218
53.88    223
53.9     238
53.92    217
53.94    232
53.96    230
53.98    214
54.0     225
54.02    208
54.04    242
54.06    238
54.08    239
54.1     213
54.12    219
54.14    215
54.16    222
54.18    228
54.2     240
54.22    228
54.24    183
54.26    236
54.28    209
54.3     187
54.32    239
54.34    217
54.36    220
54.38    227
54.4     229
54.42    233
54.44    208
54.46    220
54.48    231
54.5     204
54.52    246
54.54    213
54.56    235
54.58    218
54.6     214
54.62    233
54.64    239
54.66    205
54.68    211
54.7     222
54.72    216
54.74    255
54.76    228
54.78    219
54.8     210
54.82    228
54.84    219
54.86    234
54.88    218
54.9     230
54.92    241
54.94    216
54.96    226
54.98    215
55.0     213
55.02    218
55.04    235
55.06    225
55.08    218
55.1     222
55.12    234
55.14    243
55.16    229
55.18    221
55.2     238
55.22    267
55.24    236
55.26    229
55.28    214
55.3     236
55.32    253
55.34    287
55.36    260
55.38    271
55.4     252
55.42    241
55.44    237
55.46    214
55.48    254
55.5     243
55.52    264
55.54    246
55.56    259
55.58    289
55.6     231
55.62    255
55.64    270
55.66    250
55.68    242
55.7     267
55.72    249
55.74    248
55.76    270
55.78    246
55.8     239
55.82    252
55.84    275
55.86    231
55.88    250
55.9     256
55.92    262
55.94    263
55.96    248
55.98    247
56.0     226
56.02    237
56.04    245
56.06    236
56.08    256
56.1     234
56.12    240
56.14    229
56.16    233
56.18    214
56.2     233
56.22    220
56.24    224
56.26    246
56.28    240
56.3     215
56.32    231
56.34    215
56.36    230
56.38    204
56.4     204
56.42    208
56.44    211
56.46    245
56.48    223
56.5     231
56.52    224
56.54    209
56.56    205
56.58    219
56.6     231
56.62    235
56.64    200
56.66    213
56.68    211
56.7     227
56.72    236
56.74    222
56.76    244
56.78    221
56.8     218
56.82    227
56.84    249
56.86    204
56.88    228
56.9     231
56.92    230
56.94    229
56.96    230
56.98    216
57.0     216
57.02    218
57.04    204
57.06    239
57.08    209
57.1     227
57.12    215
57.14    211
57.16    237
57.18    223
57.2     225
57.22    213
57.24    236
57.26    207
57.28    214
57.3     222
57.32    223
57.34    184
57.36    232
57.38    232
57.4     217
57.42    213
57.44    226
57.46    249
57.48    249
57.5     205
57.52    205
57.54    192
57.56    202
57.58    216
57.6     189
57.62    250
57.64    220
57.66    216
57.68    222
57.7     213
57.72    194
57.74    205
57.76    191
57.78    202
57.8     192
57.82    217
57.84    219
57.86    193
57.88    232
57.9     219
57.92    215
57.94    195
57.96    191
57.98    193
58.0     203
58.02    200
58.04    208
58.06    205
58.08    185
58.1     208
58.12    187
58.14    166
58.16    226
58.18    197
58.2     221
58.22    198
58.24    214
58.26    199
58.28    199
58.3     230
58.32    207
58.34    218
58.36    190
58.38    192
58.4     201
58.42    235
58.44    181
58.46    203
58.48    211
58.5     221
58.52    215
58.54    176
58.56    219
58.58    185
58.6     230
58.62    220
58.64    222
58.66    248
58.68    237
58.7     211
58.72    235
58.74    215
58.76    224
58.78    247
58.8     211
58.82    218
58.84    217
58.86    253
58.88    228
58.9     241
58.92    220
58.94    220
58.96    223
58.98    190
59.0     221
59.02    234
59.04    217
59.06    228
59.08    233
59.1     203
59.12    229
59.14    245
59.16    203
59.18    246
59.2     223
59.22    202
59.24    181
59.26    214
59.28    215
59.3     184
59.32    196
59.34    219
59.36    223
59.38    189
59.4     205
59.42    199
59.44    196
59.46    225
59.48    210
59.5     199
59.52    175
59.54    217
59.56    217
59.58    209
59.6     191
59.62    189
59.64    215
59.66    218
59.68    198
59.7     230
59.72    207
59.74    212
59.76    204
59.78    231
59.8     197
59.82    229
59.84    201
59.86    268
59.88    245
59.9     251
59.92    268
59.94    274
59.96    276
59.98    258
60.0     279
60.02    259
60.04    273
60.06    285
60.08    286
60.1     301
60.12    287
60.14    293
60.16    322
60.18    345
60.2     297
60.22    314
60.24    341
60.26    334
60.28    362
60.3     375
60.32    314
60.34    393
60.36    345
60.38    375
60.4     380
60.42    338
60.44    366
60.46    337
60.48    369
60.5     409
60.52    351
60.54    356
60.56    352
60.58    336
60.6     345
60.62    330
60.64    364
60.66    311
60.68    297
60.7     311
60.72    307
60.74    279
60.76    287
60.78    269
60.8     254
60.82    256
60.84    268
60.86    260
60.88    233
60.9     227
60.92    234
60.94    218
60.96    224
60.98    197
61.0     228
61.02    227
61.04    211
61.06    202
61.08    213
61.1     224
61.12    198
61.14    217
61.16    208
61.18    199
61.2     181
61.22    184
61.24    230
61.26    220
61.28    179
61.3     214
61.32    204
61.34    198
61.36    185
61.38    182
61.4     199
61.42    186
61.44    216
61.46    217
61.48    208
61.5     233
61.52    196
61.54    202
61.56    192
61.58    225
61.6     179
61.62    190
61.64    210
61.66    195
61.68    182
61.7     208
61.72    199
61.74    206
61.76    182
61.78    203
61.8     230
61.82    226
61.84    198
61.86    214
61.88    204
61.9     180
61.92    237
61.94    205
61.96    226
61.98    194
62.0     195
62.02    205
62.04    195
62.06    202
62.08    193
62.1     218
62.12    210
62.14    216
62.16    186
62.18    187
62.2     209
62.22    189
62.24    205
62.26    190
62.28    207
62.3     186
62.32    187
62.34    185
62.36    216
62.38    187
62.4     163
62.42    160
62.44    180
62.46    153
62.48    184
62.5     157
62.52    193
62.54    187
62.56    156
62.58    181
62.6     189
62.62    185
62.64    181
62.66    188
62.68    184
62.7     167
62.72    174
62.74    181
62.76    156
62.78    190
62.8     174
62.82    174
62.84    181
62.86    175
62.88    168
62.9     197
62.92    162
62.94    199
62.96    182
62.98    168
63.0     183
63.02    212
63.04    197
63.06    168
63.08    187
63.1     217
63.12    206
63.14    180
63.16    196
63.18    197
63.2     227
63.22    225
63.24    180
63.26    217
63.28    191
63.3     206
63.32    203
63.34    208
63.36    204
63.38    199
63.4     199
63.42    204
63.44    207
63.46    190
63.48    193
63.5     197
63.52    199
63.54    192
63.56    200
63.58    195
63.6     177
63.62    180
63.64    158
63.66    220
63.68    195
63.7     204
63.72    181
63.74    182
63.76    202
63.78    174
63.8     159
63.82    201
63.84    166
63.86    177
63.88    176
63.9     163
63.92    169
63.94    157
63.96    165
63.98    142
64.0     152
64.02    174
64.04    148
64.06    168
64.08    141
64.1     180
64.12    165
64.14    168
64.16    164
64.18    175
64.2     165
64.22    150
64.24    163
64.26    169
64.28    165
64.3     169
64.32    150
64.34    162
64.36    167
64.38    159
64.4     141
64.42    168
64.44    133
64.46    128
64.48    136
64.5     175
64.52    142
64.54    178
64.56    148
64.58    169
64.6     160
64.62    160
64.64    186
64.66    150
64.68    156
64.7     160
64.72    173
64.74    176
64.76    162
64.78    157
64.8     151
64.82    136
64.84    165
64.86    168
64.88    131
64.9     168
64.92    173
64.94    157
64.96    163
64.98    161
65.0     151
65.02    160
65.04    150
65.06    147
65.08    163
65.1     180
65.12    185
65.14    149
65.16    169
65.18    149
65.2     157
65.22    148
65.24    146
65.26    167
65.28    168
65.3     161
65.32    166
65.34    142
65.36    131
65.38    154
65.4     165
65.42    141
65.44    154
65.46    159
65.48    162
65.5     157
65.52    150
65.54    140
65.56    178
65.58    148
65.6     139
65.62    137
65.64    149
65.66    159
65.68    143
65.7     143
65.72    154
65.74    180
65.76    147
65.78    151
65.8     152
65.82    137
65.84    138
65.86    131
65.88    161
65.9     151
65.92    179
65.94    156
65.96    137
65.98    138
66.0     136
66.02    141
66.04    167
66.06    162
66.08    157
66.1     132
66.12    140
66.14    172
66.16    148
66.18    162
66.2     140
66.22    147
66.24    146
66.26    156
66.28    148
66.3     145
66.32    144
66.34    144
66.36    143
66.38    131
66.4     142
66.42    154
66.44    146
66.46    164
66.48    141
66.5     168
66.52    145
66.54    144
66.56    136
66.58    137
66.6     160
66.62    151
66.64    125
66.66    150
66.68    147
66.7     130
66.72    164
66.74    143
66.76    127
66.78    142
66.8     137
66.82    162
66.84    132
66.86    141
66.88    135
66.9     126
66.92    153
66.94    145
66.96    138
66.98    136
67.0     130
67.02    137
67.04    154
67.06    164
67.08    155
67.1     147
67.12    143
67.14    149
67.16    154
67.18    136
67.2     137
67.22    138
67.24    126
67.26    138
67.28    130
67.3     146
67.32    127
67.34    164
67.36    157
67.38    158
67.4     161
67.42    151
67.44    142
67.46    150
67.48    141
67.5     176
67.52    162
67.54    135
67.56    147
67.58    180
67.6     143
67.62    137
67.64    171
67.66    143
67.68    160
67.7     123
67.72    147
67.74    159
67.76    131
67.78    167
67.8     152
67.82    157
67.84    145
67.86    151
67.88    170
67.9     131
67.92    158
67.94    152
67.96    154
67.98    156
68.0     144
68.02    133
68.04    154
68.06    132
68.08    146
68.1     144
68.12    168
68.14    128
68.16    139
68.18    146
68.2     142
68.22    161
68.24    149
68.26    145
68.28    148
68.3     153
68.32    129
68.34    134
68.36    134
68.38    145
68.4     142
68.42    135
68.44    153
68.46    141
68.48    155
68.5     159
68.52    136
68.54    147
68.56    144
68.58    146
68.6     152
68.62    146
68.64    130
68.66    143
68.68    135
68.7     154
68.72    140
68.74    133
68.76    139
68.78    149
68.8     136
68.82    134
68.84    141
68.86    129
68.88    136
68.9     118
68.92    131
68.94    151
68.96    148
68.98    130
69.0     145
69.02    131
69.04    131
69.06    123
69.08    119
69.1     139
69.12    122
69.14    154
69.16    130
69.18    151
69.2     152
69.22    117
69.24    139
69.26    144
69.28    147
69.3     130
69.32    128
69.34    146
69.36    143
69.38    134
69.4     129
69.42    127
69.44    137
69.46    142
69.48    149
69.5     148
69.52    128
69.54    152
69.56    137
69.58    122
69.6     128
69.62    121
69.64    123
69.66    135
69.68    142
69.7     124
69.72    145
69.74    144
69.76    122
69.78    144
69.8     133
69.82    140
69.84    144
69.86    133
69.88    129
69.9     115
69.92    144
69.94    149
69.96    139
69.98    120
70.0     139
70.02    135
70.04    162
70.06    125
70.08    123
70.1     150
70.12    108
70.14    135
70.16    151
70.18    133
70.2     127
70.22    130
70.24    127
70.26    129
70.28    141
70.3     130
70.32    128
70.34    141
70.36    143
70.38    142
70.4     126
70.42    136
70.44    151
70.46    149
70.48    134
70.5     123
70.52    130
70.54    132
70.56    134
70.58    115
70.6     143
70.62    126
70.64    141
70.66    128
70.68    146
70.7     140
70.72    136
70.74    130
70.76    141
70.78    106
70.8     137
70.82    131
70.84    135
70.86    126
70.88    124
70.9     133
70.92    109
70.94    128
70.96    117
70.98    134
71.0     127
71.02    125
71.04    124
71.06    152
71.08    148
71.1     127
71.12    140
71.14    145
71.16    133
71.18    112
71.2     154
71.22    142
71.24    131
71.26    132
71.28    123
71.3     125
71.32    137
71.34    114
71.36    144
71.38    147
71.4     117
71.42    127
71.44    120
71.46    126
71.48    141
71.5     131
71.52    134
71.54    128
71.56    122
71.58    124
71.6     132
71.62    136
71.64    132
71.66    140
71.68    119
71.7     146
71.72    123
71.74    116
71.76    124
71.78    120
71.8     129
71.82    137
71.84    116
71.86    118
71.88    119
71.9     132
71.92    131
71.94    142
71.96    120
71.98    115
72.0     152
72.02    121
72.04    147
72.06    115
72.08    124
72.1     120
72.12    128
72.14    139
72.16    133
72.18    136
72.2     128
72.22    114
72.24    116
72.26    109
72.28    132
72.3     126
72.32    122
72.34    107
72.36    123
72.38    137
72.4     115
72.42    113
72.44    136
72.46    120
72.48    124
72.5     122
72.52    131
72.54    124
72.56    130
72.58    124
72.6     132
72.62    146
72.64    144
72.66    118
72.68    133
72.7     130
72.72    139
72.74    122
72.76    109
72.78    135
72.8     135
72.82    134
72.84    124
72.86    128
72.88    115
72.9     127
72.92    140
72.94    132
72.96    118
72.98    137
73.0     130
73.02    131
73.04    143
73.06    136
73.08    139
73.1     132
73.12    122
73.14    120
73.16    132
73.18    137
73.2     163
73.22    136
73.24    125
73.26    121
73.28    136
73.3     139
73.32    144
73.34    129
73.36    119
73.38    137
73.4     139
73.42    122
73.44    153
73.46    120
73.48    134
73.5     119
73.52    127
73.54    139
73.56    146
73.58    139
73.6     121
73.62    139
73.64    131
73.66    136
73.68    110
73.7     131
73.72    157
73.74    137
73.76    124
73.78    128
73.8     146
73.82    117
73.84    120
73.86    125
73.88    132
73.9     116
73.92    118
73.94    124
73.96    135
73.98    139
74.0     137
74.02    126
74.04    128
74.06    142
74.08    131
74.1     120
74.12    113
74.14    123
74.16    129
74.18    135
74.2     139
74.22    136
74.24    143
74.26    123
74.28    148
74.3     135
74.32    126
74.34    144
74.36    118
74.38    138
74.4     136
74.42    119
74.44    133
74.46    143
74.48    131
74.5     133
74.52    128
74.54    129
74.56    147
74.58    110
74.6     142
74.62    144
74.64    136
74.66    154
74.68    143
74.7     135
74.72    142
74.74    155
74.76    134
74.78    138
74.8     155
74.82    143
74.84    124
74.86    141
74.88    119
74.9     125
74.92    157
74.94    145
74.96    136
74.98    138
75.0     125
75.02    141
75.04    147
75.06    146
75.08    134
75.1     125
75.12    125
75.14    132
75.16    138
75.18    125
75.2     127
75.22    132
75.24    138
75.26    154
75.28    132
75.3     142
75.32    126
75.34    131
75.36    126
75.38    140
75.4     124
75.42    125
75.44    122
75.46    146
75.48    120
75.5     116
75.52    144
75.54    125
75.56    122
75.58    126
75.6     133
75.62    137
75.64    124
75.66    132
75.68    127
75.7     123
75.72    118
75.74    140
75.76    127
75.78    137
75.8     149
75.82    132
75.84    144
75.86    127
75.88    113
75.9     138
75.92    135
75.94    136
75.96    132
75.98    139
76.0     134
76.02    141
76.04    133
76.06    124
76.08    134
76.1     133
76.12    168
76.14    125
76.16    157
76.18    131
76.2     135
76.22    144
76.24    161
76.26    136
76.28    125
76.3     150
76.32    134
76.34    138
76.36    159
76.38    125
76.4     140
76.42    110
76.44    140
76.46    138
76.48    150
76.5     106
76.52    122
76.54    135
76.56    136
76.58    143
76.6     124
76.62    144
76.64    129
76.66    132
76.68    118
76.7     116
76.72    111
76.74    124
76.76    134
76.78    138
76.8     125
76.82    135
76.84    130
76.86    161
76.88    152
76.9     136
76.92    138
76.94    114
76.96    123
76.98    122
77.0     138
77.02    108
77.04    122
77.06    139
77.08    138
77.1     138
77.12    120
77.14    140
77.16    127
77.18    140
77.2     110
77.22    130
77.24    143
77.26    126
77.28    129
77.3     124
77.32    148
77.34    112
77.36    134
77.38    108
77.4     117
77.42    134
77.44    107
77.46    110
77.48    124
77.5     143
77.52    129
77.54    128
77.56    142
77.58    114
77.6     139
77.62    148
77.64    127
77.66    131
77.68    118
77.7     135
77.72    118
77.74    138
77.76    122
77.78    153
77.8     120
77.82    133
77.84    123
77.86    106
77.88    126
77.9     127
77.92    138
77.94    129
77.96    122
77.98    121
78.0     136
78.02    144
78.04    115
78.06    124
78.08    126
78.1     136
78.12    114
78.14    123
78.16    122
78.18    117
78.2     135
78.22    100
78.24    118
78.26    121
78.28    114
78.3     121
78.32    122
78.34    109
78.36    136
78.38    128
78.4     118
78.42    124
78.44    146
78.46    118
78.48    125
78.5     121
78.52    115
78.54    131
78.56    124
78.58    126
78.6     134
78.62    149
78.64    120
78.66    139
78.68    140
78.7     137
78.72    119
78.74    117
78.76    135
78.78    123
78.8     122
78.82    128
78.84    120
78.86    135
78.88    129
78.9     124
78.92    125
78.94    129
78.96    117
78.98    136
79.0     122
79.02    123
79.04    139
79.06    123
79.08    129
79.1     118
79.12    151
79.14    142
79.16    124
79.18    131
79.2     143
79.22    142
79.24    148
79.26    121
79.28    132
79.3     123
79.32    137
79.34    136
79.36    86
79.38    137
79.4     129
79.42    131
79.44    140
79.46    111
79.48    97
79.5     100
79.52    124
79.54    139
79.56    124
79.58    135
79.6     131
79.62    125
79.64    153
79.66    125
79.68    129
79.7     139
79.72    114
79.74    131
79.76    101
79.78    113
79.8     106
79.82    105
79.84    125
79.86    129
79.88    130
79.9     113
79.92    120
79.94    130
79.96    118
79.98    114
80.0     158
80.02    130
80.04    98
80.06    129
80.08    105
80.1     121
80.12    116
80.14    106
80.16    135
80.18    124
80.2     94
80.22    142
80.24    128
80.26    123
80.28    107
80.3     131
80.32    133
80.34    118
80.36    131
80.38    114
80.4     108
80.42    121
80.44    112
80.46    92
80.48    123
80.5     119
80.52    102
80.54    124
80.56    104
80.58    122
80.6     128
80.62    122
80.64    110
80.66    119
80.68    121
80.7     119
80.72    113
80.74    127
80.76    100
80.78    126
80.8     119
80.82    149
80.84    114
80.86    120
80.88    140
80.9     127
80.92    119
80.94    110
80.96    123
80.98    131
81.0     118
81.02    128
81.04    124
81.06    139
81.08    129
81.1     125
81.12    144
81.14    119
81.16    116
81.18    127
81.2     121
81.22    122
81.24    127
81.26    148
81.28    118
81.3     137
81.32    129
81.34    130
81.36    134
81.38    127
81.4     145
81.42    128
81.44    157
81.46    124
81.48    132
81.5     123
81.52    127
81.54    132
81.56    128
81.58    107
81.6     138
81.62    125
81.64    124
81.66    129
81.68    115
81.7     109
81.72    141
81.74    134
81.76    120
81.78    126
81.8     136
81.82    98
81.84    123
81.86    112
81.88    124
81.9     136
81.92    120
81.94    151
81.96    111
81.98    120
82.0     130
82.02    141
82.04    144
82.06    129
82.08    106
82.1     123
82.12    123
82.14    119
82.16    120
82.18    131
82.2     156
82.22    126
82.24    132
82.26    130
82.28    114
82.3     136
82.32    143
82.34    144
82.36    142
82.38    124
82.4     126
82.42    144
82.44    144
82.46    123
82.48    144
82.5     155
82.52    149
82.54    134
82.56    118
82.58    151
82.6     138
82.62    141
82.64    140
82.66    159
82.68    146
82.7     162
82.72    146
82.74    142
82.76    119
82.78    147
82.8     131
82.82    141
82.84    146
82.86    140
82.88    142
82.9     158
82.92    134
82.94    141
82.96    145
82.98    154
83.0     151
83.02    133
83.04    172
83.06    157
83.08    141
83.1     142
83.12    137
83.14    134
83.16    159
83.18    115
83.2     145
83.22    130
83.24    122
83.26    126
83.28    137
83.3     146
83.32    130
83.34    146
83.36    121
83.38    117
83.4     132
83.42    113
83.44    135
83.46    133
83.48    119
83.5     119
83.52    130
83.54    115
83.56    121
83.58    115
83.6     123
83.62    123
83.64    131
83.66    104
83.68    126
83.7     130
83.72    132
83.74    124
83.76    103
83.78    120
83.8     135
83.82    108
83.84    121
83.86    120
83.88    124
83.9     127
83.92    125
83.94    126
83.96    127
83.98    111
84.0     116
84.02    113
84.04    112
84.06    93
84.08    101
84.1     126
84.12    122
84.14    123
84.16    121
84.18    102
84.2     117
84.22    99
84.24    106
84.26    108
84.28    114
84.3     104
84.32    127
84.34    82
84.36    122
84.38    134
84.4     107
84.42    122
84.44    105
84.46    110
84.48    106
84.5     105
84.52    119
84.54    123
84.56    111
84.58    121
84.6     113
84.62    118
84.64    122
84.66    122
84.68    126
84.7     112
84.72    120
84.74    116
84.76    112
84.78    117
84.8     127
84.82    112
84.84    106
84.86    89
84.88    111
84.9     118
84.92    123
84.94    113
84.96    101
84.98    115
85.0     114
85.02    117
85.04    128
85.06    137
85.08    112
85.1     101
85.12    113
85.14    103
85.16    130
85.18    135
85.2     100
85.22    106
85.24    119
85.26    133
85.28    112
85.3     116
85.32    117
85.34    122
85.36    124
85.38    127
85.4     104
85.42    129
85.44    111
85.46    121
85.48    112
85.5     124
85.52    127
85.54    122
85.56    136
85.58    123
85.6     146
85.62    130
85.64    131
85.66    138
85.68    117
85.7     119
85.72    134
85.74    114
85.76    116
85.78    112
85.8     116
85.82    141
85.84    134
85.86    139
85.88    116
85.9     114
85.92    120
85.94    120
85.96    118
85.98    125
86.0     112
86.02    124
86.04    107
86.06    114
86.08    122
86.1     112
86.12    104
86.14    126
86.16    113
86.18    99
86.2     99
86.22    101
86.24    99
86.26    111
86.28    114
86.3     119
86.32    95
86.34    114
86.36    97
86.38    103
86.4     103
86.42    120
86.44    107
86.46    101
86.48    104
86.5     117
86.52    105
86.54    113
86.56    98
86.58    96
86.6     100
86.62    111
86.64    105
86.66    108
86.68    105
86.7     107
86.72    122
86.74    107
86.76    110
86.78    97
86.8     105
86.82    88
86.84    116
86.86    82
86.88    110
86.9     109
86.92    113
86.94    105
86.96    126
86.98    122
87.0     96
87.02    98
87.04    94
87.06    81
87.08    97
87.1     113
87.12    121
87.14    111
87.16    77
87.18    95
87.2     89
87.22    101
87.24    100
87.26    110
87.28    108
87.3     112
87.32    109
87.34    91
87.36    104
87.38    101
87.4     103
87.42    86
87.44    100
87.46    103
87.48    104
87.5     91
87.52    92
87.54    98
87.56    85
87.58    107
87.6     106
87.62    81
87.64    90
87.66    96
87.68    95
87.7     101
87.72    104
87.74    85
87.76    103
87.78    104
87.8     109
87.82    94
87.84    98
87.86    101
87.88    99
87.9     84
87.92    110
87.94    91
87.96    102
87.98    108
88.0     106
88.02    110
88.04    102
88.06    106
88.08    98
88.1     118
88.12    100
88.14    93
88.16    100
88.18    95
88.2     104
88.22    103
88.24    100
88.26    86
88.28    108
88.3     110
88.32    98
88.34    87
88.36    101
88.38    104
88.4     90
88.42    106
88.44    101
88.46    122
88.48    93
88.5     107
88.52    106
88.54    119
88.56    103
88.58    107
88.6     89
88.62    104
88.64    116
88.66    99
88.68    105
88.7     125
88.72    104
88.74    99
88.76    117
88.78    86
88.8     111
88.82    104
88.84    95
88.86    104
88.88    98
88.9     100
88.92    105
88.94    107
88.96    106
88.98    108
89.0     84
89.02    91
89.04    96
89.06    109
89.08    84
89.1     97
89.12    100
89.14    81
89.16    93
89.18    103
89.2     100
89.22    110
89.24    94
89.26    90
89.28    103
89.3     105
89.32    102
89.34    107
89.36    128
89.38    90
89.4     96
89.42    102
89.44    96
89.46    123
89.48    108
89.5     100
89.52    94
89.54    94
89.56    103
89.58    105
89.6     104
89.62    111
89.64    84
89.66    104
89.68    103
89.7     80
89.72    102
89.74    107
89.76    107
89.78    105
89.8     90
89.82    89
89.84    84
89.86    85
89.88    94
89.9     102
89.92    93
89.94    100
89.96    109
89.98    93
90.0     109
