# Supplementary material for: Data on characterization and electrochemical analysis of zinc oxide and tungsten trioxide as counter electrodes for electrochromic devices
Source: Data Brief. 2020 Jun 20;31:105891. doi: 10.1016/j.dib.2020.105891 (PMC7326711; doi:10.1016/j.dib.2020.105891)
Supplement: Supplementary file 1 [file mmc1.zip › Raw data/Figure 2/XRD of WO3/WO3-PA.txt]

#3-WO3-Pulse re
10.0     958
10.02    934
10.04    955
10.06    986
10.08    935
10.1     936
10.12    925
10.14    911
10.16    976
10.18    953
10.2     936
10.22    911
10.24    959
10.26    926
10.28    960
10.3     942
10.32    974
10.34    954
10.36    980
10.38    931
10.4     1007
10.42    996
10.44    883
10.46    926
10.48    953
10.5     869
10.52    961
10.54    904
10.56    918
10.58    887
10.6     888
10.62    939
10.64    895
10.66    869
10.68    925
10.7     989
10.72    926
10.74    949
10.76    893
10.78    856
10.8     890
10.82    900
10.84    914
10.86    845
10.88    856
10.9     941
10.92    922
10.94    926
10.96    893
10.98    925
11.0     882
11.02    887
11.04    918
11.06    910
11.08    916
11.1     929
11.12    884
11.14    930
11.16    895
11.18    900
11.2     905
11.22    965
11.24    923
11.26    865
11.28    873
11.3     895
11.32    833
11.34    921
11.36    856
11.38    899
11.4     908
11.42    887
11.44    862
11.46    904
11.48    909
11.5     871
11.52    875
11.54    909
11.56    830
11.58    897
11.6     839
11.62    853
11.64    849
11.66    854
11.68    859
11.7     849
11.72    861
11.74    869
11.76    810
11.78    857
11.8     869
11.82    844
11.84    888
11.86    857
11.88    858
11.9     905
11.92    852
11.94    879
11.96    845
11.98    850
12.0     885
12.02    946
12.04    894
12.06    880
12.08    869
12.1     832
12.12    847
12.14    904
12.16    872
12.18    852
12.2     878
12.22    871
12.24    892
12.26    847
12.28    899
12.3     877
12.32    849
12.34    839
12.36    902
12.38    917
12.4     840
12.42    854
12.44    841
12.46    874
12.48    859
12.5     873
12.52    830
12.54    830
12.56    842
12.58    868
12.6     851
12.62    824
12.64    810
12.66    851
12.68    833
12.7     880
12.72    768
12.74    793
12.76    838
12.78    771
12.8     817
12.82    834
12.84    858
12.86    857
12.88    844
12.9     809
12.92    825
12.94    753
12.96    780
12.98    868
13.0     828
13.02    797
13.04    856
13.06    779
13.08    816
13.1     806
13.12    779
13.14    805
13.16    859
13.18    828
13.2     753
13.22    821
13.24    789
13.26    783
13.28    770
13.3     792
13.32    798
13.34    799
13.36    757
13.38    802
13.4     783
13.42    829
13.44    800
13.46    747
13.48    747
13.5     770
13.52    726
13.54    832
13.56    758
13.58    799
13.6     743
13.62    780
13.64    790
13.66    771
13.68    796
13.7     787
13.72    771
13.74    754
13.76    792
13.78    816
13.8     770
13.82    773
13.84    753
13.86    741
13.88    708
13.9     775
13.92    805
13.94    764
13.96    777
13.98    711
14.0     788
14.02    773
14.04    788
14.06    775
14.08    737
14.1     781
14.12    753
14.14    739
14.16    745
14.18    726
14.2     754
14.22    752
14.24    767
14.26    754
14.28    754
14.3     751
14.32    734
14.34    755
14.36    734
14.38    779
14.4     755
14.42    726
14.44    710
14.46    767
14.48    725
14.5     722
14.52    747
14.54    737
14.56    748
14.58    786
14.6     739
14.62    737
14.64    707
14.66    741
14.68    790
14.7     744
14.72    778
14.74    791
14.76    763
14.78    780
14.8     726
14.82    760
14.84    726
14.86    754
14.88    775
14.9     709
14.92    751
14.94    695
14.96    740
14.98    799
15.0     746
15.02    773
15.04    738
15.06    731
15.08    737
15.1     779
15.12    740
15.14    776
15.16    791
15.18    746
15.2     723
15.22    706
15.24    722
15.26    732
15.28    723
15.3     743
15.32    693
15.34    716
15.36    721
15.38    750
15.4     754
15.42    754
15.44    722
15.46    740
15.48    715
15.5     754
15.52    751
15.54    757
15.56    692
15.58    711
15.6     721
15.62    702
15.64    743
15.66    761
15.68    693
15.7     752
15.72    760
15.74    725
15.76    691
15.78    708
15.8     739
15.82    733
15.84    806
15.86    721
15.88    744
15.9     739
15.92    721
15.94    760
15.96    743
15.98    746
16.0     732
16.02    719
16.04    747
16.06    722
16.08    719
16.1     746
16.12    759
16.14    724
16.16    710
16.18    718
16.2     752
16.22    754
16.24    775
16.26    747
16.28    659
16.3     786
16.32    744
16.34    757
16.36    733
16.38    755
16.4     714
16.42    676
16.44    782
16.46    734
16.48    724
16.5     792
16.52    731
16.54    714
16.56    745
16.58    732
16.6     721
16.62    751
16.64    781
16.66    738
16.68    700
16.7     757
16.72    776
16.74    764
16.76    780
16.78    743
16.8     747
16.82    758
16.84    715
16.86    726
16.88    757
16.9     735
16.92    769
16.94    713
16.96    758
16.98    761
17.0     758
17.02    769
17.04    744
17.06    755
17.08    715
17.1     787
17.12    797
17.14    734
17.16    777
17.18    782
17.2     789
17.22    791
17.24    793
17.26    739
17.28    767
17.3     815
17.32    781
17.34    753
17.36    751
17.38    759
17.4     774
17.42    747
17.44    755
17.46    764
17.48    761
17.5     735
17.52    758
17.54    753
17.56    754
17.58    712
17.6     774
17.62    751
17.64    714
17.66    758
17.68    756
17.7     765
17.72    724
17.74    761
17.76    729
17.78    768
17.8     739
17.82    774
17.84    823
17.86    800
17.88    789
17.9     744
17.92    787
17.94    802
17.96    830
17.98    751
18.0     731
18.02    748
18.04    760
18.06    733
18.08    751
18.1     790
18.12    810
18.14    807
18.16    770
18.18    780
18.2     758
18.22    770
18.24    781
18.26    746
18.28    779
18.3     815
18.32    737
18.34    830
18.36    821
18.38    809
18.4     829
18.42    801
18.44    775
18.46    764
18.48    805
18.5     792
18.52    815
18.54    787
18.56    812
18.58    779
18.6     729
18.62    771
18.64    774
18.66    814
18.68    793
18.7     810
18.72    804
18.74    798
18.76    787
18.78    834
18.8     791
18.82    799
18.84    823
18.86    772
18.88    686
18.9     812
18.92    787
18.94    817
18.96    828
18.98    802
19.0     814
19.02    850
19.04    775
19.06    767
19.08    755
19.1     769
19.12    828
19.14    833
19.16    865
19.18    824
19.2     832
19.22    777
19.24    831
19.26    855
19.28    735
19.3     839
19.32    850
19.34    730
19.36    792
19.38    824
19.4     774
19.42    809
19.44    858
19.46    866
19.48    786
19.5     865
19.52    847
19.54    816
19.56    805
19.58    870
19.6     796
19.62    829
19.64    819
19.66    902
19.68    913
19.7     843
19.72    865
19.74    817
19.76    836
19.78    813
19.8     805
19.82    800
19.84    818
19.86    822
19.88    802
19.9     827
19.92    843
19.94    881
19.96    879
19.98    855
20.0     860
20.02    841
20.04    845
20.06    824
20.08    881
20.1     838
20.12    841
20.14    814
20.16    885
20.18    861
20.2     891
20.22    902
20.24    882
20.26    855
20.28    877
20.3     876
20.32    852
20.34    881
20.36    858
20.38    874
20.4     876
20.42    878
20.44    823
20.46    905
20.48    867
20.5     924
20.52    832
20.54    871
20.56    830
20.58    874
20.6     845
20.62    903
20.64    878
20.66    861
20.68    879
20.7     880
20.72    824
20.74    905
20.76    918
20.78    874
20.8     890
20.82    939
20.84    871
20.86    894
20.88    929
20.9     900
20.92    963
20.94    930
20.96    929
20.98    955
21.0     982
21.02    885
21.04    1013
21.06    953
21.08    973
21.1     925
21.12    1026
21.14    994
21.16    1067
21.18    1016
21.2     997
21.22    1002
21.24    1127
21.26    1056
21.28    1041
21.3     1078
21.32    1068
21.34    1058
21.36    1088
21.38    1092
21.4     997
21.42    1047
21.44    1044
21.46    1053
21.48    1009
21.5     1042
21.52    1039
21.54    967
21.56    945
21.58    983
21.6     1016
21.62    869
21.64    917
21.66    929
21.68    920
21.7     907
21.72    967
21.74    909
21.76    858
21.78    924
21.8     922
21.82    895
21.84    924
21.86    930
21.88    910
21.9     947
21.92    920
21.94    937
21.96    884
21.98    981
22.0     973
22.02    888
22.04    924
22.06    880
22.08    906
22.1     869
22.12    967
22.14    919
22.16    940
22.18    926
22.2     940
22.22    931
22.24    959
22.26    947
22.28    885
22.3     950
22.32    933
22.34    926
22.36    940
22.38    948
22.4     924
22.42    888
22.44    977
22.46    950
22.48    970
22.5     968
22.52    957
22.54    929
22.56    931
22.58    928
22.6     931
22.62    888
22.64    954
22.66    949
22.68    951
22.7     952
22.72    988
22.74    955
22.76    975
22.78    975
22.8     960
22.82    945
22.84    961
22.86    947
22.88    876
22.9     988
22.92    938
22.94    928
22.96    932
22.98    930
23.0     985
23.02    937
23.04    959
23.06    928
23.08    952
23.1     907
23.12    892
23.14    973
23.16    978
23.18    967
23.2     950
23.22    942
23.24    951
23.26    953
23.28    936
23.3     955
23.32    881
23.34    927
23.36    956
23.38    909
23.4     919
23.42    967
23.44    956
23.46    920
23.48    979
23.5     983
23.52    978
23.54    957
23.56    919
23.58    1000
23.6     950
23.62    984
23.64    1012
23.66    905
23.68    956
23.7     965
23.72    942
23.74    953
23.76    975
23.78    971
23.8     954
23.82    921
23.84    939
23.86    938
23.88    976
23.9     1032
23.92    967
23.94    991
23.96    927
23.98    970
24.0     972
24.02    980
24.04    907
24.06    931
24.08    921
24.1     946
24.12    881
24.14    926
24.16    963
24.18    944
24.2     979
24.22    954
24.24    957
24.26    939
24.28    981
24.3     910
24.32    979
24.34    946
24.36    905
24.38    931
24.4     946
24.42    907
24.44    1001
24.46    970
24.48    947
24.5     958
24.52    948
24.54    937
24.56    945
24.58    1031
24.6     951
24.62    931
24.64    893
24.66    947
24.68    940
24.7     965
24.72    931
24.74    964
24.76    979
24.78    918
24.8     948
24.82    958
24.84    932
24.86    952
24.88    928
24.9     956
24.92    956
24.94    961
24.96    938
24.98    960
25.0     963
25.02    953
25.04    935
25.06    967
25.08    944
25.1     925
25.12    1009
25.14    922
25.16    935
25.18    911
25.2     912
25.22    924
25.24    924
25.26    921
25.28    961
25.3     930
25.32    898
25.34    903
25.36    935
25.38    916
25.4     954
25.42    993
25.44    952
25.46    957
25.48    909
25.5     897
25.52    929
25.54    934
25.56    908
25.58    890
25.6     944
25.62    972
25.64    949
25.66    913
25.68    896
25.7     922
25.72    933
25.74    884
25.76    882
25.78    871
25.8     923
25.82    908
25.84    933
25.86    899
25.88    901
25.9     924
25.92    896
25.94    901
25.96    912
25.98    873
26.0     889
26.02    942
26.04    893
26.06    902
26.08    909
26.1     917
26.12    892
26.14    858
26.16    918
26.18    929
26.2     889
26.22    870
26.24    908
26.26    896
26.28    893
26.3     905
26.32    900
26.34    915
26.36    913
26.38    865
26.4     936
26.42    844
26.44    929
26.46    896
26.48    904
26.5     929
26.52    882
26.54    872
26.56    876
26.58    855
26.6     908
26.62    882
26.64    896
26.66    892
26.68    852
26.7     916
26.72    889
26.74    853
26.76    853
26.78    876
26.8     862
26.82    782
26.84    881
26.86    927
26.88    885
26.9     886
26.92    894
26.94    803
26.96    865
26.98    860
27.0     860
27.02    879
27.04    927
27.06    858
27.08    861
27.1     845
27.12    832
27.14    903
27.16    889
27.18    867
27.2     877
27.22    819
27.24    820
27.26    883
27.28    838
27.3     868
27.32    835
27.34    839
27.36    862
27.38    854
27.4     772
27.42    834
27.44    870
27.46    831
27.48    879
27.5     798
27.52    804
27.54    898
27.56    820
27.58    872
27.6     793
27.62    851
27.64    837
27.66    862
27.68    824
27.7     815
27.72    807
27.74    832
27.76    847
27.78    855
27.8     819
27.82    783
27.84    799
27.86    771
27.88    863
27.9     818
27.92    829
27.94    856
27.96    798
27.98    783
28.0     832
28.02    807
28.04    784
28.06    807
28.08    776
28.1     778
28.12    816
28.14    797
28.16    782
28.18    806
28.2     824
28.22    756
28.24    792
28.26    784
28.28    819
28.3     799
28.32    749
28.34    755
28.36    814
28.38    793
28.4     805
28.42    792
28.44    796
28.46    827
28.48    745
28.5     809
28.52    797
28.54    767
28.56    767
28.58    762
28.6     782
28.62    797
28.64    784
28.66    695
28.68    777
28.7     790
28.72    757
28.74    797
28.76    691
28.78    748
28.8     729
28.82    747
28.84    765
28.86    772
28.88    789
28.9     706
28.92    721
28.94    779
28.96    749
28.98    732
29.0     730
29.02    734
29.04    788
29.06    777
29.08    766
29.1     702
29.12    753
29.14    768
29.16    673
29.18    712
29.2     691
29.22    737
29.24    704
29.26    769
29.28    753
29.3     762
29.32    710
29.34    731
29.36    776
29.38    749
29.4     758
29.42    663
29.44    698
29.46    690
29.48    706
29.5     681
29.52    703
29.54    745
29.56    746
29.58    706
29.6     700
29.62    678
29.64    702
29.66    709
29.68    711
29.7     713
29.72    786
29.74    708
29.76    757
29.78    713
29.8     776
29.82    749
29.84    784
29.86    766
29.88    777
29.9     848
29.92    820
29.94    805
29.96    817
29.98    841
30.0     870
30.02    813
30.04    949
30.06    948
30.08    970
30.1     1020
30.12    1063
30.14    1110
30.16    1082
30.18    1159
30.2     1210
30.22    1163
30.24    1286
30.26    1269
30.28    1396
30.3     1378
30.32    1398
30.34    1429
30.36    1395
30.38    1410
30.4     1359
30.42    1334
30.44    1281
30.46    1213
30.48    1172
30.5     1195
30.52    1084
30.54    1008
30.56    948
30.58    938
30.6     934
30.62    851
30.64    877
30.66    796
30.68    815
30.7     789
30.72    819
30.74    770
30.76    719
30.78    722
30.8     714
30.82    636
30.84    659
30.86    675
30.88    712
30.9     656
30.92    662
30.94    618
30.96    622
30.98    706
31.0     629
31.02    646
31.04    634
31.06    628
31.08    677
31.1     635
31.12    610
31.14    650
31.16    595
31.18    589
31.2     621
31.22    623
31.24    626
31.26    628
31.28    596
31.3     602
31.32    611
31.34    635
31.36    598
31.38    586
31.4     631
31.42    578
31.44    623
31.46    575
31.48    634
31.5     600
31.52    556
31.54    586
31.56    557
31.58    635
31.6     554
31.62    591
31.64    613
31.66    629
31.68    633
31.7     562
31.72    597
31.74    570
31.76    574
31.78    598
31.8     609
31.82    588
31.84    545
31.86    573
31.88    559
31.9     587
31.92    592
31.94    603
31.96    623
31.98    566
32.0     574
32.02    576
32.04    544
32.06    554
32.08    582
32.1     557
32.12    578
32.14    515
32.16    621
32.18    595
32.2     546
32.22    582
32.24    518
32.26    595
32.28    567
32.3     552
32.32    536
32.34    607
32.36    633
32.38    565
32.4     559
32.42    542
32.44    569
32.46    613
32.48    497
32.5     530
32.52    538
32.54    549
32.56    576
32.58    562
32.6     526
32.62    575
32.64    597
32.66    584
32.68    573
32.7     574
32.72    586
32.74    586
32.76    567
32.78    557
32.8     552
32.82    548
32.84    574
32.86    576
32.88    572
32.9     525
32.92    590
32.94    580
32.96    570
32.98    583
33.0     528
33.02    564
33.04    550
33.06    536
33.08    562
33.1     529
33.12    539
33.14    561
33.16    528
33.18    560
33.2     548
33.22    561
33.24    551
33.26    533
33.28    546
33.3     540
33.32    539
33.34    515
33.36    522
33.38    579
33.4     503
33.42    535
33.44    515
33.46    570
33.48    553
33.5     505
33.52    499
33.54    540
33.56    480
33.58    502
33.6     533
33.62    528
33.64    527
33.66    480
33.68    515
33.7     515
33.72    566
33.74    517
33.76    480
33.78    498
33.8     524
33.82    516
33.84    532
33.86    530
33.88    520
33.9     479
33.92    550
33.94    528
33.96    512
33.98    510
34.0     539
34.02    488
34.04    494
34.06    477
34.08    501
34.1     546
34.12    549
34.14    478
34.16    538
34.18    516
34.2     532
34.22    477
34.24    535
34.26    504
34.28    531
34.3     480
34.32    532
34.34    516
34.36    485
34.38    510
34.4     573
34.42    492
34.44    510
34.46    510
34.48    540
34.5     545
34.52    463
34.54    535
34.56    515
34.58    556
34.6     521
34.62    538
34.64    537
34.66    533
34.68    564
34.7     545
34.72    563
34.74    562
34.76    538
34.78    515
34.8     564
34.82    646
34.84    670
34.86    602
34.88    683
34.9     738
34.92    708
34.94    750
34.96    798
34.98    891
35.0     880
35.02    894
35.04    979
35.06    1013
35.08    1061
35.1     1176
35.12    1162
35.14    1270
35.16    1323
35.18    1410
35.2     1471
35.22    1448
35.24    1533
35.26    1507
35.28    1501
35.3     1574
35.32    1438
35.34    1494
35.36    1337
35.38    1320
35.4     1354
35.42    1189
35.44    1195
35.46    1114
35.48    985
35.5     979
35.52    895
35.54    868
35.56    815
35.58    771
35.6     667
35.62    627
35.64    632
35.66    669
35.68    596
35.7     622
35.72    554
35.74    598
35.76    584
35.78    516
35.8     546
35.82    521
35.84    499
35.86    509
35.88    505
35.9     492
35.92    526
35.94    484
35.96    526
35.98    524
36.0     485
36.02    479
36.04    521
36.06    496
36.08    473
36.1     493
36.12    477
36.14    481
36.16    494
36.18    465
36.2     463
36.22    491
36.24    483
36.26    476
36.28    462
36.3     431
36.32    450
36.34    453
36.36    473
36.38    442
36.4     465
36.42    450
36.44    481
36.46    453
36.48    463
36.5     431
36.52    433
36.54    474
36.56    463
36.58    474
36.6     472
36.62    427
36.64    462
36.66    479
36.68    488
36.7     424
36.72    423
36.74    475
36.76    411
36.78    432
36.8     458
36.82    480
36.84    446
36.86    460
36.88    453
36.9     491
36.92    473
36.94    423
36.96    444
36.98    430
37.0     466
37.02    475
37.04    465
37.06    476
37.08    435
37.1     474
37.12    461
37.14    443
37.16    476
37.18    489
37.2     471
37.22    455
37.24    488
37.26    511
37.28    490
37.3     495
37.32    519
37.34    506
37.36    523
37.38    529
37.4     503
37.42    529
37.44    545
37.46    551
37.48    537
37.5     555
37.52    536
37.54    520
37.56    556
37.58    531
37.6     494
37.62    504
37.64    443
37.66    521
37.68    510
37.7     496
37.72    436
37.74    494
37.76    439
37.78    424
37.8     447
37.82    443
37.84    428
37.86    429
37.88    445
37.9     432
37.92    409
37.94    391
37.96    419
37.98    379
38.0     400
38.02    370
38.04    438
38.06    442
38.08    425
38.1     410
38.12    420
38.14    385
38.16    380
38.18    376
38.2     382
38.22    373
38.24    410
38.26    394
38.28    430
38.3     389
38.32    378
38.34    423
38.36    380
38.38    376
38.4     399
38.42    408
38.44    385
38.46    411
38.48    406
38.5     388
38.52    392
38.54    389
38.56    431
38.58    362
38.6     432
38.62    333
38.64    346
38.66    395
38.68    376
38.7     406
38.72    400
38.74    360
38.76    371
38.78    418
38.8     369
38.82    394
38.84    371
38.86    402
38.88    375
38.9     368
38.92    396
38.94    378
38.96    349
38.98    379
39.0     407
39.02    368
39.04    377
39.06    375
39.08    387
39.1     378
39.12    376
39.14    318
39.16    389
39.18    390
39.2     379
39.22    334
39.24    348
39.26    320
39.28    364
39.3     385
39.32    347
39.34    366
39.36    362
39.38    413
39.4     403
39.42    377
39.44    397
39.46    375
39.48    373
39.5     382
39.52    375
39.54    403
39.56    382
39.58    403
39.6     392
39.62    374
39.64    351
39.66    382
39.68    381
39.7     386
39.72    387
39.74    387
39.76    390
39.78    349
39.8     395
39.82    354
39.84    370
39.86    377
39.88    354
39.9     378
39.92    320
39.94    340
39.96    378
39.98    365
40.0     349
40.02    367
40.04    358
40.06    345
40.08    353
40.1     352
40.12    360
40.14    319
40.16    306
40.18    381
40.2     350
40.22    372
40.24    311
40.26    342
40.28    375
40.3     376
40.32    345
40.34    350
40.36    371
40.38    337
40.4     385
40.42    355
40.44    349
40.46    352
40.48    349
40.5     330
40.52    376
40.54    331
40.56    335
40.58    351
40.6     342
40.62    354
40.64    360
40.66    344
40.68    324
40.7     369
40.72    340
40.74    316
40.76    345
40.78    347
40.8     369
40.82    320
40.84    356
40.86    370
40.88    359
40.9     331
40.92    339
40.94    339
40.96    343
40.98    358
41.0     359
41.02    379
41.04    367
41.06    368
41.08    334
41.1     354
41.12    323
41.14    361
41.16    346
41.18    342
41.2     365
41.22    335
41.24    339
41.26    363
41.28    374
41.3     346
41.32    334
41.34    337
41.36    334
41.38    369
41.4     388
41.42    360
41.44    398
41.46    370
41.48    352
41.5     385
41.52    400
41.54    381
41.56    409
41.58    376
41.6     394
41.62    365
41.64    393
41.66    351
41.68    370
41.7     406
41.72    396
41.74    353
41.76    370
41.78    376
41.8     367
41.82    367
41.84    363
41.86    353
41.88    334
41.9     317
41.92    364
41.94    334
41.96    338
41.98    394
42.0     330
42.02    342
42.04    325
42.06    373
42.08    350
42.1     314
42.12    355
42.14    332
42.16    324
42.18    313
42.2     345
42.22    325
42.24    352
42.26    326
42.28    347
42.3     330
42.32    343
42.34    319
42.36    341
42.38    351
42.4     310
42.42    332
42.44    310
42.46    323
42.48    336
42.5     297
42.52    316
42.54    319
42.56    336
42.58    308
42.6     299
42.62    337
42.64    327
42.66    293
42.68    305
42.7     320
42.72    333
42.74    335
42.76    325
42.78    325
42.8     299
42.82    347
42.84    294
42.86    316
42.88    308
42.9     321
42.92    294
42.94    322
42.96    352
42.98    328
43.0     303
43.02    306
43.04    308
43.06    317
43.08    325
43.1     304
43.12    304
43.14    334
43.16    298
43.18    320
43.2     319
43.22    316
43.24    320
43.26    336
43.28    354
43.3     340
43.32    316
43.34    317
43.36    319
43.38    321
43.4     289
43.42    299
43.44    319
43.46    319
43.48    346
43.5     328
43.52    309
43.54    334
43.56    350
43.58    329
43.6     307
43.62    306
43.64    321
43.66    316
43.68    305
43.7     324
43.72    305
43.74    327
43.76    338
43.78    326
43.8     320
43.82    344
43.84    336
43.86    326
43.88    300
43.9     293
43.92    344
43.94    313
43.96    316
43.98    337
44.0     335
44.02    299
44.04    313
44.06    303
44.08    281
44.1     303
44.12    326
44.14    316
44.16    327
44.18    314
44.2     307
44.22    311
44.24    275
44.26    328
44.28    285
44.3     304
44.32    279
44.34    323
44.36    266
44.38    339
44.4     341
44.42    306
44.44    312
44.46    338
44.48    300
44.5     319
44.52    278
44.54    263
44.56    318
44.58    260
44.6     329
44.62    331
44.64    283
44.66    294
44.68    312
44.7     293
44.72    299
44.74    328
44.76    320
44.78    297
44.8     308
44.82    283
44.84    328
44.86    339
44.88    309
44.9     326
44.92    312
44.94    323
44.96    321
44.98    342
45.0     303
45.02    290
45.04    352
45.06    327
45.08    324
45.1     334
45.12    337
45.14    331
45.16    358
45.18    355
45.2     360
45.22    369
45.24    372
45.26    357
45.28    351
45.3     389
45.32    395
45.34    345
45.36    379
45.38    393
45.4     390
45.42    403
45.44    403
45.46    442
45.48    387
45.5     372
45.52    436
45.54    397
45.56    369
45.58    390
45.6     371
45.62    383
45.64    374
45.66    385
45.68    346
45.7     370
45.72    331
45.74    367
45.76    328
45.78    328
45.8     356
45.82    309
45.84    339
45.86    316
45.88    300
45.9     312
45.92    304
45.94    307
45.96    314
45.98    319
46.0     311
46.02    328
46.04    294
46.06    287
46.08    308
46.1     286
46.12    287
46.14    287
46.16    268
46.18    292
46.2     285
46.22    277
46.24    266
46.26    265
46.28    287
46.3     279
46.32    291
46.34    297
46.36    288
46.38    298
46.4     298
46.42    310
46.44    296
46.46    278
46.48    296
46.5     286
46.52    254
46.54    278
46.56    286
46.58    299
46.6     307
46.62    265
46.64    270
46.66    285
46.68    267
46.7     259
46.72    258
46.74    287
46.76    258
46.78    307
46.8     279
46.82    260
46.84    294
46.86    282
46.88    293
46.9     261
46.92    283
46.94    268
46.96    272
46.98    244
47.0     316
47.02    259
47.04    253
47.06    305
47.08    269
47.1     285
47.12    294
47.14    268
47.16    273
47.18    301
47.2     270
47.22    291
47.24    252
47.26    254
47.28    301
47.3     267
47.32    274
47.34    273
47.36    267
47.38    254
47.4     272
47.42    296
47.44    281
47.46    254
47.48    301
47.5     296
47.52    272
47.54    279
47.56    303
47.58    260
47.6     296
47.62    284
47.64    263
47.66    275
47.68    292
47.7     279
47.72    279
47.74    282
47.76    268
47.78    263
47.8     285
47.82    238
47.84    276
47.86    294
47.88    258
47.9     267
47.92    264
47.94    277
47.96    288
47.98    257
48.0     268
48.02    246
48.04    248
48.06    300
48.08    276
48.1     273
48.12    272
48.14    291
48.16    301
48.18    292
48.2     277
48.22    282
48.24    275
48.26    253
48.28    254
48.3     263
48.32    278
48.34    289
48.36    295
48.38    268
48.4     272
48.42    264
48.44    262
48.46    258
48.48    249
48.5     260
48.52    293
48.54    270
48.56    315
48.58    268
48.6     282
48.62    263
48.64    276
48.66    268
48.68    258
48.7     269
48.72    270
48.74    289
48.76    281
48.78    298
48.8     260
48.82    298
48.84    298
48.86    315
48.88    276
48.9     298
48.92    284
48.94    314
48.96    289
48.98    303
49.0     306
49.02    286
49.04    323
49.06    279
49.08    305
49.1     293
49.12    262
49.14    307
49.16    274
49.18    327
49.2     294
49.22    301
49.24    295
49.26    284
49.28    279
49.3     280
49.32    277
49.34    285
49.36    299
49.38    270
49.4     294
49.42    268
49.44    264
49.46    287
49.48    258
49.5     261
49.52    272
49.54    259
49.56    280
49.58    306
49.6     261
49.62    267
49.64    313
49.66    268
49.68    273
49.7     297
49.72    268
49.74    265
49.76    276
49.78    289
49.8     249
49.82    300
49.84    285
49.86    264
49.88    273
49.9     303
49.92    278
49.94    270
49.96    305
49.98    284
50.0     305
50.02    307
50.04    254
50.06    318
50.08    303
50.1     311
50.12    300
50.14    333
50.16    322
50.18    339
50.2     314
50.22    353
50.24    356
50.26    356
50.28    374
50.3     421
50.32    358
50.34    363
50.36    399
50.38    452
50.4     418
50.42    445
50.44    437
50.46    489
50.48    483
50.5     510
50.52    489
50.54    572
50.56    528
50.58    583
50.6     629
50.62    600
50.64    591
50.66    636
50.68    676
50.7     687
50.72    675
50.74    682
50.76    752
50.78    702
50.8     672
50.82    705
50.84    668
50.86    725
50.88    707
50.9     586
50.92    652
50.94    635
50.96    606
50.98    594
51.0     582
51.02    594
51.04    523
51.06    489
51.08    490
51.1     484
51.12    439
51.14    463
51.16    425
51.18    391
51.2     400
51.22    377
51.24    372
51.26    366
51.28    370
51.3     355
51.32    325
51.34    327
51.36    328
51.38    307
51.4     280
51.42    306
51.44    303
51.46    301
51.48    285
51.5     283
51.52    293
51.54    333
51.56    304
51.58    292
51.6     265
51.62    274
51.64    249
51.66    269
51.68    271
51.7     255
51.72    287
51.74    284
51.76    290
51.78    260
51.8     269
51.82    277
51.84    268
51.86    282
51.88    269
51.9     255
51.92    261
51.94    288
51.96    235
51.98    226
52.0     279
52.02    232
52.04    251
52.06    272
52.08    253
52.1     237
52.12    281
52.14    236
52.16    260
52.18    275
52.2     242
52.22    236
52.24    281
52.26    241
52.28    267
52.3     256
52.32    271
52.34    266
52.36    257
52.38    238
52.4     256
52.42    254
52.44    270
52.46    246
52.48    268
52.5     259
52.52    254
52.54    236
52.56    261
52.58    257
52.6     259
52.62    225
52.64    273
52.66    254
52.68    261
52.7     270
52.72    264
52.74    263
52.76    229
52.78    253
52.8     211
52.82    227
52.84    250
52.86    244
52.88    257
52.9     268
52.92    229
52.94    244
52.96    219
52.98    240
53.0     203
53.02    249
53.04    224
53.06    233
53.08    236
53.1     273
53.12    225
53.14    248
53.16    214
53.18    203
53.2     253
53.22    230
53.24    233
53.26    226
53.28    255
53.3     254
53.32    230
53.34    230
53.36    231
53.38    241
53.4     215
53.42    236
53.44    237
53.46    248
53.48    256
53.5     236
53.52    264
53.54    216
53.56    238
53.58    268
53.6     221
53.62    218
53.64    228
53.66    206
53.68    261
53.7     229
53.72    244
53.74    222
53.76    235
53.78    243
53.8     230
53.82    246
53.84    227
53.86    223
53.88    246
53.9     241
53.92    214
53.94    226
53.96    217
53.98    251
54.0     251
54.02    249
54.04    246
54.06    224
54.08    225
54.1     234
54.12    242
54.14    226
54.16    236
54.18    216
54.2     205
54.22    215
54.24    260
54.26    240
54.28    220
54.3     247
54.32    226
54.34    226
54.36    229
54.38    216
54.4     234
54.42    234
54.44    212
54.46    243
54.48    209
54.5     267
54.52    251
54.54    215
54.56    229
54.58    242
54.6     211
54.62    264
54.64    229
54.66    231
54.68    203
54.7     202
54.72    221
54.74    227
54.76    210
54.78    215
54.8     210
54.82    227
54.84    235
54.86    235
54.88    217
54.9     210
54.92    213
54.94    212
54.96    219
54.98    228
55.0     260
55.02    235
55.04    217
55.06    228
55.08    220
55.1     222
55.12    230
55.14    233
55.16    243
55.18    241
55.2     244
55.22    244
55.24    230
55.26    245
55.28    243
55.3     234
55.32    258
55.34    264
55.36    261
55.38    218
55.4     253
55.42    254
55.44    255
55.46    292
55.48    277
55.5     273
55.52    261
55.54    247
55.56    259
55.58    232
55.6     245
55.62    289
55.64    274
55.66    276
55.68    267
55.7     257
55.72    273
55.74    244
55.76    316
55.78    254
55.8     272
55.82    276
55.84    298
55.86    278
55.88    269
55.9     286
55.92    251
55.94    267
55.96    260
55.98    258
56.0     238
56.02    269
56.04    256
56.06    249
56.08    247
56.1     250
56.12    220
56.14    230
56.16    242
56.18    272
56.2     241
56.22    231
56.24    259
56.26    231
56.28    252
56.3     247
56.32    197
56.34    257
56.36    256
56.38    236
56.4     229
56.42    187
56.44    239
56.46    229
56.48    234
56.5     229
56.52    220
56.54    200
56.56    237
56.58    225
56.6     244
56.62    205
56.64    210
56.66    215
56.68    203
56.7     216
56.72    222
56.74    245
56.76    226
56.78    211
56.8     218
56.82    232
56.84    190
56.86    232
56.88    241
56.9     218
56.92    222
56.94    219
56.96    196
56.98    235
57.0     200
57.02    211
57.04    189
57.06    221
57.08    223
57.1     196
57.12    226
57.14    234
57.16    207
57.18    199
57.2     199
57.22    259
57.24    253
57.26    199
57.28    243
57.3     238
57.32    248
57.34    236
57.36    232
57.38    242
57.4     224
57.42    213
57.44    222
57.46    199
57.48    237
57.5     218
57.52    215
57.54    231
57.56    208
57.58    208
57.6     225
57.62    221
57.64    211
57.66    208
57.68    232
57.7     193
57.72    210
57.74    214
57.76    161
57.78    223
57.8     175
57.82    210
57.84    188
57.86    204
57.88    201
57.9     216
57.92    199
57.94    206
57.96    209
57.98    209
58.0     241
58.02    189
58.04    194
58.06    213
58.08    217
58.1     216
58.12    197
58.14    239
58.16    197
58.18    212
58.2     201
58.22    218
58.24    217
58.26    244
58.28    232
58.3     214
58.32    228
58.34    244
58.36    209
58.38    217
58.4     219
58.42    206
58.44    210
58.46    240
58.48    231
58.5     207
58.52    200
58.54    240
58.56    204
58.58    198
58.6     228
58.62    222
58.64    237
58.66    224
58.68    215
58.7     226
58.72    257
58.74    235
58.76    222
58.78    225
58.8     244
58.82    213
58.84    224
58.86    230
58.88    236
58.9     228
58.92    233
58.94    236
58.96    222
58.98    245
59.0     215
59.02    228
59.04    226
59.06    230
59.08    203
59.1     229
59.12    221
59.14    207
59.16    213
59.18    227
59.2     204
59.22    229
59.24    206
59.26    208
59.28    243
59.3     202
59.32    223
59.34    217
59.36    222
59.38    210
59.4     212
59.42    195
59.44    229
59.46    229
59.48    213
59.5     200
59.52    204
59.54    205
59.56    232
59.58    209
59.6     228
59.62    227
59.64    212
59.66    228
59.68    220
59.7     217
59.72    208
59.74    207
59.76    271
59.78    239
59.8     233
59.82    232
59.84    248
59.86    276
59.88    278
59.9     285
59.92    280
59.94    304
59.96    258
59.98    303
60.0     275
60.02    288
60.04    307
60.06    311
60.08    310
60.1     329
60.12    348
60.14    373
60.16    360
60.18    353
60.2     346
60.22    405
60.24    399
60.26    418
60.28    419
60.3     405
60.32    443
60.34    419
60.36    397
60.38    452
60.4     429
60.42    443
60.44    415
60.46    420
60.48    450
60.5     455
60.52    389
60.54    411
60.56    418
60.58    390
60.6     377
60.62    411
60.64    346
60.66    354
60.68    352
60.7     363
60.72    376
60.74    324
60.76    301
60.78    349
60.8     298
60.82    294
60.84    297
60.86    288
60.88    299
60.9     257
60.92    253
60.94    260
60.96    255
60.98    244
61.0     252
61.02    254
61.04    227
61.06    193
61.08    210
61.1     245
61.12    206
61.14    226
61.16    196
61.18    229
61.2     250
61.22    211
61.24    208
61.26    216
61.28    212
61.3     230
61.32    222
61.34    229
61.36    231
61.38    208
61.4     209
61.42    207
61.44    206
61.46    217
61.48    238
61.5     198
61.52    208
61.54    206
61.56    210
61.58    211
61.6     204
61.62    194
61.64    210
61.66    235
61.68    198
61.7     208
61.72    206
61.74    218
61.76    219
61.78    204
61.8     238
61.82    232
61.84    235
61.86    217
61.88    233
61.9     215
61.92    224
61.94    229
61.96    197
61.98    222
62.0     210
62.02    194
62.04    208
62.06    236
62.08    209
62.1     223
62.12    232
62.14    246
62.16    216
62.18    202
62.2     220
62.22    218
62.24    200
62.26    218
62.28    222
62.3     235
62.32    200
62.34    212
62.36    185
62.38    214
62.4     202
62.42    187
62.44    178
62.46    198
62.48    165
62.5     199
62.52    203
62.54    188
62.56    188
62.58    196
62.6     195
62.62    186
62.64    170
62.66    202
62.68    193
62.7     195
62.72    205
62.74    179
62.76    186
62.78    204
62.8     183
62.82    208
62.84    177
62.86    173
62.88    215
62.9     177
62.92    208
62.94    215
62.96    199
62.98    203
63.0     222
63.02    192
63.04    188
63.06    202
63.08    227
63.1     202
63.12    208
63.14    226
63.16    213
63.18    219
63.2     240
63.22    221
63.24    199
63.26    199
63.28    204
63.3     200
63.32    208
63.34    218
63.36    223
63.38    230
63.4     221
63.42    254
63.44    213
63.46    233
63.48    228
63.5     190
63.52    223
63.54    232
63.56    212
63.58    201
63.6     213
63.62    184
63.64    213
63.66    204
63.68    204
63.7     176
63.72    194
63.74    204
63.76    198
63.78    167
63.8     175
63.82    180
63.84    184
63.86    178
63.88    206
63.9     195
63.92    181
63.94    171
63.96    194
63.98    185
64.0     185
64.02    178
64.04    167
64.06    145
64.08    171
64.1     179
64.12    183
64.14    163
64.16    164
64.18    173
64.2     184
64.22    168
64.24    178
64.26    169
64.28    169
64.3     169
64.32    154
64.34    164
64.36    181
64.38    164
64.4     203
64.42    167
64.44    175
64.46    182
64.48    185
64.5     188
64.52    168
64.54    171
64.56    181
64.58    194
64.6     168
64.62    160
64.64    197
64.66    169
64.68    196
64.7     162
64.72    175
64.74    180
64.76    171
64.78    188
64.8     174
64.82    145
64.84    196
64.86    177
64.88    167
64.9     199
64.92    162
64.94    172
64.96    170
64.98    171
65.0     152
65.02    192
65.04    190
65.06    186
65.08    156
65.1     167
65.12    182
65.14    147
65.16    177
65.18    181
65.2     171
65.22    161
65.24    147
65.26    157
65.28    183
65.3     157
65.32    192
65.34    153
65.36    164
65.38    150
65.4     170
65.42    179
65.44    161
65.46    147
65.48    172
65.5     144
65.52    141
65.54    157
65.56    158
65.58    153
65.6     157
65.62    151
65.64    183
65.66    162
65.68    166
65.7     149
65.72    171
65.74    163
65.76    165
65.78    153
65.8     151
65.82    162
65.84    167
65.86    183
65.88    152
65.9     157
65.92    166
65.94    155
65.96    164
65.98    172
66.0     141
66.02    167
66.04    164
66.06    148
66.08    160
66.1     159
66.12    150
66.14    164
66.16    144
66.18    165
66.2     150
66.22    152
66.24    152
66.26    151
66.28    161
66.3     162
66.32    144
66.34    135
66.36    162
66.38    142
66.4     153
66.42    168
66.44    169
66.46    160
66.48    165
66.5     152
66.52    157
66.54    155
66.56    164
66.58    132
66.6     158
66.62    134
66.64    150
66.66    154
66.68    147
66.7     167
66.72    154
66.74    152
66.76    122
66.78    155
66.8     150
66.82    134
66.84    142
66.86    148
66.88    170
66.9     137
66.92    160
66.94    147
66.96    138
66.98    137
67.0     151
67.02    177
67.04    158
67.06    154
67.08    144
67.1     153
67.12    139
67.14    158
67.16    130
67.18    129
67.2     171
67.22    155
67.24    128
67.26    165
67.28    155
67.3     172
67.32    138
67.34    171
67.36    158
67.38    167
67.4     152
67.42    153
67.44    172
67.46    172
67.48    171
67.5     179
67.52    183
67.54    148
67.56    164
67.58    155
67.6     163
67.62    154
67.64    164
67.66    166
67.68    181
67.7     173
67.72    157
67.74    163
67.76    165
67.78    155
67.8     167
67.82    167
67.84    177
67.86    153
67.88    156
67.9     148
67.92    153
67.94    163
67.96    151
67.98    148
68.0     155
68.02    175
68.04    186
68.06    153
68.08    161
68.1     143
68.12    135
68.14    160
68.16    135
68.18    162
68.2     178
68.22    159
68.24    156
68.26    160
68.28    139
68.3     157
68.32    140
68.34    142
68.36    158
68.38    133
68.4     151
68.42    168
68.44    120
68.46    143
68.48    141
68.5     141
68.52    153
68.54    150
68.56    157
68.58    167
68.6     149
68.62    162
68.64    150
68.66    159
68.68    146
68.7     162
68.72    137
68.74    143
68.76    134
68.78    128
68.8     152
68.82    147
68.84    150
68.86    133
68.88    134
68.9     160
68.92    151
68.94    136
68.96    167
68.98    159
69.0     143
69.02    136
69.04    131
69.06    125
69.08    161
69.1     130
69.12    141
69.14    154
69.16    124
69.18    149
69.2     143
69.22    138
69.24    152
69.26    149
69.28    159
69.3     148
69.32    145
69.34    154
69.36    133
69.38    147
69.4     160
69.42    132
69.44    145
69.46    121
69.48    147
69.5     154
69.52    132
69.54    149
69.56    151
69.58    157
69.6     159
69.62    143
69.64    163
69.66    140
69.68    157
69.7     113
69.72    156
69.74    141
69.76    133
69.78    138
69.8     143
69.82    129
69.84    152
69.86    146
69.88    122
69.9     142
69.92    144
69.94    134
69.96    136
69.98    130
70.0     129
70.02    118
70.04    139
70.06    134
70.08    139
70.1     134
70.12    135
70.14    160
70.16    137
70.18    141
70.2     137
70.22    116
70.24    133
70.26    133
70.28    138
70.3     138
70.32    132
70.34    122
70.36    144
70.38    167
70.4     135
70.42    139
70.44    133
70.46    126
70.48    153
70.5     142
70.52    117
70.54    137
70.56    111
70.58    153
70.6     143
70.62    128
70.64    132
70.66    132
70.68    144
70.7     128
70.72    124
70.74    138
70.76    134
70.78    144
70.8     146
70.82    125
70.84    121
70.86    152
70.88    132
70.9     143
70.92    107
70.94    155
70.96    136
70.98    132
71.0     141
71.02    133
71.04    144
71.06    130
71.08    144
71.1     148
71.12    141
71.14    129
71.16    145
71.18    122
71.2     160
71.22    123
71.24    127
71.26    143
71.28    122
71.3     120
71.32    147
71.34    140
71.36    139
71.38    132
71.4     123
71.42    151
71.44    125
71.46    115
71.48    125
71.5     140
71.52    122
71.54    123
71.56    128
71.58    137
71.6     107
71.62    122
71.64    131
71.66    131
71.68    117
71.7     132
71.72    148
71.74    148
71.76    140
71.78    152
71.8     105
71.82    129
71.84    138
71.86    138
71.88    115
71.9     122
71.92    119
71.94    134
71.96    124
71.98    124
72.0     118
72.02    130
72.04    122
72.06    157
72.08    144
72.1     131
72.12    148
72.14    139
72.16    159
72.18    134
72.2     130
72.22    132
72.24    126
72.26    140
72.28    135
72.3     114
72.32    150
72.34    143
72.36    139
72.38    158
72.4     125
72.42    120
72.44    145
72.46    137
72.48    138
72.5     125
72.52    133
72.54    137
72.56    129
72.58    114
72.6     125
72.62    136
72.64    132
72.66    142
72.68    133
72.7     119
72.72    138
72.74    133
72.76    124
72.78    147
72.8     134
72.82    125
72.84    119
72.86    146
72.88    141
72.9     139
72.92    151
72.94    122
72.96    127
72.98    145
73.0     128
73.02    122
73.04    130
73.06    129
73.08    144
73.1     148
73.12    137
73.14    153
73.16    139
73.18    132
73.2     133
73.22    138
73.24    126
73.26    136
73.28    140
73.3     165
73.32    154
73.34    160
73.36    157
73.38    138
73.4     145
73.42    141
73.44    141
73.46    149
73.48    167
73.5     142
73.52    151
73.54    130
73.56    123
73.58    128
73.6     142
73.62    147
73.64    137
73.66    136
73.68    126
73.7     146
73.72    131
73.74    129
73.76    130
73.78    161
73.8     134
73.82    133
73.84    128
73.86    136
73.88    134
73.9     141
73.92    140
73.94    144
73.96    139
73.98    119
74.0     141
74.02    119
74.04    117
74.06    129
74.08    156
74.1     153
74.12    130
74.14    117
74.16    151
74.18    137
74.2     136
74.22    123
74.24    135
74.26    142
74.28    133
74.3     135
74.32    123
74.34    146
74.36    133
74.38    138
74.4     160
74.42    134
74.44    148
74.46    171
74.48    162
74.5     169
74.52    141
74.54    149
74.56    171
74.58    145
74.6     180
74.62    156
74.64    151
74.66    139
74.68    160
74.7     171
74.72    163
74.74    131
74.76    149
74.78    155
74.8     151
74.82    138
74.84    145
74.86    117
74.88    149
74.9     135
74.92    141
74.94    164
74.96    149
74.98    160
75.0     131
75.02    151
75.04    130
75.06    146
75.08    139
75.1     142
75.12    164
75.14    134
75.16    153
75.18    137
75.2     157
75.22    142
75.24    157
75.26    130
75.28    134
75.3     133
75.32    138
75.34    134
75.36    135
75.38    131
75.4     150
75.42    149
75.44    115
75.46    141
75.48    151
75.5     125
75.52    138
75.54    140
75.56    143
75.58    119
75.6     119
75.62    116
75.64    133
75.66    141
75.68    153
75.7     125
75.72    133
75.74    123
75.76    120
75.78    141
75.8     109
75.82    147
75.84    165
75.86    128
75.88    139
75.9     122
75.92    119
75.94    150
75.96    137
75.98    139
76.0     146
76.02    155
76.04    139
76.06    132
76.08    138
76.1     157
76.12    171
76.14    137
76.16    156
76.18    155
76.2     135
76.22    156
76.24    134
76.26    154
76.28    160
76.3     157
76.32    140
76.34    152
76.36    139
76.38    138
76.4     133
76.42    159
76.44    142
76.46    156
76.48    143
76.5     137
76.52    154
76.54    153
76.56    148
76.58    136
76.6     132
76.62    142
76.64    140
76.66    139
76.68    143
76.7     152
76.72    136
76.74    133
76.76    139
76.78    149
76.8     131
76.82    123
76.84    142
76.86    137
76.88    134
76.9     132
76.92    148
76.94    128
76.96    147
76.98    133
77.0     106
77.02    146
77.04    121
77.06    127
77.08    119
77.1     142
77.12    130
77.14    138
77.16    140
77.18    133
77.2     133
77.22    136
77.24    140
77.26    131
77.28    129
77.3     140
77.32    136
77.34    140
77.36    129
77.38    143
77.4     136
77.42    144
77.44    125
77.46    145
77.48    135
77.5     147
77.52    136
77.54    124
77.56    153
77.58    154
77.6     131
77.62    141
77.64    131
77.66    131
77.68    124
77.7     136
77.72    153
77.74    128
77.76    138
77.78    122
77.8     131
77.82    145
77.84    140
77.86    119
77.88    155
77.9     152
77.92    124
77.94    143
77.96    149
77.98    137
78.0     110
78.02    129
78.04    133
78.06    127
78.08    136
78.1     143
78.12    126
78.14    134
78.16    138
78.18    115
78.2     140
78.22    126
78.24    139
78.26    125
78.28    131
78.3     118
78.32    136
78.34    134
78.36    138
78.38    145
78.4     129
78.42    116
78.44    135
78.46    141
78.48    138
78.5     134
78.52    151
78.54    126
78.56    132
78.58    137
78.6     152
78.62    149
78.64    145
78.66    126
78.68    127
78.7     148
78.72    138
78.74    115
78.76    120
78.78    118
78.8     137
78.82    126
78.84    131
78.86    146
78.88    110
78.9     132
78.92    128
78.94    142
78.96    155
78.98    134
79.0     125
79.02    131
79.04    130
79.06    127
79.08    137
79.1     143
79.12    138
79.14    148
79.16    116
79.18    136
79.2     137
79.22    131
79.24    130
79.26    143
79.28    138
79.3     132
79.32    137
79.34    118
79.36    127
79.38    121
79.4     133
79.42    123
79.44    121
79.46    139
79.48    122
79.5     140
79.52    127
79.54    115
79.56    130
79.58    90
79.6     125
79.62    122
79.64    120
79.66    127
79.68    139
79.7     144
79.72    126
79.74    109
79.76    122
79.78    134
79.8     136
79.82    104
79.84    128
79.86    135
79.88    125
79.9     145
79.92    123
79.94    121
79.96    139
79.98    108
80.0     119
80.02    119
80.04    152
80.06    136
80.08    137
80.1     125
80.12    111
80.14    113
80.16    130
80.18    125
80.2     115
80.22    113
80.24    159
80.26    135
80.28    137
80.3     103
80.32    126
80.34    122
80.36    148
80.38    147
80.4     141
80.42    129
80.44    142
80.46    127
80.48    122
80.5     163
80.52    132
80.54    124
80.56    123
80.58    154
80.6     108
80.62    151
80.64    128
80.66    113
80.68    125
80.7     130
80.72    139
80.74    107
80.76    115
80.78    109
80.8     124
80.82    123
80.84    128
80.86    118
80.88    113
80.9     133
80.92    98
80.94    144
80.96    132
80.98    123
81.0     134
81.02    105
81.04    121
81.06    128
81.08    132
81.1     124
81.12    154
81.14    101
81.16    126
81.18    137
81.2     125
81.22    124
81.24    147
81.26    123
81.28    122
81.3     109
81.32    118
81.34    128
81.36    128
81.38    128
81.4     137
81.42    138
81.44    129
81.46    121
81.48    121
81.5     148
81.52    130
81.54    145
81.56    139
81.58    121
81.6     126
81.62    134
81.64    155
81.66    116
81.68    154
81.7     137
81.72    137
81.74    123
81.76    148
81.78    146
81.8     144
81.82    142
81.84    136
81.86    134
81.88    130
81.9     109
81.92    128
81.94    130
81.96    131
81.98    131
82.0     149
82.02    179
82.04    120
82.06    136
82.08    136
82.1     143
82.12    128
82.14    139
82.16    129
82.18    136
82.2     158
82.22    131
82.24    140
82.26    136
82.28    149
82.3     150
82.32    138
82.34    127
82.36    140
82.38    137
82.4     145
82.42    135
82.44    143
82.46    120
82.48    165
82.5     169
82.52    125
82.54    157
82.56    131
82.58    147
82.6     149
82.62    155
82.64    176
82.66    138
82.68    158
82.7     169
82.72    146
82.74    151
82.76    153
82.78    159
82.8     156
82.82    163
82.84    149
82.86    147
82.88    152
82.9     132
82.92    166
82.94    152
82.96    149
82.98    148
83.0     176
83.02    129
83.04    132
83.06    152
83.08    147
83.1     151
83.12    144
83.14    146
83.16    159
83.18    132
83.2     143
83.22    140
83.24    135
83.26    146
83.28    157
83.3     129
83.32    143
83.34    124
83.36    114
83.38    141
83.4     125
83.42    129
83.44    142
83.46    143
83.48    143
83.5     126
83.52    127
83.54    142
83.56    142
83.58    145
83.6     132
83.62    139
83.64    133
83.66    152
83.68    118
83.7     124
83.72    128
83.74    120
83.76    123
83.78    124
83.8     121
83.82    105
83.84    116
83.86    126
83.88    112
83.9     102
83.92    118
83.94    116
83.96    113
83.98    126
84.0     107
84.02    130
84.04    115
84.06    115
84.08    116
84.1     108
84.12    113
84.14    121
84.16    118
84.18    109
84.2     128
84.22    118
84.24    107
84.26    120
84.28    131
84.3     103
84.32    98
84.34    140
84.36    131
84.38    115
84.4     132
84.42    99
84.44    117
84.46    107
84.48    129
84.5     103
84.52    115
84.54    119
84.56    126
84.58    109
84.6     123
84.62    113
84.64    126
84.66    130
84.68    109
84.7     108
84.72    122
84.74    125
84.76    132
84.78    107
84.8     128
84.82    110
84.84    122
84.86    123
84.88    115
84.9     141
84.92    129
84.94    139
84.96    127
84.98    134
85.0     98
85.02    120
85.04    125
85.06    128
85.08    115
85.1     132
85.12    143
85.14    137
85.16    111
85.18    141
85.2     114
85.22    127
85.24    136
85.26    148
85.28    121
85.3     129
85.32    131
85.34    119
85.36    125
85.38    118
85.4     122
85.42    141
85.44    125
85.46    128
85.48    119
85.5     122
85.52    132
85.54    129
85.56    126
85.58    143
85.6     98
85.62    159
85.64    125
85.66    141
85.68    121
85.7     126
85.72    124
85.74    112
85.76    127
85.78    117
85.8     113
85.82    115
85.84    133
85.86    127
85.88    134
85.9     130
85.92    139
85.94    129
85.96    127
85.98    101
86.0     145
86.02    125
86.04    119
86.06    114
86.08    117
86.1     148
86.12    124
86.14    133
86.16    130
86.18    91
86.2     107
86.22    130
86.24    105
86.26    107
86.28    109
86.3     128
86.32    133
86.34    130
86.36    122
86.38    121
86.4     121
86.42    100
86.44    110
86.46    98
86.48    133
86.5     95
86.52    113
86.54    97
86.56    116
86.58    115
86.6     100
86.62    101
86.64    115
86.66    119
86.68    122
86.7     88
86.72    86
86.74    126
86.76    107
86.78    121
86.8     123
86.82    104
86.84    114
86.86    109
86.88    107
86.9     120
86.92    113
86.94    106
86.96    88
86.98    104
87.0     93
87.02    94
87.04    92
87.06    111
87.08    106
87.1     110
87.12    114
87.14    117
87.16    115
87.18    103
87.2     102
87.22    111
87.24    107
87.26    102
87.28    117
87.3     94
87.32    102
87.34    100
87.36    98
87.38    122
87.4     93
87.42    98
87.44    84
87.46    89
87.48    106
87.5     113
87.52    108
87.54    103
87.56    113
87.58    96
87.6     99
87.62    96
87.64    105
87.66    103
87.68    74
87.7     104
87.72    111
87.74    110
87.76    100
87.78    109
87.8     91
87.82    109
87.84    89
87.86    107
87.88    109
87.9     107
87.92    101
87.94    92
87.96    107
87.98    112
88.0     96
88.02    87
88.04    107
88.06    114
88.08    117
88.1     100
88.12    110
88.14    112
88.16    112
88.18    98
88.2     108
88.22    106
88.24    100
88.26    85
88.28    108
88.3     127
88.32    117
88.34    113
88.36    117
88.38    104
88.4     114
88.42    105
88.44    103
88.46    119
88.48    112
88.5     115
88.52    104
88.54    95
88.56    92
88.58    124
88.6     108
88.62    105
88.64    86
88.66    97
88.68    116
88.7     97
88.72    103
88.74    95
88.76    101
88.78    103
88.8     100
88.82    103
88.84    102
88.86    118
88.88    92
88.9     101
88.92    106
88.94    100
88.96    121
88.98    94
89.0     104
89.02    104
89.04    96
89.06    101
89.08    135
89.1     119
89.12    113
89.14    97
89.16    103
89.18    88
89.2     107
89.22    112
89.24    99
89.26    114
89.28    110
89.3     116
89.32    97
89.34    101
89.36    110
89.38    102
89.4     96
89.42    100
89.44    107
89.46    95
89.48    115
89.5     109
89.52    107
89.54    108
89.56    94
89.58    122
89.6     118
89.62    122
89.64    101
89.66    110
89.68    103
89.7     99
89.72    100
89.74    91
89.76    110
89.78    113
89.8     102
89.82    118
89.84    101
89.86    113
89.88    107
89.9     100
89.92    111
89.94    112
89.96    124
89.98    112
90.0     119
