# Supplementary material for: Data on characterization and electrochemical analysis of zinc oxide and tungsten trioxide as counter electrodes for electrochromic devices
Source: Data Brief. 2020 Jun 20;31:105891. doi: 10.1016/j.dib.2020.105891 (PMC7326711; doi:10.1016/j.dib.2020.105891)
Supplement: Supplementary file 1 [file mmc1.zip › Raw data/Figure 2/XRD of WO3/WO3-TPA.txt]

#4-WO3-TPA
10.0     1266
10.02    1277
10.04    1366
10.06    1373
10.08    1320
10.1     1264
10.12    1297
10.14    1269
10.16    1314
10.18    1300
10.2     1268
10.22    1254
10.24    1318
10.26    1244
10.28    1302
10.3     1400
10.32    1286
10.34    1276
10.36    1283
10.38    1267
10.4     1291
10.42    1327
10.44    1275
10.46    1285
10.48    1278
10.5     1270
10.52    1263
10.54    1271
10.56    1344
10.58    1250
10.6     1290
10.62    1342
10.64    1367
10.66    1214
10.68    1316
10.7     1290
10.72    1300
10.74    1346
10.76    1340
10.78    1328
10.8     1288
10.82    1311
10.84    1278
10.86    1397
10.88    1321
10.9     1305
10.92    1347
10.94    1357
10.96    1306
10.98    1270
11.0     1307
11.02    1323
11.04    1305
11.06    1365
11.08    1303
11.1     1334
11.12    1326
11.14    1280
11.16    1352
11.18    1254
11.2     1351
11.22    1310
11.24    1320
11.26    1291
11.28    1328
11.3     1330
11.32    1307
11.34    1287
11.36    1284
11.38    1371
11.4     1351
11.42    1273
11.44    1350
11.46    1319
11.48    1343
11.5     1362
11.52    1333
11.54    1312
11.56    1300
11.58    1330
11.6     1387
11.62    1319
11.64    1387
11.66    1324
11.68    1354
11.7     1346
11.72    1311
11.74    1377
11.76    1350
11.78    1342
11.8     1291
11.82    1298
11.84    1376
11.86    1371
11.88    1333
11.9     1344
11.92    1388
11.94    1391
11.96    1297
11.98    1323
12.0     1340
12.02    1267
12.04    1334
12.06    1305
12.08    1260
12.1     1255
12.12    1344
12.14    1283
12.16    1321
12.18    1289
12.2     1302
12.22    1279
12.24    1259
12.26    1238
12.28    1288
12.3     1262
12.32    1269
12.34    1207
12.36    1357
12.38    1346
12.4     1310
12.42    1276
12.44    1222
12.46    1295
12.48    1224
12.5     1277
12.52    1253
12.54    1190
12.56    1269
12.58    1221
12.6     1239
12.62    1179
12.64    1188
12.66    1240
12.68    1167
12.7     1224
12.72    1184
12.74    1212
12.76    1210
12.78    1278
12.8     1237
12.82    1205
12.84    1194
12.86    1187
12.88    1183
12.9     1134
12.92    1161
12.94    1136
12.96    1154
12.98    1124
13.0     1204
13.02    1121
13.04    1131
13.06    1148
13.08    1141
13.1     1188
13.12    1088
13.14    1065
13.16    1139
13.18    1052
13.2     1062
13.22    1060
13.24    1177
13.26    1061
13.28    1044
13.3     1154
13.32    1046
13.34    1113
13.36    1075
13.38    1072
13.4     1097
13.42    1070
13.44    1064
13.46    1020
13.48    1044
13.5     1070
13.52    1035
13.54    1057
13.56    1022
13.58    1044
13.6     1060
13.62    1058
13.64    975
13.66    1058
13.68    1033
13.7     999
13.72    963
13.74    994
13.76    1008
13.78    948
13.8     1042
13.82    1036
13.84    1007
13.86    970
13.88    916
13.9     940
13.92    930
13.94    911
13.96    1023
13.98    932
14.0     950
14.02    927
14.04    930
14.06    909
14.08    948
14.1     935
14.12    913
14.14    917
14.16    905
14.18    937
14.2     954
14.22    880
14.24    948
14.26    885
14.28    897
14.3     897
14.32    896
14.34    894
14.36    888
14.38    858
14.4     888
14.42    847
14.44    874
14.46    889
14.48    877
14.5     862
14.52    871
14.54    817
14.56    869
14.58    845
14.6     854
14.62    910
14.64    864
14.66    814
14.68    836
14.7     859
14.72    837
14.74    817
14.76    839
14.78    785
14.8     849
14.82    847
14.84    822
14.86    823
14.88    822
14.9     788
14.92    792
14.94    831
14.96    800
14.98    767
15.0     792
15.02    800
15.04    802
15.06    830
15.08    818
15.1     761
15.12    782
15.14    824
15.16    808
15.18    771
15.2     801
15.22    771
15.24    878
15.26    785
15.28    773
15.3     778
15.32    734
15.34    770
15.36    788
15.38    740
15.4     793
15.42    788
15.44    727
15.46    766
15.48    775
15.5     732
15.52    717
15.54    790
15.56    744
15.58    758
15.6     773
15.62    754
15.64    789
15.66    747
15.68    739
15.7     775
15.72    770
15.74    769
15.76    770
15.78    701
15.8     769
15.82    744
15.84    732
15.86    733
15.88    759
15.9     774
15.92    715
15.94    746
15.96    738
15.98    756
16.0     772
16.02    764
16.04    756
16.06    779
16.08    773
16.1     743
16.12    762
16.14    759
16.16    784
16.18    761
16.2     686
16.22    709
16.24    756
16.26    739
16.28    738
16.3     733
16.32    723
16.34    771
16.36    676
16.38    697
16.4     738
16.42    751
16.44    724
16.46    719
16.48    694
16.5     727
16.52    730
16.54    744
16.56    696
16.58    696
16.6     718
16.62    725
16.64    729
16.66    770
16.68    728
16.7     750
16.72    713
16.74    800
16.76    740
16.78    756
16.8     745
16.82    745
16.84    737
16.86    767
16.88    695
16.9     705
16.92    728
16.94    716
16.96    763
16.98    768
17.0     680
17.02    749
17.04    702
17.06    747
17.08    728
17.1     674
17.12    676
17.14    710
17.16    716
17.18    772
17.2     730
17.22    729
17.24    752
17.26    737
17.28    739
17.3     744
17.32    690
17.34    702
17.36    725
17.38    731
17.4     722
17.42    690
17.44    721
17.46    746
17.48    725
17.5     735
17.52    735
17.54    710
17.56    693
17.58    737
17.6     722
17.62    722
17.64    693
17.66    707
17.68    735
17.7     698
17.72    757
17.74    739
17.76    719
17.78    747
17.8     745
17.82    743
17.84    742
17.86    716
17.88    728
17.9     701
17.92    743
17.94    695
17.96    707
17.98    739
18.0     711
18.02    727
18.04    686
18.06    720
18.08    715
18.1     721
18.12    738
18.14    724
18.16    793
18.18    703
18.2     722
18.22    708
18.24    707
18.26    736
18.28    727
18.3     717
18.32    728
18.34    686
18.36    708
18.38    705
18.4     686
18.42    691
18.44    687
18.46    713
18.48    686
18.5     712
18.52    727
18.54    756
18.56    723
18.58    728
18.6     737
18.62    744
18.64    758
18.66    714
18.68    714
18.7     689
18.72    737
18.74    729
18.76    730
18.78    756
18.8     688
18.82    693
18.84    675
18.86    712
18.88    672
18.9     723
18.92    741
18.94    701
18.96    724
18.98    729
19.0     700
19.02    676
19.04    710
19.06    703
19.08    734
19.1     672
19.12    727
19.14    692
19.16    717
19.18    705
19.2     717
19.22    742
19.24    719
19.26    725
19.28    705
19.3     721
19.32    758
19.34    751
19.36    726
19.38    715
19.4     724
19.42    737
19.44    710
19.46    707
19.48    742
19.5     755
19.52    723
19.54    699
19.56    737
19.58    755
19.6     754
19.62    730
19.64    760
19.66    756
19.68    723
19.7     718
19.72    719
19.74    714
19.76    700
19.78    765
19.8     715
19.82    694
19.84    764
19.86    730
19.88    677
19.9     702
19.92    729
19.94    710
19.96    686
19.98    775
20.0     725
20.02    736
20.04    716
20.06    727
20.08    750
20.1     744
20.12    712
20.14    743
20.16    689
20.18    739
20.2     723
20.22    700
20.24    720
20.26    695
20.28    699
20.3     697
20.32    750
20.34    711
20.36    747
20.38    722
20.4     749
20.42    696
20.44    759
20.46    731
20.48    690
20.5     746
20.52    752
20.54    706
20.56    751
20.58    731
20.6     740
20.62    736
20.64    738
20.66    715
20.68    708
20.7     757
20.72    741
20.74    692
20.76    741
20.78    743
20.8     760
20.82    690
20.84    739
20.86    723
20.88    753
20.9     733
20.92    718
20.94    751
20.96    753
20.98    781
21.0     768
21.02    770
21.04    731
21.06    789
21.08    732
21.1     779
21.12    752
21.14    781
21.16    765
21.18    724
21.2     789
21.22    790
21.24    744
21.26    781
21.28    821
21.3     869
21.32    755
21.34    821
21.36    791
21.38    834
21.4     780
21.42    777
21.44    772
21.46    771
21.48    800
21.5     780
21.52    784
21.54    794
21.56    728
21.58    798
21.6     802
21.62    765
21.64    775
21.66    781
21.68    803
21.7     782
21.72    761
21.74    755
21.76    748
21.78    780
21.8     788
21.82    819
21.84    740
21.86    808
21.88    731
21.9     659
21.92    787
21.94    708
21.96    748
21.98    764
22.0     741
22.02    779
22.04    715
22.06    759
22.08    747
22.1     730
22.12    754
22.14    748
22.16    784
22.18    808
22.2     766
22.22    776
22.24    741
22.26    732
22.28    779
22.3     756
22.32    746
22.34    712
22.36    770
22.38    756
22.4     788
22.42    771
22.44    787
22.46    767
22.48    728
22.5     761
22.52    768
22.54    784
22.56    735
22.58    808
22.6     776
22.62    854
22.64    735
22.66    674
22.68    774
22.7     795
22.72    773
22.74    740
22.76    762
22.78    780
22.8     754
22.82    769
22.84    779
22.86    784
22.88    746
22.9     756
22.92    796
22.94    764
22.96    756
22.98    803
23.0     753
23.02    793
23.04    765
23.06    723
23.08    810
23.1     761
23.12    789
23.14    800
23.16    798
23.18    825
23.2     794
23.22    810
23.24    807
23.26    770
23.28    807
23.3     761
23.32    789
23.34    761
23.36    749
23.38    827
23.4     780
23.42    789
23.44    788
23.46    773
23.48    754
23.5     777
23.52    767
23.54    797
23.56    778
23.58    790
23.6     848
23.62    824
23.64    828
23.66    768
23.68    880
23.7     782
23.72    757
23.74    826
23.76    817
23.78    810
23.8     810
23.82    821
23.84    769
23.86    809
23.88    791
23.9     788
23.92    763
23.94    734
23.96    800
23.98    762
24.0     785
24.02    811
24.04    824
24.06    776
24.08    750
24.1     781
24.12    829
24.14    862
24.16    837
24.18    791
24.2     825
24.22    811
24.24    853
24.26    872
24.28    860
24.3     831
24.32    866
24.34    814
24.36    834
24.38    831
24.4     818
24.42    845
24.44    812
24.46    865
24.48    816
24.5     803
24.52    807
24.54    803
24.56    870
24.58    779
24.6     841
24.62    841
24.64    917
24.66    838
24.68    889
24.7     878
24.72    838
24.74    865
24.76    841
24.78    844
24.8     858
24.82    844
24.84    834
24.86    847
24.88    864
24.9     886
24.92    886
24.94    853
24.96    801
24.98    887
25.0     851
25.02    874
25.04    873
25.06    849
25.08    922
25.1     841
25.12    812
25.14    836
25.16    852
25.18    899
25.2     846
25.22    830
25.24    901
25.26    886
25.28    868
25.3     834
25.32    860
25.34    841
25.36    841
25.38    826
25.4     923
25.42    798
25.44    809
25.46    844
25.48    901
25.5     832
25.52    881
25.54    791
25.56    897
25.58    819
25.6     841
25.62    794
25.64    831
25.66    782
25.68    818
25.7     833
25.72    756
25.74    826
25.76    850
25.78    845
25.8     820
25.82    807
25.84    849
25.86    816
25.88    823
25.9     799
25.92    831
25.94    808
25.96    801
25.98    836
26.0     820
26.02    778
26.04    866
26.06    830
26.08    845
26.1     822
26.12    859
26.14    796
26.16    770
26.18    841
26.2     763
26.22    845
26.24    834
26.26    769
26.28    775
26.3     842
26.32    816
26.34    786
26.36    780
26.38    811
26.4     762
26.42    779
26.44    784
26.46    752
26.48    809
26.5     772
26.52    782
26.54    787
26.56    813
26.58    803
26.6     743
26.62    775
26.64    800
26.66    809
26.68    773
26.7     739
26.72    796
26.74    770
26.76    786
26.78    794
26.8     776
26.82    751
26.84    804
26.86    781
26.88    783
26.9     735
26.92    726
26.94    709
26.96    705
26.98    722
27.0     736
27.02    757
27.04    789
27.06    766
27.08    719
27.1     717
27.12    706
27.14    739
27.16    746
27.18    733
27.2     749
27.22    745
27.24    755
27.26    717
27.28    743
27.3     720
27.32    703
27.34    709
27.36    715
27.38    698
27.4     707
27.42    709
27.44    724
27.46    697
27.48    699
27.5     725
27.52    675
27.54    738
27.56    656
27.58    665
27.6     673
27.62    694
27.64    731
27.66    693
27.68    698
27.7     663
27.72    701
27.74    729
27.76    660
27.78    675
27.8     677
27.82    667
27.84    696
27.86    711
27.88    670
27.9     644
27.92    662
27.94    684
27.96    653
27.98    673
28.0     664
28.02    708
28.04    668
28.06    682
28.08    660
28.1     693
28.12    648
28.14    681
28.16    702
28.18    656
28.2     631
28.22    645
28.24    669
28.26    629
28.28    596
28.3     625
28.32    648
28.34    650
28.36    624
28.38    674
28.4     643
28.42    611
28.44    624
28.46    643
28.48    652
28.5     639
28.52    559
28.54    619
28.56    679
28.58    574
28.6     654
28.62    646
28.64    651
28.66    585
28.68    601
28.7     580
28.72    589
28.74    630
28.76    601
28.78    570
28.8     589
28.82    640
28.84    610
28.86    584
28.88    579
28.9     633
28.92    576
28.94    562
28.96    569
28.98    592
29.0     585
29.02    578
29.04    571
29.06    612
29.08    595
29.1     564
29.12    607
29.14    550
29.16    567
29.18    524
29.2     592
29.22    535
29.24    590
29.26    590
29.28    534
29.3     555
29.32    555
29.34    573
29.36    552
29.38    571
29.4     567
29.42    556
29.44    569
29.46    546
29.48    543
29.5     499
29.52    549
29.54    600
29.56    535
29.58    568
29.6     546
29.62    549
29.64    544
29.66    583
29.68    590
29.7     546
29.72    524
29.74    625
29.76    549
29.78    546
29.8     528
29.82    507
29.84    555
29.86    552
29.88    538
29.9     562
29.92    570
29.94    564
29.96    616
29.98    551
30.0     578
30.02    602
30.04    596
30.06    644
30.08    622
30.1     630
30.12    636
30.14    672
30.16    674
30.18    662
30.2     698
30.22    702
30.24    728
30.26    723
30.28    759
30.3     756
30.32    843
30.34    768
30.36    795
30.38    777
30.4     793
30.42    807
30.44    843
30.46    821
30.48    701
30.5     742
30.52    766
30.54    710
30.56    685
30.58    643
30.6     667
30.62    654
30.64    579
30.66    584
30.68    554
30.7     550
30.72    540
30.74    569
30.76    563
30.78    538
30.8     505
30.82    529
30.84    489
30.86    520
30.88    510
30.9     440
30.92    456
30.94    508
30.96    517
30.98    496
31.0     524
31.02    501
31.04    508
31.06    491
31.08    481
31.1     485
31.12    467
31.14    493
31.16    470
31.18    446
31.2     483
31.22    502
31.24    435
31.26    484
31.28    476
31.3     484
31.32    449
31.34    452
31.36    469
31.38    463
31.4     503
31.42    428
31.44    447
31.46    459
31.48    447
31.5     447
31.52    449
31.54    454
31.56    448
31.58    439
31.6     432
31.62    468
31.64    438
31.66    445
31.68    468
31.7     398
31.72    447
31.74    461
31.76    420
31.78    445
31.8     449
31.82    446
31.84    473
31.86    434
31.88    459
31.9     436
31.92    393
31.94    460
31.96    434
31.98    424
32.0     470
32.02    456
32.04    445
32.06    419
32.08    431
32.1     445
32.12    465
32.14    471
32.16    426
32.18    412
32.2     415
32.22    409
32.24    452
32.26    437
32.28    448
32.3     434
32.32    418
32.34    452
32.36    447
32.38    453
32.4     439
32.42    411
32.44    433
32.46    428
32.48    435
32.5     425
32.52    400
32.54    436
32.56    397
32.58    418
32.6     472
32.62    425
32.64    466
32.66    439
32.68    438
32.7     437
32.72    445
32.74    438
32.76    474
32.78    457
32.8     414
32.82    402
32.84    426
32.86    408
32.88    435
32.9     459
32.92    429
32.94    423
32.96    418
32.98    412
33.0     410
33.02    389
33.04    386
33.06    450
33.08    450
33.1     440
33.12    457
33.14    427
33.16    419
33.18    395
33.2     438
33.22    409
33.24    422
33.26    421
33.28    411
33.3     413
33.32    423
33.34    418
33.36    404
33.38    442
33.4     449
33.42    413
33.44    410
33.46    396
33.48    420
33.5     400
33.52    426
33.54    429
33.56    403
33.58    431
33.6     440
33.62    404
33.64    406
33.66    410
33.68    468
33.7     457
33.72    393
33.74    443
33.76    395
33.78    431
33.8     432
33.82    436
33.84    438
33.86    378
33.88    436
33.9     462
33.92    393
33.94    425
33.96    428
33.98    400
34.0     438
34.02    424
34.04    405
34.06    425
34.08    415
34.1     391
34.12    417
34.14    446
34.16    409
34.18    438
34.2     409
34.22    426
34.24    411
34.26    417
34.28    393
34.3     397
34.32    408
34.34    411
34.36    399
34.38    405
34.4     450
34.42    415
34.44    449
34.46    396
34.48    424
34.5     426
34.52    396
34.54    429
34.56    385
34.58    432
34.6     445
34.62    462
34.64    420
34.66    430
34.68    435
34.7     432
34.72    385
34.74    407
34.76    454
34.78    444
34.8     424
34.82    440
34.84    421
34.86    428
34.88    443
34.9     437
34.92    457
34.94    408
34.96    456
34.98    477
35.0     473
35.02    468
35.04    500
35.06    508
35.08    471
35.1     488
35.12    567
35.14    538
35.16    529
35.18    543
35.2     566
35.22    567
35.24    626
35.26    617
35.28    555
35.3     586
35.32    576
35.34    534
35.36    594
35.38    591
35.4     526
35.42    571
35.44    503
35.46    500
35.48    510
35.5     493
35.52    484
35.54    479
35.56    428
35.58    432
35.6     415
35.62    442
35.64    457
35.66    428
35.68    418
35.7     417
35.72    390
35.74    434
35.76    402
35.78    398
35.8     391
35.82    407
35.84    383
35.86    392
35.88    402
35.9     416
35.92    381
35.94    415
35.96    350
35.98    409
36.0     415
36.02    401
36.04    430
36.06    406
36.08    416
36.1     401
36.12    407
36.14    402
36.16    382
36.18    361
36.2     406
36.22    388
36.24    353
36.26    361
36.28    363
36.3     397
36.32    348
36.34    362
36.36    396
36.38    375
36.4     354
36.42    396
36.44    397
36.46    408
36.48    338
36.5     381
36.52    356
36.54    352
36.56    381
36.58    354
36.6     381
36.62    393
36.64    357
36.66    386
36.68    356
36.7     366
36.72    382
36.74    383
36.76    392
36.78    384
36.8     369
36.82    360
36.84    348
36.86    352
36.88    370
36.9     402
36.92    357
36.94    360
36.96    359
36.98    385
37.0     366
37.02    347
37.04    352
37.06    354
37.08    341
37.1     363
37.12    364
37.14    350
37.16    371
37.18    355
37.2     344
37.22    391
37.24    360
37.26    362
37.28    332
37.3     360
37.32    353
37.34    354
37.36    340
37.38    358
37.4     354
37.42    346
37.44    350
37.46    397
37.48    366
37.5     355
37.52    358
37.54    392
37.56    399
37.58    350
37.6     387
37.62    374
37.64    374
37.66    353
37.68    341
37.7     368
37.72    342
37.74    330
37.76    347
37.78    357
37.8     357
37.82    347
37.84    337
37.86    318
37.88    323
37.9     310
37.92    319
37.94    328
37.96    306
37.98    315
38.0     332
38.02    315
38.04    342
38.06    323
38.08    316
38.1     312
38.12    300
38.14    301
38.16    298
38.18    280
38.2     299
38.22    336
38.24    296
38.26    325
38.28    315
38.3     345
38.32    327
38.34    287
38.36    307
38.38    336
38.4     285
38.42    334
38.44    322
38.46    280
38.48    337
38.5     322
38.52    281
38.54    308
38.56    300
38.58    314
38.6     270
38.62    315
38.64    338
38.66    284
38.68    312
38.7     320
38.72    268
38.74    285
38.76    300
38.78    309
38.8     306
38.82    284
38.84    298
38.86    304
38.88    305
38.9     284
38.92    297
38.94    291
38.96    303
38.98    283
39.0     303
39.02    264
39.04    299
39.06    260
39.08    303
39.1     300
39.12    312
39.14    328
39.16    293
39.18    295
39.2     294
39.22    295
39.24    302
39.26    310
39.28    309
39.3     292
39.32    257
39.34    302
39.36    287
39.38    297
39.4     291
39.42    295
39.44    312
39.46    302
39.48    283
39.5     266
39.52    306
39.54    285
39.56    320
39.58    288
39.6     276
39.62    281
39.64    280
39.66    308
39.68    291
39.7     303
39.72    302
39.74    299
39.76    281
39.78    307
39.8     293
39.82    240
39.84    262
39.86    274
39.88    284
39.9     279
39.92    268
39.94    271
39.96    278
39.98    278
40.0     267
40.02    288
40.04    294
40.06    283
40.08    286
40.1     270
40.12    293
40.14    233
40.16    295
40.18    261
40.2     282
40.22    244
40.24    256
40.26    286
40.28    275
40.3     279
40.32    277
40.34    305
40.36    254
40.38    236
40.4     311
40.42    269
40.44    268
40.46    249
40.48    256
40.5     297
40.52    290
40.54    241
40.56    260
40.58    308
40.6     262
40.62    275
40.64    271
40.66    261
40.68    261
40.7     285
40.72    272
40.74    265
40.76    295
40.78    247
40.8     266
40.82    254
40.84    278
40.86    244
40.88    281
40.9     278
40.92    283
40.94    249
40.96    292
40.98    243
41.0     250
41.02    223
41.04    243
41.06    256
41.08    294
41.1     283
41.12    270
41.14    236
41.16    264
41.18    262
41.2     267
41.22    250
41.24    263
41.26    278
41.28    260
41.3     245
41.32    257
41.34    266
41.36    261
41.38    276
41.4     271
41.42    250
41.44    266
41.46    295
41.48    242
41.5     258
41.52    283
41.54    248
41.56    294
41.58    265
41.6     290
41.62    300
41.64    284
41.66    281
41.68    250
41.7     267
41.72    269
41.74    287
41.76    254
41.78    264
41.8     267
41.82    296
41.84    286
41.86    304
41.88    292
41.9     289
41.92    258
41.94    254
41.96    276
41.98    248
42.0     240
42.02    254
42.04    252
42.06    282
42.08    267
42.1     246
42.12    255
42.14    249
42.16    243
42.18    260
42.2     269
42.22    237
42.24    283
42.26    277
42.28    272
42.3     254
42.32    261
42.34    271
42.36    245
42.38    254
42.4     265
42.42    247
42.44    260
42.46    228
42.48    250
42.5     270
42.52    255
42.54    252
42.56    253
42.58    248
42.6     280
42.62    232
42.64    252
42.66    243
42.68    251
42.7     298
42.72    259
42.74    278
42.76    245
42.78    249
42.8     254
42.82    276
42.84    240
42.86    232
42.88    242
42.9     257
42.92    256
42.94    254
42.96    249
42.98    252
43.0     257
43.02    253
43.04    257
43.06    231
43.08    239
43.1     254
43.12    251
43.14    238
43.16    222
43.18    240
43.2     247
43.22    226
43.24    251
43.26    235
43.28    298
43.3     267
43.32    251
43.34    261
43.36    232
43.38    242
43.4     240
43.42    251
43.44    244
43.46    237
43.48    266
43.5     249
43.52    234
43.54    269
43.56    257
43.58    228
43.6     249
43.62    229
43.64    257
43.66    258
43.68    231
43.7     259
43.72    255
43.74    247
43.76    251
43.78    250
43.8     251
43.82    259
43.84    243
43.86    266
43.88    253
43.9     231
43.92    257
43.94    216
43.96    229
43.98    253
44.0     246
44.02    253
44.04    234
44.06    234
44.08    251
44.1     246
44.12    252
44.14    240
44.16    249
44.18    237
44.2     229
44.22    232
44.24    210
44.26    268
44.28    249
44.3     264
44.32    259
44.34    238
44.36    239
44.38    222
44.4     246
44.42    215
44.44    245
44.46    250
44.48    229
44.5     241
44.52    242
44.54    227
44.56    245
44.58    236
44.6     266
44.62    249
44.64    249
44.66    260
44.68    244
44.7     268
44.72    260
44.74    232
44.76    226
44.78    256
44.8     240
44.82    232
44.84    226
44.86    247
44.88    238
44.9     241
44.92    243
44.94    277
44.96    248
44.98    240
45.0     199
45.02    263
45.04    244
45.06    270
45.08    243
45.1     280
45.12    260
45.14    247
45.16    263
45.18    295
45.2     255
45.22    253
45.24    253
45.26    250
45.28    267
45.3     286
45.32    266
45.34    286
45.36    263
45.38    233
45.4     257
45.42    258
45.44    269
45.46    292
45.48    283
45.5     267
45.52    283
45.54    270
45.56    283
45.58    239
45.6     290
45.62    266
45.64    253
45.66    276
45.68    260
45.7     235
45.72    245
45.74    238
45.76    264
45.78    269
45.8     227
45.82    256
45.84    246
45.86    271
45.88    253
45.9     242
45.92    261
45.94    250
45.96    261
45.98    249
46.0     224
46.02    240
46.04    257
46.06    233
46.08    240
46.1     257
46.12    241
46.14    249
46.16    231
46.18    235
46.2     261
46.22    251
46.24    248
46.26    248
46.28    237
46.3     219
46.32    227
46.34    242
46.36    240
46.38    259
46.4     256
46.42    226
46.44    247
46.46    244
46.48    246
46.5     242
46.52    246
46.54    226
46.56    250
46.58    263
46.6     242
46.62    232
46.64    218
46.66    271
46.68    234
46.7     235
46.72    234
46.74    252
46.76    222
46.78    260
46.8     253
46.82    258
46.84    236
46.86    270
46.88    237
46.9     257
46.92    238
46.94    243
46.96    248
46.98    218
47.0     259
47.02    233
47.04    216
47.06    260
47.08    229
47.1     210
47.12    237
47.14    251
47.16    261
47.18    250
47.2     200
47.22    252
47.24    249
47.26    206
47.28    225
47.3     248
47.32    230
47.34    237
47.36    244
47.38    226
47.4     233
47.42    271
47.44    241
47.46    243
47.48    278
47.5     215
47.52    234
47.54    269
47.56    221
47.58    239
47.6     251
47.62    266
47.64    199
47.66    250
47.68    229
47.7     229
47.72    212
47.74    222
47.76    261
47.78    258
47.8     243
47.82    258
47.84    219
47.86    256
47.88    235
47.9     239
47.92    259
47.94    237
47.96    247
47.98    225
48.0     256
48.02    268
48.04    245
48.06    242
48.08    232
48.1     237
48.12    239
48.14    263
48.16    222
48.18    239
48.2     262
48.22    235
48.24    213
48.26    237
48.28    266
48.3     257
48.32    240
48.34    221
48.36    235
48.38    227
48.4     225
48.42    242
48.44    257
48.46    219
48.48    228
48.5     235
48.52    218
48.54    240
48.56    255
48.58    253
48.6     231
48.62    224
48.64    253
48.66    230
48.68    250
48.7     236
48.72    224
48.74    251
48.76    263
48.78    228
48.8     227
48.82    244
48.84    235
48.86    235
48.88    224
48.9     247
48.92    230
48.94    272
48.96    237
48.98    261
49.0     238
49.02    236
49.04    238
49.06    234
49.08    242
49.1     258
49.12    240
49.14    260
49.16    224
49.18    229
49.2     232
49.22    258
49.24    245
49.26    225
49.28    220
49.3     243
49.32    233
49.34    229
49.36    218
49.38    232
49.4     237
49.42    241
49.44    223
49.46    260
49.48    217
49.5     223
49.52    242
49.54    238
49.56    218
49.58    253
49.6     210
49.62    238
49.64    225
49.66    244
49.68    258
49.7     249
49.72    219
49.74    256
49.76    280
49.78    252
49.8     226
49.82    238
49.84    249
49.86    246
49.88    249
49.9     247
49.92    262
49.94    239
49.96    263
49.98    239
50.0     265
50.02    234
50.04    254
50.06    214
50.08    246
50.1     250
50.12    241
50.14    242
50.16    261
50.18    252
50.2     261
50.22    262
50.24    264
50.26    222
50.28    273
50.3     253
50.32    268
50.34    229
50.36    262
50.38    287
50.4     260
50.42    255
50.44    274
50.46    281
50.48    276
50.5     290
50.52    271
50.54    269
50.56    284
50.58    308
50.6     297
50.62    273
50.64    313
50.66    286
50.68    309
50.7     290
50.72    336
50.74    319
50.76    364
50.78    334
50.8     315
50.82    292
50.84    327
50.86    317
50.88    312
50.9     281
50.92    287
50.94    314
50.96    323
50.98    267
51.0     307
51.02    329
51.04    316
51.06    257
51.08    308
51.1     277
51.12    269
51.14    248
51.16    253
51.18    248
51.2     291
51.22    248
51.24    281
51.26    239
51.28    240
51.3     259
51.32    245
51.34    265
51.36    248
51.38    239
51.4     268
51.42    251
51.44    245
51.46    231
51.48    277
51.5     224
51.52    231
51.54    241
51.56    238
51.58    233
51.6     241
51.62    233
51.64    217
51.66    201
51.68    265
51.7     244
51.72    230
51.74    228
51.76    244
51.78    233
51.8     230
51.82    213
51.84    225
51.86    209
51.88    235
51.9     216
51.92    226
51.94    232
51.96    225
51.98    199
52.0     229
52.02    255
52.04    229
52.06    192
52.08    202
52.1     239
52.12    219
52.14    218
52.16    219
52.18    237
52.2     205
52.22    207
52.24    225
52.26    231
52.28    216
52.3     240
52.32    231
52.34    218
52.36    209
52.38    249
52.4     216
52.42    200
52.44    201
52.46    222
52.48    211
52.5     230
52.52    246
52.54    195
52.56    189
52.58    236
52.6     223
52.62    210
52.64    201
52.66    195
52.68    231
52.7     206
52.72    219
52.74    205
52.76    234
52.78    205
52.8     223
52.82    218
52.84    208
52.86    199
52.88    233
52.9     217
52.92    198
52.94    192
52.96    213
52.98    164
53.0     222
53.02    208
53.04    205
53.06    197
53.08    197
53.1     207
53.12    223
53.14    212
53.16    204
53.18    196
53.2     213
53.22    212
53.24    218
53.26    201
53.28    231
53.3     193
53.32    196
53.34    234
53.36    185
53.38    204
53.4     202
53.42    209
53.44    207
53.46    206
53.48    204
53.5     235
53.52    197
53.54    195
53.56    207
53.58    189
53.6     234
53.62    206
53.64    192
53.66    208
53.68    196
53.7     193
53.72    197
53.74    223
53.76    178
53.78    205
53.8     188
53.82    208
53.84    211
53.86    218
53.88    229
53.9     205
53.92    200
53.94    196
53.96    222
53.98    205
54.0     202
54.02    205
54.04    203
54.06    186
54.08    204
54.1     214
54.12    175
54.14    205
54.16    196
54.18    217
54.2     189
54.22    190
54.24    212
54.26    182
54.28    198
54.3     211
54.32    193
54.34    177
54.36    204
54.38    199
54.4     194
54.42    210
54.44    183
54.46    211
54.48    225
54.5     202
54.52    183
54.54    202
54.56    193
54.58    187
54.6     168
54.62    199
54.64    178
54.66    190
54.68    196
54.7     198
54.72    181
54.74    206
54.76    202
54.78    213
54.8     211
54.82    193
54.84    204
54.86    209
54.88    177
54.9     191
54.92    220
54.94    185
54.96    189
54.98    173
55.0     188
55.02    207
55.04    198
55.06    184
55.08    230
55.1     170
55.12    208
55.14    198
55.16    194
55.18    214
55.2     182
55.22    205
55.24    204
55.26    190
55.28    225
55.3     186
55.32    199
55.34    206
55.36    207
55.38    200
55.4     190
55.42    193
55.44    205
55.46    202
55.48    193
55.5     214
55.52    189
55.54    195
55.56    203
55.58    208
55.6     220
55.62    204
55.64    218
55.66    202
55.68    197
55.7     216
55.72    193
55.74    208
55.76    222
55.78    209
55.8     208
55.82    226
55.84    192
55.86    201
55.88    230
55.9     215
55.92    197
55.94    187
55.96    206
55.98    203
56.0     183
56.02    207
56.04    209
56.06    210
56.08    204
56.1     205
56.12    199
56.14    223
56.16    209
56.18    179
56.2     195
56.22    185
56.24    175
56.26    191
56.28    179
56.3     218
56.32    186
56.34    204
56.36    241
56.38    203
56.4     187
56.42    185
56.44    197
56.46    189
56.48    214
56.5     206
56.52    183
56.54    214
56.56    206
56.58    204
56.6     198
56.62    161
56.64    186
56.66    200
56.68    190
56.7     189
56.72    214
56.74    201
56.76    202
56.78    214
56.8     186
56.82    200
56.84    194
56.86    194
56.88    196
56.9     184
56.92    179
56.94    181
56.96    202
56.98    184
57.0     203
57.02    218
57.04    194
57.06    198
57.08    198
57.1     194
57.12    202
57.14    198
57.16    191
57.18    207
57.2     203
57.22    185
57.24    195
57.26    194
57.28    185
57.3     186
57.32    186
57.34    199
57.36    181
57.38    177
57.4     182
57.42    190
57.44    186
57.46    199
57.48    216
57.5     194
57.52    173
57.54    182
57.56    177
57.58    163
57.6     184
57.62    168
57.64    170
57.66    200
57.68    163
57.7     184
57.72    196
57.74    189
57.76    188
57.78    163
57.8     188
57.82    184
57.84    208
57.86    164
57.88    170
57.9     181
57.92    163
57.94    205
57.96    182
57.98    164
58.0     182
58.02    154
58.04    176
58.06    177
58.08    158
58.1     158
58.12    159
58.14    160
58.16    183
58.18    190
58.2     171
58.22    187
58.24    159
58.26    142
58.28    147
58.3     184
58.32    179
58.34    187
58.36    166
58.38    170
58.4     153
58.42    181
58.44    169
58.46    190
58.48    171
58.5     167
58.52    176
58.54    172
58.56    170
58.58    180
58.6     178
58.62    167
58.64    177
58.66    157
58.68    175
58.7     163
58.72    199
58.74    186
58.76    168
58.78    176
58.8     167
58.82    183
58.84    152
58.86    186
58.88    176
58.9     178
58.92    174
58.94    168
58.96    163
58.98    162
59.0     157
59.02    141
59.04    161
59.06    168
59.08    154
59.1     167
59.12    152
59.14    160
59.16    169
59.18    163
59.2     146
59.22    157
59.24    162
59.26    192
59.28    175
59.3     180
59.32    147
59.34    186
59.36    140
59.38    184
59.4     151
59.42    165
59.44    184
59.46    169
59.48    172
59.5     161
59.52    164
59.54    152
59.56    137
59.58    133
59.6     145
59.62    165
59.64    143
59.66    206
59.68    168
59.7     154
59.72    149
59.74    143
59.76    166
59.78    144
59.8     144
59.82    145
59.84    175
59.86    172
59.88    157
59.9     174
59.92    172
59.94    137
59.96    173
59.98    150
60.0     147
60.02    152
60.04    171
60.06    170
60.08    164
60.1     162
60.12    156
60.14    172
60.16    152
60.18    159
60.2     162
60.22    154
60.24    179
60.26    178
60.28    183
60.3     188
60.32    174
60.34    195
60.36    187
60.38    168
60.4     179
60.42    177
60.44    173
60.46    150
60.48    192
60.5     177
60.52    169
60.54    198
60.56    183
60.58    203
60.6     173
60.62    177
60.64    171
60.66    171
60.68    155
60.7     173
60.72    183
60.74    160
60.76    147
60.78    186
60.8     177
60.82    157
60.84    159
60.86    152
60.88    140
60.9     163
60.92    135
60.94    153
60.96    151
60.98    133
61.0     175
61.02    153
61.04    143
61.06    129
61.08    148
61.1     146
61.12    159
61.14    135
61.16    146
61.18    150
61.2     148
61.22    136
61.24    132
61.26    150
61.28    144
61.3     142
61.32    123
61.34    133
61.36    170
61.38    141
61.4     156
61.42    131
61.44    118
61.46    140
61.48    140
61.5     137
61.52    150
61.54    141
61.56    128
61.58    145
61.6     136
61.62    136
61.64    153
61.66    125
61.68    145
61.7     144
61.72    133
61.74    143
61.76    138
61.78    140
61.8     138
61.82    134
61.84    128
61.86    149
61.88    130
61.9     126
61.92    144
61.94    126
61.96    152
61.98    156
62.0     124
62.02    124
62.04    159
62.06    129
62.08    123
62.1     126
62.12    144
62.14    140
62.16    126
62.18    124
62.2     131
62.22    142
62.24    137
62.26    134
62.28    142
62.3     134
62.32    131
62.34    111
62.36    108
62.38    148
62.4     135
62.42    123
62.44    106
62.46    142
62.48    133
62.5     122
62.52    137
62.54    145
62.56    137
62.58    151
62.6     129
62.62    138
62.64    103
62.66    139
62.68    134
62.7     115
62.72    133
62.74    117
62.76    126
62.78    129
62.8     130
62.82    142
62.84    141
62.86    113
62.88    124
62.9     132
62.92    107
62.94    139
62.96    123
62.98    146
63.0     134
63.02    134
63.04    142
63.06    134
63.08    117
63.1     132
63.12    140
63.14    128
63.16    134
63.18    127
63.2     126
63.22    128
63.24    138
63.26    139
63.28    127
63.3     140
63.32    131
63.34    117
63.36    136
63.38    132
63.4     152
63.42    119
63.44    131
63.46    119
63.48    126
63.5     130
63.52    117
63.54    114
63.56    142
63.58    119
63.6     125
63.62    126
63.64    131
63.66    118
63.68    124
63.7     123
63.72    126
63.74    120
63.76    127
63.78    137
63.8     146
63.82    111
63.84    126
63.86    103
63.88    119
63.9     127
63.92    110
63.94    113
63.96    124
63.98    111
64.0     109
64.02    114
64.04    115
64.06    104
64.08    107
64.1     122
64.12    121
64.14    135
64.16    114
64.18    124
64.2     114
64.22    123
64.24    114
64.26    140
64.28    125
64.3     115
64.32    130
64.34    108
64.36    116
64.38    115
64.4     121
64.42    116
64.44    105
64.46    113
64.48    110
64.5     129
64.52    114
64.54    122
64.56    117
64.58    100
64.6     120
64.62    111
64.64    125
64.66    132
64.68    116
64.7     111
64.72    119
64.74    101
64.76    119
64.78    109
64.8     113
64.82    118
64.84    123
64.86    104
64.88    128
64.9     106
64.92    119
64.94    116
64.96    106
64.98    111
65.0     101
65.02    119
65.04    108
65.06    100
65.08    102
65.1     103
65.12    118
65.14    119
65.16    133
65.18    111
65.2     121
65.22    107
65.24    108
65.26    132
65.28    132
65.3     116
65.32    114
65.34    107
65.36    116
65.38    99
65.4     109
65.42    117
65.44    115
65.46    128
65.48    109
65.5     111
65.52    112
65.54    94
65.56    122
65.58    121
65.6     118
65.62    119
65.64    103
65.66    120
65.68    100
65.7     112
65.72    101
65.74    107
65.76    118
65.78    102
65.8     97
65.82    110
65.84    95
65.86    99
65.88    119
65.9     118
65.92    112
65.94    116
65.96    104
65.98    116
66.0     108
66.02    110
66.04    115
66.06    116
66.08    97
66.1     114
66.12    99
66.14    115
66.16    100
66.18    100
66.2     104
66.22    120
66.24    108
66.26    113
66.28    97
66.3     105
66.32    109
66.34    109
66.36    116
66.38    113
66.4     108
66.42    120
66.44    112
66.46    131
66.48    119
66.5     99
66.52    105
66.54    97
66.56    109
66.58    99
66.6     95
66.62    117
66.64    124
66.66    111
66.68    105
66.7     106
66.72    91
66.74    95
66.76    97
66.78    93
66.8     98
66.82    116
66.84    102
66.86    84
66.88    74
66.9     106
66.92    107
66.94    105
66.96    106
66.98    104
67.0     108
67.02    124
67.04    95
67.06    113
67.08    88
67.1     120
67.12    99
67.14    97
67.16    94
67.18    96
67.2     92
67.22    109
67.24    129
67.26    100
67.28    112
67.3     97
67.32    80
67.34    85
67.36    104
67.38    86
67.4     110
67.42    104
67.44    114
67.46    107
67.48    107
67.5     102
67.52    94
67.54    106
67.56    113
67.58    105
67.6     86
67.62    98
67.64    108
67.66    116
67.68    105
67.7     120
67.72    96
67.74    96
67.76    100
67.78    98
67.8     120
67.82    94
67.84    121
67.86    105
67.88    104
67.9     102
67.92    101
67.94    105
67.96    101
67.98    112
68.0     92
68.02    90
68.04    113
68.06    112
68.08    112
68.1     94
68.12    111
68.14    95
68.16    109
68.18    88
68.2     96
68.22    103
68.24    104
68.26    89
68.28    112
68.3     90
68.32    87
68.34    93
68.36    115
68.38    106
68.4     92
68.42    80
68.44    102
68.46    91
68.48    95
68.5     123
68.52    103
68.54    113
68.56    98
68.58    100
68.6     83
68.62    115
68.64    100
68.66    93
68.68    107
68.7     96
68.72    89
68.74    111
68.76    96
68.78    109
68.8     93
68.82    99
68.84    111
68.86    91
68.88    107
68.9     113
68.92    102
68.94    83
68.96    113
68.98    108
69.0     100
69.02    113
69.04    90
69.06    110
69.08    114
69.1     103
69.12    112
69.14    110
69.16    107
69.18    76
69.2     91
69.22    93
69.24    90
69.26    108
69.28    84
69.3     103
69.32    106
69.34    87
69.36    106
69.38    93
69.4     99
69.42    92
69.44    109
69.46    102
69.48    85
69.5     104
69.52    106
69.54    84
69.56    105
69.58    94
69.6     102
69.62    95
69.64    97
69.66    109
69.68    86
69.7     106
69.72    102
69.74    85
69.76    77
69.78    101
69.8     102
69.82    103
69.84    106
69.86    91
69.88    92
69.9     99
69.92    109
69.94    89
69.96    113
69.98    93
70.0     127
70.02    103
70.04    111
70.06    90
70.08    93
70.1     103
70.12    102
70.14    101
70.16    99
70.18    91
70.2     101
70.22    99
70.24    93
70.26    82
70.28    96
70.3     103
70.32    75
70.34    111
70.36    84
70.38    103
70.4     82
70.42    106
70.44    92
70.46    96
70.48    107
70.5     102
70.52    108
70.54    85
70.56    102
70.58    93
70.6     80
70.62    84
70.64    88
70.66    86
70.68    94
70.7     106
70.72    92
70.74    81
70.76    93
70.78    96
70.8     101
70.82    100
70.84    93
70.86    89
70.88    98
70.9     108
70.92    99
70.94    90
70.96    86
70.98    95
71.0     106
71.02    77
71.04    88
71.06    100
71.08    86
71.1     100
71.12    109
71.14    85
71.16    97
71.18    92
71.2     105
71.22    89
71.24    85
71.26    88
71.28    107
71.3     111
71.32    104
71.34    88
71.36    83
71.38    89
71.4     102
71.42    96
71.44    94
71.46    105
71.48    106
71.5     102
71.52    95
71.54    99
71.56    92
71.58    102
71.6     68
71.62    96
71.64    97
71.66    103
71.68    85
71.7     82
71.72    83
71.74    93
71.76    73
71.78    84
71.8     82
71.82    95
71.84    97
71.86    83
71.88    95
71.9     91
71.92    102
71.94    92
71.96    111
71.98    87
72.0     90
72.02    80
72.04    99
72.06    103
72.08    82
72.1     80
72.12    88
72.14    103
72.16    92
72.18    102
72.2     78
72.22    99
72.24    88
72.26    94
72.28    111
72.3     95
72.32    101
72.34    78
72.36    98
72.38    87
72.4     102
72.42    94
72.44    101
72.46    90
72.48    104
72.5     83
72.52    96
72.54    83
72.56    84
72.58    83
72.6     76
72.62    96
72.64    90
72.66    115
72.68    84
72.7     104
72.72    100
72.74    109
72.76    93
72.78    85
72.8     86
72.82    84
72.84    83
72.86    72
72.88    106
72.9     106
72.92    93
72.94    94
72.96    101
72.98    79
73.0     90
73.02    89
73.04    104
73.06    85
73.08    104
73.1     99
73.12    105
73.14    96
73.16    93
73.18    93
73.2     90
73.22    92
73.24    107
73.26    100
73.28    108
73.3     87
73.32    91
73.34    93
73.36    87
73.38    74
73.4     103
73.42    97
73.44    96
73.46    95
73.48    91
73.5     94
73.52    109
73.54    85
73.56    91
73.58    79
73.6     104
73.62    88
73.64    109
73.66    83
73.68    86
73.7     96
73.72    113
73.74    82
73.76    96
73.78    84
73.8     108
73.82    84
73.84    108
73.86    104
73.88    116
73.9     99
73.92    97
73.94    102
73.96    74
73.98    94
74.0     88
74.02    88
74.04    86
74.06    95
74.08    68
74.1     104
74.12    103
74.14    82
74.16    100
74.18    85
74.2     103
74.22    100
74.24    96
74.26    110
74.28    87
74.3     90
74.32    91
74.34    82
74.36    102
74.38    89
74.4     95
74.42    101
74.44    97
74.46    93
74.48    82
74.5     101
74.52    72
74.54    87
74.56    98
74.58    103
74.6     104
74.62    93
74.64    88
74.66    116
74.68    99
74.7     92
74.72    100
74.74    93
74.76    81
74.78    75
74.8     86
74.82    90
74.84    106
74.86    78
74.88    92
74.9     91
74.92    115
74.94    100
74.96    93
74.98    96
75.0     95
75.02    118
75.04    90
75.06    76
75.08    94
75.1     103
75.12    96
75.14    84
75.16    90
75.18    80
75.2     106
75.22    88
75.24    99
75.26    90
75.28    73
75.3     92
75.32    88
75.34    86
75.36    87
75.38    108
75.4     104
75.42    100
75.44    85
75.46    102
75.48    94
75.5     93
75.52    96
75.54    80
75.56    91
75.58    65
75.6     100
75.62    84
75.64    97
75.66    106
75.68    91
75.7     86
75.72    80
75.74    102
75.76    91
75.78    102
75.8     92
75.82    84
75.84    90
75.86    79
75.88    93
75.9     98
75.92    89
75.94    84
75.96    86
75.98    87
76.0     95
76.02    94
76.04    87
76.06    81
76.08    85
76.1     78
76.12    64
76.14    91
76.16    87
76.18    90
76.2     70
76.22    91
76.24    88
76.26    104
76.28    81
76.3     80
76.32    92
76.34    86
76.36    88
76.38    111
76.4     103
76.42    95
76.44    88
76.46    92
76.48    98
76.5     86
76.52    103
76.54    87
76.56    71
76.58    76
76.6     77
76.62    83
76.64    90
76.66    81
76.68    86
76.7     87
76.72    99
76.74    90
76.76    99
76.78    90
76.8     77
76.82    80
76.84    104
76.86    96
76.88    86
76.9     95
76.92    90
76.94    84
76.96    75
76.98    77
77.0     79
77.02    111
77.04    89
77.06    96
77.08    86
77.1     83
77.12    96
77.14    90
77.16    95
77.18    105
77.2     91
77.22    94
77.24    91
77.26    78
77.28    93
77.3     80
77.32    87
77.34    82
77.36    93
77.38    88
77.4     103
77.42    85
77.44    87
77.46    78
77.48    83
77.5     100
77.52    87
77.54    88
77.56    90
77.58    98
77.6     88
77.62    92
77.64    89
77.66    81
77.68    78
77.7     85
77.72    85
77.74    100
77.76    92
77.78    93
77.8     92
77.82    81
77.84    80
77.86    84
77.88    84
77.9     79
77.92    90
77.94    109
77.96    78
77.98    91
78.0     93
78.02    91
78.04    80
78.06    103
78.08    94
78.1     89
78.12    111
78.14    109
78.16    101
78.18    87
78.2     104
78.22    95
78.24    78
78.26    88
78.28    117
78.3     88
78.32    105
78.34    92
78.36    88
78.38    94
78.4     89
78.42    79
78.44    85
78.46    109
78.48    94
78.5     96
78.52    87
78.54    75
78.56    96
78.58    108
78.6     89
78.62    74
78.64    78
78.66    77
78.68    87
78.7     83
78.72    97
78.74    94
78.76    108
78.78    94
78.8     81
78.82    93
78.84    95
78.86    78
78.88    91
78.9     94
78.92    84
78.94    81
78.96    96
78.98    108
79.0     92
79.02    100
79.04    81
79.06    97
79.08    93
79.1     87
79.12    96
79.14    86
79.16    106
79.18    85
79.2     86
79.22    89
79.24    89
79.26    86
79.28    81
79.3     77
79.32    93
79.34    88
79.36    78
79.38    106
79.4     96
79.42    79
79.44    86
79.46    90
79.48    86
79.5     94
79.52    79
79.54    101
79.56    105
79.58    109
79.6     92
79.62    89
79.64    89
79.66    94
79.68    99
79.7     96
79.72    104
79.74    82
79.76    88
79.78    77
79.8     84
79.82    87
79.84    86
79.86    92
79.88    79
79.9     101
79.92    92
79.94    86
79.96    100
79.98    87
80.0     89
80.02    94
80.04    97
80.06    80
80.08    88
80.1     102
80.12    91
80.14    88
80.16    74
80.18    74
80.2     104
80.22    94
80.24    76
80.26    96
80.28    76
80.3     78
80.32    83
80.34    104
80.36    95
80.38    76
80.4     85
80.42    81
80.44    78
80.46    108
80.48    91
80.5     82
80.52    81
80.54    92
80.56    108
80.58    86
80.6     77
80.62    82
80.64    90
80.66    84
80.68    94
80.7     89
80.72    91
80.74    83
80.76    91
80.78    106
80.8     91
80.82    86
80.84    68
80.86    90
80.88    92
80.9     102
80.92    92
80.94    83
80.96    95
80.98    79
81.0     81
81.02    87
81.04    81
81.06    94
81.08    109
81.1     109
81.12    89
81.14    97
81.16    114
81.18    70
81.2     86
81.22    86
81.24    85
81.26    83
81.28    78
81.3     75
81.32    101
81.34    106
81.36    103
81.38    83
81.4     79
81.42    91
81.44    89
81.46    87
81.48    70
81.5     96
81.52    86
81.54    78
81.56    101
81.58    91
81.6     86
81.62    64
81.64    89
81.66    89
81.68    73
81.7     106
81.72    102
81.74    101
81.76    80
81.78    96
81.8     110
81.82    93
81.84    94
81.86    92
81.88    82
81.9     80
81.92    89
81.94    93
81.96    94
81.98    83
82.0     88
82.02    81
82.04    80
82.06    102
82.08    84
82.1     79
82.12    84
82.14    104
82.16    95
82.18    95
82.2     91
82.22    98
82.24    80
82.26    84
82.28    117
82.3     107
82.32    96
82.34    100
82.36    97
82.38    99
82.4     99
82.42    112
82.44    102
82.46    103
82.48    94
82.5     103
82.52    93
82.54    97
82.56    97
82.58    93
82.6     103
82.62    96
82.64    73
82.66    95
82.68    85
82.7     107
82.72    96
82.74    74
82.76    95
82.78    78
82.8     95
82.82    99
82.84    95
82.86    114
82.88    99
82.9     103
82.92    105
82.94    92
82.96    83
82.98    76
83.0     85
83.02    89
83.04    93
83.06    75
83.08    78
83.1     98
83.12    89
83.14    91
83.16    88
83.18    95
83.2     98
83.22    69
83.24    103
83.26    74
83.28    94
83.3     73
83.32    80
83.34    85
83.36    86
83.38    85
83.4     86
83.42    85
83.44    94
83.46    85
83.48    86
83.5     81
83.52    85
83.54    84
83.56    92
83.58    84
83.6     79
83.62    101
83.64    90
83.66    95
83.68    75
83.7     90
83.72    80
83.74    81
83.76    89
83.78    77
83.8     89
83.82    78
83.84    90
83.86    109
83.88    74
83.9     81
83.92    93
83.94    83
83.96    79
83.98    83
84.0     90
84.02    93
84.04    94
84.06    78
84.08    95
84.1     93
84.12    73
84.14    67
84.16    92
84.18    97
84.2     99
84.22    77
84.24    86
84.26    100
84.28    74
84.3     89
84.32    92
84.34    74
84.36    75
84.38    78
84.4     98
84.42    82
84.44    81
84.46    73
84.48    74
84.5     83
84.52    71
84.54    88
84.56    91
84.58    83
84.6     94
84.62    81
84.64    76
84.66    84
84.68    90
84.7     65
84.72    97
84.74    79
84.76    85
84.78    87
84.8     89
84.82    84
84.84    79
84.86    75
84.88    93
84.9     73
84.92    95
84.94    96
84.96    89
84.98    94
85.0     84
85.02    80
85.04    93
85.06    86
85.08    116
85.1     83
85.12    84
85.14    77
85.16    83
85.18    86
85.2     77
85.22    88
85.24    68
85.26    77
85.28    75
85.3     97
85.32    81
85.34    82
85.36    81
85.38    77
85.4     90
85.42    85
85.44    63
85.46    74
85.48    84
85.5     69
85.52    98
85.54    70
85.56    68
85.58    92
85.6     89
85.62    80
85.64    65
85.66    80
85.68    77
85.7     79
85.72    85
85.74    97
85.76    108
85.78    60
85.8     96
85.82    95
85.84    86
85.86    87
85.88    73
85.9     82
85.92    78
85.94    76
85.96    78
85.98    72
86.0     94
86.02    82
86.04    86
86.06    75
86.08    68
86.1     69
86.12    87
86.14    66
86.16    81
86.18    95
86.2     99
86.22    91
86.24    79
86.26    90
86.28    91
86.3     75
86.32    85
86.34    86
86.36    80
86.38    90
86.4     70
86.42    79
86.44    69
86.46    63
86.48    110
86.5     81
86.52    84
86.54    91
86.56    73
86.58    76
86.6     81
86.62    69
86.64    66
86.66    72
86.68    85
86.7     73
86.72    71
86.74    76
86.76    77
86.78    80
86.8     76
86.82    75
86.84    88
86.86    91
86.88    83
86.9     64
86.92    90
86.94    71
86.96    74
86.98    94
87.0     76
87.02    75
87.04    87
87.06    62
87.08    84
87.1     83
87.12    75
87.14    85
87.16    78
87.18    90
87.2     67
87.22    80
87.24    79
87.26    89
87.28    88
87.3     89
87.32    58
87.34    65
87.36    70
87.38    80
87.4     66
87.42    83
87.44    71
87.46    60
87.48    67
87.5     83
87.52    76
87.54    76
87.56    92
87.58    73
87.6     75
87.62    76
87.64    82
87.66    62
87.68    76
87.7     72
87.72    77
87.74    71
87.76    85
87.78    71
87.8     74
87.82    83
87.84    88
87.86    88
87.88    89
87.9     73
87.92    66
87.94    75
87.96    79
87.98    92
88.0     82
88.02    83
88.04    67
88.06    80
88.08    79
88.1     83
88.12    81
88.14    73
88.16    60
88.18    84
88.2     83
88.22    69
88.24    71
88.26    67
88.28    75
88.3     63
88.32    69
88.34    79
88.36    76
88.38    79
88.4     77
88.42    79
88.44    87
88.46    74
88.48    69
88.5     77
88.52    84
88.54    67
88.56    61
88.58    75
88.6     64
88.62    70
88.64    87
88.66    81
88.68    81
88.7     65
88.72    73
88.74    82
88.76    74
88.78    79
88.8     63
88.82    81
88.84    88
88.86    66
88.88    58
88.9     66
88.92    79
88.94    72
88.96    84
88.98    79
89.0     96
89.02    64
89.04    78
89.06    88
89.08    76
89.1     75
89.12    81
89.14    76
89.16    85
89.18    69
89.2     58
89.22    67
89.24    73
89.26    75
89.28    98
89.3     72
89.32    82
89.34    60
89.36    89
89.38    72
89.4     66
89.42    52
89.44    79
89.46    77
89.48    83
89.5     62
89.52    69
89.54    80
89.56    72
89.58    67
89.6     70
89.62    73
89.64    81
89.66    64
89.68    73
89.7     73
89.72    59
89.74    67
89.76    72
89.78    85
89.8     79
89.82    67
89.84    76
89.86    81
89.88    74
89.9     65
89.92    53
89.94    66
89.96    71
89.98    70
90.0     86
