# Supplementary material for: Data on characterization and electrochemical analysis of zinc oxide and tungsten trioxide as counter electrodes for electrochromic devices
Source: Data Brief. 2020 Jun 20;31:105891. doi: 10.1016/j.dib.2020.105891 (PMC7326711; doi:10.1016/j.dib.2020.105891)
Supplement: Supplementary file 1 [file mmc1.zip › Raw data/Figure 4/Transmittance of WO3-CA/Transmittance_1.txt]

TITLE
DATA TYPE	ULTRAVIOLET SPECTRUM
ORIGIN	JASCO
OWNER
DATE	18/06/16
TIME	19:39:02
SPECTROMETER/DATA SYSTEM
LOCALE	1042
RESOLUTION
DELTAX	0.5
XUNITS	SEC
YUNITS	TRANSMITTANCE
FIRSTX	0.0000
LASTX	15000.0000
NPOINTS	30001
FIRSTY	60.84398
MAXY	87.52361
MINY	54.56709
XYDATA
0.0000	60.844
0.5000	58.8122
1.0000	57.487
1.5000	56.5851
2.0000	55.9418
2.5000	63.0793
3.0000	77.8852
3.5000	86.1783
4.0000	86.8562
4.5000	87.1497
5.0000	87.3164
5.5000	87.4354
6.0000	87.5236
6.5000	83.3053
7.0000	72.2985
7.5000	64.179
8.0000	60.1223
8.5000	58.0974
9.0000	56.7893
9.5000	55.9497
10.0000	55.2835
10.5000	61.8468
11.0000	77.7529
11.5000	86.1645
12.0000	86.8573
12.5000	87.1421
13.0000	87.2992
13.5000	87.4166
14.0000	87.5024
14.5000	83.1434
15.0000	72.7407
15.5000	63.9353
16.0000	59.8931
16.5000	57.8726
17.0000	56.5614
17.5000	55.7232
18.0000	55.0565
18.5000	61.7883
19.0000	77.82
19.5000	86.0388
20.0000	86.8344
20.5000	87.1209
21.0000	87.2817
21.5000	87.3997
22.0000	87.4824
22.5000	82.9946
23.0000	72.5108
23.5000	63.7733
24.0000	59.9241
24.5000	57.7395
25.0000	56.4981
25.5000	55.5987
26.0000	54.9349
26.5000	61.886
27.0000	77.9837
27.5000	86.0544
28.0000	86.8402
28.5000	87.1108
29.0000	87.2812
29.5000	87.3897
30.0000	87.4742
30.5000	82.8579
31.0000	72.3077
31.5000	63.6467
32.0000	59.8305
32.5000	57.6625
33.0000	56.426
33.5000	55.5292
34.0000	54.9015
34.5000	62.0086
35.0000	78.1825
35.5000	86.0748
36.0000	86.8374
36.5000	87.1012
37.0000	87.2716
37.5000	87.3856
38.0000	87.4756
38.5000	83.2469
39.0000	72.1203
39.5000	63.8677
40.0000	59.7518
40.5000	57.6017
41.0000	56.3724
41.5000	55.4837
42.0000	54.8573
42.5000	62.1344
43.0000	77.3839
43.5000	86.0898
44.0000	86.8075
44.5000	87.0953
45.0000	87.2622
45.5000	87.3727
46.0000	87.4591
46.5000	83.1087
47.0000	71.934
47.5000	63.7708
48.0000	59.6925
48.5000	57.6541
49.0000	56.3373
49.5000	55.4517
50.0000	54.8297
50.5000	62.3183
51.0000	77.5997
51.5000	86.1066
52.0000	86.8146
52.5000	87.0976
53.0000	87.2561
53.5000	87.3778
54.0000	87.4578
54.5000	82.977
55.0000	71.7453
55.5000	63.6688
56.0000	59.6345
56.5000	57.6153
57.0000	56.3072
57.5000	55.475
58.0000	54.8122
58.5000	61.7027
59.0000	77.8494
59.5000	86.129
60.0000	86.8137
60.5000	87.0934
61.0000	87.2506
61.5000	87.3705
62.0000	87.4536
62.5000	82.8556
63.0000	72.2871
63.5000	63.5764
64.0000	59.5846
64.5000	57.5878
65.0000	56.2916
65.5000	55.4604
66.0000	54.7974
66.5000	61.8832
67.0000	78.0566
67.5000	86.0382
68.0000	86.8177
68.5000	87.0882
69.0000	87.2588
69.5000	87.3705
70.0000	87.4472
70.5000	82.7066
71.0000	72.1026
71.5000	63.4932
72.0000	59.7053
72.5000	57.5575
73.0000	56.3351
73.5000	55.4477
74.0000	54.786
74.5000	62.0582
75.0000	78.2952
75.5000	86.062
76.0000	86.8121
76.5000	87.0794
77.0000	87.2542
77.5000	87.3665
78.0000	87.4493
78.5000	82.5887
79.0000	71.9338
79.5000	63.4101
80.0000	59.6634
80.5000	57.5332
81.0000	56.3155
81.5000	55.4332
82.0000	54.8093
82.5000	62.2423
83.0000	77.5228
83.5000	86.0877
84.0000	86.8189
84.5000	87.0766
85.0000	87.238
85.5000	87.3467
86.0000	87.4343
86.5000	82.9916
87.0000	71.7575
87.5000	63.6518
88.0000	59.6212
88.5000	57.5113
89.0000	56.2983
89.5000	55.4238
90.0000	54.8101
90.5000	62.4502
91.0000	77.7708
91.5000	86.1068
92.0000	86.7989
92.5000	87.0787
93.0000	87.243
93.5000	87.3524
94.0000	87.4401
94.5000	82.8675
95.0000	71.5885
95.5000	63.5708
96.0000	59.5749
96.5000	57.5794
97.0000	56.2873
97.5000	55.4599
98.0000	54.8011
98.5000	62.6534
99.0000	77.994
99.5000	86.1348
100.0000	86.8018
100.5000	87.0799
101.0000	87.2419
101.5000	87.3625
102.0000	87.443
102.5000	82.7444
103.0000	71.4249
103.5000	63.4928
104.0000	59.5388
104.5000	57.5604
105.0000	56.2785
105.5000	55.4557
106.0000	54.8032
106.5000	62.0384
107.0000	78.2407
107.5000	86.1551
108.0000	86.8066
108.5000	87.0812
109.0000	87.2348
109.5000	87.3522
110.0000	87.4401
110.5000	82.6125
111.0000	71.9591
111.5000	63.4106
112.0000	59.6642
112.5000	57.5375
113.0000	56.2652
113.5000	55.4512
114.0000	54.8057
114.5000	62.2169
115.0000	78.4744
115.5000	86.0663
116.0000	86.8036
116.5000	87.0695
117.0000	87.2366
117.5000	87.3488
118.0000	87.43
118.5000	82.4648
119.0000	71.7738
119.5000	63.328
120.0000	59.6183
120.5000	57.5127
121.0000	56.3113
121.5000	55.4386
122.0000	54.8089
122.5000	62.4195
123.0000	78.6952
123.5000	86.0881
124.0000	86.7989
124.5000	87.0564
125.0000	87.2244
125.5000	87.331
126.0000	87.4189
126.5000	82.8692
127.0000	71.5951
127.5000	63.2418
128.0000	59.5757
128.5000	57.4909
129.0000	56.2948
129.5000	55.4265
130.0000	54.8165
130.5000	62.6227
131.0000	77.9585
131.5000	86.1145
132.0000	86.8067
132.5000	87.0682
133.0000	87.2353
133.5000	87.3372
134.0000	87.4125
134.5000	82.7312
135.0000	71.4322
135.5000	63.4938
136.0000	59.5411
136.5000	57.4699
137.0000	56.2811
137.5000	55.4229
138.0000	54.8151
138.5000	62.8089
139.0000	78.194
139.5000	86.1231
140.0000	86.7771
140.5000	87.0551
141.0000	87.2068
141.5000	87.3205
142.0000	87.392
142.5000	82.5843
143.0000	71.2566
143.5000	63.4012
144.0000	59.4911
144.5000	57.5352
145.0000	56.2635
145.5000	55.4493
146.0000	54.8015
146.5000	62.9997
147.0000	78.4131
147.5000	86.1371
148.0000	86.7711
148.5000	87.0461
149.0000	87.195
149.5000	87.3046
150.0000	87.386
150.5000	82.4522
151.0000	71.0804
151.5000	63.3132
152.0000	59.4465
152.5000	57.5096
153.0000	56.2497
153.5000	55.4376
154.0000	54.8085
154.5000	62.3814
155.0000	78.6395
155.5000	86.0564
156.0000	86.7705
156.5000	87.0465
157.0000	87.2024
157.5000	87.3163
158.0000	87.3947
158.5000	82.3209
159.0000	71.6068
159.5000	63.2392
160.0000	59.5681
160.5000	57.4865
161.0000	56.2385
161.5000	55.4335
162.0000	54.8212
162.5000	62.5686
163.0000	78.8637
163.5000	86.0812
164.0000	86.7669
164.5000	87.0209
165.0000	87.1913
165.5000	87.3022
166.0000	87.3747
166.5000	82.187
167.0000	71.4276
167.5000	63.1624
168.0000	59.526
168.5000	57.4604
169.0000	56.2803
169.5000	55.4225
170.0000	54.8161
170.5000	62.7817
171.0000	79.0748
171.5000	86.092
172.0000	86.7667
172.5000	87.0235
173.0000	87.1932
173.5000	87.2998
174.0000	87.3668
174.5000	82.5943
175.0000	71.2698
175.5000	63.081
176.0000	59.4847
176.5000	57.4402
177.0000	56.2683
177.5000	55.4148
178.0000	54.8115
178.5000	62.9669
179.0000	78.3567
179.5000	86.1084
180.0000	86.7676
180.5000	87.023
181.0000	87.1876
181.5000	87.2901
182.0000	87.3537
182.5000	82.4653
183.0000	71.1022
183.5000	63.3196
184.0000	59.4497
184.5000	57.5134
185.0000	56.2573
185.5000	55.4061
186.0000	54.8192
186.5000	63.1618
187.0000	78.5745
187.5000	86.1185
188.0000	86.7418
188.5000	87.0186
189.0000	87.175
189.5000	87.2898
190.0000	87.3458
190.5000	82.3383
191.0000	70.9328
191.5000	63.2366
192.0000	59.4083
192.5000	57.4919
193.0000	56.2454
193.5000	55.4438
194.0000	54.8289
194.5000	63.3789
195.0000	78.809
195.5000	86.1411
196.0000	86.7493
196.5000	87.0192
197.0000	87.1716
197.5000	87.2884
198.0000	87.364
198.5000	82.1943
199.0000	71.4588
199.5000	63.1606
200.0000	59.3685
200.5000	57.4709
201.0000	56.2362
201.5000	55.4381
202.0000	54.8382
202.5000	62.7521
203.0000	79.0345
203.5000	86.0815
204.0000	86.7592
204.5000	87.0203
205.0000	87.1697
205.5000	87.2864
206.0000	87.353
206.5000	82.0558
207.0000	71.2867
207.5000	63.0903
208.0000	59.4935
208.5000	57.451
209.0000	56.2238
209.5000	55.432
210.0000	54.8527
210.5000	62.9366
211.0000	79.2531
211.5000	86.0956
212.0000	86.7607
212.5000	87.0138
213.0000	87.1762
213.5000	87.2853
214.0000	87.3486
214.5000	81.9311
215.0000	71.1313
215.5000	63.0201
216.0000	59.4633
216.5000	57.436
217.0000	56.2726
217.5000	55.4268
218.0000	54.8352
218.5000	63.1366
219.0000	79.4616
219.5000	86.1155
220.0000	86.7605
220.5000	87.0081
221.0000	87.1696
221.5000	87.2724
222.0000	87.3309
222.5000	82.3546
223.0000	70.9589
223.5000	62.9396
224.0000	59.4176
224.5000	57.4096
225.0000	56.2552
225.5000	55.4129
226.0000	54.8382
226.5000	63.3379
227.0000	78.7553
227.5000	86.1235
228.0000	86.7338
228.5000	87.0037
229.0000	87.1634
229.5000	87.2696
230.0000	87.3197
230.5000	82.2259
231.0000	70.7959
231.5000	63.1679
232.0000	59.3759
232.5000	57.4781
233.0000	56.2433
233.5000	55.4064
234.0000	54.8495
234.5000	63.5362
235.0000	78.9684
235.5000	86.1351
236.0000	86.7316
236.5000	86.9973
237.0000	87.1509
237.5000	87.2627
238.0000	87.2932
238.5000	82.0742
239.0000	70.6311
239.5000	63.0905
240.0000	59.3385
240.5000	57.4535
241.0000	56.2253
241.5000	55.4339
242.0000	54.8538
242.5000	62.8924
243.0000	79.1929
243.5000	86.1393
244.0000	86.7205
244.5000	86.9893
245.0000	87.1434
245.5000	87.2584
246.0000	87.3172
246.5000	81.9326
247.0000	71.1407
247.5000	63.0127
248.0000	59.2974
248.5000	57.4309
249.0000	56.2102
249.5000	55.4252
250.0000	54.8652
250.5000	63.0909
251.0000	79.396
251.5000	86.0755
252.0000	86.7206
252.5000	86.983
253.0000	87.1379
253.5000	87.2537
254.0000	87.3079
254.5000	81.8005
255.0000	70.9701
255.5000	62.9287
256.0000	59.4098
256.5000	57.4093
257.0000	56.2607
257.5000	55.4207
258.0000	54.8897
258.5000	63.2929
259.0000	79.6043
259.5000	86.0937
260.0000	86.7259
260.5000	86.9727
261.0000	87.136
261.5000	87.245
262.0000	87.2985
262.5000	81.6638
263.0000	70.8066
263.5000	62.8597
264.0000	59.3744
264.5000	57.3868
265.0000	56.2457
265.5000	55.4128
266.0000	54.8527
266.5000	63.5038
267.0000	79.8154
267.5000	86.1114
268.0000	86.7351
268.5000	86.9827
269.0000	87.1421
269.5000	87.246
270.0000	87.2811
270.5000	82.101
271.0000	70.6559
271.5000	63.0966
272.0000	59.3393
272.5000	57.3709
273.0000	56.2355
273.5000	55.4078
274.0000	54.8634
274.5000	63.7018
275.0000	79.1435
275.5000	86.134
276.0000	86.7167
276.5000	86.9819
277.0000	87.1424
277.5000	87.2445
278.0000	87.2609
278.5000	81.9565
279.0000	70.4956
279.5000	63.0204
280.0000	59.3056
280.5000	57.4426
281.0000	56.2267
281.5000	55.3969
282.0000	54.8731
282.5000	63.9143
283.0000	79.354
283.5000	86.1445
284.0000	86.7173
284.5000	86.9769
285.0000	87.1241
285.5000	87.2381
286.0000	87.3
286.5000	81.8245
287.0000	70.3338
287.5000	62.9446
288.0000	59.2674
288.5000	57.42
289.0000	56.212
289.5000	55.432
290.0000	54.8986
290.5000	63.2585
291.0000	79.5625
291.5000	86.1602
292.0000	86.7171
292.5000	86.9769
293.0000	87.1315
293.5000	87.2413
294.0000	87.2849
294.5000	81.6854
295.0000	70.8356
295.5000	62.8691
296.0000	59.2275
296.5000	57.397
297.0000	56.1966
297.5000	55.4212
298.0000	54.9151
298.5000	63.4522
299.0000	79.7656
299.5000	86.0933
300.0000	86.7115
300.5000	86.9538
301.0000	87.1136
301.5000	87.2327
302.0000	87.2637
302.5000	81.5222
303.0000	70.6581
303.5000	62.7818
304.0000	59.3298
304.5000	57.3662
305.0000	56.2329
305.5000	55.4081
306.0000	54.9366
306.5000	63.6557
307.0000	79.9563
307.5000	86.1015
308.0000	86.7127
308.5000	86.9605
309.0000	87.1221
309.5000	87.2295
310.0000	87.2459
310.5000	81.3914
311.0000	70.5044
311.5000	62.7131
312.0000	59.298
312.5000	57.3456
313.0000	56.2252
313.5000	55.3955
314.0000	54.8622
314.5000	63.8397
315.0000	79.2738
315.5000	86.1171
316.0000	86.7119
316.5000	86.9529
317.0000	87.1141
317.5000	87.216
318.0000	87.2174
318.5000	81.8206
319.0000	70.3417
319.5000	62.9369
320.0000	59.2571
320.5000	57.321
321.0000	56.2044
321.5000	55.3835
322.0000	54.8806
322.5000	64.0369
323.0000	79.4861
323.5000	86.1278
324.0000	86.688
324.5000	86.9418
325.0000	87.0987
325.5000	87.2015
326.0000	87.1904
326.5000	81.6816
327.0000	70.1735
327.5000	62.8552
328.0000	59.2131
328.5000	57.3797
329.0000	56.184
329.5000	55.4088
330.0000	54.8949
330.5000	64.2508
331.0000	79.6909
331.5000	86.1285
332.0000	86.6757
332.5000	86.9335
333.0000	87.0814
333.5000	87.1921
334.0000	87.2308
334.5000	81.5316
335.0000	70.0174
335.5000	62.7816
336.0000	59.171
336.5000	57.3518
337.0000	56.1593
337.5000	55.3882
338.0000	54.9131
338.5000	63.5874
339.0000	79.8922
339.5000	86.1357
340.0000	86.6713
340.5000	86.924
341.0000	87.0716
341.5000	87.1862
342.0000	87.2032
342.5000	81.3804
343.0000	70.5057
343.5000	62.6987
344.0000	59.2812
344.5000	57.3307
345.0000	56.1452
345.5000	55.3785
346.0000	54.9321
346.5000	63.7842
347.0000	80.0823
347.5000	86.0762
348.0000	86.6703
348.5000	86.9014
349.0000	87.0591
349.5000	87.1784
350.0000	87.1864
350.5000	81.2585
351.0000	70.3503
351.5000	62.6269
352.0000	59.2418
352.5000	57.3078
353.0000	56.1893
353.5000	55.3683
354.0000	54.9607
354.5000	63.9825
355.0000	80.2719
355.5000	86.0861
356.0000	86.6688
356.5000	86.9088
357.0000	87.0714
357.5000	87.182
358.0000	87.174
358.5000	81.6886
359.0000	70.1832
359.5000	62.5497
360.0000	59.1998
360.5000	57.2806
361.0000	56.1708
361.5000	55.3566
362.0000	54.8799
362.5000	64.1887
363.0000	79.6169
363.5000	86.0947
364.0000	86.6635
364.5000	86.9056
365.0000	87.0641
365.5000	87.1681
366.0000	87.1447
366.5000	81.5308
367.0000	70.0183
367.5000	62.7642
368.0000	59.1555
368.5000	57.2541
369.0000	56.1489
369.5000	55.3406
370.0000	54.8963
370.5000	64.3769
371.0000	79.8095
371.5000	86.1019
372.0000	86.6435
372.5000	86.9003
373.0000	87.0512
373.5000	87.1563
374.0000	87.0989
374.5000	81.381
375.0000	69.8584
375.5000	62.6886
376.0000	59.1139
376.5000	57.3131
377.0000	56.1308
377.5000	55.3642
378.0000	54.9095
378.5000	64.5778
379.0000	80.0014
379.5000	86.0993
380.0000	86.6368
380.5000	86.892
381.0000	87.0341
381.5000	87.1408
382.0000	87.1468
382.5000	81.2376
383.0000	69.698
383.5000	62.6106
384.0000	59.0744
384.5000	57.2853
385.0000	56.1118
385.5000	55.3476
386.0000	54.93
386.5000	63.9186
387.0000	80.2002
387.5000	86.0484
388.0000	86.6352
388.5000	86.8832
389.0000	87.0262
389.5000	87.1323
390.0000	87.1265
390.5000	81.0986
391.0000	70.1826
391.5000	62.5322
392.0000	59.1795
392.5000	57.2645
393.0000	56.0989
393.5000	55.3417
394.0000	54.9727
394.5000	64.129
395.0000	80.4005
395.5000	86.0618
396.0000	86.6287
396.5000	86.8602
397.0000	87.0143
397.5000	87.1244
398.0000	87.0992
398.5000	80.9522
399.0000	70.0224
399.5000	62.4647
400.0000	59.1433
400.5000	57.2443
401.0000	56.1422
401.5000	55.3319
402.0000	54.8823
402.5000	64.3368
403.0000	80.5792
403.5000	86.0672
404.0000	86.6248
404.5000	86.8611
405.0000	87.0206
405.5000	87.1266
406.0000	87.0809
406.5000	81.3872
407.0000	69.8702
407.5000	62.3976
408.0000	59.1075
408.5000	57.2197
409.0000	56.1281
409.5000	55.323
410.0000	54.9069
410.5000	64.5303
411.0000	79.9394
411.5000	86.069
412.0000	86.6227
412.5000	86.8563
413.0000	87.0117
413.5000	87.1158
414.0000	87.045
414.5000	81.2461
415.0000	69.7109
415.5000	62.6138
416.0000	59.0712
416.5000	57.2876
417.0000	56.1193
417.5000	55.3175
418.0000	54.9295
418.5000	64.7364
419.0000	80.1429
419.5000	86.0816
420.0000	86.6043
420.5000	86.8557
421.0000	87.003
421.5000	87.1094
422.0000	87.0143
422.5000	81.1034
423.0000	69.5541
423.5000	62.5381
424.0000	59.0377
424.5000	57.2659
425.0000	56.0997
425.5000	55.3465
426.0000	54.9673
426.5000	64.9513
427.0000	80.3413
427.5000	86.0946
428.0000	86.6134
428.5000	86.8628
429.0000	87.0046
429.5000	87.1115
430.0000	87.0899
430.5000	80.9559
431.0000	70.0474
431.5000	62.4698
432.0000	59.0001
432.5000	57.2466
433.0000	56.0934
433.5000	55.3403
434.0000	55.0089
434.5000	64.2861
435.0000	80.5298
435.5000	86.0438
436.0000	86.6116
436.5000	86.8552
437.0000	86.9984
437.5000	87.1034
438.0000	87.0607
438.5000	80.8215
439.0000	69.8949
439.5000	62.4019
440.0000	59.116
440.5000	57.2332
441.0000	56.081
441.5000	55.3318
442.0000	55.0493
442.5000	64.4932
443.0000	80.7252
443.5000	86.0685
444.0000	86.6196
444.5000	86.8436
445.0000	86.9905
445.5000	87.096
446.0000	87.035
446.5000	80.6736
447.0000	69.7422
447.5000	62.3385
448.0000	59.081
448.5000	57.2132
449.0000	56.1242
449.5000	55.3238
450.0000	54.932
450.5000	64.7032
451.0000	80.8954
451.5000	86.0651
452.0000	86.6097
452.5000	86.8385
453.0000	86.9951
453.5000	87.0977
454.0000	87.0116
454.5000	81.1319
455.0000	69.5863
455.5000	62.2681
456.0000	59.0441
456.5000	57.1914
457.0000	56.1138
457.5000	55.3195
458.0000	54.9713
458.5000	64.9183
459.0000	80.2911
459.5000	86.0748
460.0000	86.5848
460.5000	86.8347
461.0000	86.9972
461.5000	87.1005
462.0000	86.9865
462.5000	80.9849
463.0000	69.4259
463.5000	62.4754
464.0000	59.0034
464.5000	57.2508
465.0000	56.0994
465.5000	55.3099
466.0000	55.0089
466.5000	65.115
467.0000	80.4799
467.5000	86.0821
468.0000	86.5911
468.5000	86.8401
469.0000	86.9851
469.5000	87.0959
470.0000	86.9563
470.5000	80.8326
471.0000	69.277
471.5000	62.4072
472.0000	58.9719
472.5000	57.2305
473.0000	56.0876
473.5000	55.3447
474.0000	55.0454
474.5000	64.469
475.0000	80.6589
475.5000	86.082
476.0000	86.5809
476.5000	86.8253
477.0000	86.9752
477.5000	87.0867
478.0000	87.0182
478.5000	80.6832
479.0000	69.7523
479.5000	62.3344
480.0000	58.9385
480.5000	57.2168
481.0000	56.0798
481.5000	55.3365
482.0000	55.0885
482.5000	64.6582
483.0000	80.8461
483.5000	86.0385
484.0000	86.5805
484.5000	86.824
485.0000	86.9693
485.5000	87.0777
486.0000	86.9969
486.5000	80.5483
487.0000	69.6061
487.5000	62.2769
488.0000	59.0536
488.5000	57.2033
489.0000	56.1255
489.5000	55.3326
490.0000	55.1427
490.5000	64.868
491.0000	81.0251
491.5000	86.0566
492.0000	86.5945
492.5000	86.8181
493.0000	86.9698
493.5000	87.0739
494.0000	86.9679
494.5000	80.4174
495.0000	69.4544
495.5000	62.204
496.0000	59.0203
496.5000	57.1818
497.0000	56.1175
497.5000	55.3303
498.0000	55.0167
498.5000	65.0778
499.0000	81.2025
499.5000	86.0636
500.0000	86.5882
500.5000	86.8137
501.0000	86.9662
501.5000	87.0711
502.0000	86.9424
502.5000	80.8571
503.0000	69.31
503.5000	62.4234
504.0000	58.9864
504.5000	57.1649
505.0000	56.1022
505.5000	55.3157
506.0000	55.0559
506.5000	65.3121
507.0000	80.6183
507.5000	86.069
508.0000	86.5665
508.5000	86.8134
509.0000	86.9675
509.5000	87.0685
510.0000	86.9034
510.5000	80.7078
511.0000	69.1566
511.5000	62.3507
512.0000	58.9522
512.5000	57.2305
513.0000	56.0969
513.5000	55.318
514.0000	55.1007
514.5000	65.5018
515.0000	80.8057
515.5000	86.0839
516.0000	86.5692
516.5000	86.8138
517.0000	86.9604
517.5000	87.0671
518.0000	86.9895
518.5000	80.5643
519.0000	68.9998
519.5000	62.2797
520.0000	58.9141
520.5000	57.2088
521.0000	56.0786
521.5000	55.3408
522.0000	55.1403
522.5000	64.8285
523.0000	80.9658
523.5000	86.082
524.0000	86.5591
524.5000	86.8006
525.0000	86.9478
525.5000	87.053
526.0000	86.9435
526.5000	80.4058
527.0000	69.463
527.5000	62.2064
528.0000	58.8765
528.5000	57.1868
529.0000	56.0682
529.5000	55.3344
530.0000	55.194
530.5000	65.0273
531.0000	81.1467
531.5000	86.031
532.0000	86.5555
532.5000	86.7873
533.0000	86.9404
533.5000	87.0443
534.0000	86.915
534.5000	80.259
535.0000	69.315
535.5000	62.1408
536.0000	58.9824
536.5000	57.1646
537.0000	56.1027
537.5000	55.3228
538.0000	55.251
538.5000	65.2462
539.0000	81.3109
539.5000	86.0368
540.0000	86.5594
540.5000	86.7873
541.0000	86.9355
541.5000	87.0316
542.0000	86.8756
542.5000	80.106
543.0000	69.1656
543.5000	62.0761
544.0000	58.9502
544.5000	57.1498
545.0000	56.097
545.5000	55.3193
546.0000	55.0918
546.5000	65.4563
547.0000	80.7356
547.5000	86.0506
548.0000	86.5603
548.5000	86.7798
549.0000	86.9269
549.5000	87.0269
550.0000	86.8419
550.5000	80.5658
551.0000	69.0119
551.5000	62.2807
552.0000	58.9158
552.5000	57.1273
553.0000	56.0836
553.5000	55.3101
554.0000	55.1307
554.5000	65.6689
555.0000	80.9104
555.5000	86.0501
556.0000	86.5376
556.5000	86.7751
557.0000	86.9198
557.5000	87.0213
558.0000	86.8091
558.5000	80.4264
559.0000	68.866
559.5000	62.2101
560.0000	58.8812
560.5000	57.1868
561.0000	56.0718
561.5000	55.3358
562.0000	55.1818
562.5000	65.8732
563.0000	81.0892
563.5000	86.0601
564.0000	86.5286
564.5000	86.7655
565.0000	86.9147
565.5000	87.0172
566.0000	86.8929
566.5000	80.264
567.0000	68.7218
567.5000	62.1438
568.0000	58.8455
568.5000	57.1698
569.0000	56.0567
569.5000	55.3292
570.0000	55.2402
570.5000	65.1954
571.0000	81.255
571.5000	86.0513
572.0000	86.5174
572.5000	86.7564
573.0000	86.8978
573.5000	87.0051
574.0000	86.8531
574.5000	80.1127
575.0000	69.1786
575.5000	62.0724
576.0000	58.9433
576.5000	57.145
577.0000	56.0419
577.5000	55.3179
578.0000	55.2935
578.5000	65.3951
579.0000	81.4166
579.5000	86.0084
580.0000	86.5222
580.5000	86.7493
581.0000	86.8972
581.5000	87.0048
582.0000	86.8225
582.5000	79.9667
583.0000	69.0282
583.5000	62.0098
584.0000	58.9135
584.5000	57.1309
585.0000	56.0863
585.5000	55.3138
586.0000	55.3506
586.5000	65.6147
587.0000	81.5787
587.5000	86.015
588.0000	86.5203
588.5000	86.7402
589.0000	86.888
589.5000	86.9893
590.0000	86.7786
590.5000	80.4201
591.0000	68.8726
591.5000	61.9402
592.0000	58.8786
592.5000	57.1094
593.0000	56.072
593.5000	55.3046
594.0000	55.1751
594.5000	65.8079
595.0000	81.0271
595.5000	86.0257
596.0000	86.5239
596.5000	86.7494
597.0000	86.8946
597.5000	86.9875
598.0000	86.7479
598.5000	80.2771
599.0000	68.7399
599.5000	62.1446
600.0000	58.8458
600.5000	57.0938
601.0000	56.0628
601.5000	55.2967
602.0000	55.2344
602.5000	66.0406
603.0000	81.205
603.5000	86.0362
604.0000	86.5092
604.5000	86.7451
605.0000	86.8787
605.5000	86.9824
606.0000	86.7046
606.5000	80.1283
607.0000	68.5917
607.5000	62.0802
608.0000	58.8138
608.5000	57.1504
609.0000	56.0463
609.5000	55.3249
610.0000	55.2866
610.5000	66.2447
611.0000	81.3694
611.5000	86.0444
612.0000	86.5041
612.5000	86.7318
613.0000	86.8712
613.5000	86.9803
614.0000	86.8017
614.5000	79.9791
615.0000	68.4511
615.5000	62.0144
616.0000	58.7815
616.5000	57.1366
617.0000	56.0393
617.5000	55.3176
618.0000	55.3402
618.5000	65.5632
619.0000	81.5348
619.5000	86.0008
620.0000	86.5001
620.5000	86.7361
621.0000	86.878
621.5000	86.9824
622.0000	86.7805
622.5000	79.8553
623.0000	68.9087
623.5000	61.9519
624.0000	58.8843
624.5000	57.1149
625.0000	56.0209
625.5000	55.3072
626.0000	55.4071
626.5000	65.7681
627.0000	81.6952
627.5000	86.0092
628.0000	86.5039
628.5000	86.7272
629.0000	86.8811
629.5000	86.9875
630.0000	86.7537
630.5000	79.6947
631.0000	68.7591
631.5000	61.8871
632.0000	58.8523
632.5000	57.0974
633.0000	56.0708
633.5000	55.3022
634.0000	55.2227
634.5000	65.9996
635.0000	81.8576
635.5000	86.0273
636.0000	86.5123
636.5000	86.7345
637.0000	86.8867
637.5000	86.9862
638.0000	86.7169
638.5000	80.1557
639.0000	68.6114
639.5000	61.8178
640.0000	58.817
640.5000	57.0821
641.0000	56.0568
641.5000	55.2947
642.0000	55.2803
642.5000	66.2136
643.0000	81.3314
643.5000	86.0324
644.0000	86.5158
644.5000	86.7322
645.0000	86.8752
645.5000	86.9726
646.0000	86.6676
646.5000	80.01
647.0000	68.4807
647.5000	62.0292
648.0000	58.7888
648.5000	57.1434
649.0000	56.0501
649.5000	55.2906
650.0000	55.3366
650.5000	66.4056
651.0000	81.4877
651.5000	86.0364
652.0000	86.4995
652.5000	86.7301
653.0000	86.8658
653.5000	86.9721
654.0000	86.6222
654.5000	79.8583
655.0000	68.3335
655.5000	61.9621
656.0000	58.7593
656.5000	57.125
657.0000	56.0343
657.5000	55.3173
658.0000	55.39
658.5000	66.6404
659.0000	81.6507
659.5000	86.0423
660.0000	86.4923
660.5000	86.723
661.0000	86.8607
661.5000	86.9646
662.0000	86.7382
662.5000	79.7056
663.0000	68.7854
663.5000	61.8994
664.0000	58.7229
664.5000	57.1034
665.0000	56.0177
665.5000	55.3044
666.0000	55.4651
666.5000	65.9392
667.0000	81.8113
667.5000	86.0073
668.0000	86.4936
668.5000	86.7173
669.0000	86.8549
669.5000	86.9631
670.0000	86.7039
670.5000	79.5564
671.0000	68.6383
671.5000	61.831
672.0000	58.8201
672.5000	57.0801
673.0000	56.0089
673.5000	55.3002
674.0000	55.5361
674.5000	66.1486
675.0000	81.9632
675.5000	86.013
676.0000	86.4912
676.5000	86.7001
677.0000	86.8491
677.5000	86.953
678.0000	86.6585
678.5000	79.4025
679.0000	68.4917
679.5000	61.7641
680.0000	58.7843
680.5000	57.0639
681.0000	56.0493
681.5000	55.2908
682.0000	55.3235
682.5000	66.3649
683.0000	82.1002
683.5000	86.0136
684.0000	86.4879
684.5000	86.7084
685.0000	86.8525
685.5000	86.9472
686.0000	86.6098
686.5000	79.8736
687.0000	68.3478
687.5000	61.7007
688.0000	58.7547
688.5000	57.0406
689.0000	56.0347
689.5000	55.2808
690.0000	55.3818
690.5000	66.5734
691.0000	81.6034
691.5000	86.0239
692.0000	86.4732
692.5000	86.7066
693.0000	86.859
693.5000	86.9554
694.0000	86.5774
694.5000	79.7262
695.0000	68.2101
695.5000	61.898
696.0000	58.7201
696.5000	57.1024
697.0000	56.0254
697.5000	55.2746
698.0000	55.4472
698.5000	66.7903
699.0000	81.7577
699.5000	86.0297
700.0000	86.4699
700.5000	86.6993
701.0000	86.8419
701.5000	86.9484
702.0000	86.5305
702.5000	79.5828
703.0000	68.0766
703.5000	61.8329
704.0000	58.6899
704.5000	57.0871
705.0000	56.0121
705.5000	55.2991
706.0000	55.5132
706.5000	66.0942
707.0000	81.9071
707.5000	86.0322
708.0000	86.4719
708.5000	86.6999
709.0000	86.8337
709.5000	86.9377
710.0000	86.6473
710.5000	79.4181
711.0000	68.5098
711.5000	61.7695
712.0000	58.6575
712.5000	57.0622
713.0000	55.9955
713.5000	55.2927
714.0000	55.5876
714.5000	66.3004
715.0000	82.0583
715.5000	85.9939
716.0000	86.4714
716.5000	86.6991
717.0000	86.8349
717.5000	86.9365
718.0000	86.6009
718.5000	79.2657
719.0000	68.3646
719.5000	61.7049
720.0000	58.7554
720.5000	57.0434
721.0000	56.0349
721.5000	55.2802
722.0000	55.6561
722.5000	66.5315
723.0000	82.2052
723.5000	86.0015
724.0000	86.4686
724.5000	86.6789
725.0000	86.8227
725.5000	86.9251
726.0000	86.5554
726.5000	79.1118
727.0000	68.2243
727.5000	61.641
728.0000	58.7231
728.5000	57.0255
729.0000	56.0247
729.5000	55.2757
730.0000	55.4317
730.5000	66.7304
731.0000	82.3459
731.5000	86.0089
732.0000	86.4634
732.5000	86.6717
733.0000	86.8216
733.5000	86.9221
734.0000	86.5147
734.5000	79.5872
735.0000	68.093
735.5000	61.8393
736.0000	58.6897
736.5000	57.006
737.0000	56.0137
737.5000	55.2703
738.0000	55.5032
738.5000	66.9458
739.0000	81.8584
739.5000	86.0029
740.0000	86.4402
740.5000	86.6733
741.0000	86.8203
741.5000	86.9169
742.0000	86.4694
742.5000	79.4409
743.0000	67.9545
743.5000	61.7761
744.0000	58.66
744.5000	57.0653
745.0000	55.9971
745.5000	55.2588
746.0000	55.5777
746.5000	67.1635
747.0000	82.0025
747.5000	86.0149
748.0000	86.4414
748.5000	86.6657
749.0000	86.8043
749.5000	86.9086
750.0000	86.5842
750.5000	79.286
751.0000	67.8107
751.5000	61.7056
752.0000	58.6216
752.5000	57.043
753.0000	55.9829
753.5000	55.2824
754.0000	55.6402
754.5000	66.4687
755.0000	82.1462
755.5000	86.0139
756.0000	86.4394
756.5000	86.6648
757.0000	86.7957
757.5000	86.8977
758.0000	86.5432
758.5000	79.1287
759.0000	68.2467
759.5000	61.6475
760.0000	58.5928
760.5000	57.0263
761.0000	55.9742
761.5000	55.2776
762.0000	55.7194
762.5000	66.6975
763.0000	82.2932
763.5000	85.984
764.0000	86.4408
764.5000	86.6504
765.0000	86.794
765.5000	86.8999
766.0000	86.5006
766.5000	78.9692
767.0000	68.1078
767.5000	61.5848
768.0000	58.6931
768.5000	57.0096
769.0000	56.0124
769.5000	55.272
770.0000	55.808
770.5000	66.8892
771.0000	82.4283
771.5000	85.9819
772.0000	86.4354
772.5000	86.6444
773.0000	86.7878
773.5000	86.8873
774.0000	86.4561
774.5000	78.8161
775.0000	67.9638
775.5000	61.5226
776.0000	58.6591
776.5000	56.9943
777.0000	56.0033
777.5000	55.2569
778.0000	55.5541
778.5000	67.1027
779.0000	81.9555
779.5000	85.986
780.0000	86.4311
780.5000	86.6482
781.0000	86.7895
781.5000	86.8851
782.0000	86.4014
782.5000	79.2975
783.0000	67.8293
783.5000	61.7109
784.0000	58.625
784.5000	56.9712
785.0000	55.9913
785.5000	55.2515
786.0000	55.6301
786.5000	67.3213
787.0000	82.1069
787.5000	85.9936
788.0000	86.4191
788.5000	86.6428
789.0000	86.7869
789.5000	86.887
790.0000	86.3485
790.5000	79.1421
791.0000	67.6948
791.5000	61.6513
792.0000	58.5978
792.5000	57.0317
793.0000	55.9808
793.5000	55.2851
794.0000	55.7076
794.5000	67.5187
795.0000	82.2408
795.5000	86.0002
796.0000	86.4236
796.5000	86.6438
797.0000	86.7803
797.5000	86.8869
798.0000	86.4943
798.5000	78.9901
799.0000	67.5602
799.5000	61.5947
800.0000	58.5676
800.5000	57.0116
801.0000	55.97
801.5000	55.2774
802.0000	55.7899
802.5000	66.8321
803.0000	82.3865
803.5000	86.0064
804.0000	86.4234
804.5000	86.6463
805.0000	86.7815
805.5000	86.8825
806.0000	86.4509
806.5000	78.8409
807.0000	67.9938
807.5000	61.5342
808.0000	58.665
808.5000	56.9959
809.0000	55.9587
809.5000	55.2707
810.0000	55.8801
810.5000	67.0564
811.0000	82.5211
811.5000	85.9744
812.0000	86.429
812.5000	86.6377
813.0000	86.7772
813.5000	86.8787
814.0000	86.3987
814.5000	78.6829
815.0000	67.8543
815.5000	61.4748
816.0000	58.6354
816.5000	56.9806
817.0000	55.9989
817.5000	55.2638
818.0000	55.967
818.5000	67.2821
819.0000	82.6469
819.5000	85.976
820.0000	86.42
820.5000	86.6298
821.0000	86.7774
821.5000	86.8745
822.0000	86.3507
822.5000	79.1744
823.0000	67.7215
823.5000	61.4159
824.0000	58.6027
824.5000	56.9621
825.0000	55.9879
825.5000	55.2545
826.0000	55.6931
826.5000	67.5011
827.0000	82.2076
827.5000	85.984
828.0000	86.4213
828.5000	86.6255
829.0000	86.7672
829.5000	86.8641
830.0000	86.2915
830.5000	79.0162
831.0000	67.5921
831.5000	61.6032
832.0000	58.5746
832.5000	56.9446
833.0000	55.9774
833.5000	55.2486
834.0000	55.7749
834.5000	67.7005
835.0000	82.3348
835.5000	85.9863
836.0000	86.4043
836.5000	86.6279
837.0000	86.7618
837.5000	86.8593
838.0000	86.2349
838.5000	78.8511
839.0000	67.4471
839.5000	61.5325
840.0000	58.5366
840.5000	56.9949
841.0000	55.9602
841.5000	55.2726
842.0000	55.8571
842.5000	67.9203
843.0000	82.4804
843.5000	85.9932
844.0000	86.3994
844.5000	86.6127
845.0000	86.7467
845.5000	86.8512
846.0000	86.3821
846.5000	78.71
847.0000	67.3248
847.5000	61.4736
848.0000	58.5041
848.5000	56.9749
849.0000	55.944
849.5000	55.2596
850.0000	55.9371
850.5000	67.2246
851.0000	82.6116
851.5000	85.9598
852.0000	86.3989
852.5000	86.6143
853.0000	86.749
853.5000	86.8507
854.0000	86.3314
854.5000	78.5401
855.0000	67.7297
855.5000	61.4151
856.0000	58.6025
856.5000	56.9601
857.0000	55.9373
857.5000	55.2591
858.0000	56.0332
858.5000	67.4317
859.0000	82.729
859.5000	85.9565
860.0000	86.3973
860.5000	86.6021
861.0000	86.7447
861.5000	86.8443
862.0000	86.2799
862.5000	78.3797
863.0000	67.5978
863.5000	61.3583
864.0000	58.573
864.5000	56.9418
865.0000	55.9723
865.5000	55.2472
866.0000	55.7574
866.5000	67.6401
867.0000	82.8566
867.5000	85.9652
868.0000	86.3965
868.5000	86.5993
869.0000	86.7409
869.5000	86.833
870.0000	86.2275
870.5000	78.8692
871.0000	67.4672
871.5000	61.3024
872.0000	58.5422
872.5000	56.9238
873.0000	55.9622
873.5000	55.2393
874.0000	55.8367
874.5000	67.8568
875.0000	82.4287
875.5000	85.9712
876.0000	86.3992
876.5000	86.6017
877.0000	86.7396
877.5000	86.8346
878.0000	86.175
878.5000	78.7225
879.0000	67.3438
879.5000	61.4837
880.0000	58.5112
880.5000	56.9815
881.0000	55.951
881.5000	55.2289
882.0000	55.924
882.5000	68.0738
883.0000	82.5638
883.5000	85.9721
884.0000	86.3736
884.5000	86.5904
885.0000	86.7263
885.5000	86.8316
886.0000	86.1157
886.5000	78.5751
887.0000	67.2088
887.5000	61.4222
888.0000	58.4838
888.5000	56.9637
889.0000	55.946
889.5000	55.2662
890.0000	56.0173
890.5000	68.3016
891.0000	82.6869
891.5000	85.9796
892.0000	86.3807
892.5000	86.5944
893.0000	86.7259
893.5000	86.8271
894.0000	86.2716
894.5000	78.4055
895.0000	67.6225
895.5000	61.3648
896.0000	58.4538
896.5000	56.9485
897.0000	55.9298
897.5000	55.2566
898.0000	56.1087
898.5000	67.5951
899.0000	82.8066
899.5000	85.9441
900.0000	86.3748
900.5000	86.5861
901.0000	86.7167
901.5000	86.8218
902.0000	86.2216
902.5000	78.2432
903.0000	67.4882
903.5000	61.3082
904.0000	58.5442
904.5000	56.9269
905.0000	55.9191
905.5000	55.2456
906.0000	56.2014
906.5000	67.8014
907.0000	82.9316
907.5000	85.9406
908.0000	86.3665
908.5000	86.574
909.0000	86.7154
909.5000	86.8117
910.0000	86.1663
910.5000	78.0989
911.0000	67.3565
911.5000	61.2492
912.0000	58.5132
912.5000	56.9069
913.0000	55.9554
913.5000	55.2393
914.0000	55.9125
914.5000	68.0433
915.0000	83.0456
915.5000	85.9522
916.0000	86.3715
916.5000	86.5717
917.0000	86.7151
917.5000	86.8103
918.0000	86.107
918.5000	78.5824
919.0000	67.2295
919.5000	61.1982
920.0000	58.4911
920.5000	56.899
921.0000	55.9502
921.5000	55.2351
922.0000	56.0024
922.5000	68.2504
923.0000	82.6448
923.5000	85.9606
924.0000	86.3604
924.5000	86.5755
925.0000	86.716
925.5000	86.8107
926.0000	86.0468
926.5000	78.4167
927.0000	67.1016
927.5000	61.3717
928.0000	58.4577
928.5000	56.9559
929.0000	55.9398
929.5000	55.2283
930.0000	56.0914
930.5000	68.469
931.0000	82.7714
931.5000	85.9667
932.0000	86.3587
932.5000	86.5754
933.0000	86.7114
933.5000	86.8129
934.0000	85.9937
934.5000	78.271
935.0000	66.985
935.5000	61.3163
936.0000	58.4304
936.5000	56.9379
937.0000	55.9288
937.5000	55.2518
938.0000	56.1841
938.5000	67.7668
939.0000	82.8952
939.5000	85.9722
940.0000	86.3635
940.5000	86.5755
941.0000	86.7064
941.5000	86.8049
942.0000	86.1674
942.5000	78.1283
943.0000	67.3854
943.5000	61.2636
944.0000	58.4066
944.5000	56.9245
945.0000	55.9204
945.5000	55.2508
946.0000	56.2953
946.5000	67.9815
947.0000	83.0233
947.5000	85.9461
948.0000	86.3677
948.5000	86.5771
949.0000	86.704
949.5000	86.8089
950.0000	86.1142
950.5000	77.9609
951.0000	67.2551
951.5000	61.2058
952.0000	58.4981
952.5000	56.9057
953.0000	55.956
953.5000	55.2427
954.0000	56.3941
954.5000	68.1904
955.0000	83.1248
955.5000	85.9424
956.0000	86.3605
956.5000	86.5609
957.0000	86.7057
957.5000	86.8009
958.0000	86.0541
958.5000	77.816
959.0000	67.1264
959.5000	61.1473
960.0000	58.468
960.5000	56.8889
961.0000	55.9448
961.5000	55.2327
962.0000	56.0724
962.5000	68.416
963.0000	83.2437
963.5000	85.9557
964.0000	86.3687
964.5000	86.5676
965.0000	86.7027
965.5000	86.7973
966.0000	85.9916
966.5000	78.2975
967.0000	67.0063
967.5000	61.3256
968.0000	58.4409
968.5000	56.8733
969.0000	55.9329
969.5000	55.2265
970.0000	56.1722
970.5000	68.6332
971.0000	82.8626
971.5000	85.9585
972.0000	86.3463
972.5000	86.5592
973.0000	86.6965
973.5000	86.7923
974.0000	85.9336
974.5000	78.1535
975.0000	66.8836
975.5000	61.2702
976.0000	58.4068
976.5000	56.9263
977.0000	55.926
977.5000	55.219
978.0000	56.2743
978.5000	68.8716
979.0000	82.9731
979.5000	85.9637
980.0000	86.3472
980.5000	86.5588
981.0000	86.6917
981.5000	86.7955
982.0000	86.1166
982.5000	78.0005
983.0000	66.7597
983.5000	61.2123
984.0000	58.3843
984.5000	56.9139
985.0000	55.9148
985.5000	55.249
986.0000	56.3772
986.5000	68.1447
987.0000	83.0951
987.5000	85.9682
988.0000	86.3507
988.5000	86.5613
989.0000	86.6929
989.5000	86.7897
990.0000	86.0522
[truncated: 28,056 more rows]
