# Supplementary material for: Data on characterization and electrochemical analysis of zinc oxide and tungsten trioxide as counter electrodes for electrochromic devices
Source: Data Brief. 2020 Jun 20;31:105891. doi: 10.1016/j.dib.2020.105891 (PMC7326711; doi:10.1016/j.dib.2020.105891)
Supplement: Supplementary file 1 [file mmc1.zip › Raw data/Figure 4/Transmittance of WO3-CA/Transmittance_2.txt]

TITLE
DATA TYPE	ULTRAVIOLET SPECTRUM
ORIGIN	JASCO
OWNER
DATE	18/06/16
TIME	20:09:31
SPECTROMETER/DATA SYSTEM
LOCALE	1042
RESOLUTION
DELTAX	0.5
XUNITS	SEC
YUNITS	TRANSMITTANCE
FIRSTX	0.0000
LASTX	1796.5000
NPOINTS	3594
FIRSTY	57.06020
MAXY	82.92223
MINY	54.69007
XYDATA
0.0000	57.0602
0.5000	56.0183
1.0000	55.3782
1.5000	54.8747
2.0000	57.47
2.5000	69.6344
3.0000	81.3101
3.5000	82.3271
4.0000	82.6019
4.5000	82.7451
5.0000	82.8438
5.5000	82.9175
6.0000	81.5247
6.5000	73.1944
7.0000	63.1272
7.5000	58.8241
8.0000	57.0399
8.5000	56.0029
9.0000	55.3629
9.5000	54.8678
10.0000	57.0549
10.5000	69.8495
11.0000	81.1354
11.5000	82.3354
12.0000	82.5949
12.5000	82.7337
13.0000	82.8425
13.5000	82.9152
14.0000	81.4415
14.5000	73.0412
15.0000	63.0263
15.5000	58.9365
16.0000	57.0164
16.5000	55.9925
17.0000	55.3598
17.5000	54.8618
18.0000	57.1735
18.5000	70.0471
19.0000	81.1854
19.5000	82.3275
20.0000	82.5855
20.5000	82.7437
21.0000	82.8455
21.5000	82.9222
22.0000	81.3617
22.5000	72.9057
23.0000	62.928
23.5000	58.9033
24.0000	57.0068
24.5000	56.031
25.0000	55.3508
25.5000	54.8805
26.0000	57.313
26.5000	70.2676
27.0000	81.24
27.5000	82.3381
28.0000	82.5919
28.5000	82.7438
29.0000	82.8393
29.5000	82.9139
30.0000	81.6133
30.5000	72.7486
31.0000	62.8459
31.5000	58.8675
32.0000	56.9846
32.5000	56.0195
33.0000	55.3435
33.5000	54.8758
34.0000	57.4491
34.5000	69.6046
35.0000	81.2961
35.5000	82.32
36.0000	82.5894
36.5000	82.7379
37.0000	82.8338
37.5000	82.9113
38.0000	81.5349
38.5000	72.5829
39.0000	63.1415
39.5000	58.824
40.0000	57.0422
40.5000	56.0061
41.0000	55.3354
41.5000	54.8719
42.0000	57.5888
42.5000	69.8051
43.0000	81.3435
43.5000	82.3255
44.0000	82.5905
44.5000	82.7343
45.0000	82.8407
45.5000	82.9153
46.0000	81.4552
46.5000	72.4387
47.0000	63.04
47.5000	58.7879
48.0000	57.022
48.5000	55.9893
49.0000	55.3604
49.5000	54.8643
50.0000	57.1401
50.5000	70.0008
51.0000	81.3805
51.5000	82.3226
52.0000	82.5925
52.5000	82.7351
53.0000	82.8361
53.5000	82.9093
54.0000	81.3788
54.5000	72.9413
55.0000	62.9521
55.5000	58.7585
56.0000	57.0109
56.5000	55.9876
57.0000	55.3583
57.5000	54.8618
58.0000	57.2916
58.5000	70.2122
59.0000	81.2219
59.5000	82.3293
60.0000	82.5912
60.5000	82.7289
61.0000	82.8355
61.5000	82.9033
62.0000	81.2882
62.5000	72.7779
63.0000	62.8575
63.5000	58.8739
64.0000	56.9898
64.5000	56.0218
65.0000	55.3469
65.5000	54.8515
66.0000	57.4147
66.5000	70.4071
67.0000	81.2733
67.5000	82.3279
68.0000	82.582
68.5000	82.7328
69.0000	82.8312
69.5000	82.9092
70.0000	81.2089
70.5000	72.6164
71.0000	62.7728
71.5000	58.8303
72.0000	56.968
72.5000	56.0113
73.0000	55.34
73.5000	54.872
74.0000	57.5501
74.5000	70.609
75.0000	81.3231
75.5000	82.336
76.0000	82.5827
76.5000	82.7326
77.0000	82.8271
77.5000	82.9081
78.0000	81.4704
78.5000	72.4548
79.0000	63.0614
79.5000	58.7949
80.0000	56.9531
80.5000	56.0021
81.0000	55.3331
81.5000	54.866
82.0000	57.6769
82.5000	69.9489
83.0000	81.3688
83.5000	82.3171
84.0000	82.5805
84.5000	82.7321
85.0000	82.8276
85.5000	82.9031
86.0000	81.387
86.5000	72.3168
87.0000	62.9667
87.5000	58.7589
88.0000	57.0107
88.5000	55.9855
89.0000	55.3202
89.5000	54.8607
90.0000	57.8269
90.5000	70.156
91.0000	81.4103
91.5000	82.3204
92.0000	82.5827
92.5000	82.7203
93.0000	82.8245
93.5000	82.8971
94.0000	81.3027
94.5000	72.1513
95.0000	62.8735
95.5000	58.7227
96.0000	56.9908
96.5000	55.9722
97.0000	55.3483
97.5000	54.8556
98.0000	57.3946
98.5000	70.3699
99.0000	81.4431
99.5000	82.3161
100.0000	82.5853
100.5000	82.7256
101.0000	82.8274
101.5000	82.8982
102.0000	81.2223
102.5000	72.6521
103.0000	62.7861
103.5000	58.6838
104.0000	56.9664
104.5000	55.9623
105.0000	55.3381
105.5000	54.8487
106.0000	57.521
106.5000	70.5612
107.0000	81.3
107.5000	82.3254
108.0000	82.5746
108.5000	82.7208
109.0000	82.8256
109.5000	82.8985
110.0000	81.1326
110.5000	72.4826
111.0000	62.702
111.5000	58.8026
112.0000	56.9517
112.5000	56.0001
113.0000	55.3311
113.5000	54.8407
114.0000	57.6407
114.5000	70.7624
115.0000	81.351
115.5000	82.3313
116.0000	82.5752
116.5000	82.7242
117.0000	82.8204
117.5000	82.8966
118.0000	81.0441
118.5000	72.3441
119.0000	62.6064
119.5000	58.7649
120.0000	56.9345
120.5000	55.9894
121.0000	55.3256
121.5000	54.8595
122.0000	57.7945
122.5000	70.1102
123.0000	81.3988
123.5000	82.335
124.0000	82.578
124.5000	82.7263
125.0000	82.8223
125.5000	82.8959
126.0000	81.3207
126.5000	72.187
127.0000	62.8898
127.5000	58.7278
128.0000	56.9175
128.5000	55.9789
129.0000	55.3195
129.5000	54.8588
130.0000	57.9321
130.5000	70.3158
131.0000	81.4345
131.5000	82.3091
132.0000	82.5676
132.5000	82.7193
133.0000	82.8216
133.5000	82.8966
134.0000	81.2348
134.5000	72.0257
135.0000	62.8102
135.5000	58.695
136.0000	56.9786
136.5000	55.968
137.0000	55.3462
137.5000	54.8529
138.0000	58.0851
138.5000	70.5133
139.0000	81.4786
139.5000	82.3205
140.0000	82.5723
140.5000	82.7142
141.0000	82.8131
141.5000	82.8801
142.0000	81.1449
142.5000	71.8818
143.0000	62.7129
143.5000	58.6594
144.0000	56.9589
144.5000	55.9579
145.0000	55.3365
145.5000	54.8478
146.0000	57.6161
146.5000	70.7064
147.0000	81.5062
147.5000	82.3186
148.0000	82.5757
148.5000	82.7154
149.0000	82.8144
149.5000	82.8827
150.0000	81.0578
150.5000	72.3806
151.0000	62.6189
151.5000	58.7716
152.0000	56.9378
152.5000	55.9436
153.0000	55.3296
153.5000	54.8367
154.0000	57.7491
154.5000	70.9217
155.0000	81.3752
155.5000	82.3207
156.0000	82.5631
156.5000	82.7114
157.0000	82.8109
157.5000	82.8872
158.0000	80.978
158.5000	72.2298
159.0000	62.5376
159.5000	58.7372
160.0000	56.923
160.5000	55.9784
161.0000	55.3165
161.5000	54.8307
162.0000	57.9026
162.5000	71.133
163.0000	81.4137
163.5000	82.3251
164.0000	82.5642
164.5000	82.7113
165.0000	82.8033
165.5000	82.8789
166.0000	81.2442
166.5000	72.0554
167.0000	62.4532
167.5000	58.7015
168.0000	56.9052
168.5000	55.9687
169.0000	55.3107
169.5000	54.8526
170.0000	58.0446
170.5000	70.4646
171.0000	81.4538
171.5000	82.3322
172.0000	82.5716
172.5000	82.7155
173.0000	82.8113
173.5000	82.8883
174.0000	81.164
174.5000	71.9031
175.0000	62.7356
175.5000	58.6628
176.0000	56.8858
176.5000	55.9541
177.0000	55.3001
177.5000	54.8452
178.0000	58.2061
178.5000	70.6609
179.0000	81.4944
179.5000	82.3112
180.0000	82.5661
180.5000	82.7073
181.0000	82.8087
181.5000	82.8791
182.0000	81.0722
182.5000	71.7365
183.0000	62.6472
183.5000	58.6332
184.0000	56.9426
184.5000	55.9433
185.0000	55.3242
185.5000	54.835
186.0000	58.3271
186.5000	70.8646
187.0000	81.5292
187.5000	82.3095
188.0000	82.5656
188.5000	82.7086
189.0000	82.8128
189.5000	82.8836
190.0000	80.987
190.5000	71.5923
191.0000	62.5525
191.5000	58.5928
192.0000	56.9243
192.5000	55.9365
193.0000	55.3248
193.5000	54.8367
194.0000	57.8671
194.5000	71.0698
195.0000	81.3991
195.5000	82.3132
196.0000	82.5613
196.5000	82.6983
197.0000	82.8034
197.5000	82.8748
198.0000	80.8948
198.5000	72.0821
199.0000	62.4666
199.5000	58.7045
200.0000	56.9016
200.5000	55.9205
201.0000	55.3095
201.5000	54.8271
202.0000	58.0078
202.5000	71.2855
203.0000	81.4403
203.5000	82.3228
204.0000	82.5583
204.5000	82.7032
205.0000	82.8058
205.5000	82.8729
206.0000	80.7938
206.5000	71.9172
207.0000	62.3851
207.5000	58.6666
208.0000	56.8843
208.5000	55.9596
209.0000	55.3068
209.5000	54.8485
210.0000	58.1557
210.5000	71.4809
211.0000	81.4754
211.5000	82.3191
212.0000	82.5521
212.5000	82.6996
213.0000	82.7979
213.5000	82.8755
214.0000	81.0874
214.5000	71.7866
215.0000	62.2981
215.5000	58.6319
216.0000	56.8715
216.5000	55.9516
217.0000	55.3008
217.5000	54.8429
218.0000	58.2864
218.5000	70.8029
219.0000	81.5112
219.5000	82.3203
220.0000	82.5536
220.5000	82.6986
221.0000	82.791
221.5000	82.8658
222.0000	80.9935
222.5000	71.6194
223.0000	62.5654
223.5000	58.5973
224.0000	56.9253
224.5000	55.9361
225.0000	55.2898
225.5000	54.8326
226.0000	58.4445
226.5000	71.0123
227.0000	81.5423
227.5000	82.3037
228.0000	82.558
228.5000	82.6931
229.0000	82.7939
229.5000	82.8699
230.0000	80.906
230.5000	71.4553
231.0000	62.486
231.5000	58.5677
232.0000	56.9122
232.5000	55.9247
233.0000	55.3154
233.5000	54.8305
234.0000	58.5983
234.5000	71.2273
235.0000	81.5713
235.5000	82.3029
236.0000	82.5538
236.5000	82.6911
237.0000	82.796
237.5000	82.8667
238.0000	80.8197
238.5000	71.9654
239.0000	62.4044
239.5000	58.5274
240.0000	56.8899
240.5000	55.9151
241.0000	55.3052
241.5000	54.8248
242.0000	58.1036
242.5000	71.407
243.0000	81.4592
243.5000	82.3082
244.0000	82.5547
244.5000	82.6919
245.0000	82.7934
245.5000	82.8632
246.0000	80.7167
246.5000	71.7928
247.0000	62.3188
247.5000	58.6382
248.0000	56.8704
248.5000	55.9041
249.0000	55.2982
249.5000	54.8186
250.0000	58.2581
250.5000	71.6193
251.0000	81.4916
251.5000	82.3128
252.0000	82.5519
252.5000	82.6986
253.0000	82.7937
253.5000	82.8664
254.0000	80.6289
254.5000	71.659
255.0000	62.2277
255.5000	58.6017
256.0000	56.8515
256.5000	55.9371
257.0000	55.2894
257.5000	54.8371
258.0000	58.4068
258.5000	71.836
259.0000	81.5292
259.5000	82.3163
260.0000	82.5479
260.5000	82.6905
261.0000	82.7839
261.5000	82.8603
262.0000	80.9192
262.5000	71.4875
263.0000	62.148
263.5000	58.5679
264.0000	56.8337
264.5000	55.9266
265.0000	55.2839
265.5000	54.8312
266.0000	58.572
266.5000	71.1847
267.0000	81.566
267.5000	82.3031
268.0000	82.5524
268.5000	82.6929
269.0000	82.7808
269.5000	82.854
270.0000	80.8224
270.5000	71.3197
271.0000	62.4133
271.5000	58.5338
272.0000	56.8939
272.5000	55.918
273.0000	55.2748
273.5000	54.8228
274.0000	58.7163
274.5000	71.3763
275.0000	81.5939
275.5000	82.3012
276.0000	82.5434
276.5000	82.6811
277.0000	82.7867
277.5000	82.8629
278.0000	80.7335
278.5000	71.1583
279.0000	62.3333
279.5000	58.5008
280.0000	56.872
280.5000	55.9061
281.0000	55.3017
281.5000	54.8207
282.0000	58.2298
282.5000	71.57
283.0000	81.614
283.5000	82.2981
284.0000	82.5412
284.5000	82.6756
285.0000	82.7825
285.5000	82.8555
286.0000	80.6356
286.5000	71.6792
287.0000	62.2429
287.5000	58.4685
288.0000	56.857
288.5000	55.8972
289.0000	55.2926
289.5000	54.8133
290.0000	58.3698
290.5000	71.7793
291.0000	81.5114
291.5000	82.307
292.0000	82.5482
292.5000	82.6797
293.0000	82.7766
293.5000	82.8462
294.0000	80.5375
294.5000	71.5178
295.0000	62.167
295.5000	58.576
296.0000	56.8414
296.5000	55.93
297.0000	55.2852
297.5000	54.8086
298.0000	58.5191
298.5000	71.9793
299.0000	81.54
299.5000	82.3077
300.0000	82.5371
300.5000	82.682
301.0000	82.7726
301.5000	82.8436
302.0000	80.441
302.5000	71.3579
303.0000	62.0859
303.5000	58.539
304.0000	56.8212
304.5000	55.9189
305.0000	55.2778
305.5000	54.8279
306.0000	58.6764
306.5000	72.1999
307.0000	81.5761
307.5000	82.3121
308.0000	82.5374
308.5000	82.6794
309.0000	82.7719
309.5000	82.8457
310.0000	80.7479
310.5000	71.1992
311.0000	62.3548
311.5000	58.5095
312.0000	56.8057
312.5000	55.9096
313.0000	55.2722
313.5000	54.8213
314.0000	58.832
314.5000	71.517
315.0000	81.5955
315.5000	82.2879
316.0000	82.5357
316.5000	82.6804
317.0000	82.7726
317.5000	82.8442
318.0000	80.6496
318.5000	71.0336
319.0000	62.2632
319.5000	58.4705
320.0000	56.8573
320.5000	55.8991
321.0000	55.2625
321.5000	54.8155
322.0000	58.98
322.5000	71.7237
323.0000	81.6271
323.5000	82.2979
324.0000	82.5434
324.5000	82.6731
325.0000	82.767
325.5000	82.8372
326.0000	80.5505
326.5000	70.8884
327.0000	62.1755
327.5000	58.4402
328.0000	56.8441
328.5000	55.888
329.0000	55.2873
329.5000	54.8097
330.0000	58.4986
330.5000	71.9468
331.0000	81.6517
331.5000	82.3008
332.0000	82.5407
332.5000	82.6789
333.0000	82.7717
333.5000	82.8328
334.0000	80.4601
334.5000	71.3981
335.0000	62.0998
335.5000	58.4037
336.0000	56.8255
336.5000	55.8793
337.0000	55.282
337.5000	54.8037
338.0000	58.6409
338.5000	72.1524
339.0000	81.5519
339.5000	82.2949
340.0000	82.5235
340.5000	82.6641
341.0000	82.7611
341.5000	82.8323
342.0000	80.3651
342.5000	71.2339
343.0000	62.0213
343.5000	58.5065
344.0000	56.8064
344.5000	55.9067
345.0000	55.2694
345.5000	54.7994
346.0000	58.7942
346.5000	72.3435
347.0000	81.5868
347.5000	82.2989
348.0000	82.5244
348.5000	82.6653
349.0000	82.757
349.5000	82.831
350.0000	80.2537
350.5000	71.0675
351.0000	61.944
351.5000	58.4736
352.0000	56.7861
352.5000	55.8957
353.0000	55.2603
353.5000	54.8154
354.0000	58.9406
354.5000	71.6684
355.0000	81.6097
355.5000	82.3008
356.0000	82.5258
356.5000	82.6669
357.0000	82.7604
357.5000	82.8344
358.0000	80.5661
358.5000	70.9123
359.0000	62.1921
359.5000	58.4469
360.0000	56.7744
360.5000	55.8872
361.0000	55.2544
361.5000	54.8097
362.0000	59.1022
362.5000	71.8791
363.0000	81.6338
363.5000	82.286
364.0000	82.5255
364.5000	82.661
365.0000	82.7532
365.5000	82.8286
366.0000	80.4725
366.5000	70.753
367.0000	62.121
367.5000	58.4101
368.0000	56.8279
368.5000	55.8762
369.0000	55.275
369.5000	54.8023
370.0000	59.2662
370.5000	72.1009
371.0000	81.6649
371.5000	82.2932
372.0000	82.5298
372.5000	82.6596
373.0000	82.7606
373.5000	82.8321
374.0000	80.3789
374.5000	70.5879
375.0000	62.0354
375.5000	58.3746
376.0000	56.8039
376.5000	55.8607
377.0000	55.269
377.5000	54.7972
378.0000	58.7566
378.5000	72.2963
379.0000	81.6809
379.5000	82.2888
380.0000	82.5247
380.5000	82.659
381.0000	82.7641
381.5000	82.8357
382.0000	80.2783
382.5000	71.1174
383.0000	61.9519
383.5000	58.4773
384.0000	56.7885
384.5000	55.8547
385.0000	55.2606
385.5000	54.7884
386.0000	58.8956
386.5000	72.4959
387.0000	81.5939
387.5000	82.292
388.0000	82.5175
388.5000	82.6636
389.0000	82.7627
389.5000	82.8279
390.0000	80.1742
390.5000	70.9504
391.0000	61.8703
391.5000	58.444
392.0000	56.7705
392.5000	55.8849
393.0000	55.2537
393.5000	54.782
394.0000	59.0539
394.5000	72.7077
395.0000	81.6239
395.5000	82.3001
396.0000	82.5195
396.5000	82.6533
397.0000	82.7426
397.5000	82.8172
398.0000	80.4831
398.5000	70.7814
399.0000	61.794
399.5000	58.4115
400.0000	56.7515
400.5000	55.8716
401.0000	55.2466
401.5000	54.7994
402.0000	59.2187
402.5000	72.0403
403.0000	81.6448
403.5000	82.3016
404.0000	82.5216
404.5000	82.66
405.0000	82.7498
405.5000	82.8222
406.0000	80.4035
406.5000	70.6301
407.0000	62.0478
407.5000	58.3751
408.0000	56.7368
408.5000	55.8605
409.0000	55.235
409.5000	54.7926
410.0000	59.3789
410.5000	72.2348
411.0000	81.6646
411.5000	82.2807
412.0000	82.5177
412.5000	82.6523
413.0000	82.7463
413.5000	82.8165
414.0000	80.2874
414.5000	70.4735
415.0000	61.964
415.5000	58.3504
416.0000	56.7872
416.5000	55.8485
417.0000	55.2567
417.5000	54.7851
418.0000	59.5411
418.5000	72.4454
419.0000	81.6886
419.5000	82.2837
420.0000	82.5191
420.5000	82.6471
421.0000	82.7449
421.5000	82.8165
422.0000	80.1821
422.5000	70.3047
423.0000	61.882
423.5000	58.3108
424.0000	56.7702
424.5000	55.8403
425.0000	55.2502
425.5000	54.7803
426.0000	59.027
426.5000	72.6505
427.0000	81.6079
427.5000	82.2895
428.0000	82.517
428.5000	82.6436
429.0000	82.7454
429.5000	82.818
430.0000	80.0918
430.5000	70.8197
431.0000	61.8086
431.5000	58.4142
432.0000	56.7546
432.5000	55.8306
433.0000	55.2424
433.5000	54.7748
434.0000	59.1735
434.5000	72.8611
435.0000	81.6267
435.5000	82.286
436.0000	82.5063
436.5000	82.645
437.0000	82.7455
437.5000	82.8148
438.0000	79.9793
438.5000	70.646
439.0000	61.7325
439.5000	58.3792
440.0000	56.7356
440.5000	55.8582
441.0000	55.2294
441.5000	54.7892
442.0000	59.3361
442.5000	73.0759
443.0000	81.6544
443.5000	82.2918
444.0000	82.5083
444.5000	82.6501
445.0000	82.738
445.5000	82.8105
446.0000	80.3053
446.5000	70.5087
447.0000	61.654
447.5000	58.3472
448.0000	56.716
448.5000	55.8455
449.0000	55.221
449.5000	54.78
450.0000	59.4939
450.5000	72.3763
451.0000	81.6712
451.5000	82.2918
452.0000	82.509
452.5000	82.6439
453.0000	82.7361
453.5000	82.815
454.0000	80.2034
454.5000	70.3274
455.0000	61.8998
455.5000	58.3132
456.0000	56.7656
456.5000	55.8348
457.0000	55.2165
457.5000	54.7783
458.0000	59.6479
458.5000	72.5898
459.0000	81.6911
459.5000	82.2781
460.0000	82.5172
460.5000	82.6435
461.0000	82.7389
461.5000	82.8083
462.0000	80.1052
462.5000	70.1822
463.0000	61.8213
463.5000	58.2762
464.0000	56.751
464.5000	55.8243
465.0000	55.2375
465.5000	54.7651
466.0000	59.8242
466.5000	72.7869
467.0000	81.7094
467.5000	82.2816
468.0000	82.5112
468.5000	82.6423
469.0000	82.7402
469.5000	82.8055
470.0000	79.9944
470.5000	70.6878
471.0000	61.7467
471.5000	58.2488
472.0000	56.7351
472.5000	55.8131
473.0000	55.2275
473.5000	54.7618
474.0000	59.2926
474.5000	73.0181
475.0000	81.6496
475.5000	82.2903
476.0000	82.5115
476.5000	82.6423
477.0000	82.7324
477.5000	82.7974
478.0000	79.8907
478.5000	70.5231
479.0000	61.6713
479.5000	58.3479
480.0000	56.7171
480.5000	55.8004
481.0000	55.2187
481.5000	54.7585
482.0000	59.4547
482.5000	73.222
483.0000	81.6614
483.5000	82.2863
484.0000	82.5019
484.5000	82.6388
485.0000	82.7308
485.5000	82.806
486.0000	79.7889
486.5000	70.3759
487.0000	61.5911
487.5000	58.3171
488.0000	56.6973
488.5000	55.8372
489.0000	55.2181
489.5000	54.7766
490.0000	59.617
490.5000	73.4236
491.0000	81.6796
491.5000	82.2862
492.0000	82.5015
492.5000	82.6457
493.0000	82.7343
493.5000	82.8016
494.0000	80.1224
494.5000	70.2172
495.0000	61.5169
495.5000	58.282
496.0000	56.6852
496.5000	55.8255
497.0000	55.2076
497.5000	54.7659
498.0000	59.7744
498.5000	72.7429
499.0000	81.6982
499.5000	82.2713
500.0000	82.5041
500.5000	82.6433
501.0000	82.731
501.5000	82.8006
502.0000	80.0157
502.5000	70.0418
503.0000	61.757
503.5000	58.2555
504.0000	56.7369
504.5000	55.8112
505.0000	55.1975
505.5000	54.7591
506.0000	59.9432
506.5000	72.9654
507.0000	81.7144
507.5000	82.2673
508.0000	82.5019
508.5000	82.6313
509.0000	82.7278
509.5000	82.8019
510.0000	79.9159
510.5000	69.8831
511.0000	61.6806
511.5000	58.217
512.0000	56.7126
512.5000	55.7998
513.0000	55.2194
513.5000	54.7552
514.0000	59.4131
514.5000	73.1734
515.0000	81.7405
515.5000	82.2753
516.0000	82.501
516.5000	82.6314
517.0000	82.7312
517.5000	82.8005
518.0000	79.8065
518.5000	70.3888
519.0000	61.6049
519.5000	58.1887
520.0000	56.6987
520.5000	55.789
521.0000	55.2082
521.5000	54.7457
522.0000	59.5652
522.5000	73.3703
523.0000	81.6724
523.5000	82.2821
524.0000	82.5041
524.5000	82.6318
525.0000	82.7272
525.5000	82.7912
526.0000	79.6942
526.5000	70.2427
527.0000	61.5261
527.5000	58.2875
528.0000	56.6839
528.5000	55.8249
529.0000	55.2054
529.5000	54.7428
530.0000	59.7293
530.5000	73.5834
531.0000	81.6899
531.5000	82.2823
532.0000	82.4931
532.5000	82.6269
533.0000	82.7166
533.5000	82.7908
534.0000	79.5865
534.5000	70.0734
535.0000	61.4595
535.5000	58.2484
536.0000	56.6636
536.5000	55.8098
537.0000	55.1923
537.5000	54.7571
538.0000	59.9002
538.5000	73.8007
539.0000	81.7069
539.5000	82.286
540.0000	82.4949
540.5000	82.6302
541.0000	82.7198
541.5000	82.7869
542.0000	79.9284
542.5000	69.9163
543.0000	61.6951
543.5000	58.2182
544.0000	56.646
544.5000	55.797
545.0000	55.1869
545.5000	54.7546
546.0000	60.0668
546.5000	73.1018
547.0000	81.7146
547.5000	82.2675
548.0000	82.495
548.5000	82.6286
549.0000	82.7173
549.5000	82.7852
550.0000	79.812
550.5000	69.7464
551.0000	61.616
551.5000	58.188
552.0000	56.6978
552.5000	55.786
553.0000	55.1794
553.5000	54.748
554.0000	60.2383
554.5000	73.3103
555.0000	81.7352
555.5000	82.2616
556.0000	82.488
556.5000	82.6206
557.0000	82.7134
557.5000	82.7808
558.0000	79.7147
558.5000	69.6063
559.0000	61.5392
559.5000	58.1599
560.0000	56.6822
560.5000	55.7794
561.0000	55.2039
561.5000	54.7409
562.0000	59.6819
562.5000	73.5235
563.0000	81.7481
563.5000	82.2696
564.0000	82.491
564.5000	82.6162
565.0000	82.7153
565.5000	82.7808
566.0000	79.5975
566.5000	70.1073
567.0000	61.4706
567.5000	58.1365
568.0000	56.6701
568.5000	55.7684
569.0000	55.1966
569.5000	54.735
570.0000	59.862
570.5000	73.7452
571.0000	81.6919
571.5000	82.2699
572.0000	82.4772
572.5000	82.616
573.0000	82.7117
573.5000	82.7774
574.0000	79.5001
574.5000	69.9526
575.0000	61.4034
575.5000	58.2292
576.0000	56.654
576.5000	55.802
577.0000	55.1893
577.5000	54.7328
578.0000	60.03
578.5000	73.9568
579.0000	81.7051
579.5000	82.2702
580.0000	82.4799
580.5000	82.6177
581.0000	82.7107
581.5000	82.7844
582.0000	79.3853
582.5000	69.7983
583.0000	61.323
583.5000	58.1957
584.0000	56.6332
584.5000	55.7881
585.0000	55.1811
585.5000	54.7512
586.0000	60.2073
586.5000	73.2669
587.0000	81.7239
587.5000	82.2732
588.0000	82.477
588.5000	82.6118
589.0000	82.707
589.5000	82.784
590.0000	82.8267
590.5000	82.8228
591.0000	82.7948
591.5000	82.7725
592.0000	82.7624
592.5000	80.4453
593.0000	70.8769
593.5000	62.3124
594.0000	58.665
594.5000	57.104
595.0000	56.1605
595.5000	55.5595
596.0000	55.076
596.5000	59.3873
597.0000	72.0563
597.5000	81.6005
598.0000	82.2293
598.5000	82.4701
599.0000	82.6044
599.5000	82.7059
600.0000	82.7775
600.5000	80.411
601.0000	71.3731
601.5000	62.1242
602.0000	58.4585
602.5000	56.8955
603.0000	55.9591
603.5000	55.3684
604.0000	54.8953
604.5000	58.719
605.0000	72.1623
605.5000	81.5009
606.0000	82.2325
606.5000	82.4686
607.0000	82.5994
607.5000	82.6956
608.0000	82.7665
608.5000	80.2975
609.0000	71.2076
609.5000	62.0115
610.0000	58.5234
610.5000	56.8293
611.0000	55.9002
611.5000	55.3118
612.0000	54.8393
612.5000	58.83
613.0000	72.346
613.5000	81.5202
614.0000	82.2315
614.5000	82.4566
615.0000	82.593
615.5000	82.6914
616.0000	82.7651
616.5000	80.1863
617.0000	71.0332
617.5000	61.9168
618.0000	58.4753
618.5000	56.7994
619.0000	55.9146
619.5000	55.2836
620.0000	54.8399
620.5000	58.9565
621.0000	72.5291
621.5000	81.5474
622.0000	82.2312
622.5000	82.4529
623.0000	82.5946
623.5000	82.6832
624.0000	82.7579
624.5000	80.4975
625.0000	70.8611
625.5000	61.835
626.0000	58.4321
626.5000	56.7711
627.0000	55.8951
627.5000	55.2704
628.0000	54.8291
628.5000	59.101
629.0000	71.8333
629.5000	81.5703
630.0000	82.2094
630.5000	82.4489
631.0000	82.5913
631.5000	82.6853
632.0000	82.7603
632.5000	80.4052
633.0000	70.7013
633.5000	62.0822
634.0000	58.3936
634.5000	56.8218
635.0000	55.8814
635.5000	55.2547
636.0000	54.8134
636.5000	59.2654
637.0000	72.0549
637.5000	81.5878
638.0000	82.2118
638.5000	82.455
639.0000	82.5914
639.5000	82.6882
640.0000	82.7564
640.5000	80.3039
641.0000	70.557
641.5000	62.0016
642.0000	58.3661
642.5000	56.8044
643.0000	55.8658
643.5000	55.2749
644.0000	54.8035
644.5000	58.771
645.0000	72.2646
645.5000	81.615
646.0000	82.2174
646.5000	82.4554
647.0000	82.5894
647.5000	82.6873
648.0000	82.7519
648.5000	80.2046
649.0000	71.0618
649.5000	61.9197
650.0000	58.3291
650.5000	56.7857
651.0000	55.8544
651.5000	55.2669
652.0000	54.8007
652.5000	58.9051
653.0000	72.4598
653.5000	81.5345
654.0000	82.2233
654.5000	82.4545
655.0000	82.5866
655.5000	82.684
656.0000	82.7511
656.5000	80.1086
657.0000	70.9083
657.5000	61.835
658.0000	58.4259
658.5000	56.7633
659.0000	55.8847
659.5000	55.2594
660.0000	54.7934
660.5000	59.0634
661.0000	72.6766
661.5000	81.5537
662.0000	82.2219
662.5000	82.4433
663.0000	82.5872
663.5000	82.6838
664.0000	82.7541
664.5000	79.9984
665.0000	70.7264
665.5000	61.765
666.0000	58.3923
666.5000	56.7496
667.0000	55.8768
667.5000	55.2471
668.0000	54.8081
668.5000	59.2186
669.0000	72.8888
669.5000	81.579
670.0000	82.2263
670.5000	82.4473
671.0000	82.5895
671.5000	82.6792
672.0000	82.7517
672.5000	80.3284
673.0000	70.5737
673.5000	62.0148
674.0000	58.3588
674.5000	56.7289
675.0000	55.8621
675.5000	55.2432
676.0000	54.8027
676.5000	59.375
677.0000	72.1981
677.5000	81.5997
678.0000	82.2071
678.5000	82.4425
679.0000	82.5859
679.5000	82.6779
680.0000	82.748
680.5000	80.2227
681.0000	70.4254
681.5000	61.9276
682.0000	58.3278
682.5000	56.7792
683.0000	55.8492
683.5000	55.2293
684.0000	54.7951
684.5000	59.5345
685.0000	72.4181
685.5000	81.6297
686.0000	82.2166
686.5000	82.4442
687.0000	82.5747
687.5000	82.6721
688.0000	82.7414
688.5000	80.1239
689.0000	70.2643
689.5000	61.8514
690.0000	58.2964
690.5000	56.7606
691.0000	55.8402
691.5000	55.257
692.0000	54.788
692.5000	59.0178
693.0000	72.6164
693.5000	81.639
694.0000	82.2103
694.5000	82.444
695.0000	82.5791
695.5000	82.6783
696.0000	82.7462
696.5000	80.0254
697.0000	70.7738
697.5000	61.7842
698.0000	58.2644
698.5000	56.7522
699.0000	55.8309
699.5000	55.2483
700.0000	54.7825
700.5000	59.1738
701.0000	72.8292
701.5000	81.5692
702.0000	82.2192
702.5000	82.4396
703.0000	82.5826
703.5000	82.6764
704.0000	82.7434
704.5000	79.9191
705.0000	70.6029
705.5000	61.701
706.0000	58.3593
706.5000	56.7269
707.0000	55.861
707.5000	55.2397
708.0000	54.7753
708.5000	59.3375
709.0000	73.0443
709.5000	81.5919
710.0000	82.2262
710.5000	82.4392
711.0000	82.5758
711.5000	82.6645
712.0000	82.7355
712.5000	79.8078
713.0000	70.455
713.5000	61.6233
714.0000	58.3293
714.5000	56.7164
715.0000	55.85
715.5000	55.2327
716.0000	54.795
716.5000	59.4957
717.0000	72.3453
717.5000	81.611
718.0000	82.2209
718.5000	82.4398
719.0000	82.5767
719.5000	82.6599
720.0000	82.735
720.5000	80.1391
721.0000	70.293
721.5000	61.8625
722.0000	58.3004
722.5000	56.7001
723.0000	55.8352
723.5000	55.2199
724.0000	54.7853
724.5000	59.6475
725.0000	72.5535
725.5000	81.6256
726.0000	82.2053
726.5000	82.4391
727.0000	82.5752
727.5000	82.6651
728.0000	82.7366
728.5000	80.032
729.0000	70.1203
729.5000	61.7857
730.0000	58.264
730.5000	56.7476
731.0000	55.8272
731.5000	55.2457
732.0000	54.782
732.5000	59.8234
733.0000	72.7691
733.5000	81.6447
734.0000	82.2103
734.5000	82.4411
735.0000	82.5724
735.5000	82.6656
736.0000	82.7273
736.5000	79.936
737.0000	69.9681
737.5000	61.7173
738.0000	58.235
738.5000	56.731
739.0000	55.8141
739.5000	55.2377
740.0000	54.7711
740.5000	59.2897
741.0000	72.9833
741.5000	81.6662
742.0000	82.2179
742.5000	82.4422
743.0000	82.5723
743.5000	82.6678
744.0000	82.7345
744.5000	79.8292
745.0000	70.4764
745.5000	61.6447
746.0000	58.3355
746.5000	56.716
747.0000	55.8104
747.5000	55.2293
748.0000	54.7665
748.5000	59.4499
749.0000	73.1809
749.5000	81.599
750.0000	82.2114
750.5000	82.4269
751.0000	82.5654
751.5000	82.6597
752.0000	82.7248
752.5000	79.7072
753.0000	70.3082
753.5000	61.5672
754.0000	58.3041
754.5000	56.6971
755.0000	55.8411
755.5000	55.2248
756.0000	54.7654
756.5000	59.6066
757.0000	73.3868
757.5000	81.6104
758.0000	82.2162
758.5000	82.4305
759.0000	82.5673
759.5000	82.6572
760.0000	82.7304
760.5000	80.0556
761.0000	70.1683
761.5000	61.4893
762.0000	58.2704
762.5000	56.6832
763.0000	55.8285
763.5000	55.2169
764.0000	54.7823
764.5000	59.7765
765.0000	72.7102
765.5000	81.6341
766.0000	82.2156
766.5000	82.4281
767.0000	82.5712
767.5000	82.6616
768.0000	82.7312
768.5000	79.9606
769.0000	70.0036
769.5000	61.73
770.0000	58.2399
770.5000	56.6691
771.0000	55.8201
771.5000	55.2075
772.0000	54.7766
772.5000	59.9483
773.0000	72.9251
773.5000	81.6465
774.0000	82.206
774.5000	82.4398
775.0000	82.5702
775.5000	82.6576
776.0000	82.7259
776.5000	79.8515
777.0000	69.835
777.5000	61.6516
778.0000	58.2089
778.5000	56.7153
779.0000	55.8066
779.5000	55.2332
780.0000	54.7738
780.5000	60.1133
781.0000	73.128
781.5000	81.6687
782.0000	82.2134
782.5000	82.4356
783.0000	82.5584
783.5000	82.6538
784.0000	82.7201
784.5000	79.7348
785.0000	69.6682
785.5000	61.582
786.0000	58.1777
786.5000	56.6999
787.0000	55.7993
787.5000	55.2229
788.0000	54.7639
788.5000	59.5742
789.0000	73.3376
789.5000	81.6043
790.0000	82.2079
790.5000	82.4356
791.0000	82.5641
791.5000	82.6612
792.0000	82.7316
792.5000	79.6356
793.0000	70.194
793.5000	61.4986
794.0000	58.2752
794.5000	56.6803
795.0000	55.7868
795.5000	55.2175
796.0000	54.7603
796.5000	59.7309
797.0000	73.5421
797.5000	81.6152
798.0000	82.2025
798.5000	82.4148
799.0000	82.5542
799.5000	82.6557
800.0000	82.7242
800.5000	79.5252
801.0000	70.0307
801.5000	61.4326
802.0000	58.2417
802.5000	56.6669
803.0000	55.8211
803.5000	55.2162
804.0000	54.7839
804.5000	59.923
805.0000	73.7569
805.5000	81.6423
806.0000	82.217
806.5000	82.4264
807.0000	82.5538
807.5000	82.6406
808.0000	82.7104
808.5000	79.8528
809.0000	69.8605
809.5000	61.3618
810.0000	58.2118
810.5000	56.6533
811.0000	55.8108
811.5000	55.201
812.0000	54.7716
812.5000	60.0713
813.0000	73.0714
813.5000	81.6557
814.0000	82.2188
814.5000	82.4244
815.0000	82.5583
815.5000	82.6442
816.0000	82.7123
816.5000	79.7551
817.0000	69.7182
817.5000	61.5904
818.0000	58.1812
818.5000	56.7027
819.0000	55.798
819.5000	55.1926
820.0000	54.7629
820.5000	60.2412
821.0000	73.2747
821.5000	81.6687
822.0000	82.194
822.5000	82.4195
823.0000	82.551
823.5000	82.6442
824.0000	82.7151
824.5000	79.6441
825.0000	69.5452
825.5000	61.5176
826.0000	58.1478
826.5000	56.683
827.0000	55.7908
827.5000	55.2196
828.0000	54.7626
828.5000	60.4054
829.0000	73.4908
829.5000	81.6844
830.0000	82.2035
830.5000	82.4266
831.0000	82.5468
831.5000	82.6415
832.0000	82.709
832.5000	79.5388
833.0000	70.0608
833.5000	61.4449
834.0000	58.1206
834.5000	56.6708
835.0000	55.7825
835.5000	55.2117
836.0000	54.7529
836.5000	59.864
837.0000	73.7022
837.5000	81.6238
838.0000	82.2042
838.5000	82.4249
839.0000	82.5496
839.5000	82.6443
840.0000	82.7115
840.5000	79.4301
841.0000	69.9008
841.5000	61.379
842.0000	58.2168
842.5000	56.6568
843.0000	55.7703
843.5000	55.2014
844.0000	54.7476
844.5000	60.0322
845.0000	73.9204
845.5000	81.6392
846.0000	82.2033
846.5000	82.4127
847.0000	82.5488
847.5000	82.6386
848.0000	82.7075
848.5000	79.3077
849.0000	69.7336
849.5000	61.3039
850.0000	58.1847
850.5000	56.6397
851.0000	55.8042
851.5000	55.1973
852.0000	54.7675
852.5000	60.2002
853.0000	74.1204
853.5000	81.654
854.0000	82.2082
854.5000	82.4179
855.0000	82.5496
855.5000	82.635
856.0000	82.7037
856.5000	79.6625
857.0000	69.5754
857.5000	61.2323
858.0000	58.1562
858.5000	56.6239
859.0000	55.7956
859.5000	55.1922
860.0000	54.7598
860.5000	60.3596
861.0000	73.4306
861.5000	81.6688
862.0000	82.1835
862.5000	82.4056
863.0000	82.5387
863.5000	82.6314
864.0000	82.7036
864.5000	79.5607
865.0000	69.4234
865.5000	61.4614
866.0000	58.1248
866.5000	56.6742
867.0000	55.7833
867.5000	55.1814
868.0000	54.755
868.5000	60.5365
869.0000	73.6449
869.5000	81.6854
870.0000	82.1918
870.5000	82.4133
871.0000	82.5367
871.5000	82.6291
872.0000	82.6993
872.5000	79.4443
873.0000	69.2521
873.5000	61.3859
874.0000	58.0944
874.5000	56.6576
875.0000	55.7732
875.5000	55.2075
876.0000	54.7532
876.5000	59.9931
877.0000	73.8667
877.5000	81.694
878.0000	82.1951
878.5000	82.4194
879.0000	82.5416
879.5000	82.6351
880.0000	82.7021
880.5000	79.3427
881.0000	69.7886
881.5000	61.3172
882.0000	58.0666
882.5000	56.6419
883.0000	55.764
883.5000	55.2022
884.0000	54.7492
884.5000	60.161
885.0000	74.0692
885.5000	81.64
886.0000	82.1924
886.5000	82.4147
887.0000	82.5358
887.5000	82.6258
888.0000	82.6945
888.5000	79.2254
889.0000	69.6243
889.5000	61.2387
890.0000	58.1614
890.5000	56.6248
891.0000	55.7926
891.5000	55.1906
892.0000	54.7428
892.5000	60.3268
893.0000	74.2865
893.5000	81.6612
894.0000	82.2034
894.5000	82.4065
895.0000	82.5403
895.5000	82.6263
896.0000	82.6909
896.5000	79.1119
897.0000	69.4567
897.5000	61.1778
898.0000	58.1329
898.5000	56.6086
899.0000	55.7861
899.5000	55.1886
900.0000	54.7627
900.5000	60.5008
901.0000	74.4932
901.5000	81.6672
902.0000	82.1971
902.5000	82.3996
903.0000	82.5321
903.5000	82.6208
904.0000	82.6894
904.5000	79.47
905.0000	69.2957
905.5000	61.4053
906.0000	58.1062
906.5000	56.6006
907.0000	55.7771
907.5000	55.18
908.0000	54.7568
908.5000	60.6721
909.0000	73.8017
909.5000	81.6836
910.0000	82.1829
910.5000	82.4008
911.0000	82.5353
911.5000	82.6225
912.0000	82.695
912.5000	79.3601
913.0000	69.1438
913.5000	61.3275
914.0000	58.0758
914.5000	56.643
915.0000	55.7626
915.5000	55.1686
916.0000	54.7477
916.5000	60.8561
917.0000	74.0042
917.5000	81.7011
918.0000	82.1898
918.5000	82.4049
919.0000	82.5348
919.5000	82.6302
920.0000	82.6912
920.5000	79.2442
921.0000	68.9593
921.5000	61.2578
922.0000	58.0438
922.5000	56.631
923.0000	55.761
923.5000	55.1984
924.0000	54.7432
924.5000	60.2905
925.0000	74.2201
925.5000	81.7031
926.0000	82.185
926.5000	82.4068
927.0000	82.5302
927.5000	82.6188
928.0000	82.6867
928.5000	79.1347
929.0000	69.4951
929.5000	61.1912
930.0000	58.0197
930.5000	56.6185
931.0000	55.7489
931.5000	55.1905
932.0000	54.7423
932.5000	60.4696
933.0000	74.4483
933.5000	81.6595
934.0000	82.1897
934.5000	82.3954
935.0000	82.527
935.5000	82.6148
936.0000	82.6864
936.5000	79.0263
937.0000	69.3172
937.5000	61.1244
938.0000	58.1027
938.5000	56.5952
939.0000	55.7784
939.5000	55.1848
940.0000	54.741
940.5000	60.6292
941.0000	74.6522
941.5000	81.6744
942.0000	82.1971
942.5000	82.3959
943.0000	82.5237
943.5000	82.61
944.0000	82.681
944.5000	78.9032
945.0000	69.1681
945.5000	61.0593
946.0000	58.0785
946.5000	56.5842
947.0000	55.7684
947.5000	55.1785
948.0000	54.7568
948.5000	60.7973
949.0000	73.9522
949.5000	81.6867
950.0000	82.1925
950.5000	82.3907
951.0000	82.522
951.5000	82.6072
952.0000	82.6763
952.5000	79.2623
953.0000	68.9915
953.5000	61.2743
954.0000	58.0482
954.5000	56.5689
955.0000	55.7617
955.5000	55.1703
956.0000	54.7485
956.5000	60.9742
957.0000	74.1643
957.5000	81.6986
958.0000	82.1802
958.5000	82.3949
959.0000	82.5249
959.5000	82.6155
960.0000	82.6867
960.5000	79.1543
961.0000	68.8461
961.5000	61.2009
962.0000	58.0241
962.5000	56.6209
963.0000	55.7537
963.5000	55.1946
964.0000	54.7457
964.5000	61.1598
965.0000	74.3698
965.5000	81.7111
966.0000	82.1851
966.5000	82.3988
967.0000	82.5183
967.5000	82.607
968.0000	82.6748
968.5000	79.0445
969.0000	68.6807
969.5000	61.1431
970.0000	57.995
970.5000	56.6056
971.0000	55.7437
971.5000	55.1875
972.0000	54.743
972.5000	60.5842
973.0000	74.596
973.5000	81.7232
974.0000	82.1816
974.5000	82.3964
975.0000	82.5203
975.5000	82.6078
976.0000	82.6706
976.5000	78.9194
977.0000	69.2
977.5000	61.0749
978.0000	58.0864
978.5000	56.5909
979.0000	55.7315
979.5000	55.18
980.0000	54.7366
980.5000	60.7616
981.0000	74.8107
981.5000	81.6718
982.0000	82.1797
982.5000	82.3852
983.0000	82.5189
983.5000	82.6073
984.0000	82.6772
984.5000	78.8119
985.0000	69.0421
985.5000	61.0026
986.0000	58.0547
986.5000	56.5744
987.0000	55.7666
987.5000	55.1765
988.0000	54.7294
988.5000	60.9297
989.0000	75.0138
989.5000	81.68
990.0000	82.1853
[truncated: 1,649 more rows]
