# Supplementary material for: Data on characterization and electrochemical analysis of zinc oxide and tungsten trioxide as counter electrodes for electrochromic devices
Source: Data Brief. 2020 Jun 20;31:105891. doi: 10.1016/j.dib.2020.105891 (PMC7326711; doi:10.1016/j.dib.2020.105891)
Supplement: Supplementary file 1 [file mmc1.zip › Raw data/Figure 4/Transmittance of WO3-PA/Transmittance_1.txt]

TITLE
DATA TYPE	ULTRAVIOLET SPECTRUM
ORIGIN	JASCO
OWNER
DATE	18/06/17
TIME	02:53:31
SPECTROMETER/DATA SYSTEM
LOCALE	1042
RESOLUTION
DELTAX	0.5
XUNITS	SEC
YUNITS	TRANSMITTANCE
FIRSTX	0.0000
LASTX	15000.0000
NPOINTS	30001
FIRSTY	63.61468
MAXY	84.99158
MINY	53.17980
XYDATA
0.0000	63.6147
0.5000	62.6443
1.0000	61.9144
1.5000	61.3783
2.0000	61.6277
2.5000	71.5168
3.0000	82.7061
3.5000	84.5954
4.0000	84.7852
4.5000	84.8868
5.0000	84.9492
5.5000	84.9916
6.0000	84.6585
6.5000	78.0556
7.0000	68.9315
7.5000	64.9774
8.0000	63.1566
8.5000	62.1831
9.0000	61.4712
9.5000	60.9551
10.0000	61.3099
10.5000	70.6762
11.0000	82.7036
11.5000	84.5936
12.0000	84.788
12.5000	84.8848
13.0000	84.9419
13.5000	84.9858
14.0000	84.6096
14.5000	77.8927
15.0000	69.1484
15.5000	64.8304
16.0000	63.0921
16.5000	62.0486
17.0000	61.3361
17.5000	60.8206
18.0000	61.258
18.5000	70.7324
19.0000	82.7428
19.5000	84.5576
20.0000	84.7729
20.5000	84.8677
21.0000	84.9277
21.5000	84.9716
22.0000	84.5516
22.5000	77.7364
23.0000	69.0185
23.5000	64.7446
24.0000	63.0205
24.5000	61.9855
25.0000	61.3175
25.5000	60.7762
26.0000	61.3042
26.5000	70.8914
27.0000	82.8318
27.5000	84.5685
28.0000	84.7786
28.5000	84.8707
29.0000	84.9321
29.5000	84.9684
30.0000	84.4991
30.5000	78.1334
31.0000	68.9043
31.5000	64.7008
32.0000	62.998
32.5000	61.9653
33.0000	61.2992
33.5000	60.7649
34.0000	61.0604
34.5000	71.0555
35.0000	82.5188
35.5000	84.5682
36.0000	84.7762
36.5000	84.8779
37.0000	84.9438
37.5000	84.9865
38.0000	84.474
38.5000	78.0225
39.0000	68.818
39.5000	64.8227
40.0000	62.9929
40.5000	61.9751
41.0000	61.3183
41.5000	60.7828
42.0000	61.1534
42.5000	71.2505
43.0000	82.6248
43.5000	84.5753
44.0000	84.7677
44.5000	84.8726
45.0000	84.9308
45.5000	84.9736
46.0000	84.4129
46.5000	77.8936
47.0000	68.7266
47.5000	64.7889
48.0000	62.975
48.5000	62.0163
49.0000	61.3197
49.5000	60.82
50.0000	61.2516
50.5000	71.4157
51.0000	82.7159
51.5000	84.58
52.0000	84.7663
52.5000	84.8698
53.0000	84.928
53.5000	84.9705
54.0000	84.5631
54.5000	77.7534
55.0000	68.6286
55.5000	64.7489
56.0000	62.9611
56.5000	62.0087
57.0000	61.3142
57.5000	60.8195
58.0000	61.3363
58.5000	70.8611
59.0000	82.7855
59.5000	84.5464
60.0000	84.7599
60.5000	84.8672
61.0000	84.9265
61.5000	84.9676
62.0000	84.5063
62.5000	77.6139
63.0000	68.9226
63.5000	64.7219
64.0000	63.0297
64.5000	62.0129
65.0000	61.326
65.5000	60.8265
66.0000	61.4158
66.5000	71.0313
67.0000	82.8642
67.5000	84.5444
68.0000	84.7413
68.5000	84.8304
69.0000	84.8919
69.5000	84.9324
70.0000	84.4189
70.5000	77.4575
71.0000	68.8041
71.5000	64.6601
72.0000	62.9878
72.5000	61.9812
73.0000	61.3317
73.5000	60.8032
74.0000	61.1604
74.5000	71.1759
75.0000	82.9099
75.5000	84.5095
76.0000	84.7115
76.5000	84.805
77.0000	84.8643
77.5000	84.9025
78.0000	84.3505
78.5000	77.8593
79.0000	68.6965
79.5000	64.6112
80.0000	62.9595
80.5000	61.9562
81.0000	61.3104
81.5000	60.7874
82.0000	61.2249
82.5000	71.3295
83.0000	82.6062
83.5000	84.489
84.0000	84.6921
84.5000	84.782
85.0000	84.8405
85.5000	84.8819
86.0000	84.2858
86.5000	77.7064
87.0000	68.5875
87.5000	64.7087
88.0000	62.9242
88.5000	61.9793
89.0000	61.2958
89.5000	60.7792
90.0000	61.2999
90.5000	71.5215
91.0000	82.7035
91.5000	84.5077
92.0000	84.6922
92.5000	84.7931
93.0000	84.856
93.5000	84.903
94.0000	84.2424
94.5000	77.5914
95.0000	68.5069
95.5000	64.6736
96.0000	62.9064
96.5000	61.9698
97.0000	61.2883
97.5000	60.8015
98.0000	61.3758
98.5000	71.6848
99.0000	82.8018
99.5000	84.5239
100.0000	84.7064
100.5000	84.8083
101.0000	84.8695
101.5000	84.9111
102.0000	84.4151
102.5000	77.4653
103.0000	68.7874
103.5000	64.6292
104.0000	62.883
104.5000	61.9517
105.0000	61.2715
105.5000	60.7811
106.0000	61.4424
106.5000	71.1219
107.0000	82.8747
107.5000	84.5021
108.0000	84.7052
108.5000	84.8067
109.0000	84.8621
109.5000	84.9056
110.0000	84.3653
110.5000	77.332
111.0000	68.6841
111.5000	64.5797
112.0000	62.9229
112.5000	61.9208
113.0000	61.2385
113.5000	60.7518
114.0000	61.5054
114.5000	71.2786
115.0000	82.9276
115.5000	84.478
116.0000	84.6745
116.5000	84.7645
117.0000	84.821
117.5000	84.8564
118.0000	84.2706
118.5000	77.1539
119.0000	68.5491
119.5000	64.504
120.0000	62.8574
120.5000	61.8592
121.0000	61.2195
121.5000	60.702
122.0000	61.2014
122.5000	71.3965
123.0000	82.9554
123.5000	84.4346
124.0000	84.6327
124.5000	84.7252
125.0000	84.7922
125.5000	84.8305
126.0000	84.1811
126.5000	77.5393
127.0000	68.4284
127.5000	64.4292
128.0000	62.8027
128.5000	61.8139
129.0000	61.1749
129.5000	60.6612
130.0000	61.247
130.5000	71.5274
131.0000	82.6787
131.5000	84.4261
132.0000	84.6092
132.5000	84.7082
133.0000	84.7688
133.5000	84.8066
134.0000	84.1076
134.5000	77.3889
135.0000	68.3161
135.5000	64.5232
136.0000	62.7726
136.5000	61.8355
137.0000	61.1558
137.5000	60.6481
138.0000	61.3114
138.5000	71.699
139.0000	82.7584
139.5000	84.4216
140.0000	84.5992
140.5000	84.693
141.0000	84.7453
141.5000	84.7849
142.0000	84.0187
142.5000	77.2273
143.0000	68.1959
143.5000	64.4506
144.0000	62.7164
144.5000	61.791
145.0000	61.1208
145.5000	60.6353
146.0000	61.3664
146.5000	71.0895
147.0000	82.7825
147.5000	84.3751
148.0000	84.5573
148.5000	84.6543
149.0000	84.7146
149.5000	84.756
150.0000	84.1761
150.5000	77.0829
151.0000	68.4688
151.5000	64.4127
152.0000	62.6954
152.5000	61.7759
153.0000	61.1045
153.5000	60.6242
154.0000	61.4528
154.5000	71.2587
155.0000	82.8571
155.5000	84.3595
156.0000	84.5599
156.5000	84.6567
157.0000	84.7132
157.5000	84.7515
158.0000	84.1162
158.5000	76.9465
159.0000	68.3731
159.5000	64.3727
160.0000	62.7508
160.5000	61.7641
161.0000	61.1283
161.5000	60.6146
162.0000	61.5394
162.5000	71.4486
163.0000	82.9456
163.5000	84.3824
164.0000	84.5869
164.5000	84.6804
165.0000	84.7419
165.5000	84.7817
166.0000	84.1027
166.5000	76.856
167.0000	68.3153
167.5000	64.3663
168.0000	62.7543
168.5000	61.7722
169.0000	61.1422
169.5000	60.6323
170.0000	61.2757
170.5000	71.636
171.0000	83.0569
171.5000	84.4126
172.0000	84.5956
172.5000	84.6842
173.0000	84.7437
173.5000	84.7873
174.0000	84.0446
174.5000	77.2678
175.0000	68.2167
175.5000	64.4602
176.0000	62.7133
176.5000	61.7412
177.0000	61.1126
177.5000	60.6034
178.0000	61.3398
178.5000	71.7825
179.0000	82.7773
179.5000	84.3877
180.0000	84.5673
180.5000	84.6634
181.0000	84.7214
181.5000	84.7607
182.0000	83.9648
182.5000	77.1192
183.0000	68.1044
183.5000	64.4027
184.0000	62.6867
184.5000	61.7655
185.0000	61.0984
185.5000	60.5948
186.0000	61.4278
186.5000	71.9475
187.0000	82.8413
187.5000	84.3734
188.0000	84.5515
188.5000	84.6467
189.0000	84.7054
189.5000	84.7504
190.0000	84.1366
190.5000	76.9758
191.0000	68.0146
191.5000	64.3623
192.0000	62.658
192.5000	61.7458
193.0000	61.0767
193.5000	60.6011
194.0000	61.5067
194.5000	71.3901
195.0000	82.9137
195.5000	84.3702
196.0000	84.5471
196.5000	84.6486
197.0000	84.7014
197.5000	84.7363
198.0000	84.0582
198.5000	76.8245
199.0000	68.2755
199.5000	64.3109
200.0000	62.6262
200.5000	61.7132
201.0000	61.0473
201.5000	60.572
202.0000	61.5712
202.5000	71.535
203.0000	82.9537
203.5000	84.3216
204.0000	84.5104
204.5000	84.6009
205.0000	84.6575
205.5000	84.698
206.0000	83.9716
206.5000	76.6686
207.0000	68.1589
207.5000	64.2534
208.0000	62.6579
208.5000	61.686
209.0000	61.062
209.5000	60.5573
210.0000	61.6533
210.5000	71.6894
211.0000	83.004
211.5000	84.3164
212.0000	84.5022
212.5000	84.5872
213.0000	84.6417
213.5000	84.6781
214.0000	83.8967
214.5000	76.5199
215.0000	68.0634
215.5000	64.2092
216.0000	62.6319
216.5000	61.6707
217.0000	61.052
217.5000	60.5503
218.0000	61.362
218.5000	71.8763
219.0000	82.7618
219.5000	84.3164
220.0000	84.5016
220.5000	84.5923
221.0000	84.6476
221.5000	84.6856
222.0000	83.8501
222.5000	76.9524
223.0000	67.9818
223.5000	64.3194
224.0000	62.6196
224.5000	61.6611
225.0000	61.0411
225.5000	60.5442
226.0000	61.4553
226.5000	72.0586
227.0000	82.8603
227.5000	84.3389
228.0000	84.5153
228.5000	84.6085
229.0000	84.6586
229.5000	84.6997
230.0000	83.7978
230.5000	76.8257
231.0000	67.9039
231.5000	64.2914
232.0000	62.6063
232.5000	61.7042
233.0000	61.0473
233.5000	60.5785
234.0000	61.5564
234.5000	72.224
235.0000	82.9385
235.5000	84.3418
236.0000	84.5161
236.5000	84.611
237.0000	84.6653
237.5000	84.7073
238.0000	83.9904
238.5000	76.6964
239.0000	67.8198
239.5000	64.2594
240.0000	62.5933
240.5000	61.6974
241.0000	61.0409
241.5000	60.5696
242.0000	61.6415
242.5000	71.6529
243.0000	82.9957
243.5000	84.3459
244.0000	84.5104
244.5000	84.6004
245.0000	84.6588
245.5000	84.7041
246.0000	83.9336
246.5000	76.5655
247.0000	68.0854
247.5000	64.2217
248.0000	62.6409
248.5000	61.6769
249.0000	61.0236
249.5000	60.5635
250.0000	61.7473
250.5000	71.8452
251.0000	83.054
251.5000	84.3192
252.0000	84.5115
252.5000	84.6037
253.0000	84.6603
253.5000	84.6974
254.0000	83.8727
254.5000	76.4323
255.0000	68.0009
255.5000	64.1887
256.0000	62.6231
256.5000	61.6744
257.0000	61.0548
257.5000	60.5565
258.0000	61.8427
258.5000	72.0215
259.0000	83.1226
259.5000	84.3308
260.0000	84.521
260.5000	84.6076
261.0000	84.6673
261.5000	84.7068
262.0000	83.816
262.5000	76.8528
263.0000	67.9046
263.5000	64.1482
264.0000	62.6022
264.5000	61.6607
265.0000	61.0475
265.5000	60.5534
266.0000	61.5364
266.5000	72.1836
267.0000	82.9076
267.5000	84.3388
268.0000	84.5227
268.5000	84.6052
269.0000	84.6608
269.5000	84.695
270.0000	83.7429
270.5000	76.7165
271.0000	67.8229
271.5000	64.2533
272.0000	62.5824
272.5000	61.6395
273.0000	61.0301
273.5000	60.5364
274.0000	61.6061
274.5000	72.3335
275.0000	82.9542
275.5000	84.3158
276.0000	84.4817
276.5000	84.5737
277.0000	84.6297
277.5000	84.6654
278.0000	83.6464
278.5000	76.5496
279.0000	67.7112
279.5000	64.1892
280.0000	62.5363
280.5000	61.645
281.0000	60.9933
281.5000	60.5263
282.0000	61.6778
282.5000	72.4759
283.0000	82.9619
283.5000	84.2548
284.0000	84.4226
284.5000	84.5102
285.0000	84.5595
285.5000	84.6007
286.0000	83.7855
286.5000	76.3643
287.0000	67.5794
287.5000	64.1034
288.0000	62.4722
288.5000	61.5905
289.0000	60.945
289.5000	60.4884
290.0000	61.7495
290.5000	71.8841
291.0000	82.9857
291.5000	84.2055
292.0000	84.3892
292.5000	84.4855
293.0000	84.5432
293.5000	84.5836
294.0000	83.7083
294.5000	76.2215
295.0000	67.8354
295.5000	64.0694
296.0000	62.519
296.5000	61.5748
297.0000	60.9359
297.5000	60.4793
298.0000	61.842
298.5000	72.0403
299.0000	83.0331
299.5000	84.1932
300.0000	84.3773
300.5000	84.4682
301.0000	84.5318
301.5000	84.5672
302.0000	83.6252
302.5000	76.0704
303.0000	67.7349
303.5000	64.0257
304.0000	62.4918
304.5000	61.5543
305.0000	60.9474
305.5000	60.4589
306.0000	61.5179
306.5000	72.2032
307.0000	83.094
307.5000	84.1989
308.0000	84.3779
308.5000	84.4672
309.0000	84.5321
309.5000	84.5698
310.0000	83.5681
310.5000	76.4999
311.0000	67.6503
311.5000	63.9905
312.0000	62.4744
312.5000	61.545
313.0000	60.9452
313.5000	60.4555
314.0000	61.605
314.5000	72.3717
315.0000	82.8847
315.5000	84.197
316.0000	84.3729
316.5000	84.4615
317.0000	84.5225
317.5000	84.5642
318.0000	83.5054
318.5000	76.3631
319.0000	67.5701
319.5000	64.0899
320.0000	62.4613
320.5000	61.5839
321.0000	60.9429
321.5000	60.4638
322.0000	61.7299
322.5000	72.5663
323.0000	82.9755
323.5000	84.2256
324.0000	84.3913
324.5000	84.48
325.0000	84.5368
325.5000	84.5765
326.0000	83.4504
326.5000	76.2498
327.0000	67.4984
327.5000	64.0645
328.0000	62.4467
328.5000	61.5739
329.0000	60.9392
329.5000	60.4871
330.0000	61.8289
330.5000	72.7467
331.0000	83.0251
331.5000	84.2196
332.0000	84.3886
332.5000	84.4755
333.0000	84.5289
333.5000	84.5722
334.0000	83.6545
334.5000	76.0992
335.0000	67.7572
335.5000	64.0315
336.0000	62.4315
336.5000	61.5646
337.0000	60.9296
337.5000	60.4807
338.0000	61.9282
338.5000	72.1483
339.0000	83.0938
339.5000	84.2067
340.0000	84.3828
340.5000	84.474
341.0000	84.5285
341.5000	84.5707
342.0000	83.5823
342.5000	75.968
343.0000	67.6559
343.5000	63.9846
344.0000	62.4705
344.5000	61.5445
345.0000	60.9197
345.5000	60.4735
346.0000	62.0316
346.5000	72.3494
347.0000	83.1335
347.5000	84.1978
348.0000	84.377
348.5000	84.4603
349.0000	84.52
349.5000	84.5596
350.0000	83.515
350.5000	75.8328
351.0000	67.5694
351.5000	63.9499
352.0000	62.4526
352.5000	61.5373
353.0000	60.9435
353.5000	60.4654
354.0000	61.7013
354.5000	72.5021
355.0000	83.1867
355.5000	84.1948
356.0000	84.365
356.5000	84.4445
357.0000	84.5018
357.5000	84.5418
358.0000	83.4306
358.5000	76.2392
359.0000	67.4804
359.5000	63.9078
360.0000	62.4214
360.5000	61.5091
361.0000	60.9174
361.5000	60.4449
362.0000	61.7922
362.5000	72.6884
363.0000	82.9729
363.5000	84.1802
364.0000	84.3492
364.5000	84.4417
365.0000	84.5012
365.5000	84.5391
366.0000	83.3482
366.5000	76.0838
367.0000	67.3871
367.5000	63.9957
368.0000	62.3927
368.5000	61.5309
369.0000	60.9008
369.5000	60.4289
370.0000	61.8799
370.5000	72.8219
371.0000	83.0344
371.5000	84.1754
372.0000	84.3356
372.5000	84.4247
373.0000	84.482
373.5000	84.5244
374.0000	83.2771
374.5000	75.9576
375.0000	67.2982
375.5000	63.952
376.0000	62.3658
376.5000	61.5117
377.0000	60.8879
377.5000	60.442
378.0000	61.9799
378.5000	72.2693
379.0000	83.087
379.5000	84.181
380.0000	84.3378
380.5000	84.4219
381.0000	84.4698
381.5000	84.5104
382.0000	83.4784
382.5000	75.806
383.0000	67.5411
383.5000	63.9024
384.0000	62.3298
384.5000	61.4779
385.0000	60.857
385.5000	60.4157
386.0000	62.066
386.5000	72.4305
387.0000	83.1093
387.5000	84.1266
388.0000	84.3029
388.5000	84.3925
389.0000	84.4426
389.5000	84.4848
390.0000	83.3922
390.5000	75.6566
391.0000	67.4369
391.5000	63.8527
392.0000	62.362
392.5000	61.4487
393.0000	60.8606
393.5000	60.3886
394.0000	62.1548
394.5000	72.5729
395.0000	83.1495
395.5000	84.1149
396.0000	84.2857
396.5000	84.3738
397.0000	84.4306
397.5000	84.4643
398.0000	83.2989
398.5000	75.499
399.0000	67.333
399.5000	63.8004
400.0000	62.3268
400.5000	61.4235
401.0000	60.8367
401.5000	60.3678
402.0000	61.7975
402.5000	72.7386
403.0000	83.1777
403.5000	84.1081
404.0000	84.281
404.5000	84.3674
405.0000	84.4292
405.5000	84.4648
406.0000	83.2268
406.5000	75.9201
407.0000	67.2452
407.5000	63.8806
408.0000	62.2932
408.5000	61.4005
409.0000	60.8233
409.5000	60.355
410.0000	61.8805
410.5000	72.8961
411.0000	83.008
411.5000	84.1148
412.0000	84.2759
412.5000	84.3618
413.0000	84.4203
413.5000	84.4591
414.0000	83.1534
414.5000	75.7751
415.0000	67.1552
415.5000	63.8409
416.0000	62.2699
416.5000	61.416
417.0000	60.7929
417.5000	60.3293
418.0000	61.9828
418.5000	73.0784
419.0000	83.0521
419.5000	84.1013
420.0000	84.2595
420.5000	84.3471
421.0000	84.3964
421.5000	84.4354
422.0000	83.3543
422.5000	75.6217
423.0000	67.0555
423.5000	63.7813
424.0000	62.2213
424.5000	61.376
425.0000	60.7644
425.5000	60.3283
426.0000	62.0685
426.5000	72.4875
427.0000	83.0833
427.5000	84.0818
428.0000	84.2407
428.5000	84.3329
429.0000	84.3879
429.5000	84.424
430.0000	83.2702
430.5000	75.4701
431.0000	67.2849
431.5000	63.7335
432.0000	62.1897
432.5000	61.3494
433.0000	60.7312
433.5000	60.2943
434.0000	62.1466
434.5000	72.6185
435.0000	83.1172
435.5000	84.0516
436.0000	84.2161
436.5000	84.2958
437.0000	84.3538
437.5000	84.3884
438.0000	83.1677
438.5000	75.3082
439.0000	67.1728
439.5000	63.6657
440.0000	62.2049
440.5000	61.3041
441.0000	60.7241
441.5000	60.2609
442.0000	62.2315
442.5000	72.7775
443.0000	83.1426
443.5000	84.0311
444.0000	84.2013
444.5000	84.2884
445.0000	84.3427
445.5000	84.3801
446.0000	83.0909
446.5000	75.1581
447.0000	67.0819
447.5000	63.6202
448.0000	62.1666
448.5000	61.2706
449.0000	60.6944
449.5000	60.2356
450.0000	61.8545
450.5000	72.9328
451.0000	82.9623
451.5000	84.0336
452.0000	84.1984
452.5000	84.2795
453.0000	84.3361
453.5000	84.3717
454.0000	83.0136
454.5000	75.5832
455.0000	66.9874
455.5000	63.6994
456.0000	62.1358
456.5000	61.2471
457.0000	60.6733
457.5000	60.2146
458.0000	61.9518
458.5000	73.098
459.0000	83.0063
459.5000	84.019
460.0000	84.1821
460.5000	84.2695
461.0000	84.3227
461.5000	84.3578
462.0000	82.9263
462.5000	75.435
463.0000	66.8906
463.5000	63.6414
464.0000	62.0907
464.5000	61.253
465.0000	60.6383
465.5000	60.2028
466.0000	62.0368
466.5000	73.2637
467.0000	83.0377
467.5000	84.0083
468.0000	84.1648
468.5000	84.2468
469.0000	84.2989
469.5000	84.3411
470.0000	83.1393
470.5000	75.281
471.0000	66.796
471.5000	63.5883
472.0000	62.0547
472.5000	61.217
473.0000	60.6073
473.5000	60.1745
474.0000	62.1166
474.5000	72.6484
475.0000	83.0698
475.5000	83.9931
476.0000	84.148
476.5000	84.2311
477.0000	84.2829
477.5000	84.3251
478.0000	83.0513
478.5000	75.131
479.0000	67.0126
479.5000	63.5307
480.0000	62.0702
480.5000	61.1756
481.0000	60.5703
481.5000	60.1415
482.0000	62.212
482.5000	72.8202
483.0000	83.0976
483.5000	83.9558
484.0000	84.1204
484.5000	84.2022
485.0000	84.2572
485.5000	84.2963
486.0000	82.9524
486.5000	74.9733
487.0000	66.9086
487.5000	63.4754
488.0000	62.0292
488.5000	61.1395
489.0000	60.5673
489.5000	60.112
490.0000	62.311
490.5000	72.9674
491.0000	83.1178
491.5000	83.9344
492.0000	84.1006
492.5000	84.1781
493.0000	84.2339
493.5000	84.2756
494.0000	82.8647
494.5000	75.3882
495.0000	66.8095
495.5000	63.4153
496.0000	61.987
496.5000	61.1001
497.0000	60.5325
497.5000	60.078
498.0000	61.9157
498.5000	73.1172
499.0000	82.9362
499.5000	83.9109
500.0000	84.0678
500.5000	84.1505
501.0000	84.2113
501.5000	84.2505
502.0000	82.7556
502.5000	75.2205
503.0000	66.7035
503.5000	63.4824
504.0000	61.9405
504.5000	61.0644
505.0000	60.4998
505.5000	60.0518
506.0000	61.9965
506.5000	73.2689
507.0000	82.9675
507.5000	83.8929
508.0000	84.0501
508.5000	84.1387
509.0000	84.1894
509.5000	84.2325
510.0000	82.6625
510.5000	75.0723
511.0000	66.6179
511.5000	63.4345
512.0000	61.9061
512.5000	61.0787
513.0000	60.4793
513.5000	60.0542
514.0000	62.0938
514.5000	73.4211
515.0000	83.0011
515.5000	83.8874
516.0000	84.0397
516.5000	84.1275
517.0000	84.1762
517.5000	84.214
518.0000	82.8859
518.5000	74.9055
519.0000	66.5245
519.5000	63.3819
520.0000	61.8719
520.5000	61.047
521.0000	60.4508
521.5000	60.0312
522.0000	62.1971
522.5000	72.8499
523.0000	83.0433
523.5000	83.8784
524.0000	84.0446
524.5000	84.1395
525.0000	84.1988
525.5000	84.2371
526.0000	82.8423
526.5000	74.7999
527.0000	66.7673
527.5000	63.3617
528.0000	61.9342
528.5000	61.0503
529.0000	60.4543
529.5000	60.0368
530.0000	62.3388
530.5000	73.0436
531.0000	83.1174
531.5000	83.9018
532.0000	84.0613
532.5000	84.1476
533.0000	84.2098
533.5000	84.2504
534.0000	82.7776
534.5000	74.6697
535.0000	66.6873
535.5000	63.3247
536.0000	61.9073
536.5000	61.0295
537.0000	60.4717
537.5000	60.0308
538.0000	61.955
538.5000	73.2169
539.0000	83.155
539.5000	83.9107
540.0000	84.0746
540.5000	84.1568
541.0000	84.2123
541.5000	84.2515
542.0000	82.7001
542.5000	75.1003
543.0000	66.6134
543.5000	63.2895
544.0000	61.8855
544.5000	61.0186
545.0000	60.4655
545.5000	60.024
546.0000	62.0643
546.5000	73.3836
547.0000	83.0138
547.5000	83.9128
548.0000	84.0749
548.5000	84.1535
549.0000	84.2064
549.5000	84.2441
550.0000	82.6152
550.5000	74.9657
551.0000	66.5429
551.5000	63.384
552.0000	61.8708
552.5000	61.0511
553.0000	60.4619
553.5000	60.0258
554.0000	62.192
554.5000	73.5692
555.0000	83.0643
555.5000	83.9185
556.0000	84.0682
556.5000	84.1455
557.0000	84.1985
557.5000	84.2363
558.0000	82.5306
558.5000	74.8229
559.0000	66.4561
559.5000	63.343
560.0000	61.8499
560.5000	61.0377
561.0000	60.448
561.5000	60.0375
562.0000	62.3107
562.5000	73.7476
563.0000	83.1015
563.5000	83.913
564.0000	84.0597
564.5000	84.1455
565.0000	84.1986
565.5000	84.2409
566.0000	82.784
566.5000	74.6909
567.0000	66.6944
567.5000	63.3221
568.0000	61.8405
568.5000	61.0368
569.0000	60.4524
569.5000	60.0397
570.0000	62.4396
570.5000	73.1705
571.0000	83.1354
571.5000	83.8949
572.0000	84.0548
572.5000	84.1448
573.0000	84.2012
573.5000	84.241
574.0000	82.7005
574.5000	74.5427
575.0000	66.6136
575.5000	63.2855
576.0000	61.8801
576.5000	61.0193
577.0000	60.4415
577.5000	60.0366
578.0000	62.5466
578.5000	73.3447
579.0000	83.1718
579.5000	83.8917
580.0000	84.0511
580.5000	84.1296
581.0000	84.1841
581.5000	84.2243
582.0000	82.6124
582.5000	74.3997
583.0000	66.5344
583.5000	63.2457
584.0000	61.861
584.5000	61.0064
585.0000	60.4584
585.5000	60.0248
586.0000	62.165
586.5000	73.523
587.0000	83.2026
587.5000	83.8888
588.0000	84.0438
588.5000	84.1225
589.0000	84.1771
589.5000	84.2124
590.0000	82.5274
590.5000	74.8329
591.0000	66.4537
591.5000	63.2166
592.0000	61.8426
592.5000	60.9975
593.0000	60.4538
593.5000	60.0291
594.0000	62.2947
594.5000	73.6995
595.0000	83.0692
595.5000	83.8864
596.0000	84.0323
596.5000	84.1209
597.0000	84.1758
597.5000	84.2121
598.0000	82.4519
598.5000	74.7002
599.0000	66.3823
599.5000	63.3055
600.0000	61.8244
600.5000	61.0216
601.0000	60.4437
601.5000	60.0149
602.0000	62.4005
602.5000	73.8808
603.0000	83.1044
603.5000	83.8833
604.0000	84.0289
604.5000	84.1156
605.0000	84.1687
605.5000	84.2067
606.0000	82.3555
606.5000	74.5485
607.0000	66.2955
607.5000	63.2605
608.0000	61.7959
608.5000	61.0023
609.0000	60.4287
609.5000	60.0286
610.0000	62.513
610.5000	73.2842
611.0000	83.1283
611.5000	83.8679
612.0000	84.013
612.5000	84.0932
613.0000	84.142
613.5000	84.1825
614.0000	82.5939
614.5000	74.3931
615.0000	66.5118
615.5000	63.2208
616.0000	61.773
616.5000	60.9843
617.0000	60.4127
617.5000	60.0135
618.0000	62.6282
618.5000	73.4684
619.0000	83.1612
619.5000	83.8533
620.0000	84.0111
620.5000	84.0924
621.0000	84.1363
621.5000	84.1741
622.0000	82.5067
622.5000	74.2461
623.0000	66.4314
623.5000	63.1812
624.0000	61.8078
624.5000	60.9635
625.0000	60.4274
625.5000	60.0043
626.0000	62.7547
626.5000	73.618
627.0000	83.1902
627.5000	83.845
628.0000	84.0016
628.5000	84.0823
629.0000	84.1439
629.5000	84.1846
630.0000	82.4444
630.5000	74.1263
631.0000	66.3605
631.5000	63.155
632.0000	61.7936
632.5000	60.9542
633.0000	60.4221
633.5000	60.0021
634.0000	62.3588
634.5000	73.821
635.0000	83.2288
635.5000	83.8525
636.0000	84.0024
636.5000	84.0802
637.0000	84.1381
637.5000	84.1745
638.0000	82.34
638.5000	74.5456
639.0000	66.2729
639.5000	63.2275
640.0000	61.7635
640.5000	60.9349
641.0000	60.4071
641.5000	59.9903
642.0000	62.4739
642.5000	73.9801
643.0000	83.0907
643.5000	83.8405
644.0000	83.9871
644.5000	84.0704
645.0000	84.1225
645.5000	84.1601
646.0000	82.2461
646.5000	74.3895
647.0000	66.1854
647.5000	63.1812
648.0000	61.7328
648.5000	60.947
649.0000	60.3851
649.5000	59.9682
650.0000	62.5682
650.5000	74.1289
651.0000	83.1044
651.5000	83.8193
652.0000	83.9622
652.5000	84.0481
653.0000	84.1043
653.5000	84.1433
654.0000	82.488
654.5000	74.237
655.0000	66.1035
655.5000	63.1407
656.0000	61.7051
656.5000	60.9276
657.0000	60.3626
657.5000	59.9696
658.0000	62.69
658.5000	73.5345
659.0000	83.133
659.5000	83.8091
660.0000	83.9474
660.5000	84.0401
661.0000	84.0928
661.5000	84.1235
662.0000	82.3953
662.5000	74.0875
663.0000	66.3087
663.5000	63.0941
664.0000	61.6704
664.5000	60.9007
665.0000	60.3404
665.5000	59.9508
666.0000	62.8115
666.5000	73.7085
667.0000	83.1284
667.5000	83.7675
668.0000	83.9267
668.5000	84.0033
669.0000	84.0609
669.5000	84.1008
670.0000	82.2862
670.5000	73.9239
671.0000	66.2201
671.5000	63.0495
672.0000	61.7059
672.5000	60.879
673.0000	60.3521
673.5000	59.9421
674.0000	62.925
674.5000	73.8624
675.0000	83.1631
675.5000	83.765
676.0000	83.9113
676.5000	83.9872
677.0000	84.0466
677.5000	84.0903
678.0000	82.1983
678.5000	73.7735
679.0000	66.133
679.5000	63.0049
680.0000	61.6734
680.5000	60.8576
681.0000	60.3412
681.5000	59.9347
682.0000	62.5118
682.5000	74.0246
683.0000	83.0244
683.5000	83.7478
684.0000	83.8961
684.5000	83.9743
685.0000	84.0326
685.5000	84.0777
686.0000	82.1041
686.5000	74.2127
687.0000	66.0731
687.5000	63.107
688.0000	61.6734
688.5000	60.8611
689.0000	60.3477
689.5000	59.949
690.0000	62.66
690.5000	74.2461
691.0000	83.0765
691.5000	83.7605
692.0000	83.9007
692.5000	83.9876
693.0000	84.0446
693.5000	84.0868
694.0000	82.0275
694.5000	74.0852
695.0000	66.0042
695.5000	63.0758
696.0000	61.6618
696.5000	60.9002
697.0000	60.3504
697.5000	59.9658
698.0000	62.7898
698.5000	74.405
699.0000	83.1042
699.5000	83.7567
700.0000	83.8969
700.5000	83.978
701.0000	84.0311
701.5000	84.0722
702.0000	82.2772
702.5000	73.9345
703.0000	65.9321
703.5000	63.0418
704.0000	61.6414
704.5000	60.882
705.0000	60.3341
705.5000	59.9598
706.0000	62.9221
706.5000	73.8362
707.0000	83.1298
707.5000	83.7468
708.0000	83.8858
708.5000	83.9684
709.0000	84.0201
709.5000	84.0607
710.0000	82.1905
710.5000	73.7904
711.0000	66.1432
711.5000	63.0171
712.0000	61.6931
712.5000	60.8813
713.0000	60.3391
713.5000	59.9617
714.0000	63.0504
714.5000	73.9964
715.0000	83.1587
715.5000	83.7433
716.0000	83.8934
716.5000	83.9636
717.0000	84.0123
717.5000	84.0545
718.0000	82.1004
718.5000	73.6513
719.0000	66.0728
719.5000	62.9851
720.0000	61.6771
720.5000	60.8695
721.0000	60.3555
721.5000	59.9539
722.0000	63.1739
722.5000	74.1739
723.0000	83.1756
723.5000	83.7294
724.0000	83.8761
724.5000	83.9542
725.0000	84.0126
725.5000	84.0483
726.0000	82.0066
726.5000	74.0837
727.0000	66.0001
727.5000	62.9586
728.0000	61.6562
728.5000	60.8525
729.0000	60.3456
729.5000	59.9481
730.0000	62.7596
730.5000	74.3664
731.0000	83.0603
731.5000	83.7167
732.0000	83.8611
732.5000	83.9385
733.0000	83.9921
733.5000	84.0286
734.0000	81.9049
734.5000	73.9276
735.0000	65.9241
735.5000	63.0374
736.0000	61.6448
736.5000	60.8515
737.0000	60.3507
737.5000	59.9564
738.0000	62.8951
738.5000	74.5417
739.0000	83.0969
739.5000	83.7231
740.0000	83.8614
740.5000	83.9437
741.0000	83.9947
741.5000	84.0297
742.0000	81.8145
742.5000	73.7974
743.0000	65.8639
743.5000	63.0143
744.0000	61.6314
744.5000	60.8823
745.0000	60.3467
745.5000	59.9756
746.0000	63.0317
746.5000	74.7036
747.0000	83.1137
747.5000	83.7138
748.0000	83.8476
748.5000	83.9225
749.0000	83.9738
749.5000	84.0147
750.0000	82.0832
750.5000	73.656
751.0000	65.7969
751.5000	62.9825
752.0000	61.613
752.5000	60.8725
753.0000	60.3426
753.5000	59.9712
754.0000	63.1514
754.5000	74.1217
755.0000	83.1318
755.5000	83.6858
756.0000	83.8352
756.5000	83.9133
757.0000	83.9618
757.5000	83.9947
758.0000	81.9716
758.5000	73.4946
759.0000	65.9885
759.5000	62.9457
760.0000	61.6494
760.5000	60.8545
761.0000	60.3265
761.5000	59.9571
762.0000	63.2823
762.5000	74.2908
763.0000	83.1408
763.5000	83.6707
764.0000	83.8157
764.5000	83.8928
765.0000	83.9462
765.5000	83.981
766.0000	81.8775
766.5000	73.3517
767.0000	65.9141
767.5000	62.9112
768.0000	61.6316
768.5000	60.8422
769.0000	60.3379
769.5000	59.9446
770.0000	62.8535
770.5000	74.4442
771.0000	83.1515
771.5000	83.6543
772.0000	83.8002
772.5000	83.8709
773.0000	83.9211
773.5000	83.9579
774.0000	81.7682
774.5000	73.7778
775.0000	65.8453
775.5000	62.8803
776.0000	61.6112
776.5000	60.8307
777.0000	60.3299
777.5000	59.9394
778.0000	62.98
778.5000	74.6172
779.0000	83.043
779.5000	83.6471
780.0000	83.7883
780.5000	83.8582
781.0000	83.9141
781.5000	83.9468
782.0000	81.6642
782.5000	73.6234
783.0000	65.7637
783.5000	62.9535
784.0000	61.5889
784.5000	60.8497
785.0000	60.3207
785.5000	59.9346
786.0000	63.1002
786.5000	74.8037
787.0000	83.0756
787.5000	83.6458
788.0000	83.7771
788.5000	83.855
789.0000	83.9039
789.5000	83.9433
790.0000	81.579
790.5000	73.4931
791.0000	65.7018
791.5000	62.923
792.0000	61.5726
792.5000	60.839
793.0000	60.3078
793.5000	59.9387
794.0000	63.2235
794.5000	74.9633
795.0000	83.0952
795.5000	83.6295
796.0000	83.7562
796.5000	83.8391
797.0000	83.8964
797.5000	83.9368
798.0000	81.853
798.5000	73.3384
799.0000	65.8943
799.5000	62.8904
800.0000	61.5534
800.5000	60.8215
801.0000	60.2975
801.5000	59.9305
802.0000	63.3572
802.5000	74.3891
803.0000	83.1052
803.5000	83.6116
804.0000	83.759
804.5000	83.8331
805.0000	83.8775
805.5000	83.9136
806.0000	81.7463
806.5000	73.1877
807.0000	65.8192
807.5000	62.8546
808.0000	61.5854
808.5000	60.8056
809.0000	60.2848
809.5000	59.922
810.0000	63.4811
810.5000	74.5545
811.0000	83.116
811.5000	83.5995
812.0000	83.7388
812.5000	83.8156
813.0000	83.8692
813.5000	83.9066
814.0000	81.6513
814.5000	73.0412
815.0000	65.7508
815.5000	62.8253
816.0000	61.5698
816.5000	60.7949
817.0000	60.3012
817.5000	59.9128
818.0000	63.048
818.5000	74.7129
819.0000	83.1345
819.5000	83.6025
820.0000	83.7474
820.5000	83.8252
821.0000	83.8844
821.5000	83.9172
822.0000	81.5642
822.5000	73.4859
823.0000	65.6869
823.5000	62.7988
824.0000	61.5547
824.5000	60.7849
825.0000	60.2922
825.5000	59.9007
826.0000	63.1716
826.5000	74.9006
827.0000	83.0403
827.5000	83.5919
828.0000	83.7255
828.5000	83.8005
829.0000	83.8535
829.5000	83.8859
830.0000	81.4509
830.5000	73.3292
831.0000	65.6024
831.5000	62.8615
832.0000	61.5219
832.5000	60.7927
833.0000	60.2661
833.5000	59.884
834.0000	63.2918
834.5000	75.0522
835.0000	83.0555
835.5000	83.5836
836.0000	83.7127
836.5000	83.7899
837.0000	83.8342
837.5000	83.8657
838.0000	81.3418
838.5000	73.1813
839.0000	65.5303
839.5000	62.821
840.0000	61.4969
840.5000	60.7747
841.0000	60.2554
841.5000	59.8946
842.0000	63.424
842.5000	74.4614
843.0000	83.0746
843.5000	83.5808
844.0000	83.7095
844.5000	83.784
845.0000	83.8312
845.5000	83.8648
846.0000	81.6285
846.5000	73.0335
847.0000	65.7244
847.5000	62.794
848.0000	61.4831
848.5000	60.7645
849.0000	60.2461
849.5000	59.8826
850.0000	63.5438
850.5000	74.6438
851.0000	83.0955
851.5000	83.5671
852.0000	83.7106
852.5000	83.7921
853.0000	83.8375
853.5000	83.868
854.0000	81.5415
854.5000	72.8952
855.0000	65.6604
855.5000	62.7746
856.0000	61.5333
856.5000	60.7615
857.0000	60.2704
857.5000	59.8782
858.0000	63.6877
858.5000	74.8334
859.0000	83.1198
859.5000	83.5692
860.0000	83.7109
860.5000	83.7855
861.0000	83.8346
861.5000	83.8743
862.0000	81.4652
862.5000	72.7627
863.0000	65.5997
863.5000	62.7434
864.0000	61.5152
864.5000	60.7515
865.0000	60.2621
865.5000	59.8784
866.0000	63.2592
866.5000	75.0239
867.0000	83.1376
867.5000	83.5699
868.0000	83.7117
868.5000	83.7798
869.0000	83.8276
869.5000	83.866
870.0000	81.3695
870.5000	73.2034
871.0000	65.5346
871.5000	62.8241
872.0000	61.5043
872.5000	60.7394
873.0000	60.2556
873.5000	59.8781
874.0000	63.3855
874.5000	75.1816
875.0000	83.0504
875.5000	83.5533
876.0000	83.6833
876.5000	83.7621
877.0000	83.8124
877.5000	83.8478
878.0000	81.2503
878.5000	73.049
879.0000	65.4648
879.5000	62.791
880.0000	61.4781
880.5000	60.7628
881.0000	60.2464
881.5000	59.8688
882.0000	63.5256
882.5000	75.3471
883.0000	83.0604
883.5000	83.5408
884.0000	83.6724
884.5000	83.753
885.0000	83.7994
885.5000	83.8365
886.0000	81.5371
886.5000	72.9046
887.0000	65.4042
887.5000	62.7654
888.0000	61.47
888.5000	60.7563
889.0000	60.2372
889.5000	59.8785
890.0000	63.6485
890.5000	74.7618
891.0000	83.0689
891.5000	83.5358
892.0000	83.6633
892.5000	83.7381
893.0000	83.7879
893.5000	83.8233
894.0000	81.4348
894.5000	72.7611
895.0000	65.5909
895.5000	62.7344
896.0000	61.4525
896.5000	60.7489
897.0000	60.2347
897.5000	59.8708
898.0000	63.7805
898.5000	74.9149
899.0000	83.0663
899.5000	83.5056
900.0000	83.6443
900.5000	83.7133
901.0000	83.7627
901.5000	83.8079
902.0000	81.3341
902.5000	72.6186
903.0000	65.5246
903.5000	62.7054
904.0000	61.4945
904.5000	60.7371
905.0000	60.2503
905.5000	59.8708
906.0000	63.9295
906.5000	75.1073
907.0000	83.0867
907.5000	83.5108
908.0000	83.6475
908.5000	83.7151
909.0000	83.7651
909.5000	83.7959
910.0000	81.2238
910.5000	72.4662
911.0000	65.4621
911.5000	62.6805
912.0000	61.475
912.5000	60.7216
913.0000	60.2385
913.5000	59.8607
914.0000	63.4783
914.5000	75.2623
915.0000	83.0013
915.5000	83.4861
916.0000	83.6157
916.5000	83.691
917.0000	83.7454
917.5000	83.7831
918.0000	81.1177
918.5000	72.8973
919.0000	65.3874
919.5000	62.7521
920.0000	61.4538
920.5000	60.7044
921.0000	60.2253
921.5000	59.8471
922.0000	63.5942
922.5000	75.4373
923.0000	83.0088
923.5000	83.478
924.0000	83.6019
924.5000	83.6815
925.0000	83.7302
925.5000	83.765
926.0000	81.0163
926.5000	72.7524
927.0000	65.3207
927.5000	62.7149
928.0000	61.4334
928.5000	60.7275
929.0000	60.2114
929.5000	59.8544
930.0000	63.7342
930.5000	75.6164
931.0000	83.0173
931.5000	83.4647
932.0000	83.585
932.5000	83.6586
933.0000	83.7077
933.5000	83.7417
934.0000	81.2888
934.5000	72.5951
935.0000	65.2461
935.5000	62.6744
936.0000	61.403
936.5000	60.7065
937.0000	60.1997
937.5000	59.8455
938.0000	63.8665
938.5000	75.0246
939.0000	83.0242
939.5000	83.4539
940.0000	83.5756
940.5000	83.648
941.0000	83.6955
941.5000	83.7366
942.0000	81.1913
942.5000	72.4449
943.0000	65.4361
943.5000	62.6545
944.0000	61.4473
944.5000	60.6941
945.0000	60.1908
945.5000	59.8412
946.0000	63.9985
946.5000	75.1867
947.0000	83.0296
947.5000	83.4358
948.0000	83.5691
948.5000	83.6419
949.0000	83.6952
949.5000	83.7321
950.0000	81.0861
950.5000	72.3001
951.0000	65.3698
951.5000	62.623
952.0000	61.4311
952.5000	60.6832
953.0000	60.2061
953.5000	59.8308
954.0000	64.1326
954.5000	75.3538
955.0000	83.0378
955.5000	83.4301
956.0000	83.5636
956.5000	83.6313
957.0000	83.6802
957.5000	83.7199
958.0000	80.9924
958.5000	72.7447
959.0000	65.3063
959.5000	62.5986
960.0000	61.4198
960.5000	60.6777
961.0000	60.2012
961.5000	59.8261
962.0000	63.6821
962.5000	75.5363
963.0000	82.97
963.5000	83.4191
964.0000	83.5503
964.5000	83.6226
965.0000	83.6672
965.5000	83.7027
966.0000	80.8805
966.5000	72.6003
967.0000	65.2372
967.5000	62.6665
968.0000	61.3961
968.5000	60.6604
969.0000	60.1855
969.5000	59.8121
970.0000	63.8054
970.5000	75.6926
971.0000	82.9784
971.5000	83.4162
972.0000	83.5375
972.5000	83.6146
973.0000	83.6666
973.5000	83.7061
974.0000	80.787
974.5000	72.4682
975.0000	65.1907
975.5000	62.653
976.0000	61.3931
976.5000	60.6961
977.0000	60.1914
977.5000	59.8393
978.0000	63.9596
978.5000	75.8764
979.0000	82.9926
979.5000	83.4127
980.0000	83.5399
980.5000	83.6148
981.0000	83.6658
981.5000	83.7093
982.0000	81.0954
982.5000	72.3231
983.0000	65.1303
983.5000	62.6313
984.0000	61.3874
984.5000	60.6977
985.0000	60.1942
985.5000	59.8432
986.0000	64.1169
986.5000	75.3005
987.0000	83.0121
987.5000	83.4081
988.0000	83.5418
988.5000	83.6231
989.0000	83.6748
989.5000	83.7125
990.0000	80.9993
[truncated: 28,056 more rows]
