# Supplementary material for: Data on characterization and electrochemical analysis of zinc oxide and tungsten trioxide as counter electrodes for electrochromic devices
Source: Data Brief. 2020 Jun 20;31:105891. doi: 10.1016/j.dib.2020.105891 (PMC7326711; doi:10.1016/j.dib.2020.105891)
Supplement: Supplementary file 1 [file mmc1.zip › Raw data/Figure 4/Transmittance of WO3-PA/Transmittance_2.txt]

TITLE
DATA TYPE	ULTRAVIOLET SPECTRUM
ORIGIN	JASCO
OWNER
DATE	18/06/17
TIME	03:17:22
SPECTROMETER/DATA SYSTEM
LOCALE	1042
RESOLUTION
DELTAX	0.5
XUNITS	SEC
YUNITS	TRANSMITTANCE
FIRSTX	0.0000
LASTX	1397.0000
NPOINTS	2795
FIRSTY	54.73122
MAXY	73.02203
MINY	52.70921
XYDATA
0.0000	54.7312
0.5000	53.9422
1.0000	53.5561
1.5000	53.3439
2.0000	53.1936
2.5000	55.8132
3.0000	64.8978
3.5000	72.3386
4.0000	72.7487
4.5000	72.8645
5.0000	72.9279
5.5000	72.9806
6.0000	73.0217
6.5000	71.3506
7.0000	64.3465
7.5000	57.1251
8.0000	54.7098
8.5000	53.9317
9.0000	53.5509
9.5000	53.3367
10.0000	53.1853
10.5000	55.4482
11.0000	65.0183
11.5000	72.2461
12.0000	72.7477
12.5000	72.8644
13.0000	72.9298
13.5000	72.9795
14.0000	73.022
14.5000	71.2778
15.0000	64.2178
15.5000	57.0644
16.0000	54.7694
16.5000	53.9229
17.0000	53.5438
17.5000	53.335
18.0000	53.1866
18.5000	55.5468
19.0000	65.1457
19.5000	72.2654
20.0000	72.7408
20.5000	72.8507
21.0000	72.9211
21.5000	72.9689
22.0000	73.0075
22.5000	71.1868
23.0000	64.0924
23.5000	57.0108
24.0000	54.7485
24.5000	53.9108
25.0000	53.5509
25.5000	53.3273
26.0000	53.1897
26.5000	55.6614
27.0000	65.3173
27.5000	72.2939
28.0000	72.7413
28.5000	72.8509
29.0000	72.9235
29.5000	72.9696
30.0000	73.0065
30.5000	71.4291
31.0000	63.97
31.5000	56.9455
32.0000	54.7214
32.5000	53.8981
33.0000	53.5427
33.5000	53.3199
34.0000	53.1785
34.5000	55.7652
35.0000	64.8328
35.5000	72.3092
36.0000	72.727
36.5000	72.8434
37.0000	72.9134
37.5000	72.9599
38.0000	73.0042
38.5000	71.354
39.0000	63.842
39.5000	57.1293
40.0000	54.7058
40.5000	53.9195
41.0000	53.5394
41.5000	53.3185
42.0000	53.1759
42.5000	55.869
43.0000	64.9834
43.5000	72.3338
44.0000	72.7291
44.5000	72.8383
45.0000	72.9004
45.5000	72.9525
46.0000	72.9925
46.5000	71.2668
47.0000	63.7191
47.5000	57.0664
48.0000	54.6859
48.5000	53.9128
49.0000	53.5318
49.5000	53.3216
50.0000	53.1724
50.5000	55.5022
51.0000	65.0933
51.5000	72.3454
52.0000	72.7284
52.5000	72.8389
53.0000	72.9023
53.5000	72.9484
54.0000	72.9866
54.5000	71.1932
55.0000	64.1122
55.5000	57.0058
56.0000	54.6576
56.5000	53.8933
57.0000	53.5191
57.5000	53.3147
58.0000	53.1662
58.5000	55.6157
59.0000	65.2612
59.5000	72.2632
60.0000	72.7184
60.5000	72.8328
61.0000	72.8984
61.5000	72.9473
62.0000	72.9831
62.5000	71.1079
63.0000	63.9879
63.5000	56.9488
64.0000	54.7166
64.5000	53.8907
65.0000	53.5332
65.5000	53.3094
66.0000	53.1646
66.5000	55.7283
67.0000	65.4073
67.5000	72.2853
68.0000	72.7188
68.5000	72.8248
69.0000	72.896
69.5000	72.9429
70.0000	72.9772
70.5000	71.0225
71.0000	63.8603
71.5000	56.8902
72.0000	54.6931
72.5000	53.8791
73.0000	53.5273
73.5000	53.3002
74.0000	53.159
74.5000	55.8299
75.0000	65.5304
75.5000	72.2946
76.0000	72.7126
76.5000	72.8168
77.0000	72.8912
77.5000	72.9409
78.0000	72.9772
78.5000	71.2703
79.0000	63.7286
79.5000	57.0671
80.0000	54.6769
80.5000	53.8706
81.0000	53.5183
81.5000	53.2949
82.0000	53.1562
82.5000	55.9249
83.0000	65.0366
83.5000	72.3109
84.0000	72.7008
84.5000	72.815
85.0000	72.8817
85.5000	72.9302
86.0000	72.9698
86.5000	71.1887
87.0000	63.6038
87.5000	57.008
88.0000	54.6545
88.5000	53.8904
89.0000	53.5143
89.5000	53.2954
90.0000	53.1547
90.5000	56.0423
91.0000	65.1989
91.5000	72.3349
92.0000	72.7011
92.5000	72.8166
93.0000	72.8814
93.5000	72.9269
94.0000	72.9611
94.5000	71.1032
95.0000	63.4781
95.5000	56.9505
96.0000	54.629
96.5000	53.8774
97.0000	53.5059
97.5000	53.2953
98.0000	53.1486
98.5000	55.683
99.0000	65.3395
99.5000	72.3411
100.0000	72.6967
100.5000	72.81
101.0000	72.8803
101.5000	72.9349
102.0000	72.9688
102.5000	71.03
103.0000	63.8739
103.5000	56.8922
104.0000	54.6102
104.5000	53.8663
105.0000	53.4961
105.5000	53.2912
106.0000	53.1448
106.5000	55.7928
107.0000	65.4845
107.5000	72.2711
108.0000	72.6943
108.5000	72.8004
109.0000	72.8676
109.5000	72.9186
110.0000	72.9576
110.5000	70.9413
111.0000	63.7486
111.5000	56.8316
112.0000	54.6644
112.5000	53.8593
113.0000	53.5066
113.5000	53.2881
114.0000	53.1432
114.5000	55.8901
115.0000	65.6241
115.5000	72.3011
116.0000	72.7
116.5000	72.8036
117.0000	72.8694
117.5000	72.9147
118.0000	72.9521
118.5000	70.8543
119.0000	63.6247
119.5000	56.7787
120.0000	54.6415
120.5000	53.8468
121.0000	53.5004
121.5000	53.279
122.0000	53.1397
122.5000	56.0054
123.0000	65.141
123.5000	72.3037
124.0000	72.6844
124.5000	72.7864
125.0000	72.8532
125.5000	72.9022
126.0000	72.9447
126.5000	71.1038
127.0000	63.4941
127.5000	56.9497
128.0000	54.6222
128.5000	53.8388
129.0000	53.4921
129.5000	53.271
130.0000	53.1348
130.5000	56.115
131.0000	65.2938
131.5000	72.3179
132.0000	72.6741
132.5000	72.7808
133.0000	72.8472
133.5000	72.8963
134.0000	72.9334
134.5000	71.0245
135.0000	63.3725
135.5000	56.8882
136.0000	54.602
136.5000	53.8561
137.0000	53.4828
137.5000	53.2755
138.0000	53.1277
138.5000	56.2285
139.0000	65.4307
139.5000	72.3325
140.0000	72.6741
140.5000	72.7875
141.0000	72.8521
141.5000	72.9
142.0000	72.9374
142.5000	70.9471
143.0000	63.2396
143.5000	56.829
144.0000	54.5831
144.5000	53.8492
145.0000	53.4783
145.5000	53.273
146.0000	53.1276
146.5000	55.8429
147.0000	65.5652
147.5000	72.3368
148.0000	72.6643
148.5000	72.7771
149.0000	72.8397
149.5000	72.8908
150.0000	72.9253
150.5000	70.8525
151.0000	63.6399
151.5000	56.7813
152.0000	54.6368
152.5000	53.8388
153.0000	53.4727
153.5000	53.2666
154.0000	53.124
154.5000	55.9635
155.0000	65.7136
155.5000	72.2783
156.0000	72.6588
156.5000	72.7633
157.0000	72.8362
157.5000	72.8849
158.0000	72.9229
158.5000	70.772
159.0000	63.5093
159.5000	56.7214
160.0000	54.6104
160.5000	53.8232
161.0000	53.4809
161.5000	53.2634
162.0000	53.1187
162.5000	56.0747
163.0000	65.8682
163.5000	72.2968
164.0000	72.662
164.5000	72.7696
165.0000	72.8372
165.5000	72.8863
166.0000	72.9265
166.5000	71.0314
167.0000	63.3858
167.5000	56.6697
168.0000	54.5961
168.5000	53.8154
169.0000	53.473
169.5000	53.2543
170.0000	53.1184
170.5000	56.1808
171.0000	65.3722
171.5000	72.3095
172.0000	72.661
172.5000	72.7634
173.0000	72.8349
173.5000	72.8784
174.0000	72.9133
174.5000	70.9423
175.0000	63.2619
175.5000	56.8362
176.0000	54.575
176.5000	53.8061
177.0000	53.4648
177.5000	53.2547
178.0000	53.1201
178.5000	56.3073
179.0000	65.5246
179.5000	72.3161
180.0000	72.6493
180.5000	72.7641
181.0000	72.8278
181.5000	72.8713
182.0000	72.9072
182.5000	70.8539
183.0000	63.1296
183.5000	56.7742
184.0000	54.5515
184.5000	53.8209
185.0000	53.4563
185.5000	53.2535
186.0000	53.1069
186.5000	56.4064
187.0000	65.646
187.5000	72.3234
188.0000	72.6431
188.5000	72.7559
189.0000	72.8223
189.5000	72.8698
190.0000	72.9039
190.5000	70.7699
191.0000	63.0052
191.5000	56.7274
192.0000	54.5353
192.5000	53.8166
193.0000	53.4571
193.5000	53.2533
194.0000	53.105
194.5000	56.0295
195.0000	65.8063
195.5000	72.2685
196.0000	72.6393
196.5000	72.7493
197.0000	72.8137
197.5000	72.863
198.0000	72.899
198.5000	70.685
199.0000	63.4005
199.5000	56.6681
200.0000	54.5844
200.5000	53.806
201.0000	53.4455
201.5000	53.2432
202.0000	53.103
202.5000	56.1465
203.0000	65.9449
203.5000	72.2893
204.0000	72.6484
204.5000	72.7482
205.0000	72.8117
205.5000	72.8601
206.0000	72.8963
206.5000	70.593
207.0000	63.26
207.5000	56.6089
208.0000	54.5607
208.5000	53.7939
209.0000	53.457
209.5000	53.2381
210.0000	53.1007
210.5000	56.2497
211.0000	66.0734
211.5000	72.2891
212.0000	72.6331
212.5000	72.7364
213.0000	72.8032
213.5000	72.8526
214.0000	72.8912
214.5000	70.8592
215.0000	63.1488
215.5000	56.5643
216.0000	54.5488
216.5000	53.7888
217.0000	53.4538
217.5000	53.2401
218.0000	53.0988
218.5000	56.3563
219.0000	65.595
219.5000	72.3023
220.0000	72.6319
220.5000	72.7352
221.0000	72.8043
221.5000	72.8515
222.0000	72.8867
222.5000	70.7738
223.0000	63.023
223.5000	56.7205
224.0000	54.5221
224.5000	53.8068
225.0000	53.4465
225.5000	53.2322
226.0000	53.0947
226.5000	56.4892
227.0000	65.756
227.5000	72.3187
228.0000	72.6271
228.5000	72.7376
229.0000	72.8031
229.5000	72.8509
230.0000	72.8854
230.5000	70.691
231.0000	62.8978
231.5000	56.6671
232.0000	54.5089
232.5000	53.7972
233.0000	53.435
233.5000	53.2341
234.0000	53.0905
234.5000	56.5929
235.0000	65.8824
235.5000	72.3177
236.0000	72.6169
236.5000	72.7253
237.0000	72.7898
237.5000	72.8377
238.0000	72.8708
238.5000	70.5991
239.0000	63.2917
239.5000	56.6122
240.0000	54.4854
240.5000	53.7873
241.0000	53.4333
241.5000	53.2341
242.0000	53.0898
242.5000	56.2217
243.0000	66.0364
243.5000	72.2737
244.0000	72.625
244.5000	72.7291
245.0000	72.7883
245.5000	72.8391
246.0000	72.8751
246.5000	70.5116
247.0000	63.1551
247.5000	56.5585
248.0000	54.5361
248.5000	53.7733
249.0000	53.4193
249.5000	53.2198
250.0000	53.0797
250.5000	56.3187
251.0000	66.172
251.5000	72.2872
252.0000	72.6211
252.5000	72.7201
253.0000	72.7868
253.5000	72.8333
254.0000	72.8752
254.5000	70.4324
255.0000	63.0441
255.5000	56.5119
256.0000	54.5177
256.5000	53.7646
257.0000	53.4293
257.5000	53.2177
258.0000	53.0835
258.5000	56.4422
259.0000	66.3165
259.5000	72.2871
260.0000	72.608
260.5000	72.7067
261.0000	72.7758
261.5000	72.8227
262.0000	72.8618
262.5000	70.6904
263.0000	62.9093
263.5000	56.4571
264.0000	54.4958
264.5000	53.7537
265.0000	53.4244
265.5000	53.2154
266.0000	53.0809
266.5000	56.5613
267.0000	65.8399
267.5000	72.2955
268.0000	72.5966
268.5000	72.71
269.0000	72.782
269.5000	72.8283
270.0000	72.8676
270.5000	70.6118
271.0000	62.7802
271.5000	56.6085
272.0000	54.4786
272.5000	53.7756
273.0000	53.4201
273.5000	53.2038
274.0000	53.0713
274.5000	56.6754
275.0000	65.9809
275.5000	72.3083
276.0000	72.6005
276.5000	72.7084
277.0000	72.7719
277.5000	72.8258
278.0000	72.8615
278.5000	70.5194
279.0000	62.6609
279.5000	56.5596
280.0000	54.4603
280.5000	53.7665
281.0000	53.4153
281.5000	53.2141
282.0000	53.0654
282.5000	56.2775
283.0000	66.1125
283.5000	72.311
284.0000	72.5986
284.5000	72.705
285.0000	72.7632
285.5000	72.8106
286.0000	72.8516
286.5000	70.4299
287.0000	63.0539
287.5000	56.5093
288.0000	54.4381
288.5000	53.7538
289.0000	53.4058
289.5000	53.2093
290.0000	53.0656
290.5000	56.3974
291.0000	66.2579
291.5000	72.2714
292.0000	72.598
292.5000	72.7019
293.0000	72.7611
293.5000	72.8097
294.0000	72.8454
294.5000	70.3305
295.0000	62.9136
295.5000	56.4546
296.0000	54.49
296.5000	53.7484
297.0000	53.4172
297.5000	53.2063
298.0000	53.0657
298.5000	56.5168
299.0000	66.4141
299.5000	72.2824
300.0000	72.599
300.5000	72.6955
301.0000	72.7618
301.5000	72.8103
302.0000	72.8488
302.5000	70.2605
303.0000	62.8051
303.5000	56.4054
304.0000	54.4715
304.5000	53.7385
305.0000	53.4109
305.5000	53.1979
306.0000	53.0638
306.5000	56.636
307.0000	66.5498
307.5000	72.282
308.0000	72.5833
308.5000	72.6839
309.0000	72.7541
309.5000	72.8018
310.0000	72.8377
310.5000	70.5186
311.0000	62.6655
311.5000	56.5604
312.0000	54.4544
312.5000	53.7278
313.0000	53.4042
313.5000	53.197
314.0000	53.0621
314.5000	56.759
315.0000	66.0783
315.5000	72.3001
316.0000	72.5898
316.5000	72.6902
317.0000	72.7523
317.5000	72.7951
318.0000	72.8295
318.5000	70.4288
319.0000	62.5466
319.5000	56.5096
320.0000	54.4338
320.5000	53.7462
321.0000	53.3959
321.5000	53.1859
322.0000	53.0516
322.5000	56.8671
323.0000	66.2118
323.5000	72.3003
324.0000	72.5732
324.5000	72.682
325.0000	72.7493
325.5000	72.7963
326.0000	72.8302
326.5000	70.3487
327.0000	62.4212
327.5000	56.4575
328.0000	54.4149
328.5000	53.736
329.0000	53.39
329.5000	53.194
330.0000	53.0487
330.5000	56.4704
331.0000	66.3663
331.5000	72.3113
332.0000	72.5773
332.5000	72.6796
333.0000	72.7436
333.5000	72.7912
334.0000	72.8239
334.5000	70.2531
335.0000	62.8128
335.5000	56.4033
336.0000	54.3964
336.5000	53.7278
337.0000	53.3847
337.5000	53.1892
338.0000	53.0491
338.5000	56.5977
339.0000	66.5178
339.5000	72.2755
340.0000	72.574
340.5000	72.669
341.0000	72.7323
341.5000	72.7789
342.0000	72.8204
342.5000	70.168
343.0000	62.6864
343.5000	56.3521
344.0000	54.4414
344.5000	53.7144
345.0000	53.391
345.5000	53.1851
346.0000	53.0445
346.5000	56.7122
347.0000	66.6394
347.5000	72.2721
348.0000	72.5683
348.5000	72.6658
349.0000	72.7325
349.5000	72.7803
350.0000	72.819
350.5000	70.0668
351.0000	62.5555
351.5000	56.3058
352.0000	54.4238
352.5000	53.7071
353.0000	53.3862
353.5000	53.183
354.0000	53.0474
354.5000	56.8274
355.0000	66.1651
355.5000	72.2818
356.0000	72.5691
356.5000	72.6612
357.0000	72.7248
357.5000	72.7729
358.0000	72.8116
358.5000	70.3436
359.0000	62.4283
359.5000	56.4486
360.0000	54.4039
360.5000	53.6948
361.0000	53.375
361.5000	53.1706
362.0000	53.039
362.5000	56.9512
363.0000	66.3051
363.5000	72.2848
364.0000	72.5574
364.5000	72.6657
365.0000	72.7316
365.5000	72.7743
366.0000	72.8101
366.5000	70.262
367.0000	62.3076
367.5000	56.4033
368.0000	54.3904
368.5000	53.7164
369.0000	53.3685
369.5000	53.1739
370.0000	53.0306
370.5000	57.0668
371.0000	66.4549
371.5000	72.2962
372.0000	72.5544
372.5000	72.6552
373.0000	72.7176
373.5000	72.7663
374.0000	72.8039
374.5000	70.175
375.0000	62.1855
375.5000	56.354
376.0000	54.3735
376.5000	53.7099
377.0000	53.3671
377.5000	53.1715
378.0000	53.0327
378.5000	56.675
379.0000	66.6039
379.5000	72.301
380.0000	72.5546
380.5000	72.6549
381.0000	72.7136
381.5000	72.7583
382.0000	72.7921
382.5000	70.0721
383.0000	62.5749
383.5000	56.3034
384.0000	54.416
384.5000	53.7006
385.0000	53.3627
385.5000	53.1634
386.0000	53.0197
386.5000	56.7753
387.0000	66.7137
387.5000	72.2562
388.0000	72.5482
388.5000	72.6415
389.0000	72.7079
389.5000	72.7603
390.0000	72.7989
390.5000	69.9849
391.0000	62.4507
391.5000	56.2597
392.0000	54.4014
392.5000	53.6924
393.0000	53.3703
393.5000	53.1618
394.0000	53.0221
394.5000	56.8965
395.0000	66.8738
395.5000	72.2646
396.0000	72.539
396.5000	72.6331
397.0000	72.7014
397.5000	72.7474
398.0000	72.7824
398.5000	70.2606
399.0000	62.3232
399.5000	56.2064
400.0000	54.379
400.5000	53.6799
401.0000	53.3595
401.5000	53.1529
402.0000	53.0198
402.5000	57.0235
403.0000	66.3994
403.5000	72.2688
404.0000	72.5409
404.5000	72.6367
405.0000	72.7052
405.5000	72.7561
406.0000	72.7936
406.5000	70.1765
407.0000	62.1954
407.5000	56.351
408.0000	54.3632
408.5000	53.6719
409.0000	53.355
409.5000	53.1493
410.0000	53.0172
410.5000	57.1492
411.0000	66.5335
411.5000	72.2677
412.0000	72.5268
412.5000	72.6283
413.0000	72.6919
413.5000	72.7473
414.0000	72.7856
414.5000	70.0832
415.0000	62.0659
415.5000	56.3052
416.0000	54.3477
416.5000	53.6911
417.0000	53.3512
417.5000	53.155
418.0000	53.0123
418.5000	57.2644
419.0000	66.6805
419.5000	72.281
420.0000	72.5368
420.5000	72.637
421.0000	72.6898
421.5000	72.7339
422.0000	72.77
422.5000	69.9765
423.0000	61.9346
423.5000	56.25
424.0000	54.3261
424.5000	53.6768
425.0000	53.342
425.5000	53.149
426.0000	53.0083
426.5000	56.844
427.0000	66.8127
427.5000	72.2462
428.0000	72.5268
428.5000	72.6262
429.0000	72.6863
429.5000	72.7332
430.0000	72.7693
430.5000	69.8912
431.0000	62.34
431.5000	56.2073
432.0000	54.3746
432.5000	53.6715
433.0000	53.3349
433.5000	53.1424
434.0000	53.0052
434.5000	56.9815
435.0000	66.9687
435.5000	72.2467
436.0000	72.5197
436.5000	72.6174
437.0000	72.6807
437.5000	72.7297
438.0000	72.7647
438.5000	69.7914
439.0000	62.2067
439.5000	56.1602
440.0000	54.3579
440.5000	53.6635
441.0000	53.344
441.5000	53.1389
442.0000	53.0111
442.5000	57.1115
443.0000	67.1263
443.5000	72.2575
444.0000	72.5191
444.5000	72.6166
445.0000	72.6825
445.5000	72.7261
446.0000	72.7671
446.5000	70.0828
447.0000	62.0841
447.5000	56.1078
448.0000	54.3321
448.5000	53.6521
449.0000	53.3393
449.5000	53.1348
450.0000	53.0069
450.5000	57.2339
451.0000	66.6226
451.5000	72.2523
452.0000	72.512
452.5000	72.6076
453.0000	72.6789
453.5000	72.7243
454.0000	72.7611
454.5000	69.9898
455.0000	61.9544
455.5000	56.2547
456.0000	54.3197
456.5000	53.6705
457.0000	53.3347
457.5000	53.1336
458.0000	53.0023
458.5000	57.3352
459.0000	66.7606
459.5000	72.2596
460.0000	72.5047
460.5000	72.6099
461.0000	72.6659
461.5000	72.7077
462.0000	72.746
462.5000	69.8892
463.0000	61.823
463.5000	56.2011
464.0000	54.2978
464.5000	53.6543
465.0000	53.3203
465.5000	53.1338
466.0000	52.9964
466.5000	57.4684
467.0000	66.9186
467.5000	72.2631
468.0000	72.5035
468.5000	72.6103
469.0000	72.6732
469.5000	72.7161
470.0000	72.7464
470.5000	69.8009
471.0000	62.2266
471.5000	56.1568
472.0000	54.2854
472.5000	53.6533
473.0000	53.3193
473.5000	53.1261
474.0000	52.9902
474.5000	57.0583
475.0000	67.0636
475.5000	72.2318
476.0000	72.4937
476.5000	72.593
477.0000	72.6581
477.5000	72.7086
478.0000	72.7454
478.5000	69.7052
479.0000	62.1068
479.5000	56.1188
480.0000	54.3352
480.5000	53.6442
481.0000	53.3103
481.5000	53.1219
482.0000	52.9845
482.5000	57.1761
483.0000	67.2039
483.5000	72.2388
484.0000	72.4975
484.5000	72.5893
485.0000	72.6487
485.5000	72.6942
486.0000	72.7337
486.5000	69.6033
487.0000	61.973
487.5000	56.0659
488.0000	54.3098
488.5000	53.6294
489.0000	53.3181
489.5000	53.114
490.0000	52.9839
490.5000	57.2985
491.0000	67.3474
491.5000	72.2376
492.0000	72.4921
492.5000	72.5825
493.0000	72.6422
493.5000	72.693
494.0000	72.7393
494.5000	69.9057
495.0000	61.852
495.5000	56.0223
496.0000	54.2937
496.5000	53.6236
497.0000	53.3123
497.5000	53.1126
498.0000	52.9867
498.5000	57.4237
499.0000	66.8638
499.5000	72.2415
500.0000	72.4773
500.5000	72.5775
501.0000	72.6436
501.5000	72.687
502.0000	72.7284
502.5000	69.8064
503.0000	61.7142
503.5000	56.1519
504.0000	54.2742
504.5000	53.6411
505.0000	53.3109
505.5000	53.1099
506.0000	52.9814
506.5000	57.555
507.0000	67.0136
507.5000	72.2477
508.0000	72.4836
508.5000	72.5875
509.0000	72.6506
509.5000	72.696
510.0000	72.7261
510.5000	69.7178
511.0000	61.5963
511.5000	56.1097
512.0000	54.2594
512.5000	53.6312
513.0000	53.3024
513.5000	53.1127
514.0000	52.9724
514.5000	57.1352
515.0000	67.1444
515.5000	72.245
516.0000	72.4688
516.5000	72.5686
517.0000	72.6339
517.5000	72.6846
518.0000	72.7177
518.5000	69.6073
519.0000	61.9809
519.5000	56.0618
520.0000	54.2424
520.5000	53.6228
521.0000	53.2941
521.5000	53.106
522.0000	52.9683
522.5000	57.255
523.0000	67.2962
523.5000	72.2214
524.0000	72.4784
524.5000	72.5733
525.0000	72.6277
525.5000	72.6756
526.0000	72.7077
526.5000	69.5115
527.0000	61.8648
527.5000	56.0169
528.0000	54.2843
528.5000	53.6131
529.0000	53.3045
529.5000	53.1026
530.0000	52.9649
530.5000	57.3631
531.0000	67.4229
531.5000	72.2159
532.0000	72.468
532.5000	72.5646
533.0000	72.6276
533.5000	72.6702
534.0000	72.7075
534.5000	69.4193
535.0000	61.736
535.5000	55.9761
536.0000	54.2688
536.5000	53.6068
537.0000	53.2994
537.5000	53.096
538.0000	52.9678
538.5000	57.5094
539.0000	67.5936
539.5000	72.2289
540.0000	72.4676
540.5000	72.5573
541.0000	72.6233
541.5000	72.6674
542.0000	72.707
542.5000	69.7131
543.0000	61.6079
543.5000	56.1043
544.0000	54.2472
544.5000	53.5947
545.0000	53.2904
545.5000	53.0893
546.0000	52.9644
546.5000	57.6375
547.0000	67.1035
547.5000	72.23
548.0000	72.4549
548.5000	72.5519
549.0000	72.6222
549.5000	72.6665
550.0000	72.6997
550.5000	69.617
551.0000	61.4795
551.5000	56.0617
552.0000	54.2328
552.5000	53.6086
553.0000	53.2832
553.5000	53.0887
554.0000	52.9613
554.5000	57.7615
555.0000	67.242
555.5000	72.2255
556.0000	72.4465
556.5000	72.5474
557.0000	72.6056
557.5000	72.6521
558.0000	72.6909
558.5000	69.5182
559.0000	61.3482
559.5000	56.0147
560.0000	54.2175
560.5000	53.6051
561.0000	53.2835
561.5000	53.0955
562.0000	52.9565
562.5000	57.3238
563.0000	67.3759
563.5000	72.2322
564.0000	72.4483
564.5000	72.5421
565.0000	72.6
565.5000	72.6451
566.0000	72.6804
566.5000	69.4176
567.0000	61.7462
567.5000	55.9682
568.0000	54.1998
568.5000	53.595
569.0000	53.2721
569.5000	53.0883
570.0000	52.9558
570.5000	57.46
571.0000	67.533
571.5000	72.2074
572.0000	72.4546
572.5000	72.547
573.0000	72.6065
573.5000	72.648
574.0000	72.6817
574.5000	69.3264
575.0000	61.6233
575.5000	55.9272
576.0000	54.2436
576.5000	53.5871
577.0000	53.2781
577.5000	53.0777
578.0000	52.9408
578.5000	57.5837
579.0000	67.6787
579.5000	72.2003
580.0000	72.4399
580.5000	72.5356
581.0000	72.6017
581.5000	72.6427
582.0000	72.6738
582.5000	69.215
583.0000	61.4925
583.5000	55.8815
584.0000	54.224
584.5000	53.5767
585.0000	53.277
585.5000	53.0777
586.0000	52.9467
586.5000	57.7077
587.0000	67.1888
587.5000	72.2164
588.0000	72.4447
588.5000	72.5319
589.0000	72.5919
589.5000	72.6351
590.0000	72.6746
590.5000	72.661
591.0000	72.5268
591.5000	72.3469
592.0000	72.1824
592.5000	72.0934
593.0000	69.7392
593.5000	62.1629
594.0000	56.4099
594.5000	54.422
595.0000	53.7414
595.5000	53.3797
596.0000	53.1721
596.5000	53.023
597.0000	56.9521
597.5000	66.2775
598.0000	72.1719
598.5000	72.4352
599.0000	72.5408
599.5000	72.6038
600.0000	72.6498
600.5000	72.6841
601.0000	70.1373
601.5000	62.7426
602.0000	56.3573
602.5000	54.3462
603.0000	53.6697
603.5000	53.3175
604.0000	53.1167
604.5000	52.9769
605.0000	56.5055
605.5000	66.3759
606.0000	72.1168
606.5000	72.4272
607.0000	72.5321
607.5000	72.5883
608.0000	72.6346
608.5000	72.6684
609.0000	70.0311
609.5000	62.5985
610.0000	56.284
610.5000	54.3763
611.0000	53.647
611.5000	53.3022
612.0000	53.1053
612.5000	52.9652
613.0000	56.6229
613.5000	66.5173
614.0000	72.1204
614.5000	72.4153
615.0000	72.5133
615.5000	72.5805
616.0000	72.6273
616.5000	72.664
617.0000	69.9304
617.5000	62.4531
618.0000	56.2174
618.5000	54.3379
619.0000	53.627
619.5000	53.308
620.0000	53.0949
620.5000	52.9598
621.0000	56.7224
621.5000	66.6492
622.0000	72.1238
622.5000	72.4077
623.0000	72.5072
623.5000	72.5778
624.0000	72.6259
624.5000	72.6644
625.0000	70.215
625.5000	62.3277
626.0000	56.1677
626.5000	54.3193
627.0000	53.6114
627.5000	53.292
628.0000	53.0871
628.5000	52.9535
629.0000	56.8433
629.5000	66.1628
630.0000	72.1255
630.5000	72.3947
631.0000	72.5049
631.5000	72.5714
632.0000	72.6164
632.5000	72.6523
633.0000	70.1191
633.5000	62.1978
634.0000	56.3036
634.5000	54.2982
635.0000	53.6332
635.5000	53.2868
636.0000	53.081
636.5000	52.9519
637.0000	56.9669
637.5000	66.3153
638.0000	72.1369
638.5000	72.402
639.0000	72.5111
639.5000	72.5693
640.0000	72.6128
640.5000	72.6466
641.0000	70.0288
641.5000	62.0715
642.0000	56.2559
642.5000	54.2796
643.0000	53.6138
643.5000	53.2738
644.0000	53.0812
644.5000	52.9373
645.0000	56.5515
645.5000	66.445
646.0000	72.1363
646.5000	72.3938
647.0000	72.5016
647.5000	72.5617
648.0000	72.602
648.5000	72.635
649.0000	69.9285
649.5000	62.4642
650.0000	56.2089
650.5000	54.2632
651.0000	53.6138
651.5000	53.2724
652.0000	53.0765
652.5000	52.9348
653.0000	56.6813
653.5000	66.5951
654.0000	72.1036
654.5000	72.3901
655.0000	72.4868
655.5000	72.5471
656.0000	72.5936
656.5000	72.6309
657.0000	69.8363
657.5000	62.3339
658.0000	56.1549
658.5000	54.3054
659.0000	53.6014
659.5000	53.2816
660.0000	53.0745
660.5000	52.9356
661.0000	56.7995
661.5000	66.7418
662.0000	72.1155
662.5000	72.3928
663.0000	72.4876
663.5000	72.5546
664.0000	72.5974
664.5000	72.6353
665.0000	69.753
665.5000	62.2153
666.0000	56.1147
666.5000	54.2865
667.0000	53.5866
667.5000	53.2724
668.0000	53.0694
668.5000	52.9354
669.0000	56.9105
669.5000	66.8768
670.0000	72.1059
670.5000	72.3754
671.0000	72.4715
671.5000	72.5398
672.0000	72.5849
672.5000	72.6223
673.0000	70.0298
673.5000	62.0835
674.0000	56.2496
674.5000	54.2653
675.0000	53.5769
675.5000	53.2636
676.0000	53.0598
676.5000	52.9311
677.0000	57.0482
677.5000	66.4069
678.0000	72.1189
678.5000	72.3704
679.0000	72.476
679.5000	72.5428
680.0000	72.5867
680.5000	72.619
681.0000	69.9313
681.5000	61.9534
682.0000	56.2005
682.5000	54.2526
683.0000	53.5973
683.5000	53.2557
684.0000	53.0546
684.5000	52.9257
685.0000	57.1671
685.5000	66.5475
686.0000	72.1217
686.5000	72.3706
687.0000	72.4755
687.5000	72.5409
688.0000	72.5926
688.5000	72.6289
689.0000	69.8499
689.5000	61.8271
690.0000	56.156
690.5000	54.2372
691.0000	53.5938
691.5000	53.2585
692.0000	53.065
692.5000	52.9234
693.0000	56.7495
693.5000	66.6867
694.0000	72.1307
694.5000	72.3661
695.0000	72.4617
695.5000	72.5224
696.0000	72.5729
696.5000	72.6102
697.0000	69.75
697.5000	62.223
698.0000	56.1053
698.5000	54.2112
699.0000	53.5755
699.5000	53.245
700.0000	53.0549
700.5000	52.9173
701.0000	56.8692
701.5000	66.8284
702.0000	72.09
702.5000	72.368
703.0000	72.4679
703.5000	72.5295
704.0000	72.5745
704.5000	72.6067
705.0000	69.6497
705.5000	62.0973
706.0000	56.053
706.5000	54.2518
707.0000	53.564
707.5000	53.2515
708.0000	53.0481
708.5000	52.91
709.0000	56.9942
709.5000	66.973
710.0000	72.0954
710.5000	72.3616
711.0000	72.4538
711.5000	72.5195
712.0000	72.5648
712.5000	72.6009
713.0000	69.5629
713.5000	61.9741
714.0000	56.0141
714.5000	54.2415
715.0000	53.5589
715.5000	53.2468
716.0000	53.0413
716.5000	52.9129
717.0000	57.1241
717.5000	66.4955
718.0000	72.1064
718.5000	72.3613
719.0000	72.4542
719.5000	72.5179
720.0000	72.5632
720.5000	72.6019
721.0000	69.843
721.5000	61.8404
722.0000	56.1485
722.5000	54.2216
723.0000	53.5503
723.5000	53.2394
724.0000	53.0374
724.5000	52.908
725.0000	57.2432
725.5000	66.6343
726.0000	72.1089
726.5000	72.3518
727.0000	72.4537
727.5000	72.5164
728.0000	72.5614
728.5000	72.5974
729.0000	69.7569
729.5000	61.7184
730.0000	56.1034
730.5000	54.2044
731.0000	53.5677
731.5000	53.2359
732.0000	53.0448
732.5000	52.904
733.0000	57.3593
733.5000	66.7687
734.0000	72.1038
734.5000	72.3396
735.0000	72.444
735.5000	72.5055
736.0000	72.5472
736.5000	72.5847
737.0000	69.6594
737.5000	61.5887
738.0000	56.056
738.5000	54.1894
739.0000	53.5597
739.5000	53.2315
740.0000	53.0422
740.5000	52.9028
741.0000	56.9519
741.5000	66.9241
742.0000	72.1162
742.5000	72.3479
743.0000	72.4486
743.5000	72.5121
744.0000	72.5569
744.5000	72.5879
745.0000	69.5624
745.5000	61.9874
746.0000	56.0146
746.5000	54.2368
747.0000	53.5503
747.5000	53.2214
748.0000	53.0302
748.5000	52.8945
749.0000	57.0722
749.5000	67.0568
750.0000	72.0761
750.5000	72.3372
751.0000	72.4284
751.5000	72.4936
752.0000	72.5433
752.5000	72.5841
753.0000	69.472
753.5000	61.8585
754.0000	55.9651
754.5000	54.2176
755.0000	53.5449
755.5000	53.2344
756.0000	53.0305
756.5000	52.8933
757.0000	57.2005
757.5000	67.2096
758.0000	72.0866
758.5000	72.3349
759.0000	72.4301
759.5000	72.4972
760.0000	72.5392
760.5000	72.5737
761.0000	69.7536
761.5000	61.725
762.0000	55.9157
762.5000	54.1939
763.0000	53.5298
763.5000	53.2201
764.0000	53.017
764.5000	52.8915
765.0000	57.314
765.5000	66.7207
766.0000	72.0914
766.5000	72.337
767.0000	72.4313
767.5000	72.4949
768.0000	72.5423
768.5000	72.5863
769.0000	69.679
769.5000	61.6119
770.0000	56.0574
770.5000	54.1804
771.0000	53.5244
771.5000	53.2204
772.0000	53.0197
772.5000	52.8897
773.0000	57.4374
773.5000	66.863
774.0000	72.0835
774.5000	72.3187
775.0000	72.4231
775.5000	72.4846
776.0000	72.5325
776.5000	72.5696
777.0000	69.5693
777.5000	61.4793
778.0000	56.0064
778.5000	54.1619
779.0000	53.5392
779.5000	53.2129
780.0000	53.0241
780.5000	52.8828
781.0000	57.5695
781.5000	67.0172
782.0000	72.0958
782.5000	72.3231
783.0000	72.4244
783.5000	72.487
784.0000	72.5336
784.5000	72.5659
785.0000	69.4741
785.5000	61.3535
786.0000	55.9643
786.5000	54.1482
787.0000	53.5282
787.5000	53.2003
788.0000	53.0167
788.5000	52.8819
789.0000	57.1529
789.5000	67.1538
790.0000	72.0692
790.5000	72.3209
791.0000	72.427
791.5000	72.4867
792.0000	72.5263
792.5000	72.5623
793.0000	69.3831
793.5000	61.7555
794.0000	55.92
794.5000	54.1898
795.0000	53.5244
795.5000	53.2017
796.0000	53.0123
796.5000	52.8751
797.0000	57.2599
797.5000	67.2831
798.0000	72.0665
798.5000	72.3193
799.0000	72.4063
799.5000	72.4685
800.0000	72.5197
800.5000	72.5567
801.0000	69.2853
801.5000	61.6234
802.0000	55.8743
802.5000	54.1746
803.0000	53.512
803.5000	53.2054
804.0000	53.0092
804.5000	52.8826
805.0000	57.3985
805.5000	67.4489
806.0000	72.0737
806.5000	72.3192
807.0000	72.4148
807.5000	72.479
808.0000	72.5203
808.5000	72.5549
809.0000	69.5803
809.5000	61.5039
810.0000	55.8305
810.5000	54.154
811.0000	53.5025
811.5000	53.202
812.0000	53.0053
812.5000	52.8768
813.0000	57.523
813.5000	66.9573
814.0000	72.0736
814.5000	72.3163
815.0000	72.4079
815.5000	72.4684
816.0000	72.515
816.5000	72.5528
817.0000	69.4857
817.5000	61.3731
818.0000	55.9672
818.5000	54.1448
819.0000	53.523
819.5000	53.1986
820.0000	53.0019
820.5000	52.8724
821.0000	57.6399
821.5000	67.0927
822.0000	72.0803
822.5000	72.2997
823.0000	72.3996
823.5000	72.462
824.0000	72.5106
824.5000	72.5472
825.0000	69.3884
825.5000	61.2432
826.0000	55.9172
826.5000	54.1273
827.0000	53.5149
827.5000	53.1905
828.0000	53
828.5000	52.8652
829.0000	57.7737
829.5000	67.2493
830.0000	72.0887
830.5000	72.3055
831.0000	72.3969
831.5000	72.4577
832.0000	72.5103
832.5000	72.5461
833.0000	69.295
833.5000	61.6407
834.0000	55.8681
834.5000	54.1047
835.0000	53.502
835.5000	53.1827
836.0000	52.9991
836.5000	52.8622
837.0000	57.3585
837.5000	67.395
838.0000	72.0582
838.5000	72.2969
839.0000	72.3943
839.5000	72.458
840.0000	72.5017
840.5000	72.5358
841.0000	69.1996
841.5000	61.5182
842.0000	55.8283
842.5000	54.1464
843.0000	53.4947
843.5000	53.1774
844.0000	52.9921
844.5000	52.8584
845.0000	57.478
845.5000	67.5365
846.0000	72.0572
846.5000	72.2975
847.0000	72.3876
847.5000	72.4461
848.0000	72.4901
848.5000	72.5237
849.0000	69.0879
849.5000	61.3883
850.0000	55.7837
850.5000	54.1279
851.0000	53.4819
851.5000	53.1817
852.0000	52.9869
852.5000	52.8613
853.0000	57.6061
853.5000	67.6834
854.0000	72.0644
854.5000	72.2956
855.0000	72.3849
855.5000	72.4484
856.0000	72.4896
856.5000	72.5189
857.0000	69.3851
857.5000	61.2561
858.0000	55.7436
858.5000	54.119
859.0000	53.4799
859.5000	53.1785
860.0000	52.9831
860.5000	52.8576
861.0000	57.7242
861.5000	67.1905
862.0000	72.0629
862.5000	72.2793
863.0000	72.3751
863.5000	72.4409
864.0000	72.4898
864.5000	72.5273
865.0000	69.2987
865.5000	61.1342
866.0000	55.8719
866.5000	54.1017
867.0000	53.4975
867.5000	53.1746
868.0000	52.98
868.5000	52.8526
869.0000	57.8555
869.5000	67.3398
870.0000	72.0689
870.5000	72.2791
871.0000	72.3707
871.5000	72.4278
872.0000	72.4766
872.5000	72.516
873.0000	69.2002
873.5000	61.0058
874.0000	55.8239
874.5000	54.0813
875.0000	53.4882
875.5000	53.1714
876.0000	52.9841
876.5000	52.8496
877.0000	57.4347
877.5000	67.4817
878.0000	72.0647
878.5000	72.2784
879.0000	72.3747
879.5000	72.4278
880.0000	72.4723
880.5000	72.5117
881.0000	69.1027
881.5000	61.4105
882.0000	55.7858
882.5000	54.0661
883.0000	53.4733
883.5000	53.1573
884.0000	52.9736
884.5000	52.8413
885.0000	57.5497
885.5000	67.6176
886.0000	72.032
886.5000	72.2674
887.0000	72.3696
887.5000	72.4275
888.0000	72.4694
888.5000	72.5053
889.0000	68.9993
889.5000	61.2779
890.0000	55.7413
890.5000	54.1083
891.0000	53.4681
891.5000	53.1691
892.0000	52.9735
892.5000	52.8408
893.0000	57.6823
893.5000	67.7717
894.0000	72.0392
894.5000	72.2666
895.0000	72.3619
895.5000	72.4255
896.0000	72.4674
896.5000	72.5082
897.0000	68.905
897.5000	61.1535
898.0000	55.7005
898.5000	54.0929
899.0000	53.4637
899.5000	53.1661
900.0000	52.9666
900.5000	52.8392
901.0000	57.8081
901.5000	67.9148
902.0000	72.0433
902.5000	72.2624
903.0000	72.3466
903.5000	72.4154
904.0000	72.4654
904.5000	72.5012
905.0000	69.2051
905.5000	61.02
906.0000	55.8212
906.5000	54.0709
907.0000	53.4508
907.5000	53.1597
908.0000	52.9677
908.5000	52.8405
909.0000	57.9346
909.5000	67.4295
910.0000	72.0484
910.5000	72.2622
911.0000	72.3563
911.5000	72.4137
912.0000	72.4547
912.5000	72.4891
913.0000	69.1023
913.5000	60.8964
914.0000	55.7791
914.5000	54.0572
915.0000	53.4646
915.5000	53.1498
916.0000	52.9585
916.5000	52.8341
917.0000	58.063
917.5000	67.5783
918.0000	72.0497
918.5000	72.2566
919.0000	72.3528
919.5000	72.4101
920.0000	72.4573
920.5000	72.487
921.0000	69.0037
921.5000	60.7709
922.0000	55.7406
922.5000	54.0448
923.0000	53.4555
923.5000	53.1406
924.0000	52.9629
924.5000	52.8328
925.0000	57.644
925.5000	67.7164
926.0000	72.0463
926.5000	72.2494
927.0000	72.3435
927.5000	72.3993
928.0000	72.4444
928.5000	72.4819
929.0000	68.9017
929.5000	61.1598
930.0000	55.6907
930.5000	54.0254
931.0000	53.4509
931.5000	53.1409
932.0000	52.959
932.5000	52.8263
933.0000	57.7613
933.5000	67.8593
934.0000	72.0261
934.5000	72.2504
935.0000	72.3396
935.5000	72.4008
936.0000	72.4441
936.5000	72.4817
937.0000	68.8079
937.5000	61.0407
938.0000	55.6506
938.5000	54.0602
939.0000	53.4372
939.5000	53.1453
940.0000	52.9505
940.5000	52.8165
941.0000	57.8783
941.5000	68.0002
942.0000	72.0252
942.5000	72.247
943.0000	72.3379
943.5000	72.3983
944.0000	72.4373
944.5000	72.4716
945.0000	68.7079
945.5000	60.9156
946.0000	55.6145
946.5000	54.0521
947.0000	53.4325
947.5000	53.1426
948.0000	52.9493
948.5000	52.823
949.0000	58.0168
949.5000	67.5199
950.0000	72.0297
950.5000	72.2458
951.0000	72.3346
951.5000	72.3975
952.0000	72.4407
952.5000	72.4729
953.0000	69.0115
953.5000	60.7871
954.0000	55.74
954.5000	54.039
955.0000	53.4298
955.5000	53.1369
956.0000	52.9422
956.5000	52.8201
957.0000	58.1472
957.5000	67.661
958.0000	72.0285
958.5000	72.236
959.0000	72.3332
959.5000	72.3919
960.0000	72.4325
960.5000	72.4658
961.0000	68.9113
961.5000	60.6601
962.0000	55.6968
962.5000	54.0211
963.0000	53.4409
963.5000	53.1286
964.0000	52.9484
964.5000	52.818
965.0000	58.2687
965.5000	67.8067
966.0000	72.0324
966.5000	72.2268
967.0000	72.3185
967.5000	72.3747
968.0000	72.423
968.5000	72.4633
969.0000	68.8162
969.5000	60.5296
970.0000	55.6549
970.5000	54.0049
971.0000	53.436
971.5000	53.1262
972.0000	52.9428
972.5000	52.8112
973.0000	57.8419
973.5000	67.9531
974.0000	72.0339
974.5000	72.2283
975.0000	72.3203
975.5000	72.3772
976.0000	72.4276
976.5000	72.4641
977.0000	68.7235
977.5000	60.9342
978.0000	55.6107
978.5000	54.042
979.0000	53.4232
979.5000	53.1159
980.0000	52.9375
980.5000	52.8043
981.0000	57.9666
981.5000	68.098
982.0000	72.0053
982.5000	72.2233
983.0000	72.313
983.5000	72.374
984.0000	72.4185
984.5000	72.4548
985.0000	68.6127
985.5000	60.8048
986.0000	55.5679
986.5000	54.0259
987.0000	53.4137
987.5000	53.1248
988.0000	52.9339
988.5000	52.8079
989.0000	58.106
989.5000	68.2486
990.0000	72.0102
[truncated: 850 more rows]
