# Supplementary material for: Data on characterization and electrochemical analysis of zinc oxide and tungsten trioxide as counter electrodes for electrochromic devices
Source: Data Brief. 2020 Jun 20;31:105891. doi: 10.1016/j.dib.2020.105891 (PMC7326711; doi:10.1016/j.dib.2020.105891)
Supplement: Supplementary file 1 [file mmc1.zip › Raw data/Figure 4/Transmittance of WO3-TPA/Transmittance_1.txt]

TITLE
DATA TYPE	ULTRAVIOLET SPECTRUM
ORIGIN	JASCO
OWNER
DATE	18/05/13
TIME	22:35:35
SPECTROMETER/DATA SYSTEM
LOCALE	1042
RESOLUTION
DELTAX	0.5
XUNITS	SEC
YUNITS	TRANSMITTANCE
FIRSTX	0
LASTX	15000
NPOINTS	30001
FIRSTY	46.95987
MAXY	90.6607
MINY	32.09908
XYDATA
0	46.9599
0.5	42.0826
1	38.8546
1.5	36.3598
2	36.7699
2.5	45.8444
3	60.4182
3.5	71.6096
4	80.2027
4.5	85.6632
5	89.0824
5.5	90.6607
6	88.514
6.5	77.1652
7	61.918
7.5	51.4708
8	44.9658
8.5	40.3129
9	37.2683
9.5	34.9342
10	35.4809
10.5	44.555
11	58.2192
11.5	70.2395
12	78.5838
12.5	84.7179
13	88.4626
13.5	90.2922
14	88.1458
14.5	76.6216
15	61.3235
15.5	51.3791
16	44.4094
16.5	40.0072
17	36.7539
17.5	34.4439
18	35.0709
18.5	44.1741
19	57.7767
19.5	69.7258
20	78.0742
20.5	84.2607
21	87.925
21.5	90.019
22	87.7955
22.5	76.1482
23	60.8612
23.5	50.9664
24	44.0338
24.5	39.6594
25	36.4295
25.5	34.2466
26	34.8365
26.5	43.222
27	57.5232
27.5	69.4645
28	77.7663
28.5	83.9509
29	87.6469
29.5	89.7798
30	87.9189
30.5	75.7081
31	61.2202
31.5	50.6173
32	43.7287
32.5	39.3855
33	36.1817
33.5	34.0132
34	34.6898
34.5	43.1637
35	57.4732
35.5	68.7378
36	77.6546
36.5	83.8527
37	87.5687
37.5	89.7262
38	87.7643
38.5	75.4082
39	60.9249
39.5	50.3462
40	43.8109
40.5	39.1441
41	36.1059
41.5	33.7876
42	34.554
42.5	43.1428
43	57.4424
43.5	68.6669
44	77.5662
44.5	83.445
45	87.4601
45.5	89.5511
46	87.5624
46.5	75.0729
47	60.6459
47.5	50.1227
48	43.6254
48.5	38.9957
49	35.9768
49.5	33.6723
50	34.2441
50.5	43.2013
51	57.5038
51.5	68.6938
52	77.5542
52.5	83.4133
53	87.4227
53.5	89.5136
54	87.4142
54.5	75.7601
55	60.3953
55.5	50.4424
56	43.4916
56.5	38.8868
57	35.8836
57.5	33.5926
58	34.2584
58.5	43.3267
59	56.8004
59.5	68.7346
60	77.1244
60.5	83.4001
61	87.3944
61.5	89.4896
62	87.2835
62.5	75.5141
63	60.1802
63.5	50.2754
64	43.3637
64.5	39.003
65	35.7864
65.5	33.5082
66	34.2714
66.5	43.4657
67	56.9527
67.5	68.8431
68	77.2058
68.5	83.4566
69	87.2619
69.5	89.5271
70	87.6391
70.5	75.2877
71	59.9737
71.5	50.1036
72	43.2204
72.5	38.8777
73	35.6836
73.5	33.5238
74	34.2514
74.5	42.7709
75	57.0288
75.5	68.9044
76	77.2329
76.5	83.4686
77	87.2606
77.5	89.5181
78	87.51
78.5	75.0211
79	60.5189
79.5	49.9696
80	43.1269
80.5	38.8161
81	35.6378
81.5	33.4855
82	34.3091
82.5	42.9338
83	57.1921
83.5	68.4147
84	77.3072
84.5	83.2055
85	87.2831
85.5	89.5424
86	87.4185
86.5	74.8032
87	60.3353
87.5	49.8436
88	43.3636
88.5	38.7473
89	35.7393
89.5	33.4432
90	34.369
90.5	43.1027
91	57.356
91.5	68.5272
92	77.391
92.5	83.2687
93	87.3189
93.5	89.4627
94	87.3058
94.5	74.5577
95	60.1393
95.5	49.7025
96	43.2657
96.5	38.679
97	35.6904
97.5	33.408
98	34.1319
98.5	43.2444
99	56.6896
99.5	68.6057
100	77.41
100.5	83.2511
101	87.2757
101.5	89.4097
102	87.1235
102.5	75.2335
103	59.9316
103.5	50.066
104	43.1855
104.5	38.6233
105	35.6534
105.5	33.3815
106	34.1898
106.5	43.4113
107	56.8295
107.5	68.6631
108	76.9865
108.5	83.2268
109	87.2183
109.5	89.3369
110	86.9302
110.5	74.9502
111	59.706
111.5	49.9077
112	43.0719
112.5	38.7631
113	35.5893
113.5	33.4457
114	34.2416
114.5	43.5763
115	56.9738
115.5	68.7462
116	77.0254
116.5	83.223
117	87.0132
117.5	89.2988
118	87.2301
118.5	74.6641
119	59.4932
119.5	49.7626
120	42.9691
120.5	38.6887
121	35.5337
121.5	33.4
122	34.2833
122.5	42.93
123	57.0957
123.5	68.8345
124	77.0596
124.5	83.2199
125	86.9728
125.5	89.2309
126	87.0361
126.5	74.375
127	60.0084
127.5	49.5937
128	43.1785
128.5	38.6091
129	35.474
129.5	33.3529
130	34.3387
130.5	43.0839
131	57.2481
131.5	68.3334
132	77.1268
132.5	82.9526
133	86.985
133.5	89.2399
134	86.9378
134.5	74.1604
135	59.8318
135.5	49.4786
136	43.1032
136.5	38.5518
137	35.5857
137.5	33.3227
138	34.4116
138.5	43.2744
139	57.4552
139.5	68.5016
140	77.2578
140.5	83.0657
141	87.0778
141.5	89.2242
142	86.8711
142.5	74.9123
143	59.6509
143.5	49.3768
144	43.0161
144.5	38.4899
145	35.5369
145.5	33.277
146	34.155
146.5	43.4348
147	56.8222
147.5	68.5961
148	77.304
148.5	83.0709
149	87.0518
149.5	89.171
150	86.6847
150.5	74.6443
151	59.4541
151.5	49.7144
152	42.9219
152.5	38.4242
153	35.4894
153.5	33.2421
154	34.2098
154.5	43.6087
155	56.9728
155.5	68.7126
156	76.9462
156.5	83.114
157	86.8935
157.5	89.1829
158	86.5795
158.5	74.4183
159	59.2697
159.5	49.5839
160	42.8362
160.5	38.5818
161	35.4466
161.5	33.3226
162	34.2785
162.5	43.7959
163	57.1664
163.5	68.8649
164	77.0757
164.5	83.2297
165	87.0089
165.5	89.3259
166	87.079
166.5	74.3009
167	59.192
167.5	49.5514
168	42.8341
168.5	38.5971
169	35.4718
169.5	33.3555
170	34.4189
170.5	43.2731
171	57.4932
171.5	68.5754
172	77.3708
172.5	83.5109
173	87.2748
173.5	89.5568
174	87.1409
174.5	74.2064
175	59.8523
175.5	49.5133
176	43.1274
176.5	38.5836
177	35.4641
177.5	33.3545
178	34.5209
178.5	43.4974
179	57.7171
179.5	68.7618
180	77.5349
180.5	83.3535
181	87.386
181.5	89.6434
182	87.0969
182.5	74.0276
183	59.7182
183.5	49.4295
184	43.0738
184.5	38.5436
185	35.5885
185.5	33.3308
186	34.281
186.5	43.6836
187	57.9077
187.5	68.9465
188	77.6765
188.5	83.4641
189	87.4592
189.5	89.6038
190	87.0213
190.5	74.809
191	59.5545
191.5	49.3099
192	42.9969
192.5	38.4923
193	35.5485
193.5	33.2965
194	34.3407
194.5	43.8515
195	57.2629
195.5	69.0194
196	77.7059
196.5	83.4582
197	87.4297
197.5	89.5602
198	86.848
198.5	74.5352
199	59.3455
199.5	49.6528
200	42.8948
200.5	38.6321
201	35.4886
201.5	33.2456
202	34.3912
202.5	44.0327
203	57.4401
203.5	69.1513
204	77.3684
204.5	83.5203
205	87.286
205.5	89.5751
206	86.7171
206.5	74.292
207	59.1539
207.5	49.5139
208	42.7993
208.5	38.5623
209	35.4363
209.5	33.3174
210	34.4484
210.5	44.1942
211	57.5891
211.5	69.2476
212	77.4241
212.5	83.5359
213	87.2709
213.5	89.5443
214	87.0424
214.5	73.9969
215	59.6768
215.5	49.3689
216	42.6934
216.5	38.4866
217	35.3781
217.5	33.2752
218	34.5046
218.5	43.5345
219	57.7291
219.5	68.7844
220	77.5104
220.5	83.5995
221	87.3222
221.5	89.5812
222	86.9481
222.5	73.784
223	59.5102
223.5	49.2572
224	42.9378
224.5	38.4318
225	35.3415
225.5	33.2449
226	34.5803
226.5	43.7335
227	57.9138
227.5	68.9314
228	77.6166
228.5	83.3847
229	87.3783
229.5	89.5271
230	86.8523
230.5	73.563
231	59.3485
231.5	49.1527
232	42.8696
232.5	38.3901
233	35.4634
233.5	33.2223
234	34.336
234.5	43.9275
235	58.1162
235.5	69.0652
236	77.7305
236.5	83.4706
237	87.4361
237.5	89.5729
238	86.7653
238.5	74.3533
239	59.191
239.5	49.0558
240	42.804
240.5	38.34
241	35.4254
241.5	33.1916
242	34.4052
242.5	44.1207
243	57.5311
243.5	69.2125
244	77.409
244.5	83.5466
245	87.4891
245.5	89.61
246	86.6429
246.5	74.1029
247	58.9983
247.5	49.4149
248	42.7152
248.5	38.494
249	35.3731
249.5	33.1495
250	34.464
250.5	44.2918
251	57.6839
251.5	69.3176
252	77.4761
252.5	83.5818
253	87.3218
253.5	89.591
254	86.4802
254.5	73.8379
255	58.8044
255.5	49.2672
256	42.6129
256.5	38.4197
257	35.3182
257.5	33.2176
258	34.5213
258.5	43.6381
259	57.8314
259.5	69.4325
260	77.5454
260.5	83.616
261	87.3253
261.5	89.5704
262	86.8383
262.5	73.5712
263	59.3309
263.5	49.1215
264	42.5177
264.5	38.344
265	35.2575
265.5	33.1642
266	34.5729
266.5	43.803
267	57.9782
267.5	68.9339
268	77.5954
268.5	83.6192
269	87.2954
269.5	89.5248
270	86.6552
270.5	73.2874
271	59.1151
271.5	48.9813
272	42.7269
272.5	38.2638
273	35.3512
273.5	33.118
274	34.6323
274.5	43.9698
275	58.1315
275.5	69.0428
276	77.6779
276.5	83.3802
277	87.3252
277.5	89.4468
278	86.5216
278.5	73.0273
279	58.9256
279.5	48.8513
280	42.6362
280.5	38.1983
281	35.2999
281.5	33.0716
282	34.3589
282.5	44.1481
283	58.2972
283.5	69.1657
284	77.7544
284.5	83.4341
285	87.353
285.5	89.4612
286	86.4091
286.5	73.809
287	58.7565
287.5	49.2063
288	42.5521
288.5	38.1344
289	35.2484
289.5	33.033
290	34.4171
290.5	44.3279
291	57.6766
291.5	69.2668
292	77.3901
292.5	83.4642
293	87.3478
293.5	89.4209
294	86.218
294.5	73.5066
295	58.5215
295.5	49.0421
296	42.436
296.5	38.264
297	35.177
297.5	32.9719
298	34.4581
298.5	44.4742
299	57.795
299.5	69.3374
300	77.398
300.5	83.4272
301	87.1146
301.5	89.3535
302	86.5308
302.5	73.1998
303	58.2981
303.5	48.8931
304	42.3287
304.5	38.1795
305	35.1152
305.5	33.0348
306	34.5195
306.5	43.8177
307	57.9605
307.5	69.4589
308	77.4959
308.5	83.4999
309	87.1657
309.5	89.3809
310	86.4066
310.5	72.9556
311	58.8494
311.5	48.77
312	42.2434
312.5	38.1231
313	35.0698
313.5	32.9947
314	34.5841
314.5	43.9966
315	58.1166
315.5	68.977
316	77.5591
316.5	83.2402
317	87.1646
317.5	89.3734
318	86.27
318.5	72.7079
319	58.6714
319.5	48.6611
320	42.4915
320.5	38.0846
321	35.203
321.5	32.9943
322	34.6971
322.5	44.2289
323	58.3563
323.5	69.191
324	77.753
324.5	83.4055
325	87.3046
325.5	89.3999
326	86.2311
326.5	72.5304
327	58.5438
327.5	48.5741
328	42.4304
328.5	38.0384
329	35.1655
329.5	32.9562
330	34.418
330.5	44.4121
331	57.7509
331.5	69.3216
332	77.8378
332.5	83.4608
333	87.3296
333.5	89.4096
334	86.1023
334.5	73.3033
335	58.3648
335.5	48.9279
336	42.3547
336.5	37.9895
337	35.1302
337.5	32.9338
338	34.505
338.5	44.6237
339	57.9403
339.5	69.4623
340	77.5134
340.5	83.5228
341	87.3633
341.5	89.416
342	85.9471
342.5	73.0395
343	58.1867
343.5	48.8141
344	42.2775
344.5	38.1435
345	35.0862
345.5	33.0124
346	34.582
346.5	44.8142
347	58.1143
347.5	69.5812
348	77.588
348.5	83.5561
349	87.1975
349.5	89.4061
350	86.326
350.5	72.7728
351	57.997
351.5	48.6849
352	42.1946
352.5	38.0909
353	35.0532
353.5	32.9893
354	34.6604
354.5	44.1595
355	58.2723
355.5	69.6907
356	77.6652
356.5	83.6052
357	87.2292
357.5	89.4187
358	86.1871
358.5	72.5216
359	58.5347
359.5	48.5667
360	42.4247
360.5	38.029
361	35.0013
361.5	32.9484
362	34.7312
362.5	44.3375
363	58.4291
363.5	69.2116
364	77.7236
364.5	83.3381
365	87.1989
365.5	89.3591
366	85.9875
366.5	72.209
367	58.3171
367.5	48.4228
368	42.3189
368.5	37.9562
369	35.0992
369.5	32.9045
370	34.7922
370.5	44.5025
371	58.5687
371.5	69.3109
372	77.7834
372.5	83.3704
373	87.222
373.5	89.2894
374	85.8796
374.5	73.0192
375	58.1653
375.5	48.3269
376	42.2605
376.5	37.9283
377	35.086
377.5	32.9021
378	34.55
378.5	44.7395
379	58.045
379.5	69.5246
380	77.962
380.5	83.5236
381	87.3481
381.5	89.3996
382	85.8258
382.5	72.8415
383	58.0408
383.5	48.7198
384	42.2164
384.5	37.8973
385	35.0655
385.5	32.8905
386	34.6487
386.5	44.9654
387	58.2491
387.5	69.6803
388	77.6505
388.5	83.5891
389	87.2086
389.5	89.4038
390	85.6771
390.5	72.5977
391	57.8719
391.5	48.6053
392	42.1455
392.5	38.0569
393	35.0318
393.5	32.9742
394	34.7297
394.5	45.1664
395	58.4324
395.5	69.8314
396	77.7696
396.5	83.6775
397	87.267
397.5	89.4325
398	86.0969
398.5	72.3514
399	57.699
399.5	48.4895
400	42.0725
400.5	38.0084
401	34.9987
401.5	32.9513
402	34.8236
402.5	44.5305
403	58.626
403.5	69.4025
404	77.8774
404.5	83.7486
405	87.3047
405.5	89.4545
406	85.9731
406.5	72.1075
407	58.2409
407.5	48.3856
408	42.3065
408.5	37.9611
409	34.969
409.5	32.9323
410	34.9143
410.5	44.7318
411	58.8171
411.5	69.5497
412	77.9905
412.5	83.5488
413	87.3682
413.5	89.5053
414	85.867
414.5	71.8912
415	58.0897
415.5	48.2906
416	42.2414
416.5	37.9213
417	35.0888
417.5	32.9098
418	34.6419
418.5	44.953
419	59.0092
419.5	69.6977
420	78.1
420.5	83.6315
421	87.4282
421.5	89.4477
422	85.7498
422.5	72.6776
423	57.9252
423.5	48.1833
424	42.1779
424.5	37.8741
425	35.053
425.5	32.8825
426	34.7248
426.5	45.1513
427	58.4378
427.5	69.845
428	78.2095
428.5	83.7035
429	87.4724
429.5	89.4815
430	85.6185
430.5	72.4377
431	57.7515
431.5	48.528
432	42.0981
432.5	38.0314
433	35.017
433.5	32.8557
434	34.8115
434.5	45.351
435	58.6135
435.5	69.9838
436	77.8875
436.5	83.7648
437	87.3306
437.5	89.4858
438	85.4787
438.5	72.1942
439	57.5926
439.5	48.426
440	42.032
440.5	37.9849
441	34.9869
441.5	32.9516
442	34.9138
442.5	45.5643
443	58.7987
443.5	70.1196
444	77.9879
444.5	83.8325
445	87.3663
445.5	89.4996
446	85.904
446.5	71.9531
447	58.1281
447.5	48.3146
448	41.9634
448.5	37.9428
449	34.9595
449.5	32.9286
450	35.0058
450.5	44.9102
451	58.9863
451.5	69.6836
452	78.0947
452.5	83.905
453	87.4116
453.5	89.5267
454	85.7708
454.5	71.6984
455	57.9719
455.5	48.2176
456	42.1971
456.5	37.8966
457	34.9248
457.5	32.9033
458	35.0929
458.5	45.1133
459	59.1656
459.5	69.8207
460	78.1863
460.5	83.6845
461	87.4414
461.5	89.448
462	85.6282
462.5	71.4739
463	57.7841
463.5	48.0941
464	42.1204
464.5	37.8398
465	35.0351
465.5	32.878
466	34.8044
466.5	45.3158
467	59.3365
467.5	69.9739
468	78.2915
468.5	83.7575
469	87.4954
469.5	89.4859
470	85.5145
470.5	72.2473
471	57.6206
471.5	48.0019
472	42.0519
472.5	37.7924
473	35.0001
473.5	32.849
474	34.8937
474.5	45.5229
475	58.7738
475.5	70.1095
476	77.9865
476.5	83.8377
477	87.5482
477.5	89.5265
478	85.3846
478.5	72.0101
479	57.4665
479.5	48.365
480	41.9869
480.5	37.9584
481	34.9717
481.5	32.8287
482	34.9839
482.5	45.7379
483	58.9665
483.5	70.2593
484	78.1031
484.5	83.9204
485	87.4444
485.5	89.5623
486	85.2615
486.5	71.8008
487	57.3186
487.5	48.2498
488	41.9257
488.5	37.9179
489	34.9473
489.5	32.9268
490	35.0881
490.5	45.0886
491	59.1665
491.5	70.4301
492	78.2329
492.5	84.0256
493	87.5157
493.5	89.6148
494	85.7432
494.5	71.593
495	57.8681
495.5	48.1536
496	41.862
496.5	37.8715
497	34.9123
497.5	32.897
498	35.181
498.5	45.3001
499	59.3529
499.5	69.9963
500	78.3362
500.5	84.0948
501	87.5657
501.5	89.6577
502	85.6304
502.5	71.3741
503	57.7131
503.5	48.0495
504	42.0956
504.5	37.8292
505	35.03
505.5	32.8773
506	35.2834
506.5	45.5167
507	59.5553
507.5	70.1687
508	78.4815
508.5	83.9426
509	87.6663
509.5	89.6402
510	85.5393
510.5	71.179
511	57.5876
511.5	47.9789
512	42.0459
512.5	37.8021
513	35.0127
513.5	32.8647
514	34.9947
514.5	45.7402
515	59.7597
515.5	70.3315
516	78.6032
516.5	84.028
517	87.7213
517.5	89.6809
518	85.4133
518.5	71.9448
519	57.4151
519.5	48.3232
520	41.9752
520.5	37.7492
521	34.9721
521.5	32.8353
522	35.0802
522.5	45.9279
523	59.1574
523.5	70.4336
524	78.2607
524.5	84.0506
525	87.7075
525.5	89.6436
526	85.22
526.5	71.669
527	57.2199
527.5	48.186
528	41.8855
528.5	37.8915
529	34.9249
529.5	32.8016
530	35.1571
530.5	46.1151
531	59.3171
531.5	70.5382
532	78.3176
532.5	84.0693
533	87.5312
533.5	89.6054
534	85.6069
534.5	71.3652
535	57.0171
535.5	48.0527
536	41.7813
536.5	37.8135
537	34.8675
537.5	32.8587
538	35.2317
538.5	45.4337
539	59.472
539.5	70.6546
540	78.389
540.5	84.1155
541	87.563
541.5	89.6285
542	85.4916
542.5	71.1478
543	57.5453
543.5	47.9522
544	41.7118
544.5	37.7686
545	34.8347
545.5	32.8352
546	35.3307
546.5	45.6442
547	59.6519
547.5	70.2233
548	78.4919
548.5	83.9091
549	87.6015
549.5	89.6434
550	85.3427
550.5	70.9177
551	57.3867
551.5	47.8315
552	41.9368
552.5	37.7128
553	34.9432
553.5	32.8089
554	35.4277
554.5	45.8444
555	59.8244
555.5	70.351
556	78.5836
556.5	83.9773
557	87.64
557.5	89.5812
558	85.2039
558.5	70.689
559	57.2189
559.5	47.7284
560	41.8689
560.5	37.6717
561	34.9121
561.5	32.7899
562	35.1112
562.5	46.0517
563	59.2531
563.5	70.4915
564	78.6924
564.5	84.0547
565	87.6944
565.5	89.6242
566	85.0764
566.5	71.4602
567	57.0786
567.5	48.0929
568	41.8224
568.5	37.6454
569	34.8977
569.5	32.7898
570	35.2335
570.5	46.2839
571	59.4796
571.5	70.693
572	78.4483
572.5	84.1837
573	87.7986
573.5	89.7066
574	84.9864
574.5	71.2732
575	56.937
575.5	47.9939
576	41.7592
576.5	37.8041
577	34.8659
577.5	32.8672
578	35.3323
578.5	46.4888
579	59.668
579.5	70.8313
580	78.5466
580.5	84.2585
581	87.6926
581.5	89.7422
582	85.4661
582.5	71.032
583	56.7824
583.5	47.9098
584	41.6983
584.5	37.7622
585	34.8376
585.5	32.8424
586	35.4259
586.5	45.8351
587	59.8515
587.5	70.9693
588	78.6549
588.5	84.327
589	87.7375
589.5	89.7577
590	85.3395
590.5	70.8211
591	57.3192
591.5	47.7981
592	41.9217
592.5	37.7127
593	34.7999
593.5	32.8194
594	35.5219
594.5	46.0392
595	60.0148
595.5	70.5194
596	78.7328
596.5	84.0975
597	87.7385
597.5	89.7304
598	85.1507
598.5	70.559
599	57.1273
599.5	47.6743
600	41.8372
600.5	37.6541
601	34.9029
601.5	32.79
602	35.6153
602.5	46.2372
603	60.1729
603.5	70.657
604	78.8232
604.5	84.1687
605	87.7934
605.5	89.7039
606	85.0182
606.5	71.3294
607	56.9743
607.5	47.5704
608	41.7714
608.5	37.607
609	34.8715
609.5	32.7735
610	35.3068
610.5	46.4397
611	59.6177
611.5	70.7932
612	78.9229
612.5	84.2306
613	87.828
613.5	89.7191
614	84.8802
614.5	71.0909
615	56.8168
615.5	47.9135
616	41.6986
616.5	37.559
617	34.8327
617.5	32.748
618	35.3926
618.5	46.6365
619	59.7952
619.5	70.925
620	78.6108
620.5	84.2869
621	87.6999
621.5	89.7315
622	84.727
622.5	70.8553
623	56.6553
623.5	47.802
624	41.6267
624.5	37.7089
625	34.7921
625.5	32.8069
626	35.4812
626.5	46.8356
627	59.9532
627.5	71.0356
628	78.6906
628.5	84.3335
629	87.7179
629.5	89.7137
630	85.174
630.5	70.6006
631	56.4728
631.5	47.6822
632	41.5422
632.5	37.6477
633	34.7484
633.5	32.7775
634	35.5724
634.5	46.1383
635	60.1045
635.5	70.5876
636	78.7484
636.5	84.3503
637	87.6963
637.5	89.6707
638	84.9984
638.5	70.3411
639	56.9606
639.5	47.5562
640	41.7557
640.5	37.5894
641	34.7074
641.5	32.7509
642	35.6653
642.5	46.3476
643	60.268
643.5	70.6977
644	78.8317
644.5	84.1457
645	87.7401
645.5	89.6808
646	84.834
646.5	70.0779
647	56.792
647.5	47.4504
648	41.6712
648.5	37.5309
649	34.8045
649.5	32.7183
650	35.33
650.5	46.5382
651	60.4324
651.5	70.8217
652	78.9124
652.5	84.1935
653	87.7737
653.5	89.6476
654	84.687
654.5	70.8508
655	56.6429
655.5	47.3447
656	41.6055
656.5	37.4828
657	34.7736
657.5	32.7037
658	35.4282
658.5	46.7499
659	59.8719
659.5	70.9587
660	79.0111
660.5	84.2592
661	87.8016
661.5	89.6474
662	84.5225
662.5	70.605
663	56.4635
663.5	47.6635
664	41.5211
664.5	37.6268
665	34.7318
665.5	32.6784
666	35.5184
666.5	46.9426
667	60.0331
667.5	71.0806
668	78.698
668.5	84.3121
669	87.6711
669.5	89.6415
670	84.3543
670.5	70.3531
671	56.2853
671.5	47.5464
672	41.4425
672.5	37.5652
673	34.6824
673.5	32.7236
674	35.6076
674.5	47.1161
675	60.1825
675.5	71.2048
676	78.7746
676.5	84.3587
677	87.688
677.5	89.629
678	84.8245
678.5	70.0891
679	56.7889
679.5	47.4345
680	41.3595
680.5	37.5049
681	34.6409
681.5	32.6973
682	35.7011
682.5	46.433
683	60.3568
683.5	70.767
684	78.8595
684.5	84.4099
685	87.7251
685.5	89.6332
686	84.669
686.5	69.8472
687	56.6349
687.5	47.3367
688	41.5893
688.5	37.4708
689	34.6166
689.5	32.684
690	35.8075
690.5	46.673
691	60.543
691.5	70.8988
692	78.95
692.5	84.2026
693	87.7541
693.5	89.6027
694	84.5261
694.5	69.6536
695	56.478
695.5	47.2321
696	41.5237
696.5	37.4229
697	34.7262
697.5	32.6708
698	35.4792
698.5	46.8803
699	60.7101
699.5	71.0304
700	79.0519
700.5	84.2774
701	87.7897
701.5	89.6098
702	84.3733
702.5	70.3908
703	56.3074
703.5	47.1195
704	41.4484
704.5	37.3708
705	34.6859
705.5	32.6515
706	35.5766
706.5	47.063
707	60.1282
707.5	71.1497
708	78.7332
708.5	84.3181
709	87.8144
709.5	89.6086
710	84.1987
710.5	70.1141
711	56.1488
711.5	47.4541
712	41.3719
712.5	37.5132
713	34.6412
713.5	32.6277
714	35.6684
714.5	47.2559
715	60.2979
715.5	71.264
716	78.8026
716.5	84.3544
717	87.6636
717.5	89.592
718	84.0403
718.5	69.8965
719	55.9866
719.5	47.3494
720	41.3062
720.5	37.4693
721	34.6164
721.5	32.6815
722	35.7734
722.5	46.6034
723	60.4796
723.5	71.4055
724	78.9111
724.5	84.431
725	87.7207
725.5	89.6116
726	84.545
726.5	69.6855
727	56.4949
727.5	47.2326
728	41.2287
728.5	37.4104
729	34.5669
729.5	32.6492
730	35.8645
730.5	46.7987
731	60.6368
731.5	70.9559
732	78.9748
732.5	84.4578
733	87.7265
733.5	89.5767
734	84.3535
734.5	69.4318
735	56.3115
735.5	47.1117
736	41.4298
736.5	37.3541
737	34.6681
737.5	32.6293
738	35.9629
738.5	46.994
739	60.8004
739.5	71.0836
740	79.0752
740.5	84.2738
741	87.7748
741.5	89.5796
742	84.217
742.5	69.2028
743	56.1629
743.5	47.0286
744	41.3751
744.5	37.3148
745	34.6427
745.5	32.6243
746	35.6335
746.5	47.1895
747	60.9899
747.5	71.262
748	79.2003
748.5	84.3678
749	87.8433
749.5	89.6182
750	84.0919
750.5	69.9703
751	56.0188
751.5	47.359
752	41.3081
752.5	37.2707
753	34.6064
753.5	32.6086
754	35.7362
754.5	47.4003
755	60.4175
755.5	71.3613
756	78.8909
756.5	84.4178
757	87.8694
757.5	89.6096
758	83.9223
758.5	69.737
759	55.8626
759.5	47.2496
760	41.2369
760.5	37.4187
761	34.5737
761.5	32.596
762	35.8335
762.5	47.6096
763	60.5955
763.5	71.485
764	78.9665
764.5	84.4611
765	87.7291
765.5	89.591
766	84.404
766.5	69.4884
767	55.6839
767.5	47.1293
768	41.1577
768.5	37.3568
769	34.5251
769.5	32.624
770	35.9288
770.5	46.9228
771	60.7424
771.5	71.5925
772	79.0458
772.5	84.5102
773	87.7564
773.5	89.5825
774	84.2436
774.5	69.2409
775	56.1832
775.5	47.0388
776	41.0881
776.5	37.3134
777	34.4986
777.5	32.6167
778	36.042
778.5	47.1252
779	60.9138
779.5	71.1772
780	79.1184
780.5	84.2849
781	87.7582
781.5	89.5451
782	84.0661
782.5	68.9972
783	56.0111
783.5	46.9155
784	41.2932
784.5	37.2509
785	34.5834
785.5	32.5827
786	36.1251
786.5	47.3129
787	61.0616
787.5	71.2692
788	79.1881
788.5	84.3262
789	87.7836
789.5	89.5353
790	83.8945
790.5	68.7816
791	55.8572
791.5	46.8138
792	41.2256
792.5	37.2073
793	34.5537
793.5	32.5712
794	35.7791
794.5	47.5246
795	60.5099
795.5	71.4042
796	79.2854
796.5	84.3993
797	87.8339
797.5	89.5569
798	83.7641
798.5	69.5218
799	55.7001
799.5	47.1334
800	41.1523
800.5	37.155
801	34.5159
801.5	32.5604
802	35.89
802.5	47.7456
803	60.7088
803.5	71.5662
804	79.0286
804.5	84.5087
805	87.917
805.5	89.6025
806	83.6347
806.5	69.3251
807	55.5689
807.5	47.0491
808	41.1001
808.5	37.3112
809	34.4927
809.5	32.6087
810	36.0057
810.5	47.9514
811	60.9069
811.5	71.7474
812	79.1689
812.5	84.6116
813	87.8495
813.5	89.6573
814	84.1926
814.5	69.1079
815	55.4391
815.5	46.9752
816	41.0492
816.5	37.2843
817	34.473
817.5	32.6027
818	36.1281
818.5	47.311
819	61.093
819.5	71.8776
820	79.2619
820.5	84.6723
821	87.8713
821.5	89.6349
822	84.0367
822.5	68.8963
823	55.9398
823.5	46.8749
824	41.2693
824.5	37.2409
825	34.4468
825.5	32.5996
826	36.246
826.5	47.525
827	61.2707
827.5	71.4611
828	79.3586
828.5	84.4819
829	87.9169
829.5	89.6332
830	83.8644
830.5	68.6643
831	55.7744
831.5	46.7655
832	41.1944
832.5	37.1916
833	34.5495
833.5	32.59
834	36.3527
834.5	47.7221
835	61.4355
835.5	71.5883
836	79.4467
836.5	84.5431
837	87.9482
837.5	89.6369
838	83.7024
838.5	69.4038
839	55.6221
839.5	46.6666
840	41.1312
840.5	37.1469
841	34.5177
841.5	32.5812
842	35.9963
842.5	47.9146
843	60.8759
843.5	71.7094
844	79.5276
844.5	84.5905
845	87.976
845.5	89.6403
846	83.5507
846.5	69.1684
847	55.4748
847.5	46.9929
848	41.0631
848.5	37.1029
849	34.4861
849.5	32.5747
850	36.1034
850.5	48.1295
851	61.0533
851.5	71.8399
852	79.237
852.5	84.6533
853	87.8672
853.5	89.6455
854	83.3934
854.5	68.96
855	55.3368
855.5	46.9074
856	41.0117
856.5	37.2611
857	34.4635
857.5	32.6109
858	36.2242
858.5	48.3542
859	61.2538
859.5	72.0059
860	79.369
860.5	84.7531
861	87.9319
861.5	89.6547
862	83.9299
862.5	68.7399
863	55.1818
863.5	46.7988
864	40.9343
864.5	37.2006
865	34.4125
865.5	32.5828
866	36.3103
866.5	47.6589
867	61.3769
867.5	71.5372
868	79.3979
868.5	84.7509
869	87.9089
869.5	89.5868
870	83.7206
870.5	68.4767
871	55.6393
871.5	46.6694
872	41.131
872.5	37.1398
873	34.3687
873.5	32.563
874	36.4219
874.5	47.8507
875	61.5291
875.5	71.6471
876	79.4721
876.5	84.5413
877	87.9307
877.5	89.5681
878	83.5512
878.5	68.212
879	55.4781
879.5	46.5729
880	41.0571
880.5	37.0906
881	34.4711
881.5	32.5575
882	36.056
882.5	48.0513
883	61.7036
883.5	71.7718
884	79.5568
884.5	84.595
885	87.9578
885.5	89.5904
886	83.3783
886.5	68.9412
887	55.319
887.5	46.4704
888	40.9887
888.5	37.0419
889	34.4373
889.5	32.5487
890	36.1629
890.5	48.2309
891	61.1435
891.5	71.9124
892	79.6459
892.5	84.6538
893	87.9869
893.5	89.571
894	83.193
894.5	68.7278
895	55.16
895.5	46.7801
896	40.9176
896.5	37.1848
897	34.4006
897.5	32.5393
898	36.262
898.5	48.439
899	61.2903
899.5	71.9978
900	79.3305
900.5	84.6857
901	87.8514
901.5	89.5442
902	83.0121
902.5	68.4972
903	55.009
903.5	46.6768
904	40.8483
904.5	37.1377
905	34.368
905.5	32.557
906	36.3738
906.5	48.6467
907	61.4706
907.5	72.1383
908	79.4276
908.5	84.7589
909	87.9096
909.5	89.5648
910	83.5734
910.5	68.2711
911	55.4989
911.5	46.5824
912	40.7824
912.5	37.0896
913	34.3311
913.5	32.5487
914	36.4929
914.5	47.9905
915	61.6544
915.5	71.7398
916	79.542
916.5	84.8484
917	87.9647
917.5	89.5757
918	83.4417
918.5	68.076
919	55.3696
919.5	46.4934
920	41.0063
920.5	37.0569
921	34.3107
921.5	32.5478
922	36.6201
922.5	48.2018
923	61.8304
923.5	71.8755
924	79.6318
924.5	84.6429
925	87.9867
925.5	89.5858
926	83.241
926.5	67.8353
927	55.2042
927.5	46.387
928	40.933
928.5	37.0035
929	34.4074
929.5	32.5347
930	36.2395
930.5	48.3981
931	61.99
931.5	72.0004
932	79.7165
932.5	84.699
933	88.0182
933.5	89.5717
934	83.0728
934.5	68.5589
935	55.0399
935.5	46.2778
936	40.8622
936.5	36.951
937	34.3688
937.5	32.5291
938	36.3408
938.5	48.5908
939	61.4272
939.5	72.1012
940	79.4004
940.5	84.7259
941	88.0091
941.5	89.5243
942	82.8836
942.5	68.2912
943	54.8682
943.5	46.5825
944	40.7767
944.5	37.0811
945	34.3205
945.5	32.5161
946	36.4423
946.5	48.7769
947	61.5853
947.5	72.2184
948	79.4792
948.5	84.7798
949	87.8984
949.5	89.5168
950	82.7113
950.5	68.0781
951	54.7193
951.5	46.4777
952	40.7039
952.5	37.0332
953	34.288
953.5	32.5261
954	36.5629
954.5	48.1174
955	61.7523
955.5	72.3349
956	79.5584
956.5	84.8202
957	87.9191
957.5	89.4888
958	83.231
958.5	67.8152
959	55.196
959.5	46.3678
960	40.6297
960.5	36.9735
961	34.2427
961.5	32.5052
962	36.6585
962.5	48.306
963	61.9004
963.5	71.9016
964	79.6269
964.5	84.8647
965	87.9423
965.5	89.4608
966	83.0619
966.5	67.607
967	55.0285
967.5	46.2615
968	40.8349
968.5	36.9285
969	34.3428
969.5	32.4961
970	36.771
970.5	48.503
971	62.0566
971.5	72.0261
972	79.7101
972.5	84.6681
973	87.9718
973.5	89.5018
974	82.8848
974.5	67.3769
975	54.8789
975.5	46.1696
976	40.7717
976.5	36.8826
977	34.3117
977.5	32.5024
978	36.4012
978.5	48.7148
979	62.23
979.5	72.1611
980	79.81
980.5	84.7423
981	88.0189
981.5	89.5077
982	82.738
982.5	68.1031
983	54.7455
983.5	46.4908
984	40.7116
984.5	36.8471
985	34.2879
985.5	32.5084
986	36.5182
986.5	48.9209
987	61.7055
987.5	72.3041
988	79.5429
988.5	84.8201
989	88.0725
989.5	89.5089
990	82.5722
[truncated: 28,056 more rows]
