# Supplementary material for: Data on characterization and electrochemical analysis of zinc oxide and tungsten trioxide as counter electrodes for electrochromic devices
Source: Data Brief. 2020 Jun 20;31:105891. doi: 10.1016/j.dib.2020.105891 (PMC7326711; doi:10.1016/j.dib.2020.105891)
Supplement: Supplementary file 1 [file mmc1.zip › Raw data/Figure 4/Transmittance of WO3-TPA/Transmittance_2.txt]

TITLE
DATA TYPE	ULTRAVIOLET SPECTRUM
ORIGIN	JASCO
OWNER
DATE	18/05/14
TIME	01:09:53
SPECTROMETER/DATA SYSTEM
LOCALE	1042
RESOLUTION
DELTAX	0.5
XUNITS	SEC
YUNITS	TRANSMITTANCE
FIRSTX	0.0000
LASTX	9226.5000
NPOINTS	18454
FIRSTY	87.13326
MAXY	88.42612
MINY	32.73195
XYDATA
0.0000	87.1333
0.5000	78.0108
1.0000	63.2784
1.5000	51.5473
2.0000	44.2055
2.5000	39.7402
3.0000	36.5612
3.5000	34.4801
4.0000	33.7259
4.5000	40.0625
5.0000	54.1067
5.5000	66.3132
6.0000	75.6836
6.5000	81.8261
7.0000	85.222
7.5000	87.0968
8.0000	87.0731
8.5000	77.8079
9.0000	63.0706
9.5000	51.4265
10.0000	44.4696
10.5000	39.6845
11.0000	36.6749
11.5000	34.4532
12.0000	33.7625
12.5000	40.223
13.0000	54.3141
13.5000	66.4671
14.0000	75.7878
14.5000	81.6041
15.0000	85.2516
15.5000	87.0308
16.0000	87.0208
16.5000	77.6108
17.0000	62.8668
17.5000	51.2969
18.0000	44.388
18.5000	39.6359
19.0000	36.6462
19.5000	34.4351
20.0000	33.6581
20.5000	40.3664
21.0000	54.5231
21.5000	66.6272
22.0000	75.9033
22.5000	81.6811
23.0000	85.2951
23.5000	87.0577
24.0000	86.9625
24.5000	78.2238
25.0000	62.6725
25.5000	51.7102
26.0000	44.3075
26.5000	39.5828
27.0000	36.6051
27.5000	34.4055
28.0000	33.6906
28.5000	40.5289
29.0000	53.8704
29.5000	66.7767
30.0000	75.5555
30.5000	81.7416
31.0000	85.3273
31.5000	87.0715
32.0000	86.9071
32.5000	78.0465
33.0000	62.4861
33.5000	51.5847
34.0000	44.2286
34.5000	39.7586
35.0000	36.5741
35.5000	34.3834
36.0000	33.7237
36.5000	40.6934
37.0000	54.0794
37.5000	66.9307
38.0000	75.6681
38.5000	81.8168
39.0000	85.2164
39.5000	87.1007
40.0000	87.0929
40.5000	77.8503
41.0000	62.2793
41.5000	51.4625
42.0000	44.1512
42.5000	39.7062
43.0000	36.5384
43.5000	34.4653
44.0000	33.7578
44.5000	40.1865
45.0000	54.2815
45.5000	67.0792
46.0000	75.7753
46.5000	81.879
47.0000	85.2464
47.5000	87.1136
48.0000	87.0428
48.5000	77.6627
49.0000	62.925
49.5000	51.3381
50.0000	44.0708
50.5000	39.6501
51.0000	36.5002
51.5000	34.4423
52.0000	33.7994
52.5000	40.3381
53.0000	54.4852
53.5000	66.5829
54.0000	75.8758
54.5000	81.6536
55.0000	85.2734
55.5000	87.1223
56.0000	86.9749
56.5000	77.4596
57.0000	62.7199
57.5000	51.2032
58.0000	44.3285
58.5000	39.598
59.0000	36.6149
59.5000	34.4135
60.0000	33.8319
60.5000	40.4853
61.0000	54.665
61.5000	66.7376
62.0000	75.9812
62.5000	81.7261
63.0000	85.3136
63.5000	87.0629
64.0000	86.9203
64.5000	77.2697
65.0000	62.5255
65.5000	51.078
66.0000	44.2464
66.5000	39.5422
67.0000	36.5804
67.5000	34.3892
68.0000	33.7146
68.5000	40.6448
69.0000	54.0123
69.5000	66.8988
70.0000	76.0786
70.5000	81.7896
71.0000	85.3457
71.5000	87.0763
72.0000	86.8552
72.5000	77.8938
73.0000	62.3232
73.5000	51.4961
74.0000	44.1687
74.5000	39.4934
75.0000	36.5459
75.5000	34.3673
76.0000	33.7536
76.5000	40.7989
77.0000	54.221
77.5000	67.0501
78.0000	75.7382
78.5000	81.854
79.0000	85.3823
79.5000	87.0927
80.0000	86.7938
80.5000	77.7103
81.0000	62.1283
81.5000	51.3658
82.0000	44.0929
82.5000	39.6685
83.0000	36.5125
83.5000	34.4509
84.0000	33.7937
84.5000	40.9712
85.0000	54.4269
85.5000	67.1944
86.0000	75.8474
86.5000	81.9224
87.0000	85.2606
87.5000	87.1078
88.0000	86.9801
88.5000	77.4994
89.0000	61.9363
89.5000	51.2387
90.0000	44.0147
90.5000	39.6147
91.0000	36.4779
91.5000	34.4259
92.0000	33.8268
92.5000	40.4555
93.0000	54.6202
93.5000	67.35
94.0000	75.9509
94.5000	81.9855
95.0000	85.3034
95.5000	87.1285
96.0000	86.9218
96.5000	77.3065
97.0000	62.5725
97.5000	51.1085
98.0000	44.2705
98.5000	39.5634
99.0000	36.4453
99.5000	34.3997
100.0000	33.8655
100.5000	40.6049
101.0000	54.8486
101.5000	66.8483
102.0000	76.0554
102.5000	81.7732
103.0000	85.3377
103.5000	87.1496
104.0000	86.8756
104.5000	77.1099
105.0000	62.3749
105.5000	50.9961
106.0000	44.197
106.5000	39.5123
107.0000	36.5604
107.5000	34.3755
108.0000	33.9094
108.5000	40.778
109.0000	55.0233
109.5000	67.0216
110.0000	76.1643
110.5000	81.8384
111.0000	85.373
111.5000	87.0895
112.0000	86.8064
112.5000	77.7409
113.0000	62.1762
113.5000	50.8677
114.0000	44.1116
114.5000	39.4583
115.0000	36.5237
115.5000	34.3523
116.0000	33.7818
116.5000	40.9227
117.0000	54.3791
117.5000	67.1705
118.0000	76.2703
118.5000	81.9045
119.0000	85.4008
119.5000	87.0997
120.0000	86.7368
120.5000	77.5565
121.0000	61.9878
121.5000	51.272
122.0000	44.0326
122.5000	39.4065
123.0000	36.4868
123.5000	34.3254
124.0000	33.8195
124.5000	41.0828
125.0000	54.5936
125.5000	67.3008
126.0000	75.9367
126.5000	81.9789
127.0000	85.2944
127.5000	87.1237
128.0000	86.6779
128.5000	77.3456
129.0000	61.7968
129.5000	51.1453
130.0000	43.9553
130.5000	39.5762
131.0000	36.4547
131.5000	34.4109
132.0000	33.8619
132.5000	41.2539
133.0000	54.7892
133.5000	67.462
134.0000	76.0363
134.5000	82.0371
135.0000	85.3239
135.5000	87.1378
136.0000	86.879
136.5000	77.1522
137.0000	61.6039
137.5000	51.0176
138.0000	43.8756
138.5000	39.5242
139.0000	36.4161
139.5000	34.3829
140.0000	33.8989
140.5000	40.7312
141.0000	54.9735
141.5000	66.9745
142.0000	76.1206
142.5000	82.0842
143.0000	85.3454
143.5000	87.1395
144.0000	86.8061
144.5000	76.9428
145.0000	62.212
145.5000	50.8898
146.0000	44.1257
146.5000	39.4655
147.0000	36.3789
147.5000	34.3536
148.0000	33.9437
148.5000	40.8948
149.0000	55.1696
149.5000	67.1219
150.0000	76.2299
150.5000	81.8773
151.0000	85.3758
151.5000	87.1599
152.0000	86.7464
152.5000	76.7438
153.0000	62.028
153.5000	50.7711
154.0000	44.0483
154.5000	39.4136
155.0000	36.4929
155.5000	34.3303
156.0000	33.8086
156.5000	41.0402
157.0000	55.389
157.5000	67.2572
158.0000	76.3369
158.5000	81.9453
159.0000	85.4185
159.5000	87.099
160.0000	86.6765
160.5000	77.3947
161.0000	61.8307
161.5000	50.6454
162.0000	43.9715
162.5000	39.3658
163.0000	36.4606
163.5000	34.3089
164.0000	33.8468
164.5000	41.2084
165.0000	54.7234
165.5000	67.427
166.0000	76.4383
166.5000	82.0072
167.0000	85.4494
167.5000	87.1149
168.0000	86.607
168.5000	77.1863
169.0000	61.6384
169.5000	51.0393
170.0000	43.8858
170.5000	39.5333
171.0000	36.4272
171.5000	34.2846
172.0000	33.8926
172.5000	41.377
173.0000	54.9451
173.5000	67.5525
174.0000	76.0975
174.5000	82.0633
175.0000	85.3282
175.5000	87.1296
176.0000	86.538
176.5000	76.9842
177.0000	61.4347
177.5000	50.9182
178.0000	43.8095
178.5000	39.4798
179.0000	36.3883
179.5000	34.3649
180.0000	33.936
180.5000	41.5436
181.0000	55.1194
181.5000	67.718
182.0000	76.196
182.5000	82.1237
183.0000	85.3611
183.5000	87.1393
184.0000	86.7463
184.5000	76.7857
185.0000	62.0628
185.5000	50.7927
186.0000	43.7288
186.5000	39.4259
187.0000	36.3515
187.5000	34.3377
188.0000	33.9746
188.5000	40.9949
189.0000	55.3222
189.5000	67.2291
190.0000	76.3041
190.5000	82.1846
191.0000	85.3978
191.5000	87.1585
192.0000	86.6792
192.5000	76.5693
193.0000	61.872
193.5000	50.6729
194.0000	43.9819
194.5000	39.3743
195.0000	36.3174
195.5000	34.3128
196.0000	34.0265
196.5000	41.17
197.0000	55.5291
197.5000	67.3756
198.0000	76.4005
198.5000	81.9809
199.0000	85.4286
199.5000	87.0926
200.0000	86.6051
200.5000	76.3677
201.0000	61.6804
201.5000	50.5493
202.0000	43.9072
202.5000	39.3241
203.0000	36.4334
203.5000	34.2906
204.0000	33.8821
204.5000	41.3312
205.0000	55.7224
205.5000	67.5193
206.0000	76.4967
206.5000	82.0377
207.0000	85.4535
207.5000	87.1084
208.0000	86.5366
208.5000	77.0194
209.0000	61.479
209.5000	50.432
210.0000	43.8256
210.5000	39.2698
211.0000	36.3949
211.5000	34.2636
212.0000	33.9208
212.5000	41.494
213.0000	55.0757
213.5000	67.6653
214.0000	76.1714
214.5000	82.1003
215.0000	85.4879
215.5000	87.1225
216.0000	86.4647
216.5000	76.8195
217.0000	61.2888
217.5000	50.8237
218.0000	43.7477
218.5000	39.4372
219.0000	36.3613
219.5000	34.2405
220.0000	33.9665
220.5000	41.6578
221.0000	55.2699
221.5000	67.8286
222.0000	76.2734
222.5000	82.1687
223.0000	85.3809
223.5000	87.1459
224.0000	86.4014
224.5000	76.62
225.0000	61.0965
225.5000	50.6944
226.0000	43.6704
226.5000	39.3889
227.0000	36.3302
227.5000	34.3222
228.0000	34.0147
228.5000	41.1367
229.0000	55.4685
229.5000	67.9829
230.0000	76.3814
230.5000	82.2276
231.0000	85.4119
231.5000	87.1549
232.0000	86.62
232.5000	76.4156
233.0000	61.7245
233.5000	50.5757
234.0000	43.5996
234.5000	39.3389
235.0000	36.2923
235.5000	34.298
236.0000	34.0586
236.5000	41.2924
237.0000	55.665
237.5000	67.5031
238.0000	76.4892
238.5000	82.3016
239.0000	85.4546
239.5000	87.1805
240.0000	86.5625
240.5000	76.2225
241.0000	61.5432
241.5000	50.4608
242.0000	43.8539
242.5000	39.2921
243.0000	36.4129
243.5000	34.278
244.0000	34.1134
244.5000	41.4689
245.0000	55.8672
245.5000	67.6519
246.0000	76.588
246.5000	82.1
247.0000	85.4898
247.5000	87.1279
248.0000	86.4911
248.5000	76.0164
249.0000	61.3388
249.5000	50.343
250.0000	43.7705
250.5000	39.2406
251.0000	36.374
251.5000	34.2495
252.0000	33.962
252.5000	41.6308
253.0000	56.0648
253.5000	67.7975
254.0000	76.6786
254.5000	82.153
255.0000	85.5144
255.5000	87.1423
256.0000	86.4157
256.5000	76.6762
257.0000	61.1547
257.5000	50.7349
258.0000	43.6951
258.5000	39.1912
259.0000	36.3429
259.5000	34.2307
260.0000	34.0131
260.5000	41.7982
261.0000	55.4358
261.5000	67.9454
262.0000	76.365
262.5000	82.2217
263.0000	85.5531
263.5000	87.1612
264.0000	86.3431
264.5000	76.4769
265.0000	60.971
265.5000	50.6093
266.0000	43.6209
266.5000	39.356
267.0000	36.3088
267.5000	34.2061
268.0000	34.0521
268.5000	41.9676
269.0000	55.6203
269.5000	68.0996
270.0000	76.4631
270.5000	82.2856
271.0000	85.4515
271.5000	87.1759
272.0000	86.5777
272.5000	76.2815
273.0000	60.7877
273.5000	50.493
274.0000	43.5486
274.5000	39.3108
275.0000	36.2771
275.5000	34.2862
276.0000	34.1071
276.5000	41.4264
277.0000	55.8494
277.5000	68.2329
278.0000	76.5768
278.5000	82.3495
279.0000	85.4891
279.5000	87.1973
280.0000	86.5054
280.5000	76.0585
281.0000	61.3913
281.5000	50.3781
282.0000	43.469
282.5000	39.254
283.0000	36.2427
283.5000	34.2672
284.0000	34.1599
284.5000	41.5854
285.0000	56.0269
285.5000	67.7713
286.0000	76.6678
286.5000	82.1498
287.0000	85.5166
287.5000	87.2122
288.0000	86.4392
288.5000	75.8674
289.0000	61.203
289.5000	50.2546
290.0000	43.7183
290.5000	39.2081
291.0000	36.3557
291.5000	34.2405
292.0000	34.2122
292.5000	41.7604
293.0000	56.2277
293.5000	67.9195
294.0000	76.775
294.5000	82.2131
295.0000	85.5512
295.5000	87.1569
296.0000	86.3592
296.5000	75.6458
297.0000	61.0177
297.5000	50.1389
298.0000	43.6414
298.5000	39.1587
299.0000	36.3225
299.5000	34.2162
300.0000	34.0486
300.5000	41.9266
301.0000	55.5953
301.5000	68.062
302.0000	76.8692
302.5000	82.2758
303.0000	85.5824
303.5000	87.1725
304.0000	86.2865
304.5000	76.3263
305.0000	60.8336
305.5000	50.5217
306.0000	43.5662
306.5000	39.1066
307.0000	36.2866
307.5000	34.1907
308.0000	34.0956
308.5000	42.1096
309.0000	55.792
309.5000	68.2119
310.0000	76.5544
310.5000	82.3452
311.0000	85.6154
311.5000	87.1884
312.0000	86.2067
312.5000	76.1177
313.0000	60.6392
313.5000	50.4088
314.0000	43.4955
314.5000	39.2746
315.0000	36.2549
315.5000	34.2729
316.0000	34.1489
316.5000	42.2793
317.0000	55.9797
317.5000	68.3631
318.0000	76.6552
318.5000	82.4103
319.0000	85.517
319.5000	87.2161
320.0000	86.4623
320.5000	75.9145
321.0000	60.4551
321.5000	50.2902
322.0000	43.4166
322.5000	39.2207
323.0000	36.2204
323.5000	34.2498
324.0000	34.1984
324.5000	41.7145
325.0000	56.1854
325.5000	68.5058
326.0000	76.7522
326.5000	82.4618
327.0000	85.5471
327.5000	87.2241
328.0000	86.3832
328.5000	75.7137
329.0000	61.0659
329.5000	50.1688
330.0000	43.6618
330.5000	39.1698
331.0000	36.1848
331.5000	34.2269
332.0000	34.2533
332.5000	41.9012
333.0000	56.3693
333.5000	68.0408
334.0000	76.8559
334.5000	82.2642
335.0000	85.5721
335.5000	87.2337
336.0000	86.2997
336.5000	75.4921
337.0000	60.8781
337.5000	50.0469
338.0000	43.5826
338.5000	39.1206
339.0000	36.2989
339.5000	34.2028
340.0000	34.3095
340.5000	42.0593
341.0000	56.58
341.5000	68.1768
342.0000	76.9502
342.5000	82.3217
343.0000	85.5993
343.5000	87.1844
344.0000	86.2308
344.5000	76.1736
345.0000	60.6927
345.5000	49.9277
346.0000	43.5094
346.5000	39.0724
347.0000	36.2632
347.5000	34.1777
348.0000	34.1388
348.5000	42.2346
349.0000	55.9286
349.5000	68.3271
350.0000	77.0491
350.5000	82.3861
351.0000	85.6294
351.5000	87.195
352.0000	86.1486
352.5000	75.9646
353.0000	60.4875
353.5000	50.3167
354.0000	43.4311
354.5000	39.0207
355.0000	36.2272
355.5000	34.1528
356.0000	34.1896
356.5000	42.4012
357.0000	56.1329
357.5000	68.4705
358.0000	76.7241
358.5000	82.4437
359.0000	85.5283
359.5000	87.2182
360.0000	86.0667
360.5000	75.7536
361.0000	60.3155
361.5000	50.1937
362.0000	43.3596
362.5000	39.1825
363.0000	36.195
363.5000	34.2327
364.0000	34.2385
364.5000	42.585
365.0000	56.3153
365.5000	68.6165
366.0000	76.8198
366.5000	82.4969
367.0000	85.5542
367.5000	87.2253
368.0000	86.3162
368.5000	75.5442
369.0000	60.1351
369.5000	50.0708
370.0000	43.2814
370.5000	39.1315
371.0000	36.1595
371.5000	34.2074
372.0000	34.2907
372.5000	42.0059
373.0000	56.5397
373.5000	68.1299
374.0000	76.9203
374.5000	82.5496
375.0000	85.5855
375.5000	87.2383
376.0000	86.2345
376.5000	75.3224
377.0000	60.7231
377.5000	49.9579
378.0000	43.524
378.5000	39.0817
379.0000	36.1252
379.5000	34.1825
380.0000	34.3503
380.5000	42.1868
381.0000	56.7048
381.5000	68.2843
382.0000	77.0079
382.5000	82.3581
383.0000	85.6128
383.5000	87.2498
384.0000	86.1553
384.5000	75.1223
385.0000	60.5373
385.5000	49.8393
386.0000	43.4461
386.5000	39.0276
387.0000	36.2331
387.5000	34.1529
388.0000	34.1713
388.5000	42.3656
389.0000	56.9154
389.5000	68.4219
390.0000	77.1085
390.5000	82.4178
391.0000	85.6427
391.5000	87.1916
392.0000	86.0679
392.5000	75.8
393.0000	60.3532
393.5000	49.7198
394.0000	43.3702
394.5000	38.9833
395.0000	36.2012
395.5000	34.1356
396.0000	34.2278
396.5000	42.5315
397.0000	56.2795
397.5000	68.5725
398.0000	77.2059
398.5000	82.4769
399.0000	85.6804
399.5000	87.215
400.0000	85.9823
400.5000	75.5821
401.0000	60.1712
401.5000	50.0966
402.0000	43.2947
402.5000	39.1444
403.0000	36.1673
403.5000	34.1082
404.0000	34.2796
404.5000	42.7019
405.0000	56.4719
405.5000	68.7129
406.0000	76.8886
406.5000	82.5395
407.0000	85.5806
407.5000	87.2269
408.0000	85.8938
408.5000	75.3775
409.0000	59.9859
409.5000	49.9902
410.0000	43.2232
410.5000	39.0926
411.0000	36.1321
411.5000	34.1881
412.0000	34.3369
412.5000	42.8898
413.0000	56.6579
413.5000	68.8696
414.0000	76.9957
414.5000	82.6025
415.0000	85.6054
415.5000	87.2455
416.0000	86.1762
416.5000	75.171
417.0000	60.5846
417.5000	49.8705
418.0000	43.1502
418.5000	39.0467
419.0000	36.1032
419.5000	34.1648
420.0000	34.3997
420.5000	42.322
421.0000	56.8622
421.5000	68.403
422.0000	77.0942
422.5000	82.6637
423.0000	85.6349
423.5000	87.2575
424.0000	86.0924
424.5000	74.9513
425.0000	60.399
425.5000	49.7546
426.0000	43.3953
426.5000	38.9976
427.0000	36.0705
427.5000	34.1441
428.0000	34.4562
428.5000	42.4985
429.0000	57.057
429.5000	68.5456
430.0000	77.188
430.5000	82.4675
431.0000	85.6677
431.5000	87.2087
432.0000	86.008
432.5000	74.7369
433.0000	60.2117
433.5000	49.6339
434.0000	43.3155
434.5000	38.946
435.0000	36.1772
435.5000	34.1165
436.0000	34.2642
436.5000	42.6788
437.0000	57.2481
437.5000	68.6836
438.0000	77.2847
438.5000	82.5167
439.0000	85.696
439.5000	87.2216
440.0000	85.9183
440.5000	75.4282
441.0000	60.0332
441.5000	49.5169
442.0000	43.2426
442.5000	38.8937
443.0000	36.1426
443.5000	34.0938
444.0000	34.3215
444.5000	42.8373
445.0000	56.6219
445.5000	68.8196
446.0000	76.9647
446.5000	82.5797
447.0000	85.7183
447.5000	87.2283
448.0000	85.8333
448.5000	75.2108
449.0000	59.8522
449.5000	49.8963
450.0000	43.1644
450.5000	39.0527
451.0000	36.1082
451.5000	34.0677
452.0000	34.3798
452.5000	43.013
453.0000	56.8073
453.5000	68.9654
454.0000	77.0601
454.5000	82.6324
455.0000	85.6182
455.5000	87.2461
456.0000	85.7361
456.5000	75.0075
457.0000	59.6677
457.5000	49.7787
458.0000	43.0933
458.5000	39.0098
459.0000	36.078
459.5000	34.1501
460.0000	34.441
460.5000	42.4349
461.0000	57.0051
461.5000	69.1086
462.0000	77.1576
462.5000	82.6963
463.0000	85.6525
463.5000	87.2613
464.0000	86.0183
464.5000	74.782
465.0000	60.2599
465.5000	49.6608
466.0000	43.0197
466.5000	38.9613
467.0000	36.046
467.5000	34.1254
468.0000	34.5047
468.5000	42.6222
469.0000	57.2059
469.5000	68.6496
470.0000	77.2545
470.5000	82.7482
471.0000	85.6807
471.5000	87.2738
472.0000	85.9316
472.5000	74.5836
473.0000	60.0844
473.5000	49.5456
474.0000	43.2562
474.5000	38.9088
475.0000	36.1529
475.5000	34.1023
476.0000	34.5636
476.5000	42.8045
477.0000	57.41
477.5000	68.7844
478.0000	77.3573
478.5000	82.5662
479.0000	85.7191
479.5000	87.2306
480.0000	85.8574
480.5000	74.367
481.0000	59.9093
481.5000	49.4347
482.0000	43.1883
482.5000	38.8633
483.0000	36.1238
483.5000	34.0835
484.0000	34.3694
484.5000	42.9765
485.0000	57.5895
485.5000	68.9291
486.0000	77.4517
486.5000	82.6264
487.0000	85.7448
487.5000	87.2427
488.0000	85.7694
488.5000	75.0579
489.0000	59.7108
489.5000	49.817
490.0000	43.1162
490.5000	38.8185
491.0000	36.0881
491.5000	34.0571
492.0000	34.4314
492.5000	43.1706
493.0000	56.9727
493.5000	69.0771
494.0000	77.1466
494.5000	82.6927
495.0000	85.7822
495.5000	87.2625
496.0000	85.6742
496.5000	74.8582
497.0000	59.5386
497.5000	49.6938
498.0000	43.0402
498.5000	38.9773
499.0000	36.061
499.5000	34.0369
500.0000	34.4885
500.5000	43.3511
501.0000	57.1599
501.5000	69.2269
502.0000	77.2492
502.5000	82.7562
503.0000	85.6934
503.5000	87.2826
504.0000	85.9586
504.5000	74.642
505.0000	59.3641
505.5000	49.5768
506.0000	42.9682
506.5000	38.9242
507.0000	36.0247
507.5000	34.1124
508.0000	34.5496
508.5000	42.7622
509.0000	57.3463
509.5000	69.3721
510.0000	77.3398
510.5000	82.8125
511.0000	85.7267
511.5000	87.2962
512.0000	85.8713
512.5000	74.4215
513.0000	59.9525
513.5000	49.4644
514.0000	42.8981
514.5000	38.8764
515.0000	35.9905
515.5000	34.0895
516.0000	34.6172
516.5000	42.935
517.0000	57.5493
517.5000	68.9202
518.0000	77.4415
518.5000	82.6243
519.0000	85.7498
519.5000	87.3133
520.0000	85.7882
520.5000	74.2041
521.0000	59.7577
521.5000	49.3543
522.0000	43.1332
522.5000	38.8329
523.0000	36.1013
523.5000	34.0672
524.0000	34.6861
524.5000	43.1132
525.0000	57.7345
525.5000	69.0491
526.0000	77.5287
526.5000	82.6817
527.0000	85.7785
527.5000	87.2633
528.0000	85.7014
528.5000	73.9841
529.0000	59.5823
529.5000	49.2423
530.0000	43.0635
530.5000	38.785
531.0000	36.072
531.5000	34.0465
532.0000	34.4773
532.5000	43.3123
533.0000	57.1324
533.5000	69.1909
534.0000	77.6336
534.5000	82.7423
535.0000	85.8094
535.5000	87.2748
536.0000	85.6059
536.5000	74.6991
537.0000	59.4124
537.5000	49.6133
538.0000	42.9928
538.5000	38.7378
539.0000	36.0347
539.5000	34.021
540.0000	34.5388
540.5000	43.4895
541.0000	57.308
541.5000	69.3351
542.0000	77.3267
542.5000	82.8072
543.0000	85.8427
543.5000	87.2971
544.0000	85.5158
544.5000	74.4824
545.0000	59.2381
545.5000	49.4961
546.0000	42.9212
546.5000	38.8961
547.0000	36.0061
547.5000	34.0997
548.0000	34.6043
548.5000	43.6707
549.0000	57.4984
549.5000	69.4891
550.0000	77.4215
550.5000	82.8532
551.0000	85.7358
551.5000	87.3064
552.0000	85.8167
552.5000	74.271
553.0000	59.0515
553.5000	49.3871
554.0000	42.8456
554.5000	38.8448
555.0000	35.97
555.5000	34.0735
556.0000	34.6706
556.5000	43.0782
557.0000	57.69
557.5000	69.6201
558.0000	77.5128
558.5000	82.911
559.0000	85.769
559.5000	87.3142
560.0000	85.7143
560.5000	74.0454
561.0000	59.6314
561.5000	49.2729
562.0000	43.0837
562.5000	38.7982
563.0000	35.937
563.5000	34.0494
564.0000	34.736
564.5000	43.2481
565.0000	57.8796
565.5000	69.1649
566.0000	77.6068
566.5000	82.7199
567.0000	85.7959
567.5000	87.3248
568.0000	85.6084
568.5000	73.814
569.0000	59.4505
569.5000	49.1568
570.0000	43.0097
570.5000	38.7535
571.0000	36.047
571.5000	34.0271
572.0000	34.8029
572.5000	43.4366
573.0000	58.0895
573.5000	69.2935
574.0000	77.7057
574.5000	82.7864
575.0000	85.8293
575.5000	87.2914
576.0000	85.5338
576.5000	74.5276
577.0000	59.268
577.5000	49.0525
578.0000	42.9355
578.5000	38.699
579.0000	36.0111
579.5000	34.0055
580.0000	34.5896
580.5000	43.629
581.0000	57.461
581.5000	69.4428
582.0000	77.7964
582.5000	82.8426
583.0000	85.8543
583.5000	87.3006
584.0000	88.0625
584.5000	88.3097
585.0000	88.3472
585.5000	88.378
586.0000	88.4261
586.5000	86.8411
587.0000	76.7986
587.5000	61.3831
588.0000	51.1083
588.5000	44.1219
589.0000	39.8481
589.5000	36.7828
590.0000	34.7663
590.5000	34.5373
591.0000	41.8401
591.5000	56.2987
592.0000	68.7184
592.5000	76.9868
593.0000	82.6554
593.5000	85.6657
594.0000	87.2848
594.5000	86.6028
595.0000	76.248
595.5000	61.5916
596.0000	50.5633
596.5000	43.6533
597.0000	39.4335
597.5000	36.4176
598.0000	34.4391
598.5000	34.3031
599.0000	41.6989
599.5000	56.1509
600.0000	67.9199
600.5000	76.8202
601.0000	82.5249
601.5000	85.5723
602.0000	87.2295
602.5000	86.4928
603.0000	75.9944
603.5000	61.3448
604.0000	50.3804
604.5000	43.8312
605.0000	39.3165
605.5000	36.4645
606.0000	34.3497
606.5000	34.2852
607.0000	41.7862
607.5000	56.2887
608.0000	67.9748
608.5000	76.8466
609.0000	82.2693
609.5000	85.5695
610.0000	87.1531
610.5000	86.3967
611.0000	75.7771
611.5000	61.1376
612.0000	50.2376
612.5000	43.7296
613.0000	39.2396
613.5000	36.4053
614.0000	34.2994
614.5000	34.0936
615.0000	41.9235
615.5000	56.4226
616.0000	68.0926
616.5000	76.9096
617.0000	82.3108
617.5000	85.5939
618.0000	87.1681
618.5000	86.3223
619.0000	76.4296
619.5000	60.9427
620.0000	50.6116
620.5000	43.6429
621.0000	39.1783
621.5000	36.3544
622.0000	34.2593
622.5000	34.1268
623.0000	42.0779
623.5000	55.771
624.0000	68.2215
624.5000	76.5736
625.0000	82.3546
625.5000	85.6099
626.0000	87.1735
626.5000	86.2395
627.0000	76.2306
627.5000	60.747
628.0000	50.4772
628.5000	43.5574
629.0000	39.3331
629.5000	36.3147
630.0000	34.2304
630.5000	34.1712
631.0000	42.2287
631.5000	55.9493
632.0000	68.3594
632.5000	76.6601
633.0000	82.4068
633.5000	85.5037
634.0000	87.1899
634.5000	86.4803
635.0000	76.0203
635.5000	60.5486
636.0000	50.3594
636.5000	43.4743
637.0000	39.2761
637.5000	36.2742
638.0000	34.3027
638.5000	34.2184
639.0000	41.6755
639.5000	56.1471
640.0000	68.4984
640.5000	76.7588
641.0000	82.4703
641.5000	85.5375
642.0000	87.2079
642.5000	86.4055
643.0000	75.8006
643.5000	61.1604
644.0000	50.2399
644.5000	43.4009
645.0000	39.224
645.5000	36.2363
646.0000	34.2733
646.5000	34.2606
647.0000	41.8494
647.5000	56.3301
648.0000	68.0081
648.5000	76.8464
649.0000	82.2591
649.5000	85.5588
650.0000	87.212
650.5000	86.3204
651.0000	75.6002
651.5000	60.9734
652.0000	50.1144
652.5000	43.6399
653.0000	39.173
653.5000	36.3442
654.0000	34.2481
654.5000	34.3124
655.0000	42.0053
655.5000	56.5253
656.0000	68.157
656.5000	76.9448
657.0000	82.3217
657.5000	85.5862
658.0000	87.1549
658.5000	86.2435
659.0000	75.3839
659.5000	60.7847
660.0000	49.9943
660.5000	43.5607
661.0000	39.1184
661.5000	36.3105
662.0000	34.222
662.5000	34.1413
663.0000	42.1741
663.5000	55.8798
664.0000	68.3089
664.5000	77.0373
665.0000	82.378
665.5000	85.6171
666.0000	87.1781
666.5000	86.1755
667.0000	76.0623
667.5000	60.5924
668.0000	50.382
668.5000	43.4854
669.0000	39.0675
669.5000	36.2737
670.0000	34.1992
670.5000	34.1942
671.0000	42.3455
671.5000	56.0803
672.0000	68.4483
672.5000	76.7193
673.0000	82.4374
673.5000	85.6485
674.0000	87.1848
674.5000	86.0852
675.0000	75.8571
675.5000	60.4091
676.0000	50.2622
676.5000	43.4095
677.0000	39.2331
677.5000	36.24
678.0000	34.2757
678.5000	34.2474
679.0000	42.5268
679.5000	56.2761
680.0000	68.5914
680.5000	76.8132
681.0000	82.4918
681.5000	85.5361
682.0000	87.198
682.5000	86.3343
683.0000	75.6325
683.5000	60.2257
684.0000	50.1418
684.5000	43.3321
685.0000	39.1744
685.5000	36.1999
686.0000	34.246
686.5000	34.2911
687.0000	41.9531
687.5000	56.4818
688.0000	68.7122
688.5000	76.9068
689.0000	82.5476
689.5000	85.5673
690.0000	87.21
690.5000	86.2545
691.0000	75.4155
691.5000	60.8226
692.0000	50.0157
692.5000	43.5745
693.0000	39.1232
693.5000	36.1661
694.0000	34.2233
694.5000	34.3504
695.0000	42.1294
695.5000	56.6613
696.0000	68.2471
696.5000	77.0014
697.0000	82.3514
697.5000	85.6003
698.0000	87.2265
698.5000	86.1792
699.0000	75.2163
699.5000	60.629
700.0000	49.9044
700.5000	43.4949
701.0000	39.0739
701.5000	36.2778
702.0000	34.1996
702.5000	34.4114
703.0000	42.3174
703.5000	56.841
704.0000	68.3999
704.5000	77.1013
705.0000	82.415
705.5000	85.6265
706.0000	87.1688
706.5000	86.0972
707.0000	75.8917
707.5000	60.4401
708.0000	49.7831
708.5000	43.4207
709.0000	39.0261
709.5000	36.2435
710.0000	34.1735
710.5000	34.2293
711.0000	42.4853
711.5000	56.2329
712.0000	68.5347
712.5000	77.2012
713.0000	82.4723
713.5000	85.6526
714.0000	87.1795
714.5000	86.01
715.0000	75.6819
715.5000	60.2552
716.0000	50.1583
716.5000	43.3412
717.0000	38.9703
717.5000	36.2022
718.0000	34.1449
718.5000	34.2715
719.0000	42.6497
719.5000	56.4034
720.0000	68.6909
720.5000	76.8737
721.0000	82.5173
721.5000	85.5507
722.0000	87.1979
722.5000	85.9182
723.0000	75.4704
723.5000	60.077
724.0000	50.0441
724.5000	43.2722
725.0000	39.1329
725.5000	36.1698
726.0000	34.2238
726.5000	34.3307
727.0000	42.8212
727.5000	56.6006
728.0000	68.8357
728.5000	76.979
729.0000	82.5925
729.5000	85.5969
730.0000	87.2194
730.5000	86.1909
731.0000	75.2669
731.5000	59.8872
732.0000	49.9315
732.5000	43.2015
733.0000	39.0857
733.5000	36.1376
734.0000	34.203
734.5000	34.3914
735.0000	42.2462
735.5000	56.8032
736.0000	68.3683
736.5000	77.0787
737.0000	82.6487
737.5000	85.6227
738.0000	87.2339
738.5000	86.1133
739.0000	75.0577
739.5000	60.4841
740.0000	49.8135
740.5000	43.4391
741.0000	39.0347
741.5000	36.1062
742.0000	34.1809
742.5000	34.4521
743.0000	42.4223
743.5000	56.9987
744.0000	68.5125
744.5000	77.1751
745.0000	82.4592
745.5000	85.6545
746.0000	87.2574
746.5000	86.0399
747.0000	74.8435
747.5000	60.3044
748.0000	49.6947
748.5000	43.3609
749.0000	38.9854
749.5000	36.2139
750.0000	34.1531
750.5000	34.264
751.0000	42.5972
751.5000	57.191
752.0000	68.6525
752.5000	77.2695
753.0000	82.5091
753.5000	85.6734
754.0000	87.1948
754.5000	85.9449
755.0000	75.5282
755.5000	60.1259
756.0000	49.5819
756.5000	43.2888
757.0000	38.937
757.5000	36.1812
758.0000	34.1273
758.5000	34.3127
759.0000	42.7691
759.5000	56.5603
760.0000	68.7898
760.5000	77.3636
761.0000	82.5758
761.5000	85.7095
762.0000	87.2099
762.5000	85.8572
763.0000	75.3033
763.5000	59.9373
764.0000	49.9555
764.5000	43.2119
765.0000	39.0928
765.5000	36.1438
766.0000	34.1068
766.5000	34.3747
767.0000	42.9614
767.5000	56.7445
768.0000	68.9404
768.5000	77.0405
769.0000	82.6214
769.5000	85.6024
770.0000	87.2157
770.5000	85.7546
771.0000	75.1014
771.5000	59.7557
772.0000	49.8432
772.5000	43.1405
773.0000	39.0472
773.5000	36.1141
774.0000	34.1842
774.5000	34.4339
775.0000	43.1385
775.5000	56.9549
776.0000	69.07
776.5000	77.148
777.0000	82.6831
777.5000	85.632
778.0000	87.2363
778.5000	86.0448
779.0000	74.8966
779.5000	60.351
780.0000	49.7234
780.5000	43.0658
781.0000	38.9955
781.5000	36.0814
782.0000	34.1613
782.5000	34.4978
783.0000	42.561
783.5000	57.1383
784.0000	68.6116
784.5000	77.2422
785.0000	82.7443
785.5000	85.6754
786.0000	87.2587
786.5000	85.9624
787.0000	74.6734
787.5000	60.1711
788.0000	49.6073
788.5000	43.3061
789.0000	38.9529
789.5000	36.0493
790.0000	34.1357
790.5000	34.5574
791.0000	42.7379
791.5000	57.3471
792.0000	68.7502
792.5000	77.3429
793.0000	82.5583
793.5000	85.7
794.0000	87.2057
794.5000	85.8805
795.0000	74.4625
795.5000	59.9873
796.0000	49.489
796.5000	43.2287
797.0000	38.899
797.5000	36.1554
798.0000	34.1133
798.5000	34.3595
799.0000	42.906
799.5000	57.5166
800.0000	68.908
800.5000	77.4338
801.0000	82.6131
801.5000	85.7307
802.0000	87.218
802.5000	85.791
803.0000	75.1573
803.5000	59.7947
804.0000	49.39
804.5000	43.1575
805.0000	38.8552
805.5000	36.1258
806.0000	34.0903
806.5000	34.4245
807.0000	43.0965
807.5000	56.8952
808.0000	69.0468
808.5000	77.1298
809.0000	82.6848
809.5000	85.76
810.0000	87.2303
810.5000	85.6973
811.0000	74.9387
811.5000	59.617
812.0000	49.7523
812.5000	43.0866
813.0000	39.0094
813.5000	36.088
814.0000	34.0662
814.5000	34.4792
815.0000	43.2942
815.5000	57.0882
816.0000	69.1885
816.5000	77.2253
817.0000	82.7335
817.5000	85.6605
818.0000	87.2478
818.5000	85.6034
819.0000	74.7388
819.5000	59.4489
820.0000	49.6344
820.5000	43.0122
821.0000	38.9646
821.5000	36.0574
822.0000	34.1466
822.5000	34.5414
823.0000	42.6922
823.5000	57.2877
824.0000	69.3228
824.5000	77.3168
825.0000	82.7907
825.5000	85.6906
826.0000	87.2644
826.5000	85.8935
827.0000	74.5113
827.5000	60.0332
828.0000	49.5191
828.5000	42.941
829.0000	38.9109
829.5000	36.0238
830.0000	34.1228
830.5000	34.6048
831.0000	42.864
831.5000	57.4726
832.0000	68.875
832.5000	77.4157
833.0000	82.8467
833.5000	85.7215
834.0000	87.2741
834.5000	85.809
835.0000	74.3065
835.5000	59.8406
836.0000	49.4125
836.5000	43.1783
837.0000	38.8661
837.5000	36.133
838.0000	34.1002
838.5000	34.672
839.0000	43.0398
839.5000	57.6671
840.0000	69.0161
840.5000	77.5094
841.0000	82.6609
841.5000	85.7536
842.0000	87.2334
842.5000	85.7235
843.0000	74.0952
843.5000	59.6727
844.0000	49.2993
844.5000	43.1047
845.0000	38.8216
845.5000	36.1019
846.0000	34.0759
846.5000	34.4708
847.0000	43.2305
847.5000	57.8609
848.0000	69.1548
848.5000	77.6032
849.0000	82.7176
849.5000	85.7848
850.0000	87.2479
850.5000	85.6281
851.0000	74.7922
851.5000	59.4937
852.0000	49.6651
852.5000	43.0314
853.0000	38.7686
853.5000	36.0662
854.0000	34.0501
854.5000	34.525
855.0000	43.4144
855.5000	57.2336
856.0000	69.2928
856.5000	77.2972
857.0000	82.7791
857.5000	85.8232
858.0000	87.2696
858.5000	85.5336
859.0000	74.5696
859.5000	59.3167
860.0000	49.5484
860.5000	42.961
861.0000	38.9251
861.5000	36.0327
862.0000	34.0275
862.5000	34.5886
863.0000	43.5912
863.5000	57.4356
864.0000	69.4367
864.5000	77.396
865.0000	82.838
865.5000	85.7168
866.0000	87.2814
866.5000	85.8353
867.0000	74.359
867.5000	59.1312
868.0000	49.4415
868.5000	42.8887
869.0000	38.8801
869.5000	36.0044
870.0000	34.1064
870.5000	34.6564
871.0000	43.0071
871.5000	57.6137
872.0000	69.5784
872.5000	77.4865
873.0000	82.8899
873.5000	85.749
874.0000	87.2975
874.5000	85.7539
875.0000	74.1429
875.5000	59.7146
876.0000	49.3296
876.5000	42.8181
877.0000	38.8306
877.5000	35.9665
878.0000	34.0824
878.5000	34.7261
879.0000	43.1813
879.5000	57.8124
880.0000	69.1284
880.5000	77.5892
881.0000	82.7085
881.5000	85.777
882.0000	87.3041
882.5000	85.6473
883.0000	73.9187
883.5000	59.5349
884.0000	49.2137
884.5000	43.0479
885.0000	38.7853
885.5000	36.078
886.0000	34.0573
886.5000	34.7874
887.0000	43.3692
887.5000	58.0038
888.0000	69.2631
888.5000	77.6759
889.0000	82.7644
889.5000	85.8059
890.0000	87.2562
890.5000	85.5593
891.0000	73.7031
891.5000	59.357
892.0000	49.0949
892.5000	42.9764
893.0000	38.7333
893.5000	36.0412
894.0000	34.0324
894.5000	34.5689
895.0000	43.5435
895.5000	57.38
896.0000	69.4038
896.5000	77.7694
897.0000	82.818
897.5000	85.8333
898.0000	87.2665
898.5000	85.4523
899.0000	74.4107
899.5000	59.1694
900.0000	49.4671
900.5000	42.9058
901.0000	38.6877
901.5000	36.0064
902.0000	34.0083
902.5000	34.6353
903.0000	43.7278
903.5000	57.5713
904.0000	69.5439
904.5000	77.4634
905.0000	82.8732
905.5000	85.8618
906.0000	87.2867
906.5000	85.3616
907.0000	74.188
907.5000	59.0018
908.0000	49.3554
908.5000	42.8306
909.0000	38.8436
909.5000	35.9786
910.0000	34.087
910.5000	34.7055
911.0000	43.9193
911.5000	57.7609
912.0000	69.6789
912.5000	77.5571
913.0000	82.9303
913.5000	85.7592
914.0000	87.289
914.5000	85.6672
915.0000	73.9672
915.5000	58.826
916.0000	49.2411
916.5000	42.7629
917.0000	38.7949
917.5000	35.9438
918.0000	34.0628
918.5000	34.7684
919.0000	43.3068
919.5000	57.9523
920.0000	69.8153
920.5000	77.6433
921.0000	82.9794
921.5000	85.7908
922.0000	87.3041
922.5000	85.5652
923.0000	73.7486
923.5000	59.4006
924.0000	49.1245
924.5000	42.9924
925.0000	38.7474
925.5000	35.9099
926.0000	34.0348
926.5000	34.8339
927.0000	43.5012
927.5000	58.1446
928.0000	69.3573
928.5000	77.7391
929.0000	82.7989
929.5000	85.8171
930.0000	87.3211
930.5000	85.478
931.0000	73.5256
931.5000	59.2212
932.0000	49.0132
932.5000	42.9225
933.0000	38.6981
933.5000	36.0155
934.0000	34.0139
934.5000	34.9064
935.0000	43.6759
935.5000	58.3289
936.0000	69.5038
936.5000	77.826
937.0000	82.845
937.5000	85.8407
938.0000	87.2694
938.5000	85.3776
939.0000	74.2506
939.5000	59.0416
940.0000	48.9047
940.5000	42.8468
941.0000	38.6471
941.5000	35.9784
942.0000	33.9887
942.5000	34.6813
943.0000	43.864
943.5000	57.7108
944.0000	69.6399
944.5000	77.9249
945.0000	82.9045
945.5000	85.8667
946.0000	87.2872
946.5000	85.2834
947.0000	74.0269
947.5000	58.8631
948.0000	49.2657
948.5000	42.7752
949.0000	38.6037
949.5000	35.9503
950.0000	33.9698
950.5000	34.7501
951.0000	44.0524
951.5000	57.8965
952.0000	69.7767
952.5000	77.6185
953.0000	82.9561
953.5000	85.7775
954.0000	87.3026
954.5000	85.1709
955.0000	73.8008
955.5000	58.6958
956.0000	49.1525
956.5000	42.7083
957.0000	38.7582
957.5000	35.9192
958.0000	34.0438
958.5000	34.8193
959.0000	44.2595
959.5000	58.104
960.0000	69.9058
960.5000	77.7202
961.0000	83.0236
961.5000	85.809
962.0000	87.3171
962.5000	85.5039
963.0000	73.5858
963.5000	58.5194
964.0000	49.0344
964.5000	42.6345
965.0000	38.7075
965.5000	35.882
966.0000	34.0181
966.5000	34.8872
967.0000	43.6371
967.5000	58.2844
968.0000	69.4619
968.5000	77.806
969.0000	83.0724
969.5000	85.8336
970.0000	87.331
970.5000	85.4113
971.0000	73.3681
971.5000	59.0828
972.0000	48.9368
972.5000	42.8651
973.0000	38.6613
973.5000	35.8518
974.0000	33.9975
974.5000	34.9634
975.0000	43.8234
975.5000	58.4638
976.0000	69.6089
976.5000	77.9028
977.0000	82.8959
977.5000	85.8657
978.0000	87.3462
978.5000	85.3171
979.0000	73.1427
979.5000	58.9011
980.0000	48.8284
980.5000	42.7935
981.0000	38.6139
981.5000	35.959
982.0000	33.9726
982.5000	34.7355
983.0000	44.0143
983.5000	58.6511
984.0000	69.7416
984.5000	77.9913
985.0000	82.949
985.5000	85.8917
986.0000	87.293
986.5000	85.2062
987.0000	73.8589
987.5000	58.7294
988.0000	48.7071
988.5000	42.7183
989.0000	38.5667
989.5000	35.925
990.0000	33.9487
[truncated: 16,509 more rows]
