# Supplementary material for: Data on characterization and electrochemical analysis of zinc oxide and tungsten trioxide as counter electrodes for electrochromic devices
Source: Data Brief. 2020 Jun 20;31:105891. doi: 10.1016/j.dib.2020.105891 (PMC7326711; doi:10.1016/j.dib.2020.105891)
Supplement: Supplementary file 1 [file mmc1.zip › Raw data/Figure 5/CV of WO3-TPA/Cycle 2/Scan_rate_0.02.txt]

June 16, 2018   22:42:33
Cyclic Voltammetry
File: c:\users\Data Source:  Experiment
Instrument Model:  CHI660D
Header: 
Note: 

Init E (V) = 0.5
High E (V) = 0.5
Low E (V) = -0.7
Init P/N = N
Scan Rate (V/s) = 0.02
Segment = 4
Sample Interval (V) = 0.001
Quiet Time (sec) = 0
Sensitivity (A/V) = 0.01

Segment 1:

Segment 2:

Segment 3:

Segment 4:

Potential/V, Current/A

0.500, -4.343e-5
0.499, -4.135e-5
0.498, -3.951e-5
0.497, -3.788e-5
0.496, -3.650e-5
0.495, -3.523e-5
0.494, -3.399e-5
0.493, -3.293e-5
0.492, -3.178e-5
0.491, -3.076e-5
0.490, -2.987e-5
0.489, -2.901e-5
0.488, -2.822e-5
0.487, -2.751e-5
0.486, -2.695e-5
0.485, -2.634e-5
0.484, -2.585e-5
0.483, -2.537e-5
0.482, -2.492e-5
0.481, -2.452e-5
0.480, -2.413e-5
0.479, -2.370e-5
0.478, -2.339e-5
0.477, -2.305e-5
0.476, -2.268e-5
0.475, -2.232e-5
0.474, -2.205e-5
0.473, -2.175e-5
0.472, -2.147e-5
0.471, -2.116e-5
0.470, -2.090e-5
0.469, -2.068e-5
0.468, -2.045e-5
0.467, -2.024e-5
0.466, -1.997e-5
0.465, -1.974e-5
0.464, -1.952e-5
0.463, -1.930e-5
0.462, -1.907e-5
0.461, -1.888e-5
0.460, -1.870e-5
0.459, -1.848e-5
0.458, -1.831e-5
0.457, -1.810e-5
0.456, -1.793e-5
0.455, -1.773e-5
0.454, -1.764e-5
0.453, -1.746e-5
0.452, -1.728e-5
0.451, -1.712e-5
0.450, -1.701e-5
0.449, -1.685e-5
0.448, -1.678e-5
0.447, -1.660e-5
0.446, -1.650e-5
0.445, -1.642e-5
0.444, -1.626e-5
0.443, -1.615e-5
0.442, -1.608e-5
0.441, -1.590e-5
0.440, -1.579e-5
0.439, -1.568e-5
0.438, -1.560e-5
0.437, -1.551e-5
0.436, -1.542e-5
0.435, -1.532e-5
0.434, -1.524e-5
0.433, -1.513e-5
0.432, -1.503e-5
0.431, -1.495e-5
0.430, -1.489e-5
0.429, -1.478e-5
0.428, -1.469e-5
0.427, -1.466e-5
0.426, -1.458e-5
0.425, -1.451e-5
0.424, -1.443e-5
0.423, -1.434e-5
0.422, -1.428e-5
0.421, -1.423e-5
0.420, -1.417e-5
0.419, -1.410e-5
0.418, -1.403e-5
0.417, -1.399e-5
0.416, -1.389e-5
0.415, -1.388e-5
0.414, -1.383e-5
0.413, -1.376e-5
0.412, -1.368e-5
0.411, -1.365e-5
0.410, -1.357e-5
0.409, -1.353e-5
0.408, -1.348e-5
0.407, -1.346e-5
0.406, -1.339e-5
0.405, -1.330e-5
0.404, -1.325e-5
0.403, -1.321e-5
0.402, -1.315e-5
0.401, -1.310e-5
0.400, -1.307e-5
0.399, -1.303e-5
0.398, -1.299e-5
0.397, -1.292e-5
0.396, -1.291e-5
0.395, -1.289e-5
0.394, -1.287e-5
0.393, -1.278e-5
0.392, -1.276e-5
0.391, -1.275e-5
0.390, -1.268e-5
0.389, -1.263e-5
0.388, -1.261e-5
0.387, -1.259e-5
0.386, -1.250e-5
0.385, -1.250e-5
0.384, -1.250e-5
0.383, -1.246e-5
0.382, -1.244e-5
0.381, -1.246e-5
0.380, -1.236e-5
0.379, -1.228e-5
0.378, -1.232e-5
0.377, -1.225e-5
0.376, -1.228e-5
0.375, -1.222e-5
0.374, -1.219e-5
0.373, -1.218e-5
0.372, -1.215e-5
0.371, -1.216e-5
0.370, -1.214e-5
0.369, -1.213e-5
0.368, -1.207e-5
0.367, -1.205e-5
0.366, -1.199e-5
0.365, -1.196e-5
0.364, -1.193e-5
0.363, -1.195e-5
0.362, -1.190e-5
0.361, -1.187e-5
0.360, -1.184e-5
0.359, -1.177e-5
0.358, -1.183e-5
0.357, -1.182e-5
0.356, -1.177e-5
0.355, -1.177e-5
0.354, -1.168e-5
0.353, -1.171e-5
0.352, -1.166e-5
0.351, -1.163e-5
0.350, -1.160e-5
0.349, -1.163e-5
0.348, -1.157e-5
0.347, -1.158e-5
0.346, -1.156e-5
0.345, -1.150e-5
0.344, -1.150e-5
0.343, -1.146e-5
0.342, -1.146e-5
0.341, -1.144e-5
0.340, -1.143e-5
0.339, -1.139e-5
0.338, -1.142e-5
0.337, -1.139e-5
0.336, -1.133e-5
0.335, -1.132e-5
0.334, -1.133e-5
0.333, -1.132e-5
0.332, -1.134e-5
0.331, -1.134e-5
0.330, -1.134e-5
0.329, -1.125e-5
0.328, -1.127e-5
0.327, -1.123e-5
0.326, -1.121e-5
0.325, -1.121e-5
0.324, -1.123e-5
0.323, -1.114e-5
0.322, -1.117e-5
0.321, -1.114e-5
0.320, -1.112e-5
0.319, -1.111e-5
0.318, -1.112e-5
0.317, -1.111e-5
0.316, -1.107e-5
0.315, -1.107e-5
0.314, -1.107e-5
0.313, -1.104e-5
0.312, -1.102e-5
0.311, -1.100e-5
0.310, -1.095e-5
0.309, -1.097e-5
0.308, -1.096e-5
0.307, -1.092e-5
0.306, -1.091e-5
0.305, -1.089e-5
0.304, -1.091e-5
0.303, -1.092e-5
0.302, -1.086e-5
0.301, -1.085e-5
0.300, -1.081e-5
0.299, -1.083e-5
0.298, -1.082e-5
0.297, -1.081e-5
0.296, -1.078e-5
0.295, -1.082e-5
0.294, -1.076e-5
0.293, -1.075e-5
0.292, -1.068e-5
0.291, -1.077e-5
0.290, -1.072e-5
0.289, -1.067e-5
0.288, -1.072e-5
0.287, -1.069e-5
0.286, -1.064e-5
0.285, -1.063e-5
0.284, -1.062e-5
0.283, -1.061e-5
0.282, -1.059e-5
0.281, -1.060e-5
0.280, -1.057e-5
0.279, -1.054e-5
0.278, -1.057e-5
0.277, -1.059e-5
0.276, -1.051e-5
0.275, -1.050e-5
0.274, -1.054e-5
0.273, -1.053e-5
0.272, -1.047e-5
0.271, -1.048e-5
0.270, -1.049e-5
0.269, -1.047e-5
0.268, -1.044e-5
0.267, -1.046e-5
0.266, -1.050e-5
0.265, -1.043e-5
0.264, -1.044e-5
0.263, -1.037e-5
0.262, -1.036e-5
0.261, -1.036e-5
0.260, -1.035e-5
0.259, -1.035e-5
0.258, -1.031e-5
0.257, -1.033e-5
0.256, -1.031e-5
0.255, -1.030e-5
0.254, -1.029e-5
0.253, -1.024e-5
0.252, -1.022e-5
0.251, -1.021e-5
0.250, -1.021e-5
0.249, -1.025e-5
0.248, -1.023e-5
0.247, -1.016e-5
0.246, -1.018e-5
0.245, -1.016e-5
0.244, -1.017e-5
0.243, -1.013e-5
0.242, -1.014e-5
0.241, -1.007e-5
0.240, -1.010e-5
0.239, -1.004e-5
0.238, -1.004e-5
0.237, -1.005e-5
0.236, -1.003e-5
0.235, -1.000e-5
0.234, -1.002e-5
0.233, -9.958e-6
0.232, -9.895e-6
0.231, -9.887e-6
0.230, -9.856e-6
0.229, -9.817e-6
0.228, -9.864e-6
0.227, -9.840e-6
0.226, -9.778e-6
0.225, -9.731e-6
0.224, -9.747e-6
0.223, -9.708e-6
0.222, -9.715e-6
0.221, -9.684e-6
0.220, -9.653e-6
0.219, -9.583e-6
0.218, -9.598e-6
0.217, -9.536e-6
0.216, -9.559e-6
0.215, -9.528e-6
0.214, -9.458e-6
0.213, -9.434e-6
0.212, -9.403e-6
0.211, -9.341e-6
0.210, -9.348e-6
0.209, -9.294e-6
0.208, -9.278e-6
0.207, -9.270e-6
0.206, -9.208e-6
0.205, -9.114e-6
0.204, -9.075e-6
0.203, -9.020e-6
0.202, -9.028e-6
0.201, -8.997e-6
0.200, -8.911e-6
0.199, -8.903e-6
0.198, -8.817e-6
0.197, -8.755e-6
0.196, -8.708e-6
0.195, -8.646e-6
0.194, -8.544e-6
0.193, -8.489e-6
0.192, -8.497e-6
0.191, -8.403e-6
0.190, -8.364e-6
0.189, -8.278e-6
0.188, -8.177e-6
0.187, -8.138e-6
0.186, -8.029e-6
0.185, -7.943e-6
0.184, -7.857e-6
0.183, -7.755e-6
0.182, -7.701e-6
0.181, -7.560e-6
0.180, -7.451e-6
0.179, -7.396e-6
0.178, -7.333e-6
0.177, -7.240e-6
0.176, -7.115e-6
0.175, -6.966e-6
0.174, -6.865e-6
0.173, -6.740e-6
0.172, -6.638e-6
0.171, -6.506e-6
0.170, -6.420e-6
0.169, -6.209e-6
0.168, -6.092e-6
0.167, -5.990e-6
0.166, -5.826e-6
0.165, -5.623e-6
0.164, -5.514e-6
0.163, -5.311e-6
0.162, -5.178e-6
0.161, -5.014e-6
0.160, -4.850e-6
0.159, -4.608e-6
0.158, -4.459e-6
0.157, -4.233e-6
0.156, -4.014e-6
0.155, -3.796e-6
0.154, -3.593e-6
0.153, -3.366e-6
0.152, -3.147e-6
0.151, -2.929e-6
0.150, -2.687e-6
0.149, -2.460e-6
0.148, -2.218e-6
0.147, -1.945e-6
0.146, -1.726e-6
0.145, -1.484e-6
0.144, -1.218e-6
0.143, -9.138e-7
0.142, -6.404e-7
0.141, -3.671e-7
0.140, -1.093e-7
0.139, 2.109e-7
0.138, 4.608e-7
0.137, 7.732e-7
0.136, 1.117e-6
0.135, 1.406e-6
0.134, 1.749e-6
0.133, 2.077e-6
0.132, 2.437e-6
0.131, 2.819e-6
0.130, 3.147e-6
0.129, 3.522e-6
0.128, 3.897e-6
0.127, 4.311e-6
0.126, 4.733e-6
0.125, 5.108e-6
0.124, 5.561e-6
0.123, 5.998e-6
0.122, 6.467e-6
0.121, 6.943e-6
0.120, 7.396e-6
0.119, 7.896e-6
0.118, 8.341e-6
0.117, 8.833e-6
0.116, 9.403e-6
0.115, 9.817e-6
0.114, 1.029e-5
0.113, 1.080e-5
0.112, 1.122e-5
0.111, 1.179e-5
0.110, 1.231e-5
0.109, 1.278e-5
0.108, 1.331e-5
0.107, 1.391e-5
0.106, 1.438e-5
0.105, 1.489e-5
0.104, 1.557e-5
0.103, 1.617e-5
0.102, 1.673e-5
0.101, 1.733e-5
0.100, 1.803e-5
0.099, 1.859e-5
0.098, 1.920e-5
0.097, 1.982e-5
0.096, 2.042e-5
0.095, 2.102e-5
0.094, 2.164e-5
0.093, 2.217e-5
0.092, 2.274e-5
0.091, 2.323e-5
0.090, 2.375e-5
0.089, 2.425e-5
0.088, 2.477e-5
0.087, 2.531e-5
0.086, 2.580e-5
0.085, 2.630e-5
0.084, 2.690e-5
0.083, 2.745e-5
0.082, 2.795e-5
0.081, 2.852e-5
0.080, 2.911e-5
0.079, 2.972e-5
0.078, 3.033e-5
0.077, 3.092e-5
0.076, 3.158e-5
0.075, 3.224e-5
0.074, 3.279e-5
0.073, 3.338e-5
0.072, 3.397e-5
0.071, 3.459e-5
0.070, 3.514e-5
0.069, 3.574e-5
0.068, 3.635e-5
0.067, 3.691e-5
0.066, 3.747e-5
0.065, 3.803e-5
0.064, 3.859e-5
0.063, 3.923e-5
0.062, 3.978e-5
0.061, 4.033e-5
0.060, 4.099e-5
0.059, 4.163e-5
0.058, 4.223e-5
0.057, 4.289e-5
0.056, 4.352e-5
0.055, 4.412e-5
0.054, 4.471e-5
0.053, 4.541e-5
0.052, 4.602e-5
0.051, 4.652e-5
0.050, 4.712e-5
0.049, 4.771e-5
0.048, 4.818e-5
0.047, 4.870e-5
0.046, 4.923e-5
0.045, 4.978e-5
0.044, 5.034e-5
0.043, 5.091e-5
0.042, 5.142e-5
0.041, 5.199e-5
0.040, 5.258e-5
0.039, 5.315e-5
0.038, 5.362e-5
0.037, 5.420e-5
0.036, 5.475e-5
0.035, 5.529e-5
0.034, 5.598e-5
0.033, 5.657e-5
0.032, 5.707e-5
0.031, 5.770e-5
0.030, 5.836e-5
0.029, 5.886e-5
0.028, 5.944e-5
0.027, 5.999e-5
0.026, 6.053e-5
0.025, 6.121e-5
0.024, 6.184e-5
0.023, 6.232e-5
0.022, 6.278e-5
0.021, 6.337e-5
0.020, 6.395e-5
0.019, 6.448e-5
0.018, 6.504e-5
0.017, 6.563e-5
0.016, 6.610e-5
0.015, 6.666e-5
0.014, 6.735e-5
0.013, 6.783e-5
0.012, 6.841e-5
0.011, 6.905e-5
0.010, 6.953e-5
0.009, 7.002e-5
0.008, 7.055e-5
0.007, 7.108e-5
0.006, 7.148e-5
0.005, 7.193e-5
0.004, 7.244e-5
0.003, 7.281e-5
0.002, 7.330e-5
0.001, 7.378e-5
0.000, 7.349e-5
-0.001, 7.390e-5
-0.002, 7.455e-5
-0.003, 7.508e-5
-0.004, 7.555e-5
-0.005, 7.615e-5
-0.006, 7.665e-5
-0.007, 7.710e-5
-0.008, 7.765e-5
-0.009, 7.818e-5
-0.010, 7.860e-5
-0.011, 7.908e-5
-0.012, 7.963e-5
-0.013, 7.995e-5
-0.014, 8.050e-5
-0.015, 8.107e-5
-0.016, 8.148e-5
-0.017, 8.201e-5
-0.018, 8.248e-5
-0.019, 8.282e-5
-0.020, 8.328e-5
-0.021, 8.379e-5
-0.022, 8.424e-5
-0.023, 8.465e-5
-0.024, 8.506e-5
-0.025, 8.553e-5
-0.026, 8.597e-5
-0.027, 8.650e-5
-0.028, 8.692e-5
-0.029, 8.718e-5
-0.030, 8.766e-5
-0.031, 8.811e-5
-0.032, 8.839e-5
-0.033, 8.888e-5
-0.034, 8.934e-5
-0.035, 8.964e-5
-0.036, 9.006e-5
-0.037, 9.054e-5
-0.038, 9.087e-5
-0.039, 9.122e-5
-0.040, 9.177e-5
-0.041, 9.219e-5
-0.042, 9.241e-5
-0.043, 9.291e-5
-0.044, 9.334e-5
-0.045, 9.377e-5
-0.046, 9.423e-5
-0.047, 9.473e-5
-0.048, 9.500e-5
-0.049, 9.548e-5
-0.050, 9.576e-5
-0.051, 9.619e-5
-0.052, 9.653e-5
-0.053, 9.696e-5
-0.054, 9.733e-5
-0.055, 9.753e-5
-0.056, 9.794e-5
-0.057, 9.842e-5
-0.058, 9.865e-5
-0.059, 9.896e-5
-0.060, 9.939e-5
-0.061, 9.962e-5
-0.062, 1.000e-4
-0.063, 1.005e-4
-0.064, 1.006e-4
-0.065, 1.009e-4
-0.066, 1.013e-4
-0.067, 1.015e-4
-0.068, 1.019e-4
-0.069, 1.025e-4
-0.070, 1.028e-4
-0.071, 1.031e-4
-0.072, 1.035e-4
-0.073, 1.039e-4
-0.074, 1.041e-4
-0.075, 1.043e-4
-0.076, 1.048e-4
-0.077, 1.053e-4
-0.078, 1.056e-4
-0.079, 1.060e-4
-0.080, 1.063e-4
-0.081, 1.066e-4
-0.082, 1.069e-4
-0.083, 1.071e-4
-0.084, 1.074e-4
-0.085, 1.078e-4
-0.086, 1.081e-4
-0.087, 1.083e-4
-0.088, 1.087e-4
-0.089, 1.090e-4
-0.090, 1.089e-4
-0.091, 1.092e-4
-0.092, 1.097e-4
-0.093, 1.099e-4
-0.094, 1.103e-4
-0.095, 1.106e-4
-0.096, 1.107e-4
-0.097, 1.110e-4
-0.098, 1.113e-4
-0.099, 1.115e-4
-0.100, 1.119e-4
-0.101, 1.121e-4
-0.102, 1.125e-4
-0.103, 1.130e-4
-0.104, 1.131e-4
-0.105, 1.134e-4
-0.106, 1.135e-4
-0.107, 1.137e-4
-0.108, 1.140e-4
-0.109, 1.142e-4
-0.110, 1.143e-4
-0.111, 1.146e-4
-0.112, 1.147e-4
-0.113, 1.150e-4
-0.114, 1.154e-4
-0.115, 1.154e-4
-0.116, 1.155e-4
-0.117, 1.157e-4
-0.118, 1.159e-4
-0.119, 1.161e-4
-0.120, 1.164e-4
-0.121, 1.168e-4
-0.122, 1.168e-4
-0.123, 1.172e-4
-0.124, 1.174e-4
-0.125, 1.175e-4
-0.126, 1.177e-4
-0.127, 1.180e-4
-0.128, 1.184e-4
-0.129, 1.185e-4
-0.130, 1.187e-4
-0.131, 1.189e-4
-0.132, 1.190e-4
-0.133, 1.191e-4
-0.134, 1.192e-4
-0.135, 1.193e-4
-0.136, 1.197e-4
-0.137, 1.199e-4
-0.138, 1.199e-4
-0.139, 1.202e-4
-0.140, 1.205e-4
-0.141, 1.205e-4
-0.142, 1.206e-4
-0.143, 1.208e-4
-0.144, 1.208e-4
-0.145, 1.212e-4
-0.146, 1.214e-4
-0.147, 1.215e-4
-0.148, 1.217e-4
-0.149, 1.220e-4
-0.150, 1.221e-4
-0.151, 1.222e-4
-0.152, 1.224e-4
-0.153, 1.226e-4
-0.154, 1.227e-4
-0.155, 1.229e-4
-0.156, 1.231e-4
-0.157, 1.233e-4
-0.158, 1.235e-4
-0.159, 1.237e-4
-0.160, 1.238e-4
-0.161, 1.240e-4
-0.162, 1.241e-4
-0.163, 1.243e-4
-0.164, 1.245e-4
-0.165, 1.248e-4
-0.166, 1.249e-4
-0.167, 1.250e-4
-0.168, 1.253e-4
-0.169, 1.255e-4
-0.170, 1.256e-4
-0.171, 1.258e-4
-0.172, 1.262e-4
-0.173, 1.263e-4
-0.174, 1.266e-4
-0.175, 1.268e-4
-0.176, 1.268e-4
-0.177, 1.271e-4
-0.178, 1.276e-4
-0.179, 1.279e-4
-0.180, 1.282e-4
-0.181, 1.284e-4
-0.182, 1.285e-4
-0.183, 1.286e-4
-0.184, 1.288e-4
-0.185, 1.291e-4
-0.186, 1.293e-4
-0.187, 1.295e-4
-0.188, 1.299e-4
-0.189, 1.300e-4
-0.190, 1.303e-4
-0.191, 1.306e-4
-0.192, 1.304e-4
-0.193, 1.306e-4
-0.194, 1.310e-4
-0.195, 1.313e-4
-0.196, 1.316e-4
-0.197, 1.319e-4
-0.198, 1.322e-4
-0.199, 1.323e-4
-0.200, 1.325e-4
-0.201, 1.329e-4
-0.202, 1.329e-4
-0.203, 1.333e-4
-0.204, 1.336e-4
-0.205, 1.346e-4
-0.206, 1.348e-4
-0.207, 1.349e-4
-0.208, 1.351e-4
-0.209, 1.352e-4
-0.210, 1.355e-4
-0.211, 1.355e-4
-0.212, 1.357e-4
-0.213, 1.360e-4
-0.214, 1.362e-4
-0.215, 1.363e-4
-0.216, 1.365e-4
-0.217, 1.368e-4
-0.218, 1.366e-4
-0.219, 1.370e-4
-0.220, 1.373e-4
-0.221, 1.375e-4
-0.222, 1.379e-4
-0.223, 1.382e-4
-0.224, 1.382e-4
-0.225, 1.386e-4
-0.226, 1.390e-4
-0.227, 1.391e-4
-0.228, 1.394e-4
-0.229, 1.397e-4
-0.230, 1.400e-4
-0.231, 1.405e-4
-0.232, 1.408e-4
-0.233, 1.410e-4
-0.234, 1.412e-4
-0.235, 1.416e-4
-0.236, 1.419e-4
-0.237, 1.419e-4
-0.238, 1.422e-4
-0.239, 1.426e-4
-0.240, 1.427e-4
-0.241, 1.431e-4
-0.242, 1.434e-4
-0.243, 1.434e-4
-0.244, 1.436e-4
-0.245, 1.440e-4
-0.246, 1.442e-4
-0.247, 1.444e-4
-0.248, 1.448e-4
-0.249, 1.451e-4
-0.250, 1.452e-4
-0.251, 1.456e-4
-0.252, 1.459e-4
-0.253, 1.461e-4
-0.254, 1.465e-4
-0.255, 1.469e-4
-0.256, 1.470e-4
-0.257, 1.473e-4
-0.258, 1.476e-4
-0.259, 1.477e-4
-0.260, 1.480e-4
-0.261, 1.483e-4
-0.262, 1.486e-4
-0.263, 1.487e-4
-0.264, 1.491e-4
-0.265, 1.494e-4
-0.266, 1.496e-4
-0.267, 1.498e-4
-0.268, 1.502e-4
-0.269, 1.502e-4
-0.270, 1.506e-4
-0.271, 1.509e-4
-0.272, 1.511e-4
-0.273, 1.515e-4
-0.274, 1.518e-4
-0.275, 1.519e-4
-0.276, 1.521e-4
-0.277, 1.526e-4
-0.278, 1.529e-4
-0.279, 1.532e-4
-0.280, 1.536e-4
-0.281, 1.541e-4
-0.282, 1.543e-4
-0.283, 1.546e-4
-0.284, 1.550e-4
-0.285, 1.550e-4
-0.286, 1.554e-4
-0.287, 1.558e-4
-0.288, 1.560e-4
-0.289, 1.563e-4
-0.290, 1.565e-4
-0.291, 1.566e-4
-0.292, 1.569e-4
-0.293, 1.573e-4
-0.294, 1.576e-4
-0.295, 1.577e-4
-0.296, 1.581e-4
-0.297, 1.585e-4
-0.298, 1.588e-4
-0.299, 1.591e-4
-0.300, 1.595e-4
-0.301, 1.597e-4
-0.302, 1.601e-4
-0.303, 1.604e-4
-0.304, 1.606e-4
-0.305, 1.609e-4
-0.306, 1.613e-4
-0.307, 1.619e-4
-0.308, 1.622e-4
-0.309, 1.627e-4
-0.310, 1.630e-4
-0.311, 1.633e-4
-0.312, 1.636e-4
-0.313, 1.640e-4
-0.314, 1.642e-4
-0.315, 1.645e-4
-0.316, 1.649e-4
-0.317, 1.652e-4
-0.318, 1.655e-4
-0.319, 1.660e-4
-0.320, 1.661e-4
-0.321, 1.665e-4
-0.322, 1.671e-4
-0.323, 1.673e-4
-0.324, 1.676e-4
-0.325, 1.681e-4
-0.326, 1.683e-4
-0.327, 1.686e-4
-0.328, 1.691e-4
-0.329, 1.693e-4
-0.330, 1.696e-4
-0.331, 1.700e-4
-0.332, 1.703e-4
-0.333, 1.707e-4
-0.334, 1.710e-4
-0.335, 1.714e-4
-0.336, 1.716e-4
-0.337, 1.720e-4
-0.338, 1.725e-4
-0.339, 1.727e-4
-0.340, 1.730e-4
-0.341, 1.735e-4
-0.342, 1.737e-4
-0.343, 1.739e-4
-0.344, 1.744e-4
-0.345, 1.748e-4
-0.346, 1.749e-4
-0.347, 1.752e-4
-0.348, 1.757e-4
-0.349, 1.760e-4
-0.350, 1.766e-4
-0.351, 1.770e-4
-0.352, 1.772e-4
-0.353, 1.776e-4
-0.354, 1.780e-4
-0.355, 1.784e-4
-0.356, 1.788e-4
-0.357, 1.794e-4
-0.358, 1.799e-4
-0.359, 1.802e-4
-0.360, 1.805e-4
-0.361, 1.810e-4
-0.362, 1.813e-4
-0.363, 1.818e-4
-0.364, 1.822e-4
-0.365, 1.825e-4
-0.366, 1.830e-4
-0.367, 1.835e-4
-0.368, 1.837e-4
-0.369, 1.842e-4
-0.370, 1.847e-4
-0.371, 1.849e-4
-0.372, 1.852e-4
-0.373, 1.857e-4
-0.374, 1.861e-4
-0.375, 1.863e-4
-0.376, 1.869e-4
-0.377, 1.874e-4
-0.378, 1.877e-4
-0.379, 1.881e-4
-0.380, 1.885e-4
-0.381, 1.890e-4
-0.382, 1.895e-4
-0.383, 1.900e-4
-0.384, 1.905e-4
-0.385, 1.911e-4
-0.386, 1.915e-4
-0.387, 1.918e-4
-0.388, 1.921e-4
-0.389, 1.926e-4
-0.390, 1.930e-4
-0.391, 1.934e-4
-0.392, 1.937e-4
-0.393, 1.940e-4
-0.394, 1.944e-4
-0.395, 1.948e-4
-0.396, 1.953e-4
-0.397, 1.954e-4
-0.398, 1.958e-4
-0.399, 1.963e-4
-0.400, 1.966e-4
-0.401, 1.972e-4
-0.402, 1.976e-4
-0.403, 1.979e-4
-0.404, 1.982e-4
-0.405, 1.987e-4
-0.406, 1.991e-4
-0.407, 1.995e-4
-0.408, 2.000e-4
-0.409, 2.003e-4
-0.410, 2.002e-4
-0.411, 2.006e-4
-0.412, 2.013e-4
-0.413, 2.017e-4
-0.414, 2.022e-4
-0.415, 2.028e-4
-0.416, 2.032e-4
-0.417, 2.037e-4
-0.418, 2.042e-4
-0.419, 2.046e-4
-0.420, 2.051e-4
-0.421, 2.056e-4
-0.422, 2.059e-4
-0.423, 2.062e-4
-0.424, 2.067e-4
-0.425, 2.072e-4
-0.426, 2.077e-4
-0.427, 2.083e-4
-0.428, 2.089e-4
-0.429, 2.092e-4
-0.430, 2.098e-4
-0.431, 2.103e-4
-0.432, 2.107e-4
-0.433, 2.113e-4
-0.434, 2.119e-4
-0.435, 2.126e-4
-0.436, 2.132e-4
-0.437, 2.139e-4
-0.438, 2.144e-4
-0.439, 2.148e-4
-0.440, 2.154e-4
-0.441, 2.160e-4
-0.442, 2.164e-4
-0.443, 2.170e-4
-0.444, 2.175e-4
-0.445, 2.177e-4
-0.446, 2.183e-4
-0.447, 2.188e-4
-0.448, 2.191e-4
-0.449, 2.196e-4
-0.450, 2.201e-4
-0.451, 2.206e-4
-0.452, 2.211e-4
-0.453, 2.217e-4
-0.454, 2.221e-4
-0.455, 2.227e-4
-0.456, 2.233e-4
-0.457, 2.239e-4
-0.458, 2.242e-4
-0.459, 2.249e-4
-0.460, 2.256e-4
-0.461, 2.262e-4
-0.462, 2.269e-4
-0.463, 2.276e-4
-0.464, 2.281e-4
-0.465, 2.286e-4
-0.466, 2.293e-4
-0.467, 2.299e-4
-0.468, 2.305e-4
-0.469, 2.312e-4
-0.470, 2.317e-4
-0.471, 2.322e-4
-0.472, 2.328e-4
-0.473, 2.336e-4
-0.474, 2.340e-4
-0.475, 2.349e-4
-0.476, 2.357e-4
-0.477, 2.362e-4
-0.478, 2.369e-4
-0.479, 2.377e-4
-0.480, 2.382e-4
-0.481, 2.391e-4
-0.482, 2.400e-4
-0.483, 2.406e-4
-0.484, 2.413e-4
-0.485, 2.420e-4
-0.486, 2.429e-4
-0.487, 2.435e-4
-0.488, 2.440e-4
-0.489, 2.448e-4
-0.490, 2.454e-4
-0.491, 2.462e-4
-0.492, 2.469e-4
-0.493, 2.475e-4
-0.494, 2.483e-4
-0.495, 2.490e-4
-0.496, 2.498e-4
-0.497, 2.505e-4
-0.498, 2.513e-4
-0.499, 2.518e-4
-0.500, 2.526e-4
-0.501, 2.535e-4
-0.502, 2.542e-4
-0.503, 2.551e-4
-0.504, 2.560e-4
-0.505, 2.569e-4
-0.506, 2.575e-4
-0.507, 2.583e-4
-0.508, 2.592e-4
-0.509, 2.599e-4
-0.510, 2.608e-4
-0.511, 2.618e-4
-0.512, 2.630e-4
-0.513, 2.640e-4
-0.514, 2.648e-4
-0.515, 2.656e-4
-0.516, 2.663e-4
-0.517, 2.672e-4
-0.518, 2.680e-4
-0.519, 2.684e-4
-0.520, 2.692e-4
-0.521, 2.701e-4
-0.522, 2.708e-4
-0.523, 2.716e-4
-0.524, 2.725e-4
-0.525, 2.729e-4
-0.526, 2.738e-4
-0.527, 2.747e-4
-0.528, 2.756e-4
-0.529, 2.765e-4
-0.530, 2.775e-4
-0.531, 2.782e-4
-0.532, 2.790e-4
-0.533, 2.799e-4
-0.534, 2.807e-4
-0.535, 2.816e-4
-0.536, 2.825e-4
-0.537, 2.834e-4
-0.538, 2.846e-4
-0.539, 2.853e-4
-0.540, 2.863e-4
-0.541, 2.870e-4
-0.542, 2.881e-4
-0.543, 2.891e-4
-0.544, 2.897e-4
-0.545, 2.906e-4
-0.546, 2.915e-4
-0.547, 2.923e-4
-0.548, 2.931e-4
-0.549, 2.939e-4
-0.550, 2.947e-4
-0.551, 2.953e-4
-0.552, 2.963e-4
-0.553, 2.971e-4
-0.554, 2.978e-4
-0.555, 2.986e-4
-0.556, 2.997e-4
-0.557, 3.004e-4
-0.558, 3.014e-4
-0.559, 3.023e-4
-0.560, 3.030e-4
-0.561, 3.040e-4
-0.562, 3.048e-4
-0.563, 3.057e-4
-0.564, 3.066e-4
-0.565, 3.075e-4
-0.566, 3.084e-4
-0.567, 3.092e-4
-0.568, 3.101e-4
-0.569, 3.111e-4
-0.570, 3.117e-4
-0.571, 3.127e-4
-0.572, 3.135e-4
-0.573, 3.140e-4
-0.574, 3.151e-4
-0.575, 3.159e-4
-0.576, 3.164e-4
-0.577, 3.171e-4
-0.578, 3.178e-4
-0.579, 3.184e-4
-0.580, 3.192e-4
-0.581, 3.200e-4
-0.582, 3.207e-4
-0.583, 3.214e-4
-0.584, 3.223e-4
-0.585, 3.230e-4
-0.586, 3.238e-4
-0.587, 3.246e-4
-0.588, 3.254e-4
-0.589, 3.263e-4
-0.590, 3.270e-4
-0.591, 3.279e-4
-0.592, 3.285e-4
-0.593, 3.293e-4
-0.594, 3.300e-4
-0.595, 3.306e-4
-0.596, 3.313e-4
-0.597, 3.321e-4
-0.598, 3.326e-4
-0.599, 3.333e-4
-0.600, 3.340e-4
-0.601, 3.348e-4
-0.602, 3.351e-4
-0.603, 3.360e-4
-0.604, 3.368e-4
-0.605, 3.374e-4
-0.606, 3.381e-4
-0.607, 3.388e-4
-0.608, 3.394e-4
-0.609, 3.401e-4
-0.610, 3.407e-4
-0.611, 3.411e-4
-0.612, 3.418e-4
-0.613, 3.426e-4
-0.614, 3.437e-4
-0.615, 3.447e-4
-0.616, 3.454e-4
-0.617, 3.458e-4
-0.618, 3.461e-4
-0.619, 3.467e-4
-0.620, 3.473e-4
-0.621, 3.477e-4
-0.622, 3.484e-4
-0.623, 3.490e-4
-0.624, 3.495e-4
-0.625, 3.500e-4
-0.626, 3.507e-4
-0.627, 3.510e-4
-0.628, 3.515e-4
-0.629, 3.521e-4
-0.630, 3.525e-4
-0.631, 3.530e-4
-0.632, 3.536e-4
-0.633, 3.543e-4
-0.634, 3.546e-4
-0.635, 3.551e-4
-0.636, 3.558e-4
-0.637, 3.561e-4
-0.638, 3.565e-4
-0.639, 3.572e-4
-0.640, 3.577e-4
-0.641, 3.583e-4
-0.642, 3.588e-4
-0.643, 3.593e-4
-0.644, 3.597e-4
-0.645, 3.602e-4
-0.646, 3.606e-4
-0.647, 3.609e-4
-0.648, 3.616e-4
-0.649, 3.622e-4
-0.650, 3.625e-4
-0.651, 3.629e-4
-0.652, 3.635e-4
-0.653, 3.636e-4
-0.654, 3.640e-4
-0.655, 3.645e-4
-0.656, 3.647e-4
-0.657, 3.651e-4
-0.658, 3.654e-4
-0.659, 3.657e-4
-0.660, 3.660e-4
-0.661, 3.664e-4
-0.662, 3.667e-4
-0.663, 3.671e-4
-0.664, 3.676e-4
-0.665, 3.679e-4
-0.666, 3.681e-4
-0.667, 3.685e-4
-0.668, 3.689e-4
-0.669, 3.690e-4
-0.670, 3.694e-4
-0.671, 3.697e-4
-0.672, 3.699e-4
-0.673, 3.703e-4
-0.674, 3.708e-4
-0.675, 3.711e-4
-0.676, 3.714e-4
-0.677, 3.719e-4
-0.678, 3.719e-4
-0.679, 3.720e-4
-0.680, 3.725e-4
-0.681, 3.730e-4
-0.682, 3.730e-4
-0.683, 3.732e-4
-0.684, 3.736e-4
-0.685, 3.738e-4
-0.686, 3.742e-4
-0.687, 3.745e-4
-0.688, 3.747e-4
-0.689, 3.751e-4
-0.690, 3.754e-4
-0.691, 3.757e-4
-0.692, 3.760e-4
-0.693, 3.763e-4
-0.694, 3.764e-4
-0.695, 3.766e-4
-0.696, 3.769e-4
-0.697, 3.771e-4
-0.698, 3.773e-4
-0.699, 3.776e-4
-0.700, 3.684e-4
-0.699, 3.385e-4
-0.698, 3.112e-4
-0.697, 2.864e-4
-0.696, 2.641e-4
-0.695, 2.437e-4
-0.694, 2.257e-4
-0.693, 2.093e-4
-0.692, 1.940e-4
-0.691, 1.801e-4
-0.690, 1.680e-4
-0.689, 1.562e-4
-0.688, 1.460e-4
-0.687, 1.363e-4
-0.686, 1.273e-4
-0.685, 1.197e-4
-0.684, 1.120e-4
-0.683, 1.049e-4
-0.682, 9.864e-5
-0.681, 9.286e-5
-0.680, 8.713e-5
-0.679, 8.205e-5
-0.678, 7.754e-5
-0.677, 7.333e-5
-0.676, 6.930e-5
-0.675, 6.532e-5
-0.674, 6.161e-5
-0.673, 5.808e-5
-0.672, 5.479e-5
-0.671, 5.182e-5
-0.670, 4.899e-5
-0.669, 4.641e-5
-0.668, 4.412e-5
-0.667, 4.149e-5
-0.666, 3.907e-5
-0.665, 3.699e-5
-0.664, 3.489e-5
-0.663, 3.284e-5
-0.662, 3.099e-5
-0.661, 2.909e-5
-0.660, 2.751e-5
-0.659, 2.617e-5
-0.658, 2.466e-5
-0.657, 2.323e-5
-0.656, 2.192e-5
-0.655, 2.040e-5
-0.654, 1.879e-5
-0.653, 1.756e-5
-0.652, 1.621e-5
-0.651, 1.475e-5
-0.650, 1.346e-5
-0.649, 1.233e-5
-0.648, 1.133e-5
-0.647, 1.007e-5
-0.646, 9.161e-6
-0.645, 7.904e-6
-0.644, 6.756e-6
-0.643, 5.748e-6
-0.642, 4.709e-6
-0.641, 3.608e-6
-0.640, 2.538e-6
-0.639, 1.445e-6
-0.638, 6.092e-7
-0.637, -3.124e-8
-0.636, -9.528e-7
-0.635, -1.726e-6
-0.634, -2.608e-6
-0.633, -3.475e-6
-0.632, -4.498e-6
-0.631, -5.443e-6
-0.630, -6.139e-6
-0.629, -6.951e-6
-0.628, -8.021e-6
-0.627, -8.685e-6
-0.626, -9.466e-6
-0.625, -1.024e-5
-0.624, -1.089e-5
-0.623, -1.165e-5
-0.622, -1.257e-5
-0.621, -1.329e-5
-0.620, -1.409e-5
-0.619, -1.489e-5
-0.618, -1.568e-5
-0.617, -1.636e-5
-0.616, -1.714e-5
-0.615, -1.821e-5
-0.614, -1.984e-5
-0.613, -2.056e-5
-0.612, -2.121e-5
-0.611, -2.166e-5
-0.610, -2.232e-5
-0.609, -2.305e-5
-0.608, -2.345e-5
-0.607, -2.405e-5
-0.606, -2.486e-5
-0.605, -2.549e-5
-0.604, -2.609e-5
-0.603, -2.677e-5
-0.602, -2.737e-5
-0.601, -2.788e-5
-0.600, -2.884e-5
-0.599, -2.968e-5
-0.598, -3.029e-5
-0.597, -3.112e-5
-0.596, -3.197e-5
-0.595, -3.246e-5
-0.594, -3.339e-5
-0.593, -3.418e-5
-0.592, -3.486e-5
-0.591, -3.563e-5
-0.590, -3.625e-5
-0.589, -3.705e-5
-0.588, -3.796e-5
-0.587, -3.869e-5
-0.586, -3.943e-5
-0.585, -4.000e-5
-0.584, -4.096e-5
-0.583, -4.170e-5
-0.582, -4.227e-5
-0.581, -4.309e-5
-0.580, -4.386e-5
-0.579, -4.451e-5
-0.578, -4.527e-5
-0.577, -4.597e-5
-0.576, -4.646e-5
-0.575, -4.714e-5
-0.574, -4.788e-5
-0.573, -4.866e-5
-0.572, -4.929e-5
-0.571, -5.013e-5
-0.570, -5.084e-5
-0.569, -5.139e-5
-0.568, -5.235e-5
-0.567, -5.326e-5
-0.566, -5.386e-5
-0.565, -5.479e-5
-0.564, -5.573e-5
-0.563, -5.635e-5
-0.562, -5.718e-5
-0.561, -5.807e-5
-0.560, -5.882e-5
-0.559, -5.954e-5
-0.558, -6.033e-5
-0.557, -6.102e-5
-0.556, -6.189e-5
-0.555, -6.264e-5
-0.554, -6.341e-5
-0.553, -6.421e-5
-0.552, -6.490e-5
-0.551, -6.578e-5
-0.550, -6.649e-5
-0.549, -6.734e-5
-0.548, -6.816e-5
-0.547, -6.888e-5
-0.546, -6.967e-5
-0.545, -7.053e-5
-0.544, -7.119e-5
-0.543, -7.196e-5
-0.542, -7.269e-5
-0.541, -7.334e-5
-0.540, -7.407e-5
-0.539, -7.497e-5
-0.538, -7.577e-5
-0.537, -7.676e-5
-0.536, -7.766e-5
-0.535, -7.859e-5
-0.534, -7.936e-5
-0.533, -8.029e-5
-0.532, -8.114e-5
-0.531, -8.188e-5
-0.530, -8.268e-5
-0.529, -8.355e-5
-0.528, -8.426e-5
-0.527, -8.517e-5
-0.526, -8.609e-5
-0.525, -8.674e-5
-0.524, -8.729e-5
-0.523, -8.827e-5
-0.522, -8.913e-5
-0.521, -8.997e-5
-0.520, -9.088e-5
-0.519, -9.176e-5
-0.518, -9.237e-5
-0.517, -9.336e-5
-0.516, -9.428e-5
-0.515, -9.498e-5
-0.514, -9.585e-5
-0.513, -9.660e-5
-0.512, -9.765e-5
-0.511, -9.852e-5
-0.510, -9.936e-5
-0.509, -1.000e-4
-0.508, -1.006e-4
-0.507, -1.016e-4
-0.506, -1.024e-4
-0.505, -1.031e-4
-0.504, -1.040e-4
-0.503, -1.049e-4
-0.502, -1.056e-4
-0.501, -1.065e-4
-0.500, -1.075e-4
-0.499, -1.080e-4
-0.498, -1.089e-4
-0.497, -1.097e-4
-0.496, -1.102e-4
-0.495, -1.111e-4
-0.494, -1.121e-4
-0.493, -1.129e-4
-0.492, -1.137e-4
-0.491, -1.145e-4
-0.490, -1.153e-4
-0.489, -1.160e-4
-0.488, -1.169e-4
-0.487, -1.180e-4
-0.486, -1.188e-4
-0.485, -1.196e-4
-0.484, -1.204e-4
-0.483, -1.210e-4
-0.482, -1.219e-4
-0.481, -1.225e-4
-0.480, -1.231e-4
-0.479, -1.237e-4
-0.478, -1.244e-4
-0.477, -1.250e-4
-0.476, -1.256e-4
-0.475, -1.264e-4
-0.474, -1.273e-4
-0.473, -1.281e-4
-0.472, -1.291e-4
-0.471, -1.298e-4
-0.470, -1.305e-4
-0.469, -1.315e-4
-0.468, -1.323e-4
-0.467, -1.330e-4
-0.466, -1.336e-4
-0.465, -1.345e-4
-0.464, -1.351e-4
-0.463, -1.359e-4
-0.462, -1.367e-4
-0.461, -1.374e-4
-0.460, -1.381e-4
-0.459, -1.389e-4
-0.458, -1.397e-4
-0.457, -1.404e-4
-0.456, -1.411e-4
-0.455, -1.419e-4
-0.454, -1.425e-4
-0.453, -1.431e-4
-0.452, -1.440e-4
-0.451, -1.445e-4
-0.450, -1.451e-4
-0.449, -1.459e-4
-0.448, -1.462e-4
-0.447, -1.468e-4
-0.446, -1.475e-4
-0.445, -1.480e-4
-0.444, -1.486e-4
-0.443, -1.492e-4
-0.442, -1.498e-4
-0.441, -1.503e-4
-0.440, -1.511e-4
-0.439, -1.517e-4
-0.438, -1.522e-4
-0.437, -1.527e-4
-0.436, -1.536e-4
-0.435, -1.545e-4
-0.434, -1.552e-4
-0.433, -1.558e-4
-0.432, -1.563e-4
-0.431, -1.570e-4
-0.430, -1.574e-4
-0.429, -1.580e-4
-0.428, -1.586e-4
-0.427, -1.591e-4
-0.426, -1.596e-4
-0.425, -1.600e-4
-0.424, -1.606e-4
-0.423, -1.613e-4
-0.422, -1.616e-4
-0.421, -1.622e-4
-0.420, -1.627e-4
-0.419, -1.632e-4
-0.418, -1.638e-4
-0.417, -1.644e-4
-0.416, -1.648e-4
-0.415, -1.655e-4
-0.414, -1.661e-4
-0.413, -1.665e-4
-0.412, -1.670e-4
-0.411, -1.676e-4
-0.410, -1.679e-4
-0.409, -1.678e-4
-0.408, -1.685e-4
-0.407, -1.690e-4
-0.406, -1.693e-4
-0.405, -1.698e-4
-0.404, -1.704e-4
-0.403, -1.706e-4
-0.402, -1.710e-4
-0.401, -1.715e-4
-0.400, -1.718e-4
-0.399, -1.722e-4
-0.398, -1.725e-4
-0.397, -1.727e-4
-0.396, -1.729e-4
-0.395, -1.733e-4
-0.394, -1.737e-4
-0.393, -1.741e-4
-0.392, -1.744e-4
-0.391, -1.750e-4
-0.390, -1.752e-4
-0.389, -1.756e-4
-0.388, -1.760e-4
-0.387, -1.762e-4
-0.386, -1.766e-4
-0.385, -1.771e-4
-0.384, -1.775e-4
-0.383, -1.778e-4
-0.382, -1.781e-4
-0.381, -1.784e-4
-0.380, -1.786e-4
-0.379, -1.790e-4
-0.378, -1.792e-4
-0.377, -1.794e-4
-0.376, -1.797e-4
-0.375, -1.801e-4
-0.374, -1.803e-4
-0.373, -1.806e-4
-0.372, -1.809e-4
-0.371, -1.810e-4
-0.370, -1.812e-4
-0.369, -1.814e-4
-0.368, -1.816e-4
-0.367, -1.818e-4
-0.366, -1.822e-4
-0.365, -1.823e-4
-0.364, -1.825e-4
-0.363, -1.827e-4
-0.362, -1.829e-4
-0.361, -1.830e-4
-0.360, -1.831e-4
-0.359, -1.834e-4
-0.358, -1.835e-4
-0.357, -1.838e-4
-0.356, -1.839e-4
-0.355, -1.840e-4
-0.354, -1.842e-4
-0.353, -1.843e-4
-0.352, -1.843e-4
-0.351, -1.844e-4
-0.350, -1.847e-4
-0.349, -1.847e-4
-0.348, -1.848e-4
-0.347, -1.849e-4
-0.346, -1.850e-4
-0.345, -1.849e-4
-0.344, -1.849e-4
-0.343, -1.850e-4
-0.342, -1.851e-4
-0.341, -1.851e-4
-0.340, -1.852e-4
-0.339, -1.852e-4
-0.338, -1.853e-4
-0.337, -1.854e-4
-0.336, -1.853e-4
-0.335, -1.853e-4
-0.334, -1.854e-4
-0.333, -1.856e-4
-0.332, -1.858e-4
-0.331, -1.858e-4
-0.330, -1.857e-4
-0.329, -1.856e-4
-0.328, -1.856e-4
-0.327, -1.857e-4
-0.326, -1.856e-4
-0.325, -1.856e-4
-0.324, -1.855e-4
-0.323, -1.852e-4
-0.322, -1.853e-4
-0.321, -1.853e-4
-0.320, -1.849e-4
-0.319, -1.848e-4
-0.318, -1.848e-4
-0.317, -1.848e-4
-0.316, -1.845e-4
-0.315, -1.847e-4
-0.314, -1.846e-4
-0.313, -1.844e-4
-0.312, -1.845e-4
-0.311, -1.844e-4
-0.310, -1.842e-4
-0.309, -1.841e-4
-0.308, -1.840e-4
-0.307, -1.842e-4
-0.306, -1.841e-4
-0.305, -1.840e-4
-0.304, -1.838e-4
-0.303, -1.836e-4
-0.302, -1.835e-4
-0.301, -1.833e-4
-0.300, -1.832e-4
-0.299, -1.831e-4
-0.298, -1.829e-4
-0.297, -1.826e-4
-0.296, -1.824e-4
-0.295, -1.823e-4
-0.294, -1.819e-4
-0.293, -1.818e-4
-0.292, -1.818e-4
-0.291, -1.816e-4
-0.290, -1.815e-4
-0.289, -1.813e-4
-0.288, -1.810e-4
-0.287, -1.810e-4
-0.286, -1.808e-4
-0.285, -1.806e-4
-0.284, -1.804e-4
-0.283, -1.803e-4
-0.282, -1.803e-4
-0.281, -1.801e-4
-0.280, -1.799e-4
-0.279, -1.796e-4
-0.278, -1.792e-4
-0.277, -1.790e-4
-0.276, -1.789e-4
-0.275, -1.785e-4
-0.274, -1.785e-4
-0.273, -1.784e-4
-0.272, -1.780e-4
-0.271, -1.778e-4
-0.270, -1.776e-4
-0.269, -1.772e-4
-0.268, -1.769e-4
-0.267, -1.768e-4
-0.266, -1.764e-4
-0.265, -1.761e-4
-0.264, -1.759e-4
-0.263, -1.758e-4
-0.262, -1.755e-4
-0.261, -1.754e-4
-0.260, -1.753e-4
-0.259, -1.748e-4
-0.258, -1.748e-4
-0.257, -1.746e-4
-0.256, -1.745e-4
-0.255, -1.742e-4
-0.254, -1.740e-4
-0.253, -1.739e-4
-0.252, -1.736e-4
-0.251, -1.735e-4
-0.250, -1.733e-4
-0.249, -1.728e-4
-0.248, -1.727e-4
-0.247, -1.726e-4
-0.246, -1.725e-4
-0.245, -1.723e-4
-0.244, -1.722e-4
-0.243, -1.718e-4
-0.242, -1.717e-4
-0.241, -1.715e-4
-0.240, -1.713e-4
-0.239, -1.711e-4
-0.238, -1.709e-4
-0.237, -1.707e-4
-0.236, -1.706e-4
-0.235, -1.704e-4
-0.234, -1.702e-4
-0.233, -1.700e-4
-0.232, -1.698e-4
-0.231, -1.697e-4
-0.230, -1.697e-4
-0.229, -1.695e-4
-0.228, -1.692e-4
-0.227, -1.688e-4
-0.226, -1.686e-4
-0.225, -1.684e-4
-0.224, -1.680e-4
-0.223, -1.678e-4
-0.222, -1.676e-4
-0.221, -1.674e-4
-0.220, -1.672e-4
-0.219, -1.671e-4
-0.218, -1.667e-4
-0.217, -1.663e-4
-0.216, -1.661e-4
-0.215, -1.660e-4
-0.214, -1.657e-4
-0.213, -1.656e-4
-0.212, -1.654e-4
-0.211, -1.650e-4
-0.210, -1.649e-4
-0.209, -1.647e-4
-0.208, -1.644e-4
-0.207, -1.642e-4
-0.206, -1.640e-4
-0.205, -1.643e-4
-0.204, -1.646e-4
-0.203, -1.644e-4
-0.202, -1.640e-4
-0.201, -1.634e-4
-0.200, -1.633e-4
-0.199, -1.632e-4
-0.198, -1.628e-4
-0.197, -1.625e-4
-0.196, -1.624e-4
-0.195, -1.619e-4
-0.194, -1.618e-4
-0.193, -1.617e-4
-0.192, -1.611e-4
-0.191, -1.609e-4
-0.190, -1.608e-4
-0.189, -1.606e-4
-0.188, -1.603e-4
-0.187, -1.603e-4
-0.186, -1.602e-4
-0.185, -1.598e-4
-0.184, -1.596e-4
-0.183, -1.596e-4
-0.182, -1.592e-4
-0.181, -1.591e-4
-0.180, -1.589e-4
-0.179, -1.589e-4
-0.178, -1.587e-4
-0.177, -1.585e-4
-0.176, -1.581e-4
-0.175, -1.579e-4
-0.174, -1.578e-4
-0.173, -1.575e-4
-0.172, -1.573e-4
-0.171, -1.571e-4
-0.170, -1.569e-4
-0.169, -1.564e-4
-0.168, -1.565e-4
-0.167, -1.563e-4
-0.166, -1.559e-4
-0.165, -1.557e-4
-0.164, -1.555e-4
-0.163, -1.553e-4
-0.162, -1.552e-4
-0.161, -1.550e-4
-0.160, -1.546e-4
-0.159, -1.545e-4
-0.158, -1.543e-4
-0.157, -1.542e-4
-0.156, -1.539e-4
-0.155, -1.537e-4
-0.154, -1.535e-4
-0.153, -1.534e-4
-0.152, -1.531e-4
-0.151, -1.531e-4
-0.150, -1.527e-4
-0.149, -1.525e-4
-0.148, -1.524e-4
-0.147, -1.521e-4
-0.146, -1.521e-4
-0.145, -1.519e-4
-0.144, -1.516e-4
-0.143, -1.514e-4
-0.142, -1.514e-4
-0.141, -1.509e-4
-0.140, -1.506e-4
-0.139, -1.505e-4
-0.138, -1.503e-4
-0.137, -1.502e-4
-0.136, -1.501e-4
-0.135, -1.499e-4
-0.134, -1.497e-4
-0.133, -1.496e-4
-0.132, -1.495e-4
-0.131, -1.492e-4
-0.130, -1.491e-4
-0.129, -1.488e-4
-0.128, -1.488e-4
-0.127, -1.488e-4
-0.126, -1.486e-4
-0.125, -1.483e-4
-0.124, -1.481e-4
-0.123, -1.480e-4
-0.122, -1.478e-4
-0.121, -1.476e-4
-0.120, -1.475e-4
-0.119, -1.474e-4
-0.118, -1.471e-4
-0.117, -1.470e-4
-0.116, -1.470e-4
-0.115, -1.465e-4
-0.114, -1.463e-4
-0.113, -1.463e-4
-0.112, -1.460e-4
-0.111, -1.459e-4
-0.110, -1.458e-4
-0.109, -1.457e-4
-0.108, -1.454e-4
-0.107, -1.453e-4
-0.106, -1.452e-4
-0.105, -1.450e-4
-0.104, -1.449e-4
-0.103, -1.448e-4
-0.102, -1.448e-4
-0.101, -1.447e-4
-0.100, -1.445e-4
-0.099, -1.441e-4
-0.098, -1.440e-4
-0.097, -1.438e-4
-0.096, -1.435e-4
-0.095, -1.434e-4
-0.094, -1.432e-4
-0.093, -1.429e-4
-0.092, -1.427e-4
-0.091, -1.426e-4
-0.090, -1.424e-4
-0.089, -1.420e-4
-0.088, -1.419e-4
-0.087, -1.419e-4
-0.086, -1.415e-4
-0.085, -1.414e-4
-0.084, -1.412e-4
-0.083, -1.409e-4
-0.082, -1.407e-4
-0.081, -1.406e-4
-0.080, -1.405e-4
-0.079, -1.402e-4
-0.078, -1.400e-4
-0.077, -1.397e-4
-0.076, -1.397e-4
-0.075, -1.396e-4
-0.074, -1.394e-4
-0.073, -1.390e-4
-0.072, -1.389e-4
-0.071, -1.387e-4
-0.070, -1.383e-4
-0.069, -1.382e-4
-0.068, -1.380e-4
-0.067, -1.377e-4
-0.066, -1.375e-4
-0.065, -1.373e-4
-0.064, -1.370e-4
-0.063, -1.368e-4
-0.062, -1.367e-4
-0.061, -1.363e-4
-0.060, -1.362e-4
-0.059, -1.360e-4
-0.058, -1.358e-4
-0.057, -1.356e-4
-0.056, -1.353e-4
-0.055, -1.351e-4
-0.054, -1.348e-4
-0.053, -1.346e-4
-0.052, -1.345e-4
-0.051, -1.344e-4
-0.050, -1.341e-4
-0.049, -1.338e-4
-0.048, -1.334e-4
-0.047, -1.331e-4
-0.046, -1.330e-4
-0.045, -1.328e-4
-0.044, -1.325e-4
-0.043, -1.323e-4
-0.042, -1.319e-4
-0.041, -1.315e-4
-0.040, -1.314e-4
-0.039, -1.313e-4
-0.038, -1.307e-4
-0.037, -1.304e-4
-0.036, -1.301e-4
-0.035, -1.298e-4
-0.034, -1.295e-4
-0.033, -1.292e-4
-0.032, -1.287e-4
-0.031, -1.284e-4
-0.030, -1.282e-4
-0.029, -1.278e-4
-0.028, -1.274e-4
-0.027, -1.271e-4
-0.026, -1.269e-4
-0.025, -1.267e-4
-0.024, -1.265e-4
-0.023, -1.262e-4
-0.022, -1.258e-4
-0.021, -1.255e-4
-0.020, -1.251e-4
-0.019, -1.247e-4
-0.018, -1.246e-4
-0.017, -1.243e-4
-0.016, -1.240e-4
-0.015, -1.237e-4
-0.014, -1.235e-4
-0.013, -1.232e-4
-0.012, -1.228e-4
-0.011, -1.226e-4
-0.010, -1.223e-4
-0.009, -1.219e-4
-0.008, -1.218e-4
-0.007, -1.215e-4
-0.006, -1.212e-4
-0.005, -1.209e-4
-0.004, -1.207e-4
-0.003, -1.202e-4
-0.002, -1.199e-4
-0.001, -1.196e-4
-0.000, -1.183e-4
0.001, -1.177e-4
0.002, -1.177e-4
0.003, -1.175e-4
0.004, -1.171e-4
0.005, -1.169e-4
0.006, -1.165e-4
0.007, -1.162e-4
0.008, -1.160e-4
0.009, -1.156e-4
0.010, -1.151e-4
0.011, -1.147e-4
0.012, -1.144e-4
0.013, -1.138e-4
0.014, -1.135e-4
0.015, -1.131e-4
0.016, -1.127e-4
0.017, -1.123e-4
0.018, -1.119e-4
0.019, -1.116e-4
0.020, -1.111e-4
0.021, -1.108e-4
0.022, -1.104e-4
0.023, -1.099e-4
0.024, -1.096e-4
0.025, -1.092e-4
0.026, -1.090e-4
0.027, -1.084e-4
0.028, -1.079e-4
0.029, -1.074e-4
0.030, -1.070e-4
0.031, -1.067e-4
0.032, -1.060e-4
0.033, -1.055e-4
0.034, -1.051e-4
0.035, -1.046e-4
0.036, -1.040e-4
0.037, -1.036e-4
0.038, -1.030e-4
0.039, -1.023e-4
0.040, -1.019e-4
0.041, -1.016e-4
0.042, -1.010e-4
0.043, -1.006e-4
0.044, -1.002e-4
0.045, -9.954e-5
0.046, -9.915e-5
0.047, -9.870e-5
0.048, -9.819e-5
0.049, -9.779e-5
0.050, -9.737e-5
0.051, -9.689e-5
0.052, -9.637e-5
0.053, -9.587e-5
0.054, -9.541e-5
0.055, -9.487e-5
0.056, -9.440e-5
0.057, -9.389e-5
0.058, -9.331e-5
0.059, -9.282e-5
0.060, -9.224e-5
0.061, -9.161e-5
0.062, -9.118e-5
0.063, -9.059e-5
0.064, -8.991e-5
0.065, -8.935e-5
0.066, -8.889e-5
0.067, -8.825e-5
0.068, -8.769e-5
0.069, -8.717e-5
0.070, -8.664e-5
0.071, -8.609e-5
0.072, -8.556e-5
0.073, -8.506e-5
0.074, -8.439e-5
0.075, -8.386e-5
0.076, -8.329e-5
0.077, -8.278e-5
0.078, -8.223e-5
0.079, -8.162e-5
0.080, -8.096e-5
0.081, -8.036e-5
0.082, -7.972e-5
0.083, -7.906e-5
0.084, -7.839e-5
0.085, -7.780e-5
0.086, -7.715e-5
0.087, -7.655e-5
0.088, -7.600e-5
0.089, -7.541e-5
0.090, -7.480e-5
0.091, -7.435e-5
0.092, -7.380e-5
0.093, -7.328e-5
0.094, -7.284e-5
0.095, -7.229e-5
0.096, -7.179e-5
0.097, -7.125e-5
0.098, -7.076e-5
0.099, -7.023e-5
0.100, -6.970e-5
0.101, -6.914e-5
0.102, -6.856e-5
0.103, -6.806e-5
0.104, -6.748e-5
0.105, -6.698e-5
0.106, -6.633e-5
0.107, -6.572e-5
0.108, -6.515e-5
0.109, -6.449e-5
0.110, -6.395e-5
0.111, -6.340e-5
0.112, -6.281e-5
0.113, -6.230e-5
0.114, -6.177e-5
0.115, -6.122e-5
0.116, -6.067e-5
0.117, -6.011e-5
0.118, -5.960e-5
0.119, -5.903e-5
0.120, -5.857e-5
0.121, -5.802e-5
0.122, -5.746e-5
0.123, -5.692e-5
0.124, -5.642e-5
0.125, -5.586e-5
0.126, -5.529e-5
0.127, -5.474e-5
0.128, -5.425e-5
0.129, -5.372e-5
0.130, -5.317e-5
0.131, -5.272e-5
0.132, -5.214e-5
0.133, -5.164e-5
0.134, -5.115e-5
0.135, -5.066e-5
0.136, -5.019e-5
0.137, -4.973e-5
0.138, -4.926e-5
0.139, -4.887e-5
0.140, -4.840e-5
0.141, -4.791e-5
0.142, -4.748e-5
0.143, -4.707e-5
0.144, -4.659e-5
0.145, -4.620e-5
0.146, -4.575e-5
0.147, -4.534e-5
0.148, -4.491e-5
0.149, -4.452e-5
0.150, -4.405e-5
0.151, -4.363e-5
0.152, -4.324e-5
0.153, -4.282e-5
0.154, -4.241e-5
0.155, -4.199e-5
0.156, -4.161e-5
0.157, -4.120e-5
0.158, -4.080e-5
0.159, -4.037e-5
0.160, -3.993e-5
0.161, -3.959e-5
0.162, -3.923e-5
0.163, -3.885e-5
0.164, -3.848e-5
0.165, -3.817e-5
0.166, -3.779e-5
0.167, -3.742e-5
0.168, -3.714e-5
0.169, -3.675e-5
0.170, -3.644e-5
0.171, -3.612e-5
0.172, -3.580e-5
0.173, -3.543e-5
0.174, -3.515e-5
0.175, -3.483e-5
0.176, -3.453e-5
0.177, -3.423e-5
0.178, -3.394e-5
0.179, -3.359e-5
0.180, -3.330e-5
0.181, -3.301e-5
0.182, -3.271e-5
0.183, -3.239e-5
0.184, -3.206e-5
0.185, -3.183e-5
0.186, -3.147e-5
0.187, -3.117e-5
0.188, -3.091e-5
0.189, -3.064e-5
0.190, -3.031e-5
0.191, -3.006e-5
0.192, -2.981e-5
0.193, -2.954e-5
0.194, -2.932e-5
0.195, -2.903e-5
0.196, -2.876e-5
0.197, -2.857e-5
0.198, -2.836e-5
0.199, -2.813e-5
0.200, -2.789e-5
0.201, -2.770e-5
0.202, -2.748e-5
0.203, -2.726e-5
0.204, -2.709e-5
0.205, -2.693e-5
0.206, -2.673e-5
0.207, -2.655e-5
0.208, -2.637e-5
0.209, -2.621e-5
0.210, -2.598e-5
0.211, -2.586e-5
0.212, -2.566e-5
0.213, -2.551e-5
0.214, -2.540e-5
0.215, -2.523e-5
0.216, -2.507e-5
0.217, -2.491e-5
0.218, -2.477e-5
0.219, -2.459e-5
0.220, -2.448e-5
0.221, -2.430e-5
0.222, -2.418e-5
0.223, -2.408e-5
0.224, -2.391e-5
0.225, -2.382e-5
0.226, -2.366e-5
0.227, -2.356e-5
0.228, -2.341e-5
0.229, -2.328e-5
0.230, -2.320e-5
0.231, -2.302e-5
0.232, -2.293e-5
0.233, -2.279e-5
0.234, -2.266e-5
0.235, -2.254e-5
0.236, -2.248e-5
0.237, -2.238e-5
0.238, -2.223e-5
0.239, -2.213e-5
0.240, -2.201e-5
0.241, -2.190e-5
0.242, -2.179e-5
0.243, -2.170e-5
0.244, -2.159e-5
0.245, -2.145e-5
0.246, -2.143e-5
0.247, -2.129e-5
0.248, -2.121e-5
0.249, -2.109e-5
0.250, -2.099e-5
0.251, -2.090e-5
0.252, -2.081e-5
0.253, -2.068e-5
0.254, -2.062e-5
0.255, -2.058e-5
0.256, -2.043e-5
0.257, -2.036e-5
0.258, -2.030e-5
0.259, -2.023e-5
0.260, -2.013e-5
0.261, -2.005e-5
0.262, -1.999e-5
0.263, -1.986e-5
0.264, -1.984e-5
0.265, -1.974e-5
0.266, -1.969e-5
0.267, -1.954e-5
0.268, -1.952e-5
0.269, -1.947e-5
0.270, -1.934e-5
0.271, -1.927e-5
0.272, -1.923e-5
0.273, -1.910e-5
0.274, -1.905e-5
0.275, -1.901e-5
0.276, -1.896e-5
0.277, -1.881e-5
0.278, -1.877e-5
0.279, -1.876e-5
0.280, -1.868e-5
0.281, -1.856e-5
0.282, -1.847e-5
0.283, -1.843e-5
0.284, -1.838e-5
0.285, -1.834e-5
0.286, -1.826e-5
0.287, -1.818e-5
0.288, -1.811e-5
0.289, -1.810e-5
0.290, -1.803e-5
0.291, -1.797e-5
0.292, -1.795e-5
0.293, -1.789e-5
0.294, -1.775e-5
0.295, -1.774e-5
0.296, -1.764e-5
0.297, -1.760e-5
0.298, -1.756e-5
0.299, -1.755e-5
0.300, -1.746e-5
0.301, -1.744e-5
0.302, -1.738e-5
0.303, -1.731e-5
0.304, -1.728e-5
0.305, -1.725e-5
0.306, -1.721e-5
0.307, -1.713e-5
0.308, -1.712e-5
0.309, -1.699e-5
0.310, -1.696e-5
0.311, -1.699e-5
0.312, -1.690e-5
0.313, -1.685e-5
0.314, -1.685e-5
0.315, -1.676e-5
0.316, -1.671e-5
0.317, -1.669e-5
0.318, -1.663e-5
0.319, -1.663e-5
0.320, -1.653e-5
0.321, -1.654e-5
0.322, -1.646e-5
0.323, -1.646e-5
0.324, -1.636e-5
0.325, -1.635e-5
0.326, -1.631e-5
0.327, -1.624e-5
0.328, -1.629e-5
0.329, -1.623e-5
0.330, -1.615e-5
0.331, -1.613e-5
0.332, -1.610e-5
0.333, -1.600e-5
0.334, -1.603e-5
0.335, -1.597e-5
0.336, -1.593e-5
0.337, -1.595e-5
0.338, -1.591e-5
0.339, -1.586e-5
0.340, -1.582e-5
0.341, -1.578e-5
0.342, -1.576e-5
0.343, -1.578e-5
0.344, -1.574e-5
0.345, -1.564e-5
0.346, -1.562e-5
0.347, -1.557e-5
0.348, -1.551e-5
0.349, -1.553e-5
0.350, -1.549e-5
0.351, -1.549e-5
0.352, -1.544e-5
0.353, -1.538e-5
0.354, -1.535e-5
0.355, -1.535e-5
0.356, -1.530e-5
0.357, -1.535e-5
0.358, -1.528e-5
0.359, -1.526e-5
0.360, -1.519e-5
0.361, -1.517e-5
0.362, -1.511e-5
0.363, -1.515e-5
0.364, -1.513e-5
0.365, -1.505e-5
0.366, -1.503e-5
0.367, -1.501e-5
0.368, -1.496e-5
0.369, -1.501e-5
0.370, -1.497e-5
0.371, -1.492e-5
0.372, -1.490e-5
0.373, -1.490e-5
0.374, -1.482e-5
0.375, -1.483e-5
0.376, -1.480e-5
0.377, -1.481e-5
0.378, -1.480e-5
0.379, -1.478e-5
0.380, -1.474e-5
0.381, -1.472e-5
0.382, -1.472e-5
0.383, -1.469e-5
0.384, -1.465e-5
0.385, -1.460e-5
0.386, -1.462e-5
0.387, -1.460e-5
0.388, -1.457e-5
0.389, -1.456e-5
0.390, -1.451e-5
0.391, -1.453e-5
0.392, -1.450e-5
0.393, -1.447e-5
0.394, -1.446e-5
0.395, -1.441e-5
0.396, -1.438e-5
0.397, -1.435e-5
0.398, -1.433e-5
0.399, -1.434e-5
0.400, -1.435e-5
0.401, -1.432e-5
0.402, -1.422e-5
0.403, -1.425e-5
0.404, -1.423e-5
0.405, -1.425e-5
0.406, -1.421e-5
0.407, -1.416e-5
0.408, -1.417e-5
0.409, -1.411e-5
0.410, -1.416e-5
0.411, -1.414e-5
0.412, -1.414e-5
0.413, -1.415e-5
0.414, -1.414e-5
0.415, -1.410e-5
0.416, -1.408e-5
0.417, -1.404e-5
0.418, -1.402e-5
0.419, -1.402e-5
0.420, -1.400e-5
0.421, -1.396e-5
0.422, -1.396e-5
0.423, -1.392e-5
0.424, -1.393e-5
0.425, -1.393e-5
0.426, -1.389e-5
0.427, -1.387e-5
0.428, -1.386e-5
0.429, -1.385e-5
0.430, -1.384e-5
0.431, -1.384e-5
0.432, -1.379e-5
0.433, -1.381e-5
0.434, -1.382e-5
0.435, -1.375e-5
0.436, -1.373e-5
0.437, -1.374e-5
0.438, -1.372e-5
0.439, -1.371e-5
0.440, -1.372e-5
0.441, -1.368e-5
0.442, -1.367e-5
0.443, -1.362e-5
0.444, -1.368e-5
0.445, -1.360e-5
0.446, -1.362e-5
0.447, -1.359e-5
0.448, -1.356e-5
0.449, -1.350e-5
0.450, -1.351e-5
0.451, -1.348e-5
0.452, -1.349e-5
0.453, -1.349e-5
0.454, -1.344e-5
0.455, -1.341e-5
0.456, -1.343e-5
0.457, -1.343e-5
0.458, -1.343e-5
0.459, -1.340e-5
0.460, -1.338e-5
0.461, -1.335e-5
0.462, -1.339e-5
0.463, -1.333e-5
0.464, -1.332e-5
0.465, -1.328e-5
0.466, -1.326e-5
0.467, -1.328e-5
0.468, -1.328e-5
0.469, -1.323e-5
0.470, -1.325e-5
0.471, -1.324e-5
0.472, -1.319e-5
0.473, -1.315e-5
0.474, -1.314e-5
0.475, -1.318e-5
0.476, -1.311e-5
0.477, -1.309e-5
0.478, -1.310e-5
0.479, -1.307e-5
0.480, -1.309e-5
0.481, -1.307e-5
0.482, -1.307e-5
0.483, -1.307e-5
0.484, -1.301e-5
0.485, -1.302e-5
0.486, -1.300e-5
0.487, -1.298e-5
0.488, -1.297e-5
0.489, -1.294e-5
0.490, -1.301e-5
0.491, -1.295e-5
0.492, -1.292e-5
0.493, -1.292e-5
0.494, -1.290e-5
0.495, -1.284e-5
0.496, -1.289e-5
0.497, -1.289e-5
0.498, -1.282e-5
0.499, -1.282e-5
0.500, -1.257e-5
0.499, -1.246e-5
0.498, -1.245e-5
0.497, -1.240e-5
0.496, -1.239e-5
0.495, -1.240e-5
0.494, -1.236e-5
0.493, -1.237e-5
0.492, -1.236e-5
0.491, -1.233e-5
0.490, -1.236e-5
0.489, -1.231e-5
0.488, -1.231e-5
0.487, -1.228e-5
0.486, -1.230e-5
0.485, -1.225e-5
0.484, -1.223e-5
0.483, -1.224e-5
0.482, -1.224e-5
0.481, -1.222e-5
0.480, -1.219e-5
0.479, -1.218e-5
0.478, -1.215e-5
0.477, -1.217e-5
0.476, -1.214e-5
0.475, -1.213e-5
0.474, -1.212e-5
0.473, -1.208e-5
0.472, -1.207e-5
0.471, -1.213e-5
0.470, -1.207e-5
0.469, -1.207e-5
0.468, -1.203e-5
0.467, -1.200e-5
0.466, -1.203e-5
0.465, -1.197e-5
0.464, -1.197e-5
0.463, -1.198e-5
0.462, -1.193e-5
0.461, -1.194e-5
0.460, -1.198e-5
0.459, -1.191e-5
0.458, -1.190e-5
0.457, -1.190e-5
0.456, -1.188e-5
0.455, -1.188e-5
0.454, -1.190e-5
0.453, -1.187e-5
0.452, -1.184e-5
0.451, -1.185e-5
0.450, -1.184e-5
0.449, -1.185e-5
0.448, -1.186e-5
0.447, -1.186e-5
0.446, -1.179e-5
0.445, -1.179e-5
0.444, -1.183e-5
0.443, -1.179e-5
0.442, -1.174e-5
0.441, -1.172e-5
0.440, -1.174e-5
0.439, -1.174e-5
0.438, -1.170e-5
0.437, -1.167e-5
0.436, -1.170e-5
0.435, -1.166e-5
0.434, -1.172e-5
0.433, -1.168e-5
0.432, -1.168e-5
0.431, -1.165e-5
0.430, -1.167e-5
0.429, -1.165e-5
0.428, -1.162e-5
0.427, -1.158e-5
0.426, -1.160e-5
0.425, -1.155e-5
0.424, -1.156e-5
0.423, -1.162e-5
0.422, -1.158e-5
0.421, -1.157e-5
0.420, -1.154e-5
0.419, -1.152e-5
0.418, -1.153e-5
0.417, -1.152e-5
0.416, -1.154e-5
0.415, -1.147e-5
0.414, -1.145e-5
0.413, -1.146e-5
0.412, -1.146e-5
0.411, -1.143e-5
0.410, -1.144e-5
0.409, -1.137e-5
0.408, -1.139e-5
0.407, -1.141e-5
0.406, -1.139e-5
0.405, -1.131e-5
0.404, -1.137e-5
0.403, -1.130e-5
0.402, -1.131e-5
0.401, -1.133e-5
0.400, -1.129e-5
0.399, -1.130e-5
0.398, -1.129e-5
0.397, -1.126e-5
0.396, -1.129e-5
0.395, -1.126e-5
0.394, -1.126e-5
0.393, -1.125e-5
0.392, -1.121e-5
0.391, -1.123e-5
0.390, -1.124e-5
0.389, -1.121e-5
0.388, -1.118e-5
0.387, -1.120e-5
0.386, -1.118e-5
0.385, -1.114e-5
0.384, -1.120e-5
0.383, -1.117e-5
0.382, -1.117e-5
0.381, -1.119e-5
0.380, -1.114e-5
0.379, -1.114e-5
0.378, -1.113e-5
0.377, -1.112e-5
0.376, -1.109e-5
0.375, -1.112e-5
0.374, -1.114e-5
0.373, -1.110e-5
0.372, -1.109e-5
0.371, -1.107e-5
0.370, -1.107e-5
0.369, -1.103e-5
0.368, -1.103e-5
0.367, -1.109e-5
0.366, -1.099e-5
0.365, -1.101e-5
0.364, -1.103e-5
0.363, -1.099e-5
0.362, -1.100e-5
0.361, -1.103e-5
0.360, -1.101e-5
0.359, -1.100e-5
0.358, -1.104e-5
0.357, -1.100e-5
0.356, -1.097e-5
0.355, -1.094e-5
0.354, -1.099e-5
0.353, -1.096e-5
0.352, -1.098e-5
0.351, -1.092e-5
0.350, -1.094e-5
0.349, -1.090e-5
0.348, -1.091e-5
0.347, -1.089e-5
0.346, -1.089e-5
0.345, -1.090e-5
0.344, -1.085e-5
0.343, -1.086e-5
0.342, -1.087e-5
0.341, -1.087e-5
0.340, -1.085e-5
0.339, -1.079e-5
0.338, -1.075e-5
0.337, -1.079e-5
0.336, -1.079e-5
0.335, -1.079e-5
0.334, -1.083e-5
0.333, -1.076e-5
0.332, -1.078e-5
0.331, -1.075e-5
0.330, -1.075e-5
0.329, -1.077e-5
0.328, -1.073e-5
0.327, -1.072e-5
0.326, -1.072e-5
0.325, -1.072e-5
0.324, -1.072e-5
0.323, -1.070e-5
0.322, -1.072e-5
0.321, -1.070e-5
0.320, -1.071e-5
0.319, -1.070e-5
0.318, -1.071e-5
0.317, -1.067e-5
0.316, -1.063e-5
0.315, -1.063e-5
0.314, -1.066e-5
0.313, -1.066e-5
0.312, -1.061e-5
0.311, -1.061e-5
0.310, -1.060e-5
0.309, -1.063e-5
0.308, -1.059e-5
0.307, -1.056e-5
0.306, -1.057e-5
0.305, -1.055e-5
0.304, -1.057e-5
0.303, -1.055e-5
0.302, -1.053e-5
0.301, -1.049e-5
0.300, -1.050e-5
0.299, -1.052e-5
0.298, -1.048e-5
0.297, -1.047e-5
0.296, -1.050e-5
0.295, -1.047e-5
0.294, -1.050e-5
0.293, -1.048e-5
0.292, -1.043e-5
0.291, -1.045e-5
0.290, -1.043e-5
0.289, -1.042e-5
0.288, -1.040e-5
0.287, -1.046e-5
0.286, -1.039e-5
0.285, -1.038e-5
0.284, -1.036e-5
0.283, -1.038e-5
0.282, -1.038e-5
0.281, -1.041e-5
0.280, -1.032e-5
0.279, -1.034e-5
0.278, -1.036e-5
0.277, -1.038e-5
0.276, -1.033e-5
0.275, -1.037e-5
0.274, -1.034e-5
0.273, -1.032e-5
0.272, -1.037e-5
0.271, -1.032e-5
0.270, -1.030e-5
0.269, -1.029e-5
0.268, -1.029e-5
0.267, -1.029e-5
0.266, -1.030e-5
0.265, -1.029e-5
0.264, -1.025e-5
0.263, -1.024e-5
0.262, -1.023e-5
0.261, -1.022e-5
0.260, -1.018e-5
0.259, -1.017e-5
0.258, -1.019e-5
0.257, -1.021e-5
0.256, -1.017e-5
0.255, -1.014e-5
0.254, -1.014e-5
0.253, -1.013e-5
0.252, -1.015e-5
0.251, -1.011e-5
0.250, -1.008e-5
0.249, -1.013e-5
0.248, -1.007e-5
0.247, -1.007e-5
0.246, -1.007e-5
0.245, -1.002e-5
0.244, -1.000e-5
0.243, -1.004e-5
0.242, -9.965e-6
0.241, -9.958e-6
0.240, -9.981e-6
0.239, -9.934e-6
0.238, -9.895e-6
0.237, -9.864e-6
0.236, -9.848e-6
0.235, -9.825e-6
0.234, -9.817e-6
0.233, -9.848e-6
0.232, -9.801e-6
0.231, -9.786e-6
0.230, -9.770e-6
0.229, -9.770e-6
0.228, -9.755e-6
0.227, -9.692e-6
0.226, -9.653e-6
0.225, -9.684e-6
0.224, -9.653e-6
0.223, -9.598e-6
0.222, -9.567e-6
0.221, -9.583e-6
0.220, -9.512e-6
0.219, -9.520e-6
0.218, -9.512e-6
0.217, -9.450e-6
0.216, -9.450e-6
0.215, -9.387e-6
0.214, -9.348e-6
0.213, -9.325e-6
0.212, -9.286e-6
0.211, -9.302e-6
0.210, -9.247e-6
0.209, -9.208e-6
0.208, -9.153e-6
0.207, -9.075e-6
0.206, -9.098e-6
0.205, -9.059e-6
0.204, -8.981e-6
0.203, -8.958e-6
0.202, -8.888e-6
0.201, -8.833e-6
0.200, -8.833e-6
0.199, -8.778e-6
0.198, -8.700e-6
0.197, -8.630e-6
0.196, -8.567e-6
0.195, -8.513e-6
0.194, -8.419e-6
0.193, -8.380e-6
0.192, -8.388e-6
0.191, -8.271e-6
0.190, -8.185e-6
0.189, -8.114e-6
0.188, -8.075e-6
0.187, -7.958e-6
0.186, -7.896e-6
0.185, -7.833e-6
0.184, -7.724e-6
0.183, -7.630e-6
0.182, -7.544e-6
0.181, -7.466e-6
0.180, -7.333e-6
0.179, -7.248e-6
0.178, -7.208e-6
0.177, -7.060e-6
0.176, -6.920e-6
0.175, -6.826e-6
0.174, -6.677e-6
0.173, -6.529e-6
0.172, -6.396e-6
0.171, -6.318e-6
0.170, -6.123e-6
0.169, -6.037e-6
0.168, -5.818e-6
0.167, -5.748e-6
0.166, -5.545e-6
0.165, -5.389e-6
0.164, -5.217e-6
0.163, -4.998e-6
0.162, -4.858e-6
0.161, -4.655e-6
0.160, -4.436e-6
0.159, -4.288e-6
0.158, -4.092e-6
0.157, -3.881e-6
0.156, -3.624e-6
0.155, -3.374e-6
0.154, -3.140e-6
0.153, -3.007e-6
0.152, -2.780e-6
0.151, -2.484e-6
0.150, -2.265e-6
0.149, -2.031e-6
0.148, -1.742e-6
0.147, -1.499e-6
0.146, -1.195e-6
0.145, -9.606e-7
0.144, -6.873e-7
0.143, -4.061e-7
0.142, -1.328e-7
0.141, 1.484e-7
0.140, 4.608e-7
0.139, 7.497e-7
0.138, 1.054e-6
0.137, 1.382e-6
0.136, 1.710e-6
0.135, 2.070e-6
0.134, 2.421e-6
0.133, 2.780e-6
0.132, 3.155e-6
0.131, 3.546e-6
0.130, 3.936e-6
0.129, 4.334e-6
0.128, 4.756e-6
0.127, 5.123e-6
0.126, 5.576e-6
0.125, 6.006e-6
0.124, 6.490e-6
0.123, 6.998e-6
0.122, 7.443e-6
0.121, 7.943e-6
0.120, 8.403e-6
0.119, 8.927e-6
0.118, 9.411e-6
0.117, 9.895e-6
0.116, 1.043e-5
0.115, 1.088e-5
0.114, 1.141e-5
0.113, 1.195e-5
0.112, 1.242e-5
0.111, 1.293e-5
0.110, 1.353e-5
0.109, 1.406e-5
0.108, 1.456e-5
0.107, 1.519e-5
0.106, 1.574e-5
0.105, 1.631e-5
0.104, 1.696e-5
0.103, 1.765e-5
0.102, 1.828e-5
0.101, 1.889e-5
0.100, 1.959e-5
0.099, 2.016e-5
0.098, 2.081e-5
0.097, 2.141e-5
0.096, 2.195e-5
0.095, 2.252e-5
0.094, 2.310e-5
0.093, 2.362e-5
0.092, 2.412e-5
0.091, 2.463e-5
0.090, 2.513e-5
0.089, 2.565e-5
0.088, 2.616e-5
0.087, 2.673e-5
0.086, 2.733e-5
0.085, 2.787e-5
0.084, 2.846e-5
0.083, 2.902e-5
0.082, 2.964e-5
0.081, 3.029e-5
0.080, 3.080e-5
0.079, 3.145e-5
0.078, 3.215e-5
0.077, 3.284e-5
0.076, 3.347e-5
0.075, 3.407e-5
0.074, 3.464e-5
0.073, 3.526e-5
0.072, 3.586e-5
0.071, 3.643e-5
0.070, 3.699e-5
0.069, 3.758e-5
0.068, 3.823e-5
0.067, 3.878e-5
0.066, 3.939e-5
0.065, 4.003e-5
0.064, 4.053e-5
0.063, 4.117e-5
0.062, 4.181e-5
0.061, 4.248e-5
0.060, 4.309e-5
0.059, 4.378e-5
0.058, 4.439e-5
0.057, 4.503e-5
0.056, 4.561e-5
0.055, 4.623e-5
0.054, 4.680e-5
0.053, 4.739e-5
0.052, 4.800e-5
0.051, 4.851e-5
0.050, 4.908e-5
0.049, 4.967e-5
0.048, 5.019e-5
0.047, 5.070e-5
0.046, 5.132e-5
0.045, 5.179e-5
0.044, 5.242e-5
0.043, 5.301e-5
0.042, 5.357e-5
0.041, 5.415e-5
0.040, 5.475e-5
0.039, 5.533e-5
0.038, 5.584e-5
0.037, 5.644e-5
0.036, 5.711e-5
0.035, 5.761e-5
0.034, 5.825e-5
0.033, 5.888e-5
0.032, 5.936e-5
0.031, 5.989e-5
0.030, 6.053e-5
0.029, 6.110e-5
0.028, 6.166e-5
0.027, 6.227e-5
0.026, 6.289e-5
0.025, 6.354e-5
0.024, 6.413e-5
0.023, 6.470e-5
0.022, 6.516e-5
0.021, 6.580e-5
0.020, 6.645e-5
0.019, 6.693e-5
0.018, 6.762e-5
0.017, 6.824e-5
0.016, 6.880e-5
0.015, 6.938e-5
0.014, 6.991e-5
0.013, 7.030e-5
0.012, 7.079e-5
0.011, 7.137e-5
0.010, 7.181e-5
0.009, 7.227e-5
0.008, 7.280e-5
0.007, 7.324e-5
0.006, 7.363e-5
0.005, 7.412e-5
0.004, 7.471e-5
0.003, 7.499e-5
0.002, 7.554e-5
0.001, 7.605e-5
0.000, 7.571e-5
-0.001, 7.621e-5
-0.002, 7.685e-5
-0.003, 7.733e-5
-0.004, 7.798e-5
-0.005, 7.859e-5
-0.006, 7.913e-5
-0.007, 7.958e-5
-0.008, 8.014e-5
-0.009, 8.068e-5
-0.010, 8.114e-5
-0.011, 8.163e-5
-0.012, 8.210e-5
-0.013, 8.245e-5
-0.014, 8.296e-5
-0.015, 8.357e-5
-0.016, 8.390e-5
-0.017, 8.452e-5
-0.018, 8.497e-5
-0.019, 8.540e-5
-0.020, 8.577e-5
-0.021, 8.636e-5
-0.022, 8.671e-5
-0.023, 8.700e-5
-0.024, 8.760e-5
-0.025, 8.808e-5
-0.026, 8.856e-5
-0.027, 8.895e-5
-0.028, 8.936e-5
-0.029, 8.970e-5
-0.030, 9.017e-5
-0.031, 9.063e-5
-0.032, 9.098e-5
-0.033, 9.149e-5
-0.034, 9.200e-5
-0.035, 9.241e-5
-0.036, 9.274e-5
-0.037, 9.325e-5
-0.038, 9.361e-5
-0.039, 9.382e-5
-0.040, 9.434e-5
-0.041, 9.487e-5
-0.042, 9.526e-5
-0.043, 9.558e-5
-0.044, 9.600e-5
-0.045, 9.623e-5
-0.046, 9.677e-5
-0.047, 9.716e-5
-0.048, 9.744e-5
-0.049, 9.780e-5
-0.050, 9.822e-5
-0.051, 9.846e-5
-0.052, 9.890e-5
-0.053, 9.932e-5
-0.054, 9.964e-5
-0.055, 9.993e-5
-0.056, 1.004e-4
-0.057, 1.008e-4
-0.058, 1.010e-4
-0.059, 1.014e-4
-0.060, 1.019e-4
-0.061, 1.022e-4
-0.062, 1.026e-4
-0.063, 1.030e-4
-0.064, 1.032e-4
-0.065, 1.035e-4
-0.066, 1.040e-4
-0.067, 1.042e-4
-0.068, 1.046e-4
-0.069, 1.052e-4
-0.070, 1.054e-4
-0.071, 1.057e-4
-0.072, 1.061e-4
-0.073, 1.065e-4
-0.074, 1.068e-4
-0.075, 1.072e-4
-0.076, 1.075e-4
-0.077, 1.080e-4
-0.078, 1.083e-4
-0.079, 1.087e-4
-0.080, 1.089e-4
-0.081, 1.093e-4
-0.082, 1.095e-4
-0.083, 1.097e-4
-0.084, 1.099e-4
-0.085, 1.103e-4
-0.086, 1.105e-4
-0.087, 1.109e-4
-0.088, 1.112e-4
-0.089, 1.114e-4
-0.090, 1.114e-4
-0.091, 1.119e-4
-0.092, 1.123e-4
-0.093, 1.124e-4
-0.094, 1.128e-4
-0.095, 1.132e-4
-0.096, 1.133e-4
-0.097, 1.137e-4
-0.098, 1.140e-4
-0.099, 1.141e-4
-0.100, 1.144e-4
-0.101, 1.148e-4
-0.102, 1.153e-4
-0.103, 1.157e-4
-0.104, 1.160e-4
-0.105, 1.162e-4
-0.106, 1.163e-4
-0.107, 1.166e-4
-0.108, 1.168e-4
-0.109, 1.170e-4
-0.110, 1.172e-4
-0.111, 1.173e-4
-0.112, 1.175e-4
-0.113, 1.177e-4
-0.114, 1.181e-4
-0.115, 1.182e-4
-0.116, 1.184e-4
-0.117, 1.186e-4
-0.118, 1.188e-4
-0.119, 1.190e-4
-0.120, 1.194e-4
-0.121, 1.195e-4
-0.122, 1.196e-4
-0.123, 1.198e-4
-0.124, 1.200e-4
-0.125, 1.202e-4
-0.126, 1.204e-4
-0.127, 1.207e-4
-0.128, 1.210e-4
-0.129, 1.212e-4
-0.130, 1.213e-4
-0.131, 1.215e-4
-0.132, 1.215e-4
-0.133, 1.218e-4
-0.134, 1.219e-4
-0.135, 1.219e-4
-0.136, 1.222e-4
-0.137, 1.223e-4
-0.138, 1.225e-4
-0.139, 1.227e-4
-0.140, 1.229e-4
-0.141, 1.228e-4
-0.142, 1.231e-4
-0.143, 1.233e-4
-0.144, 1.234e-4
-0.145, 1.237e-4
-0.146, 1.240e-4
-0.147, 1.241e-4
-0.148, 1.243e-4
-0.149, 1.246e-4
-0.150, 1.248e-4
-0.151, 1.249e-4
-0.152, 1.251e-4
-0.153, 1.254e-4
-0.154, 1.256e-4
-0.155, 1.257e-4
-0.156, 1.259e-4
-0.157, 1.260e-4
-0.158, 1.264e-4
-0.159, 1.266e-4
-0.160, 1.267e-4
-0.161, 1.269e-4
-0.162, 1.272e-4
-0.163, 1.274e-4
-0.164, 1.276e-4
-0.165, 1.279e-4
-0.166, 1.280e-4
-0.167, 1.282e-4
-0.168, 1.285e-4
-0.169, 1.288e-4
-0.170, 1.289e-4
-0.171, 1.292e-4
-0.172, 1.295e-4
-0.173, 1.297e-4
-0.174, 1.300e-4
-0.175, 1.303e-4
-0.176, 1.303e-4
-0.177, 1.305e-4
-0.178, 1.309e-4
-0.179, 1.313e-4
-0.180, 1.317e-4
-0.181, 1.320e-4
-0.182, 1.322e-4
-0.183, 1.324e-4
-0.184, 1.326e-4
-0.185, 1.329e-4
-0.186, 1.329e-4
-0.187, 1.332e-4
-0.188, 1.335e-4
-0.189, 1.336e-4
-0.190, 1.339e-4
-0.191, 1.341e-4
-0.192, 1.340e-4
-0.193, 1.343e-4
-0.194, 1.347e-4
-0.195, 1.348e-4
-0.196, 1.350e-4
-0.197, 1.355e-4
-0.198, 1.358e-4
-0.199, 1.359e-4
-0.200, 1.361e-4
-0.201, 1.365e-4
-0.202, 1.367e-4
-0.203, 1.370e-4
-0.204, 1.374e-4
-0.205, 1.385e-4
-0.206, 1.388e-4
-0.207, 1.389e-4
-0.208, 1.389e-4
-0.209, 1.390e-4
-0.210, 1.392e-4
-0.211, 1.394e-4
-0.212, 1.396e-4
-0.213, 1.399e-4
-0.214, 1.402e-4
-0.215, 1.403e-4
-0.216, 1.406e-4
-0.217, 1.409e-4
-0.218, 1.411e-4
-0.219, 1.414e-4
-0.220, 1.416e-4
-0.221, 1.418e-4
-0.222, 1.422e-4
-0.223, 1.426e-4
-0.224, 1.427e-4
-0.225, 1.430e-4
-0.226, 1.433e-4
-0.227, 1.435e-4
-0.228, 1.437e-4
-0.229, 1.442e-4
-0.230, 1.445e-4
-0.231, 1.448e-4
-0.232, 1.452e-4
-0.233, 1.454e-4
-0.234, 1.455e-4
-0.235, 1.456e-4
-0.236, 1.460e-4
-0.237, 1.463e-4
-0.238, 1.466e-4
-0.239, 1.469e-4
-0.240, 1.469e-4
-0.241, 1.472e-4
-0.242, 1.475e-4
-0.243, 1.476e-4
-0.244, 1.478e-4
-0.245, 1.482e-4
-0.246, 1.484e-4
-0.247, 1.486e-4
-0.248, 1.488e-4
-0.249, 1.492e-4
-0.250, 1.494e-4
-0.251, 1.497e-4
-0.252, 1.500e-4
-0.253, 1.502e-4
-0.254, 1.506e-4
-0.255, 1.509e-4
-0.256, 1.510e-4
-0.257, 1.513e-4
-0.258, 1.518e-4
-0.259, 1.520e-4
-0.260, 1.523e-4
-0.261, 1.526e-4
-0.262, 1.529e-4
-0.263, 1.531e-4
-0.264, 1.533e-4
-0.265, 1.536e-4
-0.266, 1.538e-4
-0.267, 1.542e-4
-0.268, 1.547e-4
-0.269, 1.547e-4
-0.270, 1.550e-4
-0.271, 1.554e-4
-0.272, 1.555e-4
-0.273, 1.559e-4
-0.274, 1.563e-4
-0.275, 1.565e-4
-0.276, 1.567e-4
-0.277, 1.571e-4
-0.278, 1.574e-4
-0.279, 1.576e-4
-0.280, 1.579e-4
-0.281, 1.583e-4
-0.282, 1.586e-4
-0.283, 1.590e-4
-0.284, 1.594e-4
-0.285, 1.595e-4
-0.286, 1.599e-4
-0.287, 1.601e-4
-0.288, 1.603e-4
-0.289, 1.606e-4
-0.290, 1.610e-4
-0.291, 1.611e-4
-0.292, 1.614e-4
-0.293, 1.620e-4
-0.294, 1.623e-4
-0.295, 1.623e-4
-0.296, 1.628e-4
-0.297, 1.631e-4
-0.298, 1.633e-4
-0.299, 1.638e-4
-0.300, 1.641e-4
-0.301, 1.642e-4
-0.302, 1.647e-4
-0.303, 1.651e-4
-0.304, 1.653e-4
-0.305, 1.656e-4
-0.306, 1.660e-4
-0.307, 1.666e-4
-0.308, 1.671e-4
-0.309, 1.676e-4
-0.310, 1.678e-4
-0.311, 1.679e-4
-0.312, 1.683e-4
-0.313, 1.686e-4
-0.314, 1.687e-4
-0.315, 1.691e-4
-0.316, 1.694e-4
-0.317, 1.697e-4
-0.318, 1.701e-4
-0.319, 1.704e-4
-0.320, 1.703e-4
-0.321, 1.707e-4
-0.322, 1.711e-4
-0.323, 1.714e-4
-0.324, 1.717e-4
-0.325, 1.721e-4
-0.326, 1.723e-4
-0.327, 1.725e-4
-0.328, 1.729e-4
-0.329, 1.733e-4
-0.330, 1.735e-4
-0.331, 1.740e-4
-0.332, 1.744e-4
-0.333, 1.749e-4
-0.334, 1.753e-4
-0.335, 1.756e-4
-0.336, 1.757e-4
-0.337, 1.762e-4
-0.338, 1.765e-4
-0.339, 1.769e-4
-0.340, 1.772e-4
-0.341, 1.776e-4
-0.342, 1.780e-4
-0.343, 1.783e-4
-0.344, 1.788e-4
-0.345, 1.793e-4
-0.346, 1.794e-4
-0.347, 1.798e-4
-0.348, 1.802e-4
-0.349, 1.804e-4
-0.350, 1.809e-4
-0.351, 1.813e-4
-0.352, 1.815e-4
-0.353, 1.820e-4
-0.354, 1.824e-4
-0.355, 1.827e-4
-0.356, 1.830e-4
-0.357, 1.834e-4
-0.358, 1.839e-4
-0.359, 1.844e-4
-0.360, 1.847e-4
-0.361, 1.851e-4
-0.362, 1.854e-4
-0.363, 1.859e-4
-0.364, 1.863e-4
-0.365, 1.866e-4
-0.366, 1.871e-4
-0.367, 1.876e-4
-0.368, 1.878e-4
-0.369, 1.883e-4
-0.370, 1.888e-4
-0.371, 1.890e-4
-0.372, 1.893e-4
-0.373, 1.901e-4
-0.374, 1.906e-4
-0.375, 1.908e-4
-0.376, 1.914e-4
-0.377, 1.917e-4
-0.378, 1.919e-4
-0.379, 1.925e-4
-0.380, 1.930e-4
-0.381, 1.931e-4
-0.382, 1.936e-4
-0.383, 1.941e-4
-0.384, 1.946e-4
-0.385, 1.951e-4
-0.386, 1.953e-4
-0.387, 1.957e-4
-0.388, 1.961e-4
-0.389, 1.966e-4
-0.390, 1.968e-4
-0.391, 1.973e-4
-0.392, 1.977e-4
-0.393, 1.982e-4
-0.394, 1.983e-4
-0.395, 1.989e-4
-0.396, 1.994e-4
-0.397, 1.995e-4
-0.398, 1.999e-4
-0.399, 2.004e-4
-0.400, 2.006e-4
-0.401, 2.013e-4
-0.402, 2.018e-4
-0.403, 2.021e-4
-0.404, 2.025e-4
-0.405, 2.030e-4
-0.406, 2.033e-4
-0.407, 2.037e-4
-0.408, 2.042e-4
-0.409, 2.046e-4
-0.410, 2.044e-4
-0.411, 2.050e-4
-0.412, 2.055e-4
-0.413, 2.060e-4
-0.414, 2.065e-4
-0.415, 2.069e-4
-0.416, 2.072e-4
-0.417, 2.079e-4
-0.418, 2.084e-4
-0.419, 2.089e-4
-0.420, 2.093e-4
-0.421, 2.099e-4
-0.422, 2.103e-4
-0.423, 2.105e-4
-0.424, 2.112e-4
-0.425, 2.118e-4
-0.426, 2.122e-4
-0.427, 2.128e-4
-0.428, 2.134e-4
-0.429, 2.136e-4
-0.430, 2.143e-4
-0.431, 2.151e-4
-0.432, 2.156e-4
-0.433, 2.161e-4
-0.434, 2.167e-4
-0.435, 2.174e-4
-0.436, 2.180e-4
-0.437, 2.184e-4
-0.438, 2.188e-4
-0.439, 2.191e-4
-0.440, 2.196e-4
-0.441, 2.201e-4
-0.442, 2.204e-4
-0.443, 2.210e-4
-0.444, 2.216e-4
-0.445, 2.219e-4
-0.446, 2.225e-4
-0.447, 2.230e-4
-0.448, 2.233e-4
-0.449, 2.239e-4
-0.450, 2.245e-4
-0.451, 2.250e-4
-0.452, 2.257e-4
-0.453, 2.263e-4
-0.454, 2.269e-4
-0.455, 2.274e-4
-0.456, 2.282e-4
-0.457, 2.289e-4
-0.458, 2.294e-4
-0.459, 2.301e-4
-0.460, 2.307e-4
-0.461, 2.312e-4
-0.462, 2.319e-4
-0.463, 2.327e-4
-0.464, 2.330e-4
-0.465, 2.338e-4
-0.466, 2.345e-4
-0.467, 2.351e-4
-0.468, 2.358e-4
-0.469, 2.365e-4
-0.470, 2.372e-4
-0.471, 2.379e-4
-0.472, 2.388e-4
-0.473, 2.395e-4
-0.474, 2.399e-4
-0.475, 2.406e-4
-0.476, 2.414e-4
-0.477, 2.421e-4
-0.478, 2.428e-4
-0.479, 2.436e-4
-0.480, 2.441e-4
-0.481, 2.449e-4
-0.482, 2.457e-4
-0.483, 2.464e-4
-0.484, 2.470e-4
-0.485, 2.478e-4
-0.486, 2.487e-4
-0.487, 2.496e-4
-0.488, 2.504e-4
-0.489, 2.513e-4
-0.490, 2.521e-4
-0.491, 2.528e-4
-0.492, 2.537e-4
-0.493, 2.543e-4
-0.494, 2.552e-4
-0.495, 2.559e-4
-0.496, 2.567e-4
-0.497, 2.575e-4
-0.498, 2.583e-4
-0.499, 2.590e-4
-0.500, 2.597e-4
-0.501, 2.608e-4
-0.502, 2.617e-4
-0.503, 2.627e-4
-0.504, 2.636e-4
-0.505, 2.645e-4
-0.506, 2.654e-4
-0.507, 2.663e-4
-0.508, 2.671e-4
-0.509, 2.678e-4
-0.510, 2.686e-4
-0.511, 2.694e-4
-0.512, 2.705e-4
-0.513, 2.715e-4
-0.514, 2.725e-4
-0.515, 2.732e-4
-0.516, 2.741e-4
-0.517, 2.750e-4
-0.518, 2.759e-4
-0.519, 2.767e-4
-0.520, 2.775e-4
-0.521, 2.786e-4
-0.522, 2.793e-4
-0.523, 2.802e-4
-0.524, 2.811e-4
-0.525, 2.818e-4
-0.526, 2.828e-4
-0.527, 2.839e-4
-0.528, 2.848e-4
-0.529, 2.858e-4
-0.530, 2.868e-4
-0.531, 2.877e-4
-0.532, 2.888e-4
-0.533, 2.898e-4
-0.534, 2.907e-4
-0.535, 2.917e-4
-0.536, 2.925e-4
-0.537, 2.935e-4
-0.538, 2.945e-4
-0.539, 2.953e-4
-0.540, 2.964e-4
-0.541, 2.972e-4
-0.542, 2.982e-4
-0.543, 2.991e-4
-0.544, 3.000e-4
-0.545, 3.010e-4
-0.546, 3.019e-4
-0.547, 3.027e-4
-0.548, 3.036e-4
-0.549, 3.046e-4
-0.550, 3.054e-4
-0.551, 3.062e-4
-0.552, 3.072e-4
-0.553, 3.082e-4
-0.554, 3.091e-4
-0.555, 3.101e-4
-0.556, 3.111e-4
-0.557, 3.121e-4
-0.558, 3.132e-4
-0.559, 3.142e-4
-0.560, 3.149e-4
-0.561, 3.159e-4
-0.562, 3.166e-4
-0.563, 3.174e-4
-0.564, 3.182e-4
-0.565, 3.192e-4
-0.566, 3.199e-4
-0.567, 3.206e-4
-0.568, 3.216e-4
-0.569, 3.225e-4
-0.570, 3.233e-4
-0.571, 3.243e-4
-0.572, 3.253e-4
-0.573, 3.260e-4
-0.574, 3.269e-4
-0.575, 3.279e-4
-0.576, 3.283e-4
-0.577, 3.292e-4
-0.578, 3.301e-4
-0.579, 3.308e-4
-0.580, 3.317e-4
-0.581, 3.326e-4
-0.582, 3.335e-4
-0.583, 3.341e-4
-0.584, 3.351e-4
-0.585, 3.362e-4
-0.586, 3.368e-4
-0.587, 3.376e-4
-0.588, 3.386e-4
-0.589, 3.397e-4
-0.590, 3.404e-4
-0.591, 3.412e-4
-0.592, 3.418e-4
-0.593, 3.425e-4
-0.594, 3.433e-4
-0.595, 3.439e-4
-0.596, 3.446e-4
-0.597, 3.452e-4
-0.598, 3.460e-4
-0.599, 3.467e-4
-0.600, 3.475e-4
-0.601, 3.481e-4
-0.602, 3.486e-4
-0.603, 3.493e-4
-0.604, 3.502e-4
-0.605, 3.508e-4
-0.606, 3.515e-4
-0.607, 3.523e-4
-0.608, 3.528e-4
-0.609, 3.535e-4
-0.610, 3.542e-4
-0.611, 3.547e-4
-0.612, 3.555e-4
-0.613, 3.562e-4
-0.614, 3.574e-4
-0.615, 3.586e-4
-0.616, 3.593e-4
-0.617, 3.599e-4
-0.618, 3.603e-4
-0.619, 3.611e-4
-0.620, 3.617e-4
-0.621, 3.621e-4
-0.622, 3.627e-4
-0.623, 3.633e-4
-0.624, 3.637e-4
-0.625, 3.642e-4
-0.626, 3.648e-4
-0.627, 3.650e-4
-0.628, 3.653e-4
-0.629, 3.660e-4
-0.630, 3.664e-4
-0.631, 3.669e-4
-0.632, 3.674e-4
-0.633, 3.679e-4
-0.634, 3.683e-4
-0.635, 3.688e-4
-0.636, 3.693e-4
-0.637, 3.696e-4
-0.638, 3.701e-4
-0.639, 3.705e-4
-0.640, 3.712e-4
-0.641, 3.718e-4
-0.642, 3.724e-4
-0.643, 3.727e-4
-0.644, 3.732e-4
-0.645, 3.737e-4
-0.646, 3.741e-4
-0.647, 3.745e-4
-0.648, 3.749e-4
-0.649, 3.754e-4
-0.650, 3.757e-4
-0.651, 3.762e-4
-0.652, 3.766e-4
-0.653, 3.765e-4
-0.654, 3.771e-4
-0.655, 3.775e-4
-0.656, 3.778e-4
-0.657, 3.782e-4
-0.658, 3.785e-4
-0.659, 3.789e-4
-0.660, 3.793e-4
-0.661, 3.797e-4
-0.662, 3.800e-4
-0.663, 3.804e-4
-0.664, 3.808e-4
-0.665, 3.812e-4
-0.666, 3.814e-4
-0.667, 3.819e-4
-0.668, 3.822e-4
-0.669, 3.823e-4
-0.670, 3.826e-4
-0.671, 3.830e-4
-0.672, 3.834e-4
-0.673, 3.836e-4
-0.674, 3.841e-4
-0.675, 3.842e-4
-0.676, 3.845e-4
-0.677, 3.847e-4
-0.678, 3.849e-4
-0.679, 3.852e-4
-0.680, 3.856e-4
-0.681, 3.860e-4
-0.682, 3.862e-4
-0.683, 3.866e-4
-0.684, 3.868e-4
-0.685, 3.868e-4
-0.686, 3.871e-4
-0.687, 3.874e-4
-0.688, 3.876e-4
-0.689, 3.879e-4
-0.690, 3.883e-4
-0.691, 3.886e-4
-0.692, 3.888e-4
-0.693, 3.892e-4
-0.694, 3.894e-4
-0.695, 3.894e-4
-0.696, 3.896e-4
-0.697, 3.900e-4
-0.698, 3.900e-4
-0.699, 3.902e-4
-0.700, 3.806e-4
-0.699, 3.509e-4
-0.698, 3.234e-4
-0.697, 2.988e-4
-0.696, 2.763e-4
-0.695, 2.562e-4
-0.694, 2.380e-4
-0.693, 2.216e-4
-0.692, 2.066e-4
-0.691, 1.927e-4
-0.690, 1.800e-4
-0.689, 1.686e-4
-0.688, 1.580e-4
-0.687, 1.485e-4
-0.686, 1.397e-4
-0.685, 1.316e-4
-0.684, 1.243e-4
-0.683, 1.177e-4
-0.682, 1.110e-4
-0.681, 1.052e-4
-0.680, 9.966e-5
-0.679, 9.472e-5
-0.678, 8.998e-5
-0.677, 8.532e-5
-0.676, 8.121e-5
-0.675, 7.750e-5
-0.674, 7.397e-5
-0.673, 7.067e-5
-0.672, 6.748e-5
-0.671, 6.409e-5
-0.670, 6.121e-5
-0.669, 5.870e-5
-0.668, 5.614e-5
-0.667, 5.343e-5
-0.666, 5.129e-5
-0.665, 4.925e-5
-0.664, 4.716e-5
-0.663, 4.509e-5
-0.662, 4.341e-5
-0.661, 4.142e-5
-0.660, 3.942e-5
-0.659, 3.783e-5
-0.658, 3.610e-5
-0.657, 3.450e-5
-0.656, 3.320e-5
-0.655, 3.160e-5
-0.654, 3.005e-5
-0.653, 2.880e-5
-0.652, 2.777e-5
-0.651, 2.651e-5
-0.650, 2.541e-5
-0.649, 2.432e-5
-0.648, 2.316e-5
-0.647, 2.216e-5
-0.646, 2.113e-5
-0.645, 1.985e-5
-0.644, 1.844e-5
-0.643, 1.746e-5
-0.642, 1.628e-5
-0.641, 1.527e-5
-0.640, 1.413e-5
-0.639, 1.296e-5
-0.638, 1.197e-5
-0.637, 1.111e-5
-0.636, 1.027e-5
-0.635, 9.434e-6
-0.634, 8.435e-6
-0.633, 7.591e-6
-0.632, 6.631e-6
-0.631, 5.639e-6
-0.630, 4.826e-6
-0.629, 3.881e-6
-0.628, 3.030e-6
-0.627, 2.546e-6
-0.626, 1.726e-6
-0.625, 8.435e-7
-0.624, 1.718e-7
-0.623, -5.857e-7
-0.622, -1.460e-6
-0.621, -2.320e-6
-0.620, -2.968e-6
-0.619, -3.858e-6
-0.618, -4.764e-6
-0.617, -5.600e-6
-0.616, -6.529e-6
-0.615, -7.638e-6
-0.614, -9.278e-6
-0.613, -9.872e-6
-0.612, -1.035e-5
-0.611, -1.110e-5
-0.610, -1.174e-5
-0.609, -1.253e-5
-0.608, -1.314e-5
-0.607, -1.387e-5
-0.606, -1.459e-5
-0.605, -1.531e-5
-0.604, -1.600e-5
-0.603, -1.681e-5
-0.602, -1.743e-5
-0.601, -1.793e-5
-0.600, -1.880e-5
-0.599, -1.963e-5
-0.598, -2.034e-5
-0.597, -2.116e-5
-0.596, -2.193e-5
-0.595, -2.237e-5
-0.594, -2.309e-5
-0.593, -2.387e-5
-0.592, -2.454e-5
-0.591, -2.513e-5
-0.590, -2.594e-5
-0.589, -2.659e-5
-0.588, -2.740e-5
-0.587, -2.831e-5
-0.586, -2.898e-5
-0.585, -2.969e-5
-0.584, -3.055e-5
-0.583, -3.141e-5
-0.582, -3.200e-5
-0.581, -3.279e-5
-0.580, -3.364e-5
-0.579, -3.421e-5
-0.578, -3.512e-5
-0.577, -3.591e-5
-0.576, -3.644e-5
-0.575, -3.724e-5
-0.574, -3.803e-5
-0.573, -3.866e-5
-0.572, -3.953e-5
-0.571, -4.051e-5
-0.570, -4.119e-5
-0.569, -4.195e-5
-0.568, -4.282e-5
-0.567, -4.369e-5
-0.566, -4.435e-5
-0.565, -4.511e-5
-0.564, -4.592e-5
-0.563, -4.664e-5
-0.562, -4.744e-5
-0.561, -4.800e-5
-0.560, -4.874e-5
-0.559, -4.969e-5
-0.558, -5.048e-5
-0.557, -5.097e-5
-0.556, -5.179e-5
-0.555, -5.260e-5
-0.554, -5.358e-5
-0.553, -5.447e-5
-0.552, -5.539e-5
-0.551, -5.625e-5
-0.550, -5.681e-5
-0.549, -5.772e-5
-0.548, -5.850e-5
-0.547, -5.920e-5
-0.546, -6.012e-5
-0.545, -6.100e-5
-0.544, -6.176e-5
-0.543, -6.253e-5
-0.542, -6.334e-5
-0.541, -6.410e-5
-0.540, -6.501e-5
-0.539, -6.593e-5
-0.538, -6.689e-5
-0.537, -6.784e-5
-0.536, -6.863e-5
-0.535, -6.950e-5
-0.534, -7.022e-5
-0.533, -7.108e-5
-0.532, -7.182e-5
-0.531, -7.239e-5
-0.530, -7.325e-5
-0.529, -7.411e-5
-0.528, -7.471e-5
-0.527, -7.561e-5
-0.526, -7.641e-5
-0.525, -7.704e-5
-0.524, -7.783e-5
-0.523, -7.890e-5
-0.522, -7.976e-5
-0.521, -8.064e-5
-0.520, -8.165e-5
-0.519, -8.258e-5
-0.518, -8.333e-5
-0.517, -8.434e-5
-0.516, -8.531e-5
-0.515, -8.605e-5
-0.514, -8.697e-5
-0.513, -8.781e-5
-0.512, -8.882e-5
-0.511, -8.985e-5
-0.510, -9.077e-5
-0.509, -9.163e-5
-0.508, -9.244e-5
-0.507, -9.327e-5
-0.506, -9.401e-5
-0.505, -9.463e-5
-0.504, -9.550e-5
-0.503, -9.648e-5
-0.502, -9.706e-5
-0.501, -9.799e-5
-0.500, -9.877e-5
-0.499, -9.924e-5
-0.498, -1.001e-4
-0.497, -1.010e-4
-0.496, -1.018e-4
-0.495, -1.029e-4
-0.494, -1.037e-4
-0.493, -1.045e-4
-0.492, -1.052e-4
-0.491, -1.062e-4
-0.490, -1.072e-4
-0.489, -1.079e-4
-0.488, -1.087e-4
-0.487, -1.097e-4
-0.486, -1.106e-4
-0.485, -1.115e-4
-0.484, -1.124e-4
-0.483, -1.130e-4
-0.482, -1.139e-4
-0.481, -1.148e-4
-0.480, -1.154e-4
-0.479, -1.162e-4
-0.478, -1.171e-4
-0.477, -1.179e-4
-0.476, -1.187e-4
-0.475, -1.195e-4
-0.474, -1.202e-4
-0.473, -1.208e-4
-0.472, -1.216e-4
-0.471, -1.223e-4
-0.470, -1.228e-4
-0.469, -1.235e-4
-0.468, -1.242e-4
-0.467, -1.247e-4
-0.466, -1.256e-4
-0.465, -1.265e-4
-0.464, -1.272e-4
-0.463, -1.282e-4
-0.462, -1.291e-4
-0.461, -1.300e-4
-0.460, -1.308e-4
-0.459, -1.318e-4
-0.458, -1.326e-4
-0.457, -1.331e-4
-0.456, -1.339e-4
-0.455, -1.347e-4
-0.454, -1.352e-4
-0.453, -1.361e-4
-0.452, -1.368e-4
-0.451, -1.375e-4
-0.450, -1.382e-4
-0.449, -1.390e-4
-0.448, -1.394e-4
-0.447, -1.402e-4
-0.446, -1.411e-4
-0.445, -1.418e-4
-0.444, -1.424e-4
-0.443, -1.432e-4
-0.442, -1.440e-4
-0.441, -1.444e-4
-0.440, -1.451e-4
-0.439, -1.459e-4
-0.438, -1.464e-4
-0.437, -1.472e-4
-0.436, -1.478e-4
-0.435, -1.483e-4
-0.434, -1.490e-4
-0.433, -1.496e-4
-0.432, -1.500e-4
-0.431, -1.507e-4
-0.430, -1.514e-4
-0.429, -1.521e-4
-0.428, -1.527e-4
-0.427, -1.534e-4
-0.426, -1.540e-4
-0.425, -1.545e-4
-0.424, -1.554e-4
-0.423, -1.560e-4
-0.422, -1.563e-4
-0.421, -1.569e-4
-0.420, -1.576e-4
-0.419, -1.580e-4
-0.418, -1.585e-4
-0.417, -1.591e-4
-0.416, -1.595e-4
-0.415, -1.601e-4
-0.414, -1.607e-4
-0.413, -1.613e-4
-0.412, -1.617e-4
-0.411, -1.623e-4
-0.410, -1.626e-4
-0.409, -1.627e-4
-0.408, -1.634e-4
-0.407, -1.640e-4
-0.406, -1.644e-4
-0.405, -1.651e-4
-0.404, -1.658e-4
-0.403, -1.662e-4
-0.402, -1.668e-4
-0.401, -1.673e-4
-0.400, -1.679e-4
-0.399, -1.684e-4
-0.398, -1.690e-4
-0.397, -1.692e-4
-0.396, -1.694e-4
-0.395, -1.699e-4
-0.394, -1.703e-4
-0.393, -1.706e-4
-0.392, -1.711e-4
-0.391, -1.715e-4
-0.390, -1.718e-4
-0.389, -1.722e-4
-0.388, -1.727e-4
-0.387, -1.728e-4
-0.386, -1.732e-4
-0.385, -1.736e-4
-0.384, -1.739e-4
-0.383, -1.744e-4
-0.382, -1.747e-4
-0.381, -1.749e-4
-0.380, -1.753e-4
-0.379, -1.757e-4
-0.378, -1.760e-4
-0.377, -1.762e-4
-0.376, -1.766e-4
-0.375, -1.770e-4
-0.374, -1.771e-4
-0.373, -1.777e-4
-0.372, -1.781e-4
-0.371, -1.780e-4
-0.370, -1.783e-4
-0.369, -1.787e-4
-0.368, -1.788e-4
-0.367, -1.792e-4
-0.366, -1.795e-4
-0.365, -1.797e-4
-0.364, -1.799e-4
-0.363, -1.801e-4
-0.362, -1.805e-4
-0.361, -1.807e-4
-0.360, -1.808e-4
-0.359, -1.813e-4
-0.358, -1.814e-4
-0.357, -1.815e-4
-0.356, -1.818e-4
-0.355, -1.819e-4
-0.354, -1.822e-4
-0.353, -1.825e-4
-0.352, -1.826e-4
-0.351, -1.827e-4
-0.350, -1.829e-4
-0.349, -1.829e-4
-0.348, -1.830e-4
-0.347, -1.831e-4
-0.346, -1.833e-4
-0.345, -1.832e-4
-0.344, -1.834e-4
-0.343, -1.836e-4
-0.342, -1.837e-4
-0.341, -1.838e-4
-0.340, -1.840e-4
-0.339, -1.839e-4
-0.338, -1.840e-4
-0.337, -1.841e-4
-0.336, -1.841e-4
-0.335, -1.843e-4
-0.334, -1.844e-4
-0.333, -1.845e-4
-0.332, -1.847e-4
-0.331, -1.848e-4
-0.330, -1.848e-4
-0.329, -1.847e-4
-0.328, -1.847e-4
-0.327, -1.847e-4
-0.326, -1.845e-4
-0.325, -1.844e-4
-0.324, -1.845e-4
-0.323, -1.844e-4
-0.322, -1.845e-4
-0.321, -1.845e-4
-0.320, -1.841e-4
-0.319, -1.840e-4
-0.318, -1.842e-4
-0.317, -1.841e-4
-0.316, -1.841e-4
-0.315, -1.841e-4
-0.314, -1.840e-4
-0.313, -1.838e-4
-0.312, -1.838e-4
-0.311, -1.838e-4
-0.310, -1.836e-4
-0.309, -1.836e-4
-0.308, -1.835e-4
-0.307, -1.836e-4
-0.306, -1.836e-4
-0.305, -1.835e-4
-0.304, -1.833e-4
-0.303, -1.832e-4
-0.302, -1.832e-4
-0.301, -1.830e-4
-0.300, -1.828e-4
-0.299, -1.827e-4
-0.298, -1.826e-4
-0.297, -1.823e-4
-0.296, -1.822e-4
-0.295, -1.821e-4
-0.294, -1.816e-4
-0.293, -1.817e-4
-0.292, -1.816e-4
-0.291, -1.814e-4
-0.290, -1.813e-4
-0.289, -1.812e-4
-0.288, -1.810e-4
-0.287, -1.808e-4
-0.286, -1.806e-4
-0.285, -1.804e-4
-0.284, -1.801e-4
-0.283, -1.799e-4
-0.282, -1.800e-4
-0.281, -1.799e-4
-0.280, -1.797e-4
-0.279, -1.796e-4
-0.278, -1.792e-4
-0.277, -1.790e-4
-0.276, -1.787e-4
-0.275, -1.785e-4
-0.274, -1.785e-4
-0.273, -1.783e-4
-0.272, -1.776e-4
-0.271, -1.775e-4
-0.270, -1.774e-4
-0.269, -1.770e-4
-0.268, -1.768e-4
-0.267, -1.766e-4
-0.266, -1.764e-4
-0.265, -1.762e-4
-0.264, -1.760e-4
-0.263, -1.758e-4
-0.262, -1.755e-4
-0.261, -1.752e-4
-0.260, -1.750e-4
-0.259, -1.748e-4
-0.258, -1.747e-4
-0.257, -1.746e-4
-0.256, -1.742e-4
-0.255, -1.741e-4
-0.254, -1.740e-4
-0.253, -1.738e-4
-0.252, -1.735e-4
-0.251, -1.734e-4
-0.250, -1.732e-4
-0.249, -1.729e-4
-0.248, -1.728e-4
-0.247, -1.727e-4
-0.246, -1.723e-4
-0.245, -1.722e-4
-0.244, -1.721e-4
-0.243, -1.717e-4
-0.242, -1.715e-4
-0.241, -1.714e-4
-0.240, -1.712e-4
-0.239, -1.710e-4
-0.238, -1.708e-4
-0.237, -1.706e-4
-0.236, -1.705e-4
-0.235, -1.703e-4
-0.234, -1.700e-4
-0.233, -1.698e-4
-0.232, -1.696e-4
-0.231, -1.694e-4
-0.230, -1.692e-4
-0.229, -1.692e-4
-0.228, -1.689e-4
-0.227, -1.685e-4
-0.226, -1.684e-4
-0.225, -1.682e-4
-0.224, -1.678e-4
-0.223, -1.675e-4
-0.222, -1.673e-4
-0.221, -1.671e-4
-0.220, -1.668e-4
-0.219, -1.667e-4
-0.218, -1.664e-4
-0.217, -1.660e-4
-0.216, -1.661e-4
-0.215, -1.658e-4
-0.214, -1.655e-4
-0.213, -1.652e-4
-0.212, -1.649e-4
-0.211, -1.646e-4
-0.210, -1.644e-4
-0.209, -1.643e-4
-0.208, -1.639e-4
-0.207, -1.638e-4
-0.206, -1.636e-4
-0.205, -1.639e-4
-0.204, -1.641e-4
-0.203, -1.638e-4
-0.202, -1.635e-4
-0.201, -1.631e-4
-0.200, -1.628e-4
-0.199, -1.627e-4
-0.198, -1.623e-4
-0.197, -1.620e-4
-0.196, -1.619e-4
-0.195, -1.615e-4
-0.194, -1.612e-4
-0.193, -1.611e-4
-0.192, -1.606e-4
-0.191, -1.604e-4
-0.190, -1.603e-4
-0.189, -1.600e-4
-0.188, -1.598e-4
-0.187, -1.597e-4
-0.186, -1.595e-4
-0.185, -1.591e-4
-0.184, -1.589e-4
-0.183, -1.587e-4
-0.182, -1.585e-4
-0.181, -1.584e-4
-0.180, -1.581e-4
-0.179, -1.581e-4
-0.178, -1.580e-4
-0.177, -1.579e-4
-0.176, -1.575e-4
-0.175, -1.572e-4
-0.174, -1.571e-4
-0.173, -1.568e-4
-0.172, -1.566e-4
-0.171, -1.563e-4
-0.170, -1.562e-4
-0.169, -1.559e-4
-0.168, -1.557e-4
-0.167, -1.555e-4
-0.166, -1.550e-4
-0.165, -1.549e-4
-0.164, -1.548e-4
-0.163, -1.544e-4
-0.162, -1.543e-4
-0.161, -1.541e-4
-0.160, -1.537e-4
-0.159, -1.535e-4
-0.158, -1.534e-4
-0.157, -1.532e-4
-0.156, -1.530e-4
-0.155, -1.528e-4
-0.154, -1.528e-4
-0.153, -1.525e-4
-0.152, -1.524e-4
-0.151, -1.521e-4
-0.150, -1.518e-4
-0.149, -1.515e-4
-0.148, -1.513e-4
-0.147, -1.510e-4
-0.146, -1.509e-4
-0.145, -1.509e-4
-0.144, -1.506e-4
-0.143, -1.505e-4
-0.142, -1.503e-4
-0.141, -1.500e-4
-0.140, -1.497e-4
-0.139, -1.496e-4
-0.138, -1.495e-4
-0.137, -1.491e-4
-0.136, -1.490e-4
-0.135, -1.489e-4
-0.134, -1.487e-4
-0.133, -1.486e-4
-0.132, -1.484e-4
-0.131, -1.482e-4
-0.130, -1.482e-4
-0.129, -1.481e-4
-0.128, -1.480e-4
-0.127, -1.479e-4
-0.126, -1.478e-4
-0.125, -1.475e-4
-0.124, -1.473e-4
-0.123, -1.472e-4
-0.122, -1.469e-4
-0.121, -1.468e-4
-0.120, -1.466e-4
-0.119, -1.464e-4
-0.118, -1.461e-4
-0.117, -1.461e-4
-0.116, -1.460e-4
-0.115, -1.456e-4
-0.114, -1.455e-4
-0.113, -1.454e-4
-0.112, -1.451e-4
-0.111, -1.450e-4
-0.110, -1.449e-4
-0.109, -1.447e-4
-0.108, -1.444e-4
-0.107, -1.443e-4
-0.106, -1.442e-4
-0.105, -1.439e-4
-0.104, -1.438e-4
-0.103, -1.437e-4
-0.102, -1.438e-4
-0.101, -1.436e-4
-0.100, -1.434e-4
-0.099, -1.430e-4
-0.098, -1.429e-4
-0.097, -1.428e-4
-0.096, -1.425e-4
-0.095, -1.424e-4
-0.094, -1.422e-4
-0.093, -1.419e-4
-0.092, -1.417e-4
-0.091, -1.415e-4
-0.090, -1.413e-4
-0.089, -1.409e-4
-0.088, -1.408e-4
-0.087, -1.407e-4
-0.086, -1.405e-4
-0.085, -1.402e-4
-0.084, -1.401e-4
-0.083, -1.397e-4
-0.082, -1.397e-4
-0.081, -1.396e-4
-0.080, -1.393e-4
-0.079, -1.392e-4
-0.078, -1.389e-4
-0.077, -1.389e-4
-0.076, -1.388e-4
-0.075, -1.387e-4
-0.074, -1.384e-4
-0.073, -1.382e-4
-0.072, -1.378e-4
-0.071, -1.378e-4
-0.070, -1.373e-4
-0.069, -1.371e-4
-0.068, -1.371e-4
-0.067, -1.367e-4
-0.066, -1.366e-4
-0.065, -1.364e-4
-0.064, -1.360e-4
-0.063, -1.358e-4
-0.062, -1.357e-4
-0.061, -1.353e-4
-0.060, -1.351e-4
-0.059, -1.350e-4
-0.058, -1.349e-4
-0.057, -1.345e-4
-0.056, -1.344e-4
-0.055, -1.343e-4
-0.054, -1.339e-4
-0.053, -1.337e-4
-0.052, -1.336e-4
-0.051, -1.333e-4
-0.050, -1.332e-4
-0.049, -1.330e-4
-0.048, -1.327e-4
-0.047, -1.324e-4
-0.046, -1.322e-4
-0.045, -1.318e-4
-0.044, -1.316e-4
-0.043, -1.314e-4
-0.042, -1.311e-4
-0.041, -1.307e-4
-0.040, -1.305e-4
-0.039, -1.303e-4
-0.038, -1.298e-4
-0.037, -1.295e-4
-0.036, -1.294e-4
-0.035, -1.290e-4
-0.034, -1.287e-4
-0.033, -1.286e-4
-0.032, -1.281e-4
-0.031, -1.279e-4
-0.030, -1.277e-4
-0.029, -1.273e-4
-0.028, -1.269e-4
-0.027, -1.266e-4
-0.026, -1.264e-4
-0.025, -1.262e-4
-0.024, -1.260e-4
-0.023, -1.257e-4
-0.022, -1.252e-4
-0.021, -1.250e-4
-0.020, -1.247e-4
-0.019, -1.243e-4
-0.018, -1.241e-4
-0.017, -1.239e-4
-0.016, -1.236e-4
-0.015, -1.233e-4
-0.014, -1.231e-4
-0.013, -1.226e-4
-0.012, -1.224e-4
-0.011, -1.222e-4
-0.010, -1.219e-4
-0.009, -1.216e-4
-0.008, -1.213e-4
-0.007, -1.211e-4
-0.006, -1.209e-4
-0.005, -1.206e-4
-0.004, -1.203e-4
-0.003, -1.198e-4
-0.002, -1.195e-4
-0.001, -1.191e-4
-0.000, -1.176e-4
0.001, -1.171e-4
0.002, -1.171e-4
0.003, -1.169e-4
0.004, -1.165e-4
0.005, -1.164e-4
0.006, -1.161e-4
0.007, -1.157e-4
0.008, -1.155e-4
0.009, -1.152e-4
0.010, -1.147e-4
0.011, -1.144e-4
0.012, -1.141e-4
0.013, -1.135e-4
0.014, -1.132e-4
0.015, -1.129e-4
0.016, -1.124e-4
0.017, -1.121e-4
0.018, -1.118e-4
0.019, -1.113e-4
0.020, -1.109e-4
0.021, -1.106e-4
0.022, -1.102e-4
0.023, -1.098e-4
0.024, -1.094e-4
0.025, -1.090e-4
0.026, -1.087e-4
0.027, -1.084e-4
0.028, -1.079e-4
0.029, -1.073e-4
0.030, -1.069e-4
0.031, -1.064e-4
0.032, -1.059e-4
0.033, -1.055e-4
0.034, -1.052e-4
0.035, -1.046e-4
0.036, -1.040e-4
0.037, -1.035e-4
0.038, -1.030e-4
0.039, -1.024e-4
0.040, -1.020e-4
0.041, -1.015e-4
0.042, -1.010e-4
0.043, -1.006e-4
0.044, -1.001e-4
0.045, -9.953e-5
0.046, -9.911e-5
0.047, -9.876e-5
0.048, -9.829e-5
0.049, -9.780e-5
0.050, -9.739e-5
0.051, -9.691e-5
0.052, -9.640e-5
0.053, -9.600e-5
0.054, -9.554e-5
0.055, -9.493e-5
0.056, -9.447e-5
0.057, -9.405e-5
0.058, -9.347e-5
0.059, -9.296e-5
0.060, -9.238e-5
0.061, -9.180e-5
0.062, -9.126e-5
0.063, -9.081e-5
0.064, -9.014e-5
0.065, -8.959e-5
0.066, -8.905e-5
0.067, -8.844e-5
0.068, -8.790e-5
0.069, -8.738e-5
0.070, -8.686e-5
0.071, -8.634e-5
0.072, -8.577e-5
0.073, -8.523e-5
0.074, -8.467e-5
0.075, -8.414e-5
0.076, -8.360e-5
0.077, -8.308e-5
0.078, -8.253e-5
0.079, -8.186e-5
0.080, -8.125e-5
0.081, -8.078e-5
0.082, -8.014e-5
0.083, -7.940e-5
0.084, -7.872e-5
0.085, -7.818e-5
0.086, -7.754e-5
0.087, -7.684e-5
0.088, -7.632e-5
0.089, -7.576e-5
0.090, -7.506e-5
0.091, -7.453e-5
0.092, -7.402e-5
0.093, -7.351e-5
0.094, -7.308e-5
0.095, -7.257e-5
0.096, -7.205e-5
0.097, -7.155e-5
0.098, -7.101e-5
0.099, -7.049e-5
0.100, -7.002e-5
0.101, -6.947e-5
0.102, -6.889e-5
0.103, -6.837e-5
0.104, -6.780e-5
0.105, -6.719e-5
0.106, -6.659e-5
0.107, -6.596e-5
0.108, -6.549e-5
0.109, -6.482e-5
0.110, -6.423e-5
0.111, -6.369e-5
0.112, -6.312e-5
0.113, -6.261e-5
0.114, -6.206e-5
0.115, -6.148e-5
0.116, -6.093e-5
0.117, -6.038e-5
0.118, -5.985e-5
0.119, -5.930e-5
0.120, -5.878e-5
0.121, -5.823e-5
0.122, -5.769e-5
0.123, -5.715e-5
0.124, -5.662e-5
0.125, -5.601e-5
0.126, -5.554e-5
0.127, -5.497e-5
0.128, -5.443e-5
0.129, -5.390e-5
0.130, -5.330e-5
0.131, -5.279e-5
0.132, -5.229e-5
0.133, -5.180e-5
0.134, -5.124e-5
0.135, -5.075e-5
0.136, -5.031e-5
0.137, -4.979e-5
0.138, -4.933e-5
0.139, -4.889e-5
0.140, -4.848e-5
0.141, -4.798e-5
0.142, -4.755e-5
0.143, -4.712e-5
0.144, -4.666e-5
0.145, -4.624e-5
0.146, -4.580e-5
0.147, -4.537e-5
0.148, -4.492e-5
0.149, -4.457e-5
0.150, -4.411e-5
0.151, -4.368e-5
0.152, -4.324e-5
0.153, -4.281e-5
0.154, -4.238e-5
0.155, -4.196e-5
0.156, -4.156e-5
0.157, -4.113e-5
0.158, -4.071e-5
0.159, -4.030e-5
0.160, -3.992e-5
0.161, -3.954e-5
0.162, -3.915e-5
0.163, -3.881e-5
0.164, -3.843e-5
0.165, -3.807e-5
0.166, -3.771e-5
0.167, -3.735e-5
0.168, -3.697e-5
0.169, -3.664e-5
0.170, -3.632e-5
0.171, -3.597e-5
0.172, -3.564e-5
0.173, -3.532e-5
0.174, -3.497e-5
0.175, -3.464e-5
0.176, -3.427e-5
0.177, -3.401e-5
0.178, -3.368e-5
0.179, -3.335e-5
0.180, -3.308e-5
0.181, -3.275e-5
0.182, -3.244e-5
0.183, -3.214e-5
0.184, -3.183e-5
0.185, -3.150e-5
0.186, -3.119e-5
0.187, -3.093e-5
0.188, -3.062e-5
0.189, -3.031e-5
0.190, -3.001e-5
0.191, -2.974e-5
0.192, -2.943e-5
0.193, -2.921e-5
0.194, -2.895e-5
0.195, -2.868e-5
0.196, -2.840e-5
0.197, -2.816e-5
0.198, -2.794e-5
0.199, -2.776e-5
0.200, -2.746e-5
0.201, -2.724e-5
0.202, -2.702e-5
0.203, -2.685e-5
0.204, -2.668e-5
0.205, -2.643e-5
0.206, -2.625e-5
0.207, -2.608e-5
0.208, -2.594e-5
0.209, -2.578e-5
0.210, -2.560e-5
0.211, -2.541e-5
0.212, -2.525e-5
0.213, -2.508e-5
0.214, -2.489e-5
0.215, -2.478e-5
0.216, -2.463e-5
0.217, -2.445e-5
0.218, -2.430e-5
0.219, -2.417e-5
0.220, -2.400e-5
0.221, -2.382e-5
0.222, -2.371e-5
0.223, -2.357e-5
0.224, -2.342e-5
0.225, -2.329e-5
0.226, -2.320e-5
0.227, -2.302e-5
0.228, -2.288e-5
0.229, -2.278e-5
0.230, -2.266e-5
0.231, -2.248e-5
0.232, -2.240e-5
0.233, -2.224e-5
0.234, -2.213e-5
0.235, -2.199e-5
0.236, -2.189e-5
0.237, -2.174e-5
0.238, -2.163e-5
0.239, -2.154e-5
0.240, -2.141e-5
0.241, -2.132e-5
0.242, -2.123e-5
0.243, -2.106e-5
0.244, -2.099e-5
0.245, -2.086e-5
0.246, -2.075e-5
0.247, -2.064e-5
0.248, -2.056e-5
0.249, -2.045e-5
0.250, -2.036e-5
0.251, -2.025e-5
0.252, -2.017e-5
0.253, -2.006e-5
0.254, -1.992e-5
0.255, -1.984e-5
0.256, -1.974e-5
0.257, -1.966e-5
0.258, -1.959e-5
0.259, -1.950e-5
0.260, -1.941e-5
0.261, -1.931e-5
0.262, -1.927e-5
0.263, -1.913e-5
0.264, -1.900e-5
0.265, -1.894e-5
0.266, -1.890e-5
0.267, -1.884e-5
0.268, -1.874e-5
0.269, -1.864e-5
0.270, -1.859e-5
0.271, -1.848e-5
0.272, -1.840e-5
0.273, -1.834e-5
0.274, -1.826e-5
0.275, -1.819e-5
0.276, -1.810e-5
0.277, -1.804e-5
0.278, -1.795e-5
0.279, -1.789e-5
0.280, -1.782e-5
0.281, -1.774e-5
0.282, -1.763e-5
0.283, -1.751e-5
0.284, -1.750e-5
0.285, -1.739e-5
0.286, -1.737e-5
0.287, -1.733e-5
0.288, -1.725e-5
0.289, -1.719e-5
0.290, -1.717e-5
0.291, -1.710e-5
0.292, -1.701e-5
0.293, -1.696e-5
0.294, -1.688e-5
0.295, -1.687e-5
0.296, -1.684e-5
0.297, -1.672e-5
0.298, -1.668e-5
0.299, -1.661e-5
0.300, -1.657e-5
0.301, -1.655e-5
0.302, -1.649e-5
0.303, -1.641e-5
0.304, -1.635e-5
0.305, -1.633e-5
0.306, -1.625e-5
0.307, -1.623e-5
0.308, -1.621e-5
0.309, -1.614e-5
0.310, -1.608e-5
0.311, -1.606e-5
0.312, -1.600e-5
0.313, -1.598e-5
0.314, -1.591e-5
0.315, -1.590e-5
0.316, -1.589e-5
0.317, -1.576e-5
0.318, -1.572e-5
0.319, -1.568e-5
0.320, -1.561e-5
0.321, -1.561e-5
0.322, -1.558e-5
0.323, -1.553e-5
0.324, -1.549e-5
0.325, -1.542e-5
0.326, -1.546e-5
0.327, -1.539e-5
0.328, -1.541e-5
0.329, -1.537e-5
0.330, -1.531e-5
0.331, -1.532e-5
0.332, -1.524e-5
0.333, -1.520e-5
0.334, -1.513e-5
0.335, -1.516e-5
0.336, -1.509e-5
0.337, -1.505e-5
0.338, -1.498e-5
0.339, -1.499e-5
0.340, -1.494e-5
0.341, -1.492e-5
0.342, -1.486e-5
0.343, -1.480e-5
0.344, -1.476e-5
0.345, -1.475e-5
0.346, -1.475e-5
0.347, -1.470e-5
0.348, -1.464e-5
0.349, -1.463e-5
0.350, -1.455e-5
0.351, -1.457e-5
0.352, -1.451e-5
0.353, -1.449e-5
0.354, -1.450e-5
0.355, -1.442e-5
0.356, -1.445e-5
0.357, -1.442e-5
0.358, -1.435e-5
0.359, -1.432e-5
0.360, -1.431e-5
0.361, -1.428e-5
0.362, -1.431e-5
0.363, -1.427e-5
0.364, -1.420e-5
0.365, -1.419e-5
0.366, -1.416e-5
0.367, -1.413e-5
0.368, -1.413e-5
0.369, -1.411e-5
0.370, -1.408e-5
0.371, -1.402e-5
0.372, -1.406e-5
0.373, -1.399e-5
0.374, -1.393e-5
0.375, -1.396e-5
0.376, -1.390e-5
0.377, -1.392e-5
0.378, -1.392e-5
0.379, -1.388e-5
0.380, -1.389e-5
0.381, -1.386e-5
0.382, -1.382e-5
0.383, -1.378e-5
0.384, -1.378e-5
0.385, -1.369e-5
0.386, -1.370e-5
0.387, -1.368e-5
0.388, -1.367e-5
0.389, -1.364e-5
0.390, -1.358e-5
0.391, -1.354e-5
0.392, -1.359e-5
0.393, -1.357e-5
0.394, -1.353e-5
0.395, -1.353e-5
0.396, -1.348e-5
0.397, -1.341e-5
0.398, -1.345e-5
0.399, -1.341e-5
0.400, -1.343e-5
0.401, -1.335e-5
0.402, -1.333e-5
0.403, -1.335e-5
0.404, -1.335e-5
0.405, -1.332e-5
0.406, -1.329e-5
0.407, -1.329e-5
0.408, -1.327e-5
0.409, -1.318e-5
0.410, -1.324e-5
0.411, -1.327e-5
0.412, -1.328e-5
0.413, -1.321e-5
0.414, -1.317e-5
0.415, -1.314e-5
0.416, -1.315e-5
0.417, -1.314e-5
0.418, -1.311e-5
0.419, -1.310e-5
0.420, -1.310e-5
0.421, -1.308e-5
0.422, -1.304e-5
0.423, -1.303e-5
0.424, -1.306e-5
0.425, -1.300e-5
0.426, -1.298e-5
0.427, -1.297e-5
0.428, -1.299e-5
0.429, -1.293e-5
0.430, -1.295e-5
0.431, -1.294e-5
0.432, -1.291e-5
0.433, -1.290e-5
0.434, -1.286e-5
0.435, -1.285e-5
0.436, -1.286e-5
0.437, -1.282e-5
0.438, -1.283e-5
0.439, -1.275e-5
0.440, -1.275e-5
0.441, -1.277e-5
0.442, -1.275e-5
0.443, -1.271e-5
0.444, -1.273e-5
0.445, -1.272e-5
0.446, -1.271e-5
0.447, -1.273e-5
0.448, -1.264e-5
0.449, -1.263e-5
0.450, -1.261e-5
0.451, -1.263e-5
0.452, -1.256e-5
0.453, -1.256e-5
0.454, -1.254e-5
0.455, -1.257e-5
0.456, -1.253e-5
0.457, -1.250e-5
0.458, -1.251e-5
0.459, -1.251e-5
0.460, -1.246e-5
0.461, -1.250e-5
0.462, -1.247e-5
0.463, -1.243e-5
0.464, -1.239e-5
0.465, -1.239e-5
0.466, -1.240e-5
0.467, -1.238e-5
0.468, -1.237e-5
0.469, -1.242e-5
0.470, -1.232e-5
0.471, -1.231e-5
0.472, -1.234e-5
0.473, -1.234e-5
0.474, -1.230e-5
0.475, -1.228e-5
0.476, -1.224e-5
0.477, -1.226e-5
0.478, -1.225e-5
0.479, -1.223e-5
0.480, -1.224e-5
0.481, -1.219e-5
0.482, -1.215e-5
0.483, -1.218e-5
0.484, -1.218e-5
0.485, -1.216e-5
0.486, -1.215e-5
0.487, -1.211e-5
0.488, -1.214e-5
0.489, -1.212e-5
0.490, -1.208e-5
0.491, -1.211e-5
0.492, -1.208e-5
0.493, -1.211e-5
0.494, -1.206e-5
0.495, -1.205e-5
0.496, -1.205e-5
0.497, -1.202e-5
0.498, -1.201e-5
0.499, -1.195e-5
