# Supplementary material for: Data on characterization and electrochemical analysis of zinc oxide and tungsten trioxide as counter electrodes for electrochromic devices
Source: Data Brief. 2020 Jun 20;31:105891. doi: 10.1016/j.dib.2020.105891 (PMC7326711; doi:10.1016/j.dib.2020.105891)
Supplement: Supplementary file 1 [file mmc1.zip › Raw data/Figure 5/CV of WO3-TPA/Cycle 2/Scan_rate_0.04.txt]

June 16, 2018   22:38:21
Cyclic Voltammetry
File: c:\users\Data Source:  Experiment
Instrument Model:  CHI660D
Header: 
Note: 

Init E (V) = 0.5
High E (V) = 0.5
Low E (V) = -0.7
Init P/N = N
Scan Rate (V/s) = 0.04
Segment = 4
Sample Interval (V) = 0.001
Quiet Time (sec) = 0
Sensitivity (A/V) = 0.01

Segment 1:

Segment 2:

Segment 3:

Segment 4:

Potential/V, Current/A

0.500, -4.346e-5
0.499, -4.218e-5
0.498, -4.112e-5
0.497, -4.018e-5
0.496, -3.920e-5
0.495, -3.836e-5
0.494, -3.758e-5
0.493, -3.684e-5
0.492, -3.614e-5
0.491, -3.544e-5
0.490, -3.478e-5
0.489, -3.416e-5
0.488, -3.350e-5
0.487, -3.285e-5
0.486, -3.228e-5
0.485, -3.174e-5
0.484, -3.121e-5
0.483, -3.066e-5
0.482, -3.011e-5
0.481, -2.969e-5
0.480, -2.923e-5
0.479, -2.873e-5
0.478, -2.837e-5
0.477, -2.797e-5
0.476, -2.755e-5
0.475, -2.729e-5
0.474, -2.694e-5
0.473, -2.659e-5
0.472, -2.630e-5
0.471, -2.598e-5
0.470, -2.576e-5
0.469, -2.555e-5
0.468, -2.521e-5
0.467, -2.505e-5
0.466, -2.471e-5
0.465, -2.451e-5
0.464, -2.428e-5
0.463, -2.407e-5
0.462, -2.385e-5
0.461, -2.365e-5
0.460, -2.350e-5
0.459, -2.326e-5
0.458, -2.307e-5
0.457, -2.291e-5
0.456, -2.277e-5
0.455, -2.254e-5
0.454, -2.238e-5
0.453, -2.223e-5
0.452, -2.198e-5
0.451, -2.182e-5
0.450, -2.166e-5
0.449, -2.156e-5
0.448, -2.136e-5
0.447, -2.124e-5
0.446, -2.102e-5
0.445, -2.088e-5
0.444, -2.080e-5
0.443, -2.060e-5
0.442, -2.049e-5
0.441, -2.031e-5
0.440, -2.016e-5
0.439, -2.002e-5
0.438, -1.983e-5
0.437, -1.977e-5
0.436, -1.966e-5
0.435, -1.955e-5
0.434, -1.939e-5
0.433, -1.921e-5
0.432, -1.912e-5
0.431, -1.894e-5
0.430, -1.889e-5
0.429, -1.884e-5
0.428, -1.870e-5
0.427, -1.856e-5
0.426, -1.843e-5
0.425, -1.831e-5
0.424, -1.817e-5
0.423, -1.818e-5
0.422, -1.810e-5
0.421, -1.792e-5
0.420, -1.784e-5
0.419, -1.768e-5
0.418, -1.762e-5
0.417, -1.750e-5
0.416, -1.744e-5
0.415, -1.738e-5
0.414, -1.730e-5
0.413, -1.721e-5
0.412, -1.712e-5
0.411, -1.699e-5
0.410, -1.685e-5
0.409, -1.675e-5
0.408, -1.661e-5
0.407, -1.661e-5
0.406, -1.653e-5
0.405, -1.646e-5
0.404, -1.632e-5
0.403, -1.632e-5
0.402, -1.618e-5
0.401, -1.614e-5
0.400, -1.609e-5
0.399, -1.607e-5
0.398, -1.595e-5
0.397, -1.585e-5
0.396, -1.581e-5
0.395, -1.571e-5
0.394, -1.566e-5
0.393, -1.566e-5
0.392, -1.558e-5
0.391, -1.544e-5
0.390, -1.542e-5
0.389, -1.535e-5
0.388, -1.526e-5
0.387, -1.527e-5
0.386, -1.519e-5
0.385, -1.517e-5
0.384, -1.510e-5
0.383, -1.504e-5
0.382, -1.495e-5
0.381, -1.492e-5
0.380, -1.494e-5
0.379, -1.486e-5
0.378, -1.478e-5
0.377, -1.464e-5
0.376, -1.464e-5
0.375, -1.463e-5
0.374, -1.450e-5
0.373, -1.450e-5
0.372, -1.453e-5
0.371, -1.443e-5
0.370, -1.436e-5
0.369, -1.432e-5
0.368, -1.432e-5
0.367, -1.422e-5
0.366, -1.417e-5
0.365, -1.416e-5
0.364, -1.407e-5
0.363, -1.407e-5
0.362, -1.403e-5
0.361, -1.400e-5
0.360, -1.392e-5
0.359, -1.386e-5
0.358, -1.385e-5
0.357, -1.381e-5
0.356, -1.375e-5
0.355, -1.376e-5
0.354, -1.369e-5
0.353, -1.362e-5
0.352, -1.364e-5
0.351, -1.360e-5
0.350, -1.353e-5
0.349, -1.350e-5
0.348, -1.343e-5
0.347, -1.335e-5
0.346, -1.337e-5
0.345, -1.339e-5
0.344, -1.334e-5
0.343, -1.339e-5
0.342, -1.328e-5
0.341, -1.321e-5
0.340, -1.314e-5
0.339, -1.313e-5
0.338, -1.311e-5
0.337, -1.305e-5
0.336, -1.307e-5
0.335, -1.300e-5
0.334, -1.301e-5
0.333, -1.297e-5
0.332, -1.292e-5
0.331, -1.295e-5
0.330, -1.294e-5
0.329, -1.288e-5
0.328, -1.282e-5
0.327, -1.286e-5
0.326, -1.275e-5
0.325, -1.272e-5
0.324, -1.265e-5
0.323, -1.270e-5
0.322, -1.266e-5
0.321, -1.264e-5
0.320, -1.264e-5
0.319, -1.257e-5
0.318, -1.259e-5
0.317, -1.255e-5
0.316, -1.252e-5
0.315, -1.243e-5
0.314, -1.241e-5
0.313, -1.235e-5
0.312, -1.236e-5
0.311, -1.237e-5
0.310, -1.234e-5
0.309, -1.231e-5
0.308, -1.231e-5
0.307, -1.221e-5
0.306, -1.223e-5
0.305, -1.223e-5
0.304, -1.222e-5
0.303, -1.218e-5
0.302, -1.215e-5
0.301, -1.214e-5
0.300, -1.204e-5
0.299, -1.202e-5
0.298, -1.211e-5
0.297, -1.210e-5
0.296, -1.205e-5
0.295, -1.199e-5
0.294, -1.197e-5
0.293, -1.194e-5
0.292, -1.193e-5
0.291, -1.193e-5
0.290, -1.189e-5
0.289, -1.189e-5
0.288, -1.185e-5
0.287, -1.177e-5
0.286, -1.175e-5
0.285, -1.175e-5
0.284, -1.171e-5
0.283, -1.175e-5
0.282, -1.171e-5
0.281, -1.165e-5
0.280, -1.167e-5
0.279, -1.167e-5
0.278, -1.164e-5
0.277, -1.161e-5
0.276, -1.158e-5
0.275, -1.157e-5
0.274, -1.150e-5
0.273, -1.151e-5
0.272, -1.150e-5
0.271, -1.141e-5
0.270, -1.141e-5
0.269, -1.144e-5
0.268, -1.140e-5
0.267, -1.136e-5
0.266, -1.125e-5
0.265, -1.137e-5
0.264, -1.133e-5
0.263, -1.139e-5
0.262, -1.126e-5
0.261, -1.129e-5
0.260, -1.122e-5
0.259, -1.116e-5
0.258, -1.121e-5
0.257, -1.116e-5
0.256, -1.118e-5
0.255, -1.118e-5
0.254, -1.107e-5
0.253, -1.107e-5
0.252, -1.104e-5
0.251, -1.110e-5
0.250, -1.103e-5
0.249, -1.101e-5
0.248, -1.093e-5
0.247, -1.097e-5
0.246, -1.086e-5
0.245, -1.088e-5
0.244, -1.088e-5
0.243, -1.088e-5
0.242, -1.083e-5
0.241, -1.086e-5
0.240, -1.078e-5
0.239, -1.073e-5
0.238, -1.075e-5
0.237, -1.074e-5
0.236, -1.071e-5
0.235, -1.067e-5
0.234, -1.059e-5
0.233, -1.057e-5
0.232, -1.056e-5
0.231, -1.056e-5
0.230, -1.056e-5
0.229, -1.049e-5
0.228, -1.044e-5
0.227, -1.033e-5
0.226, -1.039e-5
0.225, -1.036e-5
0.224, -1.035e-5
0.223, -1.027e-5
0.222, -1.024e-5
0.221, -1.022e-5
0.220, -1.018e-5
0.219, -1.011e-5
0.218, -1.006e-5
0.217, -1.012e-5
0.216, -1.000e-5
0.215, -9.981e-6
0.214, -9.989e-6
0.213, -9.887e-6
0.212, -9.856e-6
0.211, -9.825e-6
0.210, -9.723e-6
0.209, -9.684e-6
0.208, -9.669e-6
0.207, -9.630e-6
0.206, -9.551e-6
0.205, -9.497e-6
0.204, -9.434e-6
0.203, -9.286e-6
0.202, -9.278e-6
0.201, -9.278e-6
0.200, -9.138e-6
0.199, -9.145e-6
0.198, -9.067e-6
0.197, -8.966e-6
0.196, -8.919e-6
0.195, -8.872e-6
0.194, -8.794e-6
0.193, -8.692e-6
0.192, -8.606e-6
0.191, -8.513e-6
0.190, -8.466e-6
0.189, -8.411e-6
0.188, -8.310e-6
0.187, -8.153e-6
0.186, -8.044e-6
0.185, -7.927e-6
0.184, -7.810e-6
0.183, -7.669e-6
0.182, -7.622e-6
0.181, -7.568e-6
0.180, -7.349e-6
0.179, -7.279e-6
0.178, -7.130e-6
0.177, -7.005e-6
0.176, -6.802e-6
0.175, -6.756e-6
0.174, -6.560e-6
0.173, -6.451e-6
0.172, -6.256e-6
0.171, -6.060e-6
0.170, -5.889e-6
0.169, -5.764e-6
0.168, -5.600e-6
0.167, -5.404e-6
0.166, -5.170e-6
0.165, -4.928e-6
0.164, -4.787e-6
0.163, -4.545e-6
0.162, -4.319e-6
0.161, -4.163e-6
0.160, -3.881e-6
0.159, -3.632e-6
0.158, -3.358e-6
0.157, -3.085e-6
0.156, -2.796e-6
0.155, -2.523e-6
0.154, -2.359e-6
0.153, -2.116e-6
0.152, -1.788e-6
0.151, -1.554e-6
0.150, -1.242e-6
0.149, -9.684e-7
0.148, -6.482e-7
0.147, -3.983e-7
0.146, -3.124e-8
0.145, 3.436e-7
0.144, 6.873e-7
0.143, 1.039e-6
0.142, 1.437e-6
0.141, 1.695e-6
0.140, 2.101e-6
0.139, 2.538e-6
0.138, 2.960e-6
0.137, 3.343e-6
0.136, 3.827e-6
0.135, 4.241e-6
0.134, 4.780e-6
0.133, 5.225e-6
0.132, 5.850e-6
0.131, 6.357e-6
0.130, 6.943e-6
0.129, 7.497e-6
0.128, 8.114e-6
0.127, 8.685e-6
0.126, 9.317e-6
0.125, 9.926e-6
0.124, 1.059e-5
0.123, 1.121e-5
0.122, 1.183e-5
0.121, 1.248e-5
0.120, 1.317e-5
0.119, 1.389e-5
0.118, 1.457e-5
0.117, 1.538e-5
0.116, 1.621e-5
0.115, 1.699e-5
0.114, 1.788e-5
0.113, 1.874e-5
0.112, 1.962e-5
0.111, 2.057e-5
0.110, 2.138e-5
0.109, 2.228e-5
0.108, 2.305e-5
0.107, 2.384e-5
0.106, 2.469e-5
0.105, 2.552e-5
0.104, 2.631e-5
0.103, 2.724e-5
0.102, 2.820e-5
0.101, 2.915e-5
0.100, 3.011e-5
0.099, 3.118e-5
0.098, 3.221e-5
0.097, 3.335e-5
0.096, 3.443e-5
0.095, 3.546e-5
0.094, 3.643e-5
0.093, 3.745e-5
0.092, 3.860e-5
0.091, 3.975e-5
0.090, 4.091e-5
0.089, 4.202e-5
0.088, 4.323e-5
0.087, 4.438e-5
0.086, 4.562e-5
0.085, 4.676e-5
0.084, 4.793e-5
0.083, 4.900e-5
0.082, 5.008e-5
0.081, 5.119e-5
0.080, 5.233e-5
0.079, 5.352e-5
0.078, 5.477e-5
0.077, 5.604e-5
0.076, 5.734e-5
0.075, 5.850e-5
0.074, 5.972e-5
0.073, 6.088e-5
0.072, 6.212e-5
0.071, 6.331e-5
0.070, 6.452e-5
0.069, 6.583e-5
0.068, 6.717e-5
0.067, 6.845e-5
0.066, 6.974e-5
0.065, 7.092e-5
0.064, 7.194e-5
0.063, 7.293e-5
0.062, 7.405e-5
0.061, 7.516e-5
0.060, 7.625e-5
0.059, 7.741e-5
0.058, 7.860e-5
0.057, 7.979e-5
0.056, 8.102e-5
0.055, 8.224e-5
0.054, 8.335e-5
0.053, 8.457e-5
0.052, 8.574e-5
0.051, 8.681e-5
0.050, 8.797e-5
0.049, 8.908e-5
0.048, 9.030e-5
0.047, 9.156e-5
0.046, 9.287e-5
0.045, 9.402e-5
0.044, 9.507e-5
0.043, 9.626e-5
0.042, 9.735e-5
0.041, 9.841e-5
0.040, 9.948e-5
0.039, 1.006e-4
0.038, 1.016e-4
0.037, 1.027e-4
0.036, 1.039e-4
0.035, 1.050e-4
0.034, 1.062e-4
0.033, 1.073e-4
0.032, 1.084e-4
0.031, 1.094e-4
0.030, 1.107e-4
0.029, 1.118e-4
0.028, 1.129e-4
0.027, 1.141e-4
0.026, 1.153e-4
0.025, 1.167e-4
0.024, 1.179e-4
0.023, 1.190e-4
0.022, 1.201e-4
0.021, 1.210e-4
0.020, 1.220e-4
0.019, 1.229e-4
0.018, 1.239e-4
0.017, 1.247e-4
0.016, 1.257e-4
0.015, 1.268e-4
0.014, 1.278e-4
0.013, 1.288e-4
0.012, 1.299e-4
0.011, 1.310e-4
0.010, 1.321e-4
0.009, 1.331e-4
0.008, 1.340e-4
0.007, 1.351e-4
0.006, 1.361e-4
0.005, 1.372e-4
0.004, 1.383e-4
0.003, 1.393e-4
0.002, 1.402e-4
0.001, 1.414e-4
0.000, 1.420e-4
-0.001, 1.427e-4
-0.002, 1.438e-4
-0.003, 1.448e-4
-0.004, 1.458e-4
-0.005, 1.468e-4
-0.006, 1.478e-4
-0.007, 1.487e-4
-0.008, 1.497e-4
-0.009, 1.507e-4
-0.010, 1.517e-4
-0.011, 1.527e-4
-0.012, 1.538e-4
-0.013, 1.547e-4
-0.014, 1.556e-4
-0.015, 1.566e-4
-0.016, 1.575e-4
-0.017, 1.585e-4
-0.018, 1.594e-4
-0.019, 1.603e-4
-0.020, 1.612e-4
-0.021, 1.622e-4
-0.022, 1.633e-4
-0.023, 1.642e-4
-0.024, 1.653e-4
-0.025, 1.663e-4
-0.026, 1.673e-4
-0.027, 1.683e-4
-0.028, 1.692e-4
-0.029, 1.698e-4
-0.030, 1.706e-4
-0.031, 1.715e-4
-0.032, 1.721e-4
-0.033, 1.729e-4
-0.034, 1.737e-4
-0.035, 1.745e-4
-0.036, 1.751e-4
-0.037, 1.760e-4
-0.038, 1.769e-4
-0.039, 1.775e-4
-0.040, 1.784e-4
-0.041, 1.793e-4
-0.042, 1.800e-4
-0.043, 1.809e-4
-0.044, 1.817e-4
-0.045, 1.823e-4
-0.046, 1.831e-4
-0.047, 1.840e-4
-0.048, 1.848e-4
-0.049, 1.855e-4
-0.050, 1.863e-4
-0.051, 1.871e-4
-0.052, 1.877e-4
-0.053, 1.886e-4
-0.054, 1.894e-4
-0.055, 1.900e-4
-0.056, 1.908e-4
-0.057, 1.915e-4
-0.058, 1.922e-4
-0.059, 1.929e-4
-0.060, 1.937e-4
-0.061, 1.942e-4
-0.062, 1.950e-4
-0.063, 1.957e-4
-0.064, 1.961e-4
-0.065, 1.967e-4
-0.066, 1.975e-4
-0.067, 1.980e-4
-0.068, 1.986e-4
-0.069, 1.993e-4
-0.070, 2.000e-4
-0.071, 2.006e-4
-0.072, 2.014e-4
-0.073, 2.021e-4
-0.074, 2.027e-4
-0.075, 2.034e-4
-0.076, 2.041e-4
-0.077, 2.047e-4
-0.078, 2.055e-4
-0.079, 2.062e-4
-0.080, 2.066e-4
-0.081, 2.072e-4
-0.082, 2.078e-4
-0.083, 2.085e-4
-0.084, 2.090e-4
-0.085, 2.096e-4
-0.086, 2.103e-4
-0.087, 2.109e-4
-0.088, 2.116e-4
-0.089, 2.122e-4
-0.090, 2.125e-4
-0.091, 2.132e-4
-0.092, 2.138e-4
-0.093, 2.143e-4
-0.094, 2.151e-4
-0.095, 2.158e-4
-0.096, 2.163e-4
-0.097, 2.169e-4
-0.098, 2.176e-4
-0.099, 2.182e-4
-0.100, 2.185e-4
-0.101, 2.191e-4
-0.102, 2.196e-4
-0.103, 2.203e-4
-0.104, 2.207e-4
-0.105, 2.211e-4
-0.106, 2.215e-4
-0.107, 2.219e-4
-0.108, 2.225e-4
-0.109, 2.229e-4
-0.110, 2.234e-4
-0.111, 2.238e-4
-0.112, 2.242e-4
-0.113, 2.247e-4
-0.114, 2.253e-4
-0.115, 2.257e-4
-0.116, 2.260e-4
-0.117, 2.266e-4
-0.118, 2.271e-4
-0.119, 2.276e-4
-0.120, 2.281e-4
-0.121, 2.286e-4
-0.122, 2.290e-4
-0.123, 2.295e-4
-0.124, 2.300e-4
-0.125, 2.303e-4
-0.126, 2.309e-4
-0.127, 2.312e-4
-0.128, 2.316e-4
-0.129, 2.323e-4
-0.130, 2.327e-4
-0.131, 2.331e-4
-0.132, 2.333e-4
-0.133, 2.337e-4
-0.134, 2.341e-4
-0.135, 2.344e-4
-0.136, 2.348e-4
-0.137, 2.352e-4
-0.138, 2.356e-4
-0.139, 2.360e-4
-0.140, 2.363e-4
-0.141, 2.364e-4
-0.142, 2.368e-4
-0.143, 2.372e-4
-0.144, 2.375e-4
-0.145, 2.378e-4
-0.146, 2.382e-4
-0.147, 2.386e-4
-0.148, 2.389e-4
-0.149, 2.392e-4
-0.150, 2.396e-4
-0.151, 2.397e-4
-0.152, 2.401e-4
-0.153, 2.405e-4
-0.154, 2.407e-4
-0.155, 2.410e-4
-0.156, 2.413e-4
-0.157, 2.415e-4
-0.158, 2.419e-4
-0.159, 2.422e-4
-0.160, 2.424e-4
-0.161, 2.425e-4
-0.162, 2.428e-4
-0.163, 2.431e-4
-0.164, 2.433e-4
-0.165, 2.436e-4
-0.166, 2.437e-4
-0.167, 2.437e-4
-0.168, 2.439e-4
-0.169, 2.442e-4
-0.170, 2.443e-4
-0.171, 2.447e-4
-0.172, 2.450e-4
-0.173, 2.450e-4
-0.174, 2.453e-4
-0.175, 2.455e-4
-0.176, 2.457e-4
-0.177, 2.459e-4
-0.178, 2.462e-4
-0.179, 2.465e-4
-0.180, 2.468e-4
-0.181, 2.471e-4
-0.182, 2.473e-4
-0.183, 2.475e-4
-0.184, 2.477e-4
-0.185, 2.479e-4
-0.186, 2.480e-4
-0.187, 2.483e-4
-0.188, 2.486e-4
-0.189, 2.488e-4
-0.190, 2.491e-4
-0.191, 2.494e-4
-0.192, 2.495e-4
-0.193, 2.496e-4
-0.194, 2.499e-4
-0.195, 2.502e-4
-0.196, 2.504e-4
-0.197, 2.507e-4
-0.198, 2.510e-4
-0.199, 2.513e-4
-0.200, 2.516e-4
-0.201, 2.519e-4
-0.202, 2.519e-4
-0.203, 2.524e-4
-0.204, 2.527e-4
-0.205, 2.537e-4
-0.206, 2.542e-4
-0.207, 2.544e-4
-0.208, 2.545e-4
-0.209, 2.547e-4
-0.210, 2.550e-4
-0.211, 2.553e-4
-0.212, 2.555e-4
-0.213, 2.557e-4
-0.214, 2.558e-4
-0.215, 2.560e-4
-0.216, 2.565e-4
-0.217, 2.567e-4
-0.218, 2.567e-4
-0.219, 2.569e-4
-0.220, 2.573e-4
-0.221, 2.575e-4
-0.222, 2.578e-4
-0.223, 2.581e-4
-0.224, 2.584e-4
-0.225, 2.586e-4
-0.226, 2.589e-4
-0.227, 2.593e-4
-0.228, 2.595e-4
-0.229, 2.599e-4
-0.230, 2.603e-4
-0.231, 2.607e-4
-0.232, 2.612e-4
-0.233, 2.616e-4
-0.234, 2.618e-4
-0.235, 2.621e-4
-0.236, 2.625e-4
-0.237, 2.628e-4
-0.238, 2.631e-4
-0.239, 2.636e-4
-0.240, 2.639e-4
-0.241, 2.643e-4
-0.242, 2.646e-4
-0.243, 2.648e-4
-0.244, 2.649e-4
-0.245, 2.653e-4
-0.246, 2.657e-4
-0.247, 2.659e-4
-0.248, 2.663e-4
-0.249, 2.666e-4
-0.250, 2.668e-4
-0.251, 2.672e-4
-0.252, 2.676e-4
-0.253, 2.677e-4
-0.254, 2.681e-4
-0.255, 2.684e-4
-0.256, 2.687e-4
-0.257, 2.689e-4
-0.258, 2.693e-4
-0.259, 2.696e-4
-0.260, 2.699e-4
-0.261, 2.703e-4
-0.262, 2.706e-4
-0.263, 2.709e-4
-0.264, 2.712e-4
-0.265, 2.716e-4
-0.266, 2.719e-4
-0.267, 2.723e-4
-0.268, 2.726e-4
-0.269, 2.727e-4
-0.270, 2.731e-4
-0.271, 2.736e-4
-0.272, 2.739e-4
-0.273, 2.743e-4
-0.274, 2.746e-4
-0.275, 2.751e-4
-0.276, 2.755e-4
-0.277, 2.760e-4
-0.278, 2.765e-4
-0.279, 2.767e-4
-0.280, 2.771e-4
-0.281, 2.776e-4
-0.282, 2.781e-4
-0.283, 2.784e-4
-0.284, 2.789e-4
-0.285, 2.790e-4
-0.286, 2.795e-4
-0.287, 2.800e-4
-0.288, 2.803e-4
-0.289, 2.807e-4
-0.290, 2.812e-4
-0.291, 2.815e-4
-0.292, 2.819e-4
-0.293, 2.824e-4
-0.294, 2.827e-4
-0.295, 2.828e-4
-0.296, 2.834e-4
-0.297, 2.839e-4
-0.298, 2.842e-4
-0.299, 2.846e-4
-0.300, 2.851e-4
-0.301, 2.854e-4
-0.302, 2.858e-4
-0.303, 2.862e-4
-0.304, 2.867e-4
-0.305, 2.872e-4
-0.306, 2.877e-4
-0.307, 2.883e-4
-0.308, 2.890e-4
-0.309, 2.893e-4
-0.310, 2.899e-4
-0.311, 2.903e-4
-0.312, 2.907e-4
-0.313, 2.913e-4
-0.314, 2.916e-4
-0.315, 2.920e-4
-0.316, 2.924e-4
-0.317, 2.929e-4
-0.318, 2.933e-4
-0.319, 2.938e-4
-0.320, 2.940e-4
-0.321, 2.944e-4
-0.322, 2.949e-4
-0.323, 2.953e-4
-0.324, 2.957e-4
-0.325, 2.963e-4
-0.326, 2.967e-4
-0.327, 2.971e-4
-0.328, 2.977e-4
-0.329, 2.983e-4
-0.330, 2.987e-4
-0.331, 2.994e-4
-0.332, 2.999e-4
-0.333, 3.004e-4
-0.334, 3.010e-4
-0.335, 3.014e-4
-0.336, 3.018e-4
-0.337, 3.023e-4
-0.338, 3.030e-4
-0.339, 3.034e-4
-0.340, 3.038e-4
-0.341, 3.046e-4
-0.342, 3.050e-4
-0.343, 3.053e-4
-0.344, 3.061e-4
-0.345, 3.065e-4
-0.346, 3.069e-4
-0.347, 3.075e-4
-0.348, 3.081e-4
-0.349, 3.085e-4
-0.350, 3.091e-4
-0.351, 3.097e-4
-0.352, 3.101e-4
-0.353, 3.107e-4
-0.354, 3.114e-4
-0.355, 3.122e-4
-0.356, 3.128e-4
-0.357, 3.135e-4
-0.358, 3.141e-4
-0.359, 3.146e-4
-0.360, 3.152e-4
-0.361, 3.158e-4
-0.362, 3.163e-4
-0.363, 3.168e-4
-0.364, 3.173e-4
-0.365, 3.177e-4
-0.366, 3.183e-4
-0.367, 3.189e-4
-0.368, 3.194e-4
-0.369, 3.199e-4
-0.370, 3.205e-4
-0.371, 3.209e-4
-0.372, 3.212e-4
-0.373, 3.219e-4
-0.374, 3.226e-4
-0.375, 3.231e-4
-0.376, 3.239e-4
-0.377, 3.247e-4
-0.378, 3.252e-4
-0.379, 3.259e-4
-0.380, 3.265e-4
-0.381, 3.270e-4
-0.382, 3.278e-4
-0.383, 3.285e-4
-0.384, 3.292e-4
-0.385, 3.299e-4
-0.386, 3.306e-4
-0.387, 3.312e-4
-0.388, 3.317e-4
-0.389, 3.324e-4
-0.390, 3.330e-4
-0.391, 3.334e-4
-0.392, 3.342e-4
-0.393, 3.348e-4
-0.394, 3.354e-4
-0.395, 3.361e-4
-0.396, 3.368e-4
-0.397, 3.372e-4
-0.398, 3.379e-4
-0.399, 3.386e-4
-0.400, 3.391e-4
-0.401, 3.398e-4
-0.402, 3.405e-4
-0.403, 3.411e-4
-0.404, 3.416e-4
-0.405, 3.422e-4
-0.406, 3.429e-4
-0.407, 3.434e-4
-0.408, 3.441e-4
-0.409, 3.447e-4
-0.410, 3.446e-4
-0.411, 3.453e-4
-0.412, 3.461e-4
-0.413, 3.466e-4
-0.414, 3.474e-4
-0.415, 3.481e-4
-0.416, 3.488e-4
-0.417, 3.495e-4
-0.418, 3.501e-4
-0.419, 3.508e-4
-0.420, 3.514e-4
-0.421, 3.521e-4
-0.422, 3.527e-4
-0.423, 3.532e-4
-0.424, 3.539e-4
-0.425, 3.547e-4
-0.426, 3.552e-4
-0.427, 3.558e-4
-0.428, 3.565e-4
-0.429, 3.571e-4
-0.430, 3.580e-4
-0.431, 3.588e-4
-0.432, 3.594e-4
-0.433, 3.600e-4
-0.434, 3.608e-4
-0.435, 3.617e-4
-0.436, 3.625e-4
-0.437, 3.632e-4
-0.438, 3.639e-4
-0.439, 3.643e-4
-0.440, 3.651e-4
-0.441, 3.658e-4
-0.442, 3.662e-4
-0.443, 3.667e-4
-0.444, 3.674e-4
-0.445, 3.679e-4
-0.446, 3.685e-4
-0.447, 3.693e-4
-0.448, 3.699e-4
-0.449, 3.704e-4
-0.450, 3.713e-4
-0.451, 3.719e-4
-0.452, 3.723e-4
-0.453, 3.731e-4
-0.454, 3.738e-4
-0.455, 3.745e-4
-0.456, 3.754e-4
-0.457, 3.759e-4
-0.458, 3.766e-4
-0.459, 3.774e-4
-0.460, 3.781e-4
-0.461, 3.787e-4
-0.462, 3.797e-4
-0.463, 3.804e-4
-0.464, 3.810e-4
-0.465, 3.816e-4
-0.466, 3.825e-4
-0.467, 3.834e-4
-0.468, 3.841e-4
-0.469, 3.850e-4
-0.470, 3.860e-4
-0.471, 3.865e-4
-0.472, 3.873e-4
-0.473, 3.880e-4
-0.474, 3.886e-4
-0.475, 3.893e-4
-0.476, 3.901e-4
-0.477, 3.908e-4
-0.478, 3.914e-4
-0.479, 3.922e-4
-0.480, 3.928e-4
-0.481, 3.936e-4
-0.482, 3.944e-4
-0.483, 3.951e-4
-0.484, 3.957e-4
-0.485, 3.965e-4
-0.486, 3.975e-4
-0.487, 3.985e-4
-0.488, 3.994e-4
-0.489, 4.001e-4
-0.490, 4.008e-4
-0.491, 4.015e-4
-0.492, 4.024e-4
-0.493, 4.031e-4
-0.494, 4.039e-4
-0.495, 4.046e-4
-0.496, 4.054e-4
-0.497, 4.063e-4
-0.498, 4.072e-4
-0.499, 4.079e-4
-0.500, 4.086e-4
-0.501, 4.095e-4
-0.502, 4.103e-4
-0.503, 4.110e-4
-0.504, 4.119e-4
-0.505, 4.127e-4
-0.506, 4.134e-4
-0.507, 4.141e-4
-0.508, 4.150e-4
-0.509, 4.156e-4
-0.510, 4.164e-4
-0.511, 4.172e-4
-0.512, 4.182e-4
-0.513, 4.191e-4
-0.514, 4.200e-4
-0.515, 4.208e-4
-0.516, 4.215e-4
-0.517, 4.224e-4
-0.518, 4.234e-4
-0.519, 4.240e-4
-0.520, 4.250e-4
-0.521, 4.257e-4
-0.522, 4.264e-4
-0.523, 4.273e-4
-0.524, 4.283e-4
-0.525, 4.288e-4
-0.526, 4.297e-4
-0.527, 4.307e-4
-0.528, 4.315e-4
-0.529, 4.323e-4
-0.530, 4.333e-4
-0.531, 4.343e-4
-0.532, 4.351e-4
-0.533, 4.360e-4
-0.534, 4.369e-4
-0.535, 4.376e-4
-0.536, 4.385e-4
-0.537, 4.394e-4
-0.538, 4.403e-4
-0.539, 4.411e-4
-0.540, 4.420e-4
-0.541, 4.426e-4
-0.542, 4.434e-4
-0.543, 4.443e-4
-0.544, 4.451e-4
-0.545, 4.460e-4
-0.546, 4.472e-4
-0.547, 4.481e-4
-0.548, 4.488e-4
-0.549, 4.496e-4
-0.550, 4.505e-4
-0.551, 4.511e-4
-0.552, 4.520e-4
-0.553, 4.529e-4
-0.554, 4.536e-4
-0.555, 4.545e-4
-0.556, 4.555e-4
-0.557, 4.565e-4
-0.558, 4.574e-4
-0.559, 4.583e-4
-0.560, 4.593e-4
-0.561, 4.603e-4
-0.562, 4.611e-4
-0.563, 4.619e-4
-0.564, 4.626e-4
-0.565, 4.634e-4
-0.566, 4.642e-4
-0.567, 4.650e-4
-0.568, 4.659e-4
-0.569, 4.668e-4
-0.570, 4.674e-4
-0.571, 4.682e-4
-0.572, 4.692e-4
-0.573, 4.700e-4
-0.574, 4.709e-4
-0.575, 4.718e-4
-0.576, 4.724e-4
-0.577, 4.733e-4
-0.578, 4.742e-4
-0.579, 4.753e-4
-0.580, 4.759e-4
-0.581, 4.767e-4
-0.582, 4.776e-4
-0.583, 4.783e-4
-0.584, 4.792e-4
-0.585, 4.801e-4
-0.586, 4.809e-4
-0.587, 4.819e-4
-0.588, 4.828e-4
-0.589, 4.837e-4
-0.590, 4.849e-4
-0.591, 4.858e-4
-0.592, 4.866e-4
-0.593, 4.876e-4
-0.594, 4.883e-4
-0.595, 4.889e-4
-0.596, 4.895e-4
-0.597, 4.903e-4
-0.598, 4.911e-4
-0.599, 4.919e-4
-0.600, 4.927e-4
-0.601, 4.935e-4
-0.602, 4.942e-4
-0.603, 4.949e-4
-0.604, 4.958e-4
-0.605, 4.965e-4
-0.606, 4.973e-4
-0.607, 4.981e-4
-0.608, 4.989e-4
-0.609, 4.995e-4
-0.610, 5.004e-4
-0.611, 5.011e-4
-0.612, 5.019e-4
-0.613, 5.027e-4
-0.614, 5.039e-4
-0.615, 5.054e-4
-0.616, 5.065e-4
-0.617, 5.072e-4
-0.618, 5.077e-4
-0.619, 5.087e-4
-0.620, 5.094e-4
-0.621, 5.100e-4
-0.622, 5.107e-4
-0.623, 5.114e-4
-0.624, 5.120e-4
-0.625, 5.126e-4
-0.626, 5.132e-4
-0.627, 5.138e-4
-0.628, 5.142e-4
-0.629, 5.151e-4
-0.630, 5.158e-4
-0.631, 5.164e-4
-0.632, 5.173e-4
-0.633, 5.181e-4
-0.634, 5.186e-4
-0.635, 5.193e-4
-0.636, 5.202e-4
-0.637, 5.208e-4
-0.638, 5.217e-4
-0.639, 5.224e-4
-0.640, 5.231e-4
-0.641, 5.239e-4
-0.642, 5.247e-4
-0.643, 5.255e-4
-0.644, 5.262e-4
-0.645, 5.268e-4
-0.646, 5.275e-4
-0.647, 5.280e-4
-0.648, 5.288e-4
-0.649, 5.296e-4
-0.650, 5.301e-4
-0.651, 5.309e-4
-0.652, 5.315e-4
-0.653, 5.321e-4
-0.654, 5.328e-4
-0.655, 5.336e-4
-0.656, 5.341e-4
-0.657, 5.348e-4
-0.658, 5.357e-4
-0.659, 5.362e-4
-0.660, 5.367e-4
-0.661, 5.374e-4
-0.662, 5.380e-4
-0.663, 5.385e-4
-0.664, 5.393e-4
-0.665, 5.399e-4
-0.666, 5.404e-4
-0.667, 5.410e-4
-0.668, 5.417e-4
-0.669, 5.423e-4
-0.670, 5.430e-4
-0.671, 5.438e-4
-0.672, 5.443e-4
-0.673, 5.448e-4
-0.674, 5.455e-4
-0.675, 5.462e-4
-0.676, 5.468e-4
-0.677, 5.475e-4
-0.678, 5.480e-4
-0.679, 5.483e-4
-0.680, 5.490e-4
-0.681, 5.496e-4
-0.682, 5.501e-4
-0.683, 5.508e-4
-0.684, 5.515e-4
-0.685, 5.520e-4
-0.686, 5.526e-4
-0.687, 5.534e-4
-0.688, 5.539e-4
-0.689, 5.544e-4
-0.690, 5.551e-4
-0.691, 5.561e-4
-0.692, 5.568e-4
-0.693, 5.575e-4
-0.694, 5.580e-4
-0.695, 5.585e-4
-0.696, 5.592e-4
-0.697, 5.596e-4
-0.698, 5.601e-4
-0.699, 5.606e-4
-0.700, 5.555e-4
-0.699, 5.275e-4
-0.698, 4.973e-4
-0.697, 4.685e-4
-0.696, 4.413e-4
-0.695, 4.156e-4
-0.694, 3.914e-4
-0.693, 3.681e-4
-0.692, 3.462e-4
-0.691, 3.252e-4
-0.690, 3.055e-4
-0.689, 2.864e-4
-0.688, 2.686e-4
-0.687, 2.514e-4
-0.686, 2.353e-4
-0.685, 2.200e-4
-0.684, 2.052e-4
-0.683, 1.912e-4
-0.682, 1.777e-4
-0.681, 1.650e-4
-0.680, 1.526e-4
-0.679, 1.410e-4
-0.678, 1.300e-4
-0.677, 1.197e-4
-0.676, 1.090e-4
-0.675, 9.931e-5
-0.674, 8.968e-5
-0.673, 8.065e-5
-0.672, 7.257e-5
-0.671, 6.421e-5
-0.670, 5.619e-5
-0.669, 4.856e-5
-0.668, 4.125e-5
-0.667, 3.412e-5
-0.666, 2.739e-5
-0.665, 2.152e-5
-0.664, 1.496e-5
-0.663, 8.778e-6
-0.662, 3.147e-6
-0.661, -2.070e-6
-0.660, -7.544e-6
-0.659, -1.245e-5
-0.658, -1.721e-5
-0.657, -2.201e-5
-0.656, -2.612e-5
-0.655, -3.053e-5
-0.654, -3.497e-5
-0.653, -3.895e-5
-0.652, -4.274e-5
-0.651, -4.657e-5
-0.650, -5.011e-5
-0.649, -5.348e-5
-0.648, -5.704e-5
-0.647, -6.033e-5
-0.646, -6.338e-5
-0.645, -6.644e-5
-0.644, -6.948e-5
-0.643, -7.209e-5
-0.642, -7.465e-5
-0.641, -7.737e-5
-0.640, -8.025e-5
-0.639, -8.308e-5
-0.638, -8.564e-5
-0.637, -8.794e-5
-0.636, -9.015e-5
-0.635, -9.253e-5
-0.634, -9.470e-5
-0.633, -9.660e-5
-0.632, -9.846e-5
-0.631, -1.004e-4
-0.630, -1.022e-4
-0.629, -1.042e-4
-0.628, -1.062e-4
-0.627, -1.079e-4
-0.626, -1.096e-4
-0.625, -1.113e-4
-0.624, -1.129e-4
-0.623, -1.146e-4
-0.622, -1.162e-4
-0.621, -1.179e-4
-0.620, -1.193e-4
-0.619, -1.209e-4
-0.618, -1.222e-4
-0.617, -1.234e-4
-0.616, -1.247e-4
-0.615, -1.262e-4
-0.614, -1.287e-4
-0.613, -1.304e-4
-0.612, -1.318e-4
-0.611, -1.331e-4
-0.610, -1.343e-4
-0.609, -1.356e-4
-0.608, -1.367e-4
-0.607, -1.378e-4
-0.606, -1.390e-4
-0.605, -1.403e-4
-0.604, -1.413e-4
-0.603, -1.427e-4
-0.602, -1.438e-4
-0.601, -1.446e-4
-0.600, -1.456e-4
-0.599, -1.468e-4
-0.598, -1.476e-4
-0.597, -1.486e-4
-0.596, -1.497e-4
-0.595, -1.506e-4
-0.594, -1.517e-4
-0.593, -1.529e-4
-0.592, -1.539e-4
-0.591, -1.550e-4
-0.590, -1.561e-4
-0.589, -1.572e-4
-0.588, -1.584e-4
-0.587, -1.594e-4
-0.586, -1.605e-4
-0.585, -1.614e-4
-0.584, -1.623e-4
-0.583, -1.634e-4
-0.582, -1.641e-4
-0.581, -1.650e-4
-0.580, -1.661e-4
-0.579, -1.670e-4
-0.578, -1.680e-4
-0.577, -1.691e-4
-0.576, -1.697e-4
-0.575, -1.706e-4
-0.574, -1.714e-4
-0.573, -1.722e-4
-0.572, -1.730e-4
-0.571, -1.738e-4
-0.570, -1.746e-4
-0.569, -1.755e-4
-0.568, -1.766e-4
-0.567, -1.778e-4
-0.566, -1.785e-4
-0.565, -1.796e-4
-0.564, -1.806e-4
-0.563, -1.814e-4
-0.562, -1.824e-4
-0.561, -1.835e-4
-0.560, -1.843e-4
-0.559, -1.852e-4
-0.558, -1.861e-4
-0.557, -1.870e-4
-0.556, -1.877e-4
-0.555, -1.888e-4
-0.554, -1.898e-4
-0.553, -1.908e-4
-0.552, -1.918e-4
-0.551, -1.928e-4
-0.550, -1.935e-4
-0.549, -1.944e-4
-0.548, -1.954e-4
-0.547, -1.962e-4
-0.546, -1.973e-4
-0.545, -1.982e-4
-0.544, -1.991e-4
-0.543, -2.002e-4
-0.542, -2.013e-4
-0.541, -2.023e-4
-0.540, -2.032e-4
-0.539, -2.042e-4
-0.538, -2.052e-4
-0.537, -2.062e-4
-0.536, -2.073e-4
-0.535, -2.083e-4
-0.534, -2.090e-4
-0.533, -2.100e-4
-0.532, -2.111e-4
-0.531, -2.119e-4
-0.530, -2.129e-4
-0.529, -2.141e-4
-0.528, -2.150e-4
-0.527, -2.159e-4
-0.526, -2.169e-4
-0.525, -2.178e-4
-0.524, -2.185e-4
-0.523, -2.194e-4
-0.522, -2.203e-4
-0.521, -2.210e-4
-0.520, -2.219e-4
-0.519, -2.229e-4
-0.518, -2.238e-4
-0.517, -2.249e-4
-0.516, -2.259e-4
-0.515, -2.270e-4
-0.514, -2.282e-4
-0.513, -2.292e-4
-0.512, -2.305e-4
-0.511, -2.316e-4
-0.510, -2.326e-4
-0.509, -2.335e-4
-0.508, -2.344e-4
-0.507, -2.355e-4
-0.506, -2.367e-4
-0.505, -2.377e-4
-0.504, -2.387e-4
-0.503, -2.397e-4
-0.502, -2.405e-4
-0.501, -2.415e-4
-0.500, -2.424e-4
-0.499, -2.431e-4
-0.498, -2.440e-4
-0.497, -2.450e-4
-0.496, -2.457e-4
-0.495, -2.467e-4
-0.494, -2.477e-4
-0.493, -2.487e-4
-0.492, -2.498e-4
-0.491, -2.508e-4
-0.490, -2.520e-4
-0.489, -2.529e-4
-0.488, -2.538e-4
-0.487, -2.550e-4
-0.486, -2.560e-4
-0.485, -2.570e-4
-0.484, -2.580e-4
-0.483, -2.590e-4
-0.482, -2.599e-4
-0.481, -2.608e-4
-0.480, -2.617e-4
-0.479, -2.627e-4
-0.478, -2.637e-4
-0.477, -2.645e-4
-0.476, -2.654e-4
-0.475, -2.662e-4
-0.474, -2.669e-4
-0.473, -2.675e-4
-0.472, -2.684e-4
-0.471, -2.693e-4
-0.470, -2.701e-4
-0.469, -2.712e-4
-0.468, -2.723e-4
-0.467, -2.734e-4
-0.466, -2.743e-4
-0.465, -2.753e-4
-0.464, -2.763e-4
-0.463, -2.774e-4
-0.462, -2.785e-4
-0.461, -2.795e-4
-0.460, -2.805e-4
-0.459, -2.815e-4
-0.458, -2.825e-4
-0.457, -2.833e-4
-0.456, -2.843e-4
-0.455, -2.852e-4
-0.454, -2.861e-4
-0.453, -2.871e-4
-0.452, -2.881e-4
-0.451, -2.888e-4
-0.450, -2.898e-4
-0.449, -2.907e-4
-0.448, -2.915e-4
-0.447, -2.923e-4
-0.446, -2.934e-4
-0.445, -2.941e-4
-0.444, -2.949e-4
-0.443, -2.958e-4
-0.442, -2.966e-4
-0.441, -2.973e-4
-0.440, -2.983e-4
-0.439, -2.993e-4
-0.438, -3.000e-4
-0.437, -3.009e-4
-0.436, -3.019e-4
-0.435, -3.028e-4
-0.434, -3.037e-4
-0.433, -3.045e-4
-0.432, -3.052e-4
-0.431, -3.060e-4
-0.430, -3.068e-4
-0.429, -3.076e-4
-0.428, -3.083e-4
-0.427, -3.093e-4
-0.426, -3.100e-4
-0.425, -3.107e-4
-0.424, -3.114e-4
-0.423, -3.121e-4
-0.422, -3.126e-4
-0.421, -3.135e-4
-0.420, -3.143e-4
-0.419, -3.148e-4
-0.418, -3.155e-4
-0.417, -3.163e-4
-0.416, -3.169e-4
-0.415, -3.174e-4
-0.414, -3.182e-4
-0.413, -3.188e-4
-0.412, -3.193e-4
-0.411, -3.200e-4
-0.410, -3.205e-4
-0.409, -3.204e-4
-0.408, -3.210e-4
-0.407, -3.217e-4
-0.406, -3.223e-4
-0.405, -3.231e-4
-0.404, -3.239e-4
-0.403, -3.245e-4
-0.402, -3.251e-4
-0.401, -3.259e-4
-0.400, -3.263e-4
-0.399, -3.268e-4
-0.398, -3.276e-4
-0.397, -3.281e-4
-0.396, -3.285e-4
-0.395, -3.291e-4
-0.394, -3.296e-4
-0.393, -3.300e-4
-0.392, -3.305e-4
-0.391, -3.311e-4
-0.390, -3.313e-4
-0.389, -3.317e-4
-0.388, -3.322e-4
-0.387, -3.326e-4
-0.386, -3.331e-4
-0.385, -3.337e-4
-0.384, -3.342e-4
-0.383, -3.347e-4
-0.382, -3.352e-4
-0.381, -3.357e-4
-0.380, -3.359e-4
-0.379, -3.364e-4
-0.378, -3.369e-4
-0.377, -3.371e-4
-0.376, -3.374e-4
-0.375, -3.378e-4
-0.374, -3.380e-4
-0.373, -3.383e-4
-0.372, -3.386e-4
-0.371, -3.388e-4
-0.370, -3.389e-4
-0.369, -3.394e-4
-0.368, -3.397e-4
-0.367, -3.398e-4
-0.366, -3.403e-4
-0.365, -3.405e-4
-0.364, -3.405e-4
-0.363, -3.409e-4
-0.362, -3.411e-4
-0.361, -3.411e-4
-0.360, -3.414e-4
-0.359, -3.417e-4
-0.358, -3.417e-4
-0.357, -3.419e-4
-0.356, -3.422e-4
-0.355, -3.424e-4
-0.354, -3.424e-4
-0.353, -3.426e-4
-0.352, -3.426e-4
-0.351, -3.428e-4
-0.350, -3.428e-4
-0.349, -3.429e-4
-0.348, -3.429e-4
-0.347, -3.431e-4
-0.346, -3.432e-4
-0.345, -3.430e-4
-0.344, -3.430e-4
-0.343, -3.432e-4
-0.342, -3.433e-4
-0.341, -3.433e-4
-0.340, -3.433e-4
-0.339, -3.433e-4
-0.338, -3.434e-4
-0.337, -3.434e-4
-0.336, -3.432e-4
-0.335, -3.432e-4
-0.334, -3.433e-4
-0.333, -3.434e-4
-0.332, -3.435e-4
-0.331, -3.435e-4
-0.330, -3.435e-4
-0.329, -3.432e-4
-0.328, -3.432e-4
-0.327, -3.432e-4
-0.326, -3.431e-4
-0.325, -3.429e-4
-0.324, -3.428e-4
-0.323, -3.427e-4
-0.322, -3.424e-4
-0.321, -3.424e-4
-0.320, -3.422e-4
-0.319, -3.419e-4
-0.318, -3.418e-4
-0.317, -3.416e-4
-0.316, -3.413e-4
-0.315, -3.413e-4
-0.314, -3.411e-4
-0.313, -3.407e-4
-0.312, -3.406e-4
-0.311, -3.405e-4
-0.310, -3.401e-4
-0.309, -3.400e-4
-0.308, -3.398e-4
-0.307, -3.397e-4
-0.306, -3.396e-4
-0.305, -3.392e-4
-0.304, -3.389e-4
-0.303, -3.386e-4
-0.302, -3.384e-4
-0.301, -3.381e-4
-0.300, -3.376e-4
-0.299, -3.374e-4
-0.298, -3.372e-4
-0.297, -3.367e-4
-0.296, -3.364e-4
-0.295, -3.360e-4
-0.294, -3.353e-4
-0.293, -3.351e-4
-0.292, -3.347e-4
-0.291, -3.343e-4
-0.290, -3.339e-4
-0.289, -3.338e-4
-0.288, -3.332e-4
-0.287, -3.329e-4
-0.286, -3.324e-4
-0.285, -3.321e-4
-0.284, -3.316e-4
-0.283, -3.313e-4
-0.282, -3.311e-4
-0.281, -3.307e-4
-0.280, -3.303e-4
-0.279, -3.301e-4
-0.278, -3.295e-4
-0.277, -3.292e-4
-0.276, -3.288e-4
-0.275, -3.282e-4
-0.274, -3.278e-4
-0.273, -3.275e-4
-0.272, -3.271e-4
-0.271, -3.265e-4
-0.270, -3.262e-4
-0.269, -3.257e-4
-0.268, -3.250e-4
-0.267, -3.247e-4
-0.266, -3.243e-4
-0.265, -3.239e-4
-0.264, -3.235e-4
-0.263, -3.230e-4
-0.262, -3.223e-4
-0.261, -3.218e-4
-0.260, -3.214e-4
-0.259, -3.209e-4
-0.258, -3.204e-4
-0.257, -3.202e-4
-0.256, -3.198e-4
-0.255, -3.193e-4
-0.254, -3.191e-4
-0.253, -3.187e-4
-0.252, -3.183e-4
-0.251, -3.179e-4
-0.250, -3.177e-4
-0.249, -3.172e-4
-0.248, -3.168e-4
-0.247, -3.164e-4
-0.246, -3.160e-4
-0.245, -3.157e-4
-0.244, -3.153e-4
-0.243, -3.146e-4
-0.242, -3.142e-4
-0.241, -3.138e-4
-0.240, -3.134e-4
-0.239, -3.129e-4
-0.238, -3.127e-4
-0.237, -3.122e-4
-0.236, -3.117e-4
-0.235, -3.112e-4
-0.234, -3.110e-4
-0.233, -3.105e-4
-0.232, -3.100e-4
-0.231, -3.097e-4
-0.230, -3.094e-4
-0.229, -3.090e-4
-0.228, -3.086e-4
-0.227, -3.081e-4
-0.226, -3.078e-4
-0.225, -3.075e-4
-0.224, -3.069e-4
-0.223, -3.065e-4
-0.222, -3.062e-4
-0.221, -3.058e-4
-0.220, -3.054e-4
-0.219, -3.051e-4
-0.218, -3.047e-4
-0.217, -3.040e-4
-0.216, -3.037e-4
-0.215, -3.034e-4
-0.214, -3.029e-4
-0.213, -3.025e-4
-0.212, -3.022e-4
-0.211, -3.017e-4
-0.210, -3.013e-4
-0.209, -3.012e-4
-0.208, -3.006e-4
-0.207, -3.003e-4
-0.206, -3.000e-4
-0.205, -3.000e-4
-0.204, -3.003e-4
-0.203, -2.999e-4
-0.202, -2.993e-4
-0.201, -2.988e-4
-0.200, -2.983e-4
-0.199, -2.979e-4
-0.198, -2.974e-4
-0.197, -2.972e-4
-0.196, -2.968e-4
-0.195, -2.963e-4
-0.194, -2.960e-4
-0.193, -2.956e-4
-0.192, -2.951e-4
-0.191, -2.947e-4
-0.190, -2.944e-4
-0.189, -2.940e-4
-0.188, -2.937e-4
-0.187, -2.935e-4
-0.186, -2.932e-4
-0.185, -2.927e-4
-0.184, -2.924e-4
-0.183, -2.922e-4
-0.182, -2.917e-4
-0.181, -2.914e-4
-0.180, -2.912e-4
-0.179, -2.910e-4
-0.178, -2.909e-4
-0.177, -2.906e-4
-0.176, -2.902e-4
-0.175, -2.898e-4
-0.174, -2.895e-4
-0.173, -2.891e-4
-0.172, -2.887e-4
-0.171, -2.885e-4
-0.170, -2.881e-4
-0.169, -2.877e-4
-0.168, -2.874e-4
-0.167, -2.873e-4
-0.166, -2.868e-4
-0.165, -2.864e-4
-0.164, -2.861e-4
-0.163, -2.856e-4
-0.162, -2.852e-4
-0.161, -2.851e-4
-0.160, -2.847e-4
-0.159, -2.843e-4
-0.158, -2.841e-4
-0.157, -2.838e-4
-0.156, -2.833e-4
-0.155, -2.831e-4
-0.154, -2.830e-4
-0.153, -2.826e-4
-0.152, -2.823e-4
-0.151, -2.821e-4
-0.150, -2.816e-4
-0.149, -2.812e-4
-0.148, -2.810e-4
-0.147, -2.806e-4
-0.146, -2.804e-4
-0.145, -2.802e-4
-0.144, -2.797e-4
-0.143, -2.794e-4
-0.142, -2.790e-4
-0.141, -2.787e-4
-0.140, -2.781e-4
-0.139, -2.778e-4
-0.138, -2.776e-4
-0.137, -2.772e-4
-0.136, -2.769e-4
-0.135, -2.766e-4
-0.134, -2.761e-4
-0.133, -2.759e-4
-0.132, -2.754e-4
-0.131, -2.750e-4
-0.130, -2.744e-4
-0.129, -2.739e-4
-0.128, -2.738e-4
-0.127, -2.740e-4
-0.126, -2.738e-4
-0.125, -2.734e-4
-0.124, -2.728e-4
-0.123, -2.725e-4
-0.122, -2.720e-4
-0.121, -2.714e-4
-0.120, -2.710e-4
-0.119, -2.706e-4
-0.118, -2.700e-4
-0.117, -2.698e-4
-0.116, -2.695e-4
-0.115, -2.689e-4
-0.114, -2.686e-4
-0.113, -2.683e-4
-0.112, -2.682e-4
-0.111, -2.679e-4
-0.110, -2.678e-4
-0.109, -2.675e-4
-0.108, -2.673e-4
-0.107, -2.672e-4
-0.106, -2.669e-4
-0.105, -2.667e-4
-0.104, -2.665e-4
-0.103, -2.664e-4
-0.102, -2.663e-4
-0.101, -2.662e-4
-0.100, -2.660e-4
-0.099, -2.657e-4
-0.098, -2.654e-4
-0.097, -2.653e-4
-0.096, -2.651e-4
-0.095, -2.648e-4
-0.094, -2.645e-4
-0.093, -2.643e-4
-0.092, -2.640e-4
-0.091, -2.638e-4
-0.090, -2.633e-4
-0.089, -2.628e-4
-0.088, -2.626e-4
-0.087, -2.624e-4
-0.086, -2.620e-4
-0.085, -2.616e-4
-0.084, -2.614e-4
-0.083, -2.610e-4
-0.082, -2.606e-4
-0.081, -2.603e-4
-0.080, -2.598e-4
-0.079, -2.595e-4
-0.078, -2.591e-4
-0.077, -2.588e-4
-0.076, -2.587e-4
-0.075, -2.584e-4
-0.074, -2.580e-4
-0.073, -2.575e-4
-0.072, -2.573e-4
-0.071, -2.570e-4
-0.070, -2.564e-4
-0.069, -2.560e-4
-0.068, -2.558e-4
-0.067, -2.553e-4
-0.066, -2.549e-4
-0.065, -2.545e-4
-0.064, -2.541e-4
-0.063, -2.535e-4
-0.062, -2.532e-4
-0.061, -2.528e-4
-0.060, -2.524e-4
-0.059, -2.520e-4
-0.058, -2.515e-4
-0.057, -2.509e-4
-0.056, -2.506e-4
-0.055, -2.503e-4
-0.054, -2.497e-4
-0.053, -2.494e-4
-0.052, -2.489e-4
-0.051, -2.484e-4
-0.050, -2.479e-4
-0.049, -2.474e-4
-0.048, -2.471e-4
-0.047, -2.466e-4
-0.046, -2.463e-4
-0.045, -2.459e-4
-0.044, -2.454e-4
-0.043, -2.450e-4
-0.042, -2.446e-4
-0.041, -2.440e-4
-0.040, -2.436e-4
-0.039, -2.433e-4
-0.038, -2.427e-4
-0.037, -2.422e-4
-0.036, -2.418e-4
-0.035, -2.413e-4
-0.034, -2.408e-4
-0.033, -2.404e-4
-0.032, -2.397e-4
-0.031, -2.393e-4
-0.030, -2.388e-4
-0.029, -2.383e-4
-0.028, -2.376e-4
-0.027, -2.370e-4
-0.026, -2.366e-4
-0.025, -2.362e-4
-0.024, -2.356e-4
-0.023, -2.352e-4
-0.022, -2.344e-4
-0.021, -2.337e-4
-0.020, -2.332e-4
-0.019, -2.326e-4
-0.018, -2.321e-4
-0.017, -2.315e-4
-0.016, -2.308e-4
-0.015, -2.301e-4
-0.014, -2.295e-4
-0.013, -2.288e-4
-0.012, -2.280e-4
-0.011, -2.274e-4
-0.010, -2.268e-4
-0.009, -2.260e-4
-0.008, -2.252e-4
-0.007, -2.246e-4
-0.006, -2.237e-4
-0.005, -2.231e-4
-0.004, -2.225e-4
-0.003, -2.218e-4
-0.002, -2.211e-4
-0.001, -2.207e-4
-0.000, -2.195e-4
0.001, -2.183e-4
0.002, -2.178e-4
0.003, -2.172e-4
0.004, -2.165e-4
0.005, -2.159e-4
0.006, -2.152e-4
0.007, -2.145e-4
0.008, -2.139e-4
0.009, -2.133e-4
0.010, -2.124e-4
0.011, -2.118e-4
0.012, -2.109e-4
0.013, -2.101e-4
0.014, -2.094e-4
0.015, -2.087e-4
0.016, -2.079e-4
0.017, -2.071e-4
0.018, -2.063e-4
0.019, -2.056e-4
0.020, -2.047e-4
0.021, -2.038e-4
0.022, -2.030e-4
0.023, -2.022e-4
0.024, -2.013e-4
0.025, -2.004e-4
0.026, -1.997e-4
0.027, -1.988e-4
0.028, -1.979e-4
0.029, -1.969e-4
0.030, -1.960e-4
0.031, -1.952e-4
0.032, -1.944e-4
0.033, -1.935e-4
0.034, -1.925e-4
0.035, -1.917e-4
0.036, -1.906e-4
0.037, -1.897e-4
0.038, -1.886e-4
0.039, -1.876e-4
0.040, -1.866e-4
0.041, -1.857e-4
0.042, -1.848e-4
0.043, -1.839e-4
0.044, -1.830e-4
0.045, -1.820e-4
0.046, -1.810e-4
0.047, -1.800e-4
0.048, -1.789e-4
0.049, -1.777e-4
0.050, -1.766e-4
0.051, -1.756e-4
0.052, -1.745e-4
0.053, -1.736e-4
0.054, -1.727e-4
0.055, -1.719e-4
0.056, -1.710e-4
0.057, -1.702e-4
0.058, -1.692e-4
0.059, -1.681e-4
0.060, -1.670e-4
0.061, -1.659e-4
0.062, -1.647e-4
0.063, -1.638e-4
0.064, -1.626e-4
0.065, -1.615e-4
0.066, -1.605e-4
0.067, -1.595e-4
0.068, -1.582e-4
0.069, -1.572e-4
0.070, -1.562e-4
0.071, -1.550e-4
0.072, -1.538e-4
0.073, -1.527e-4
0.074, -1.515e-4
0.075, -1.504e-4
0.076, -1.493e-4
0.077, -1.484e-4
0.078, -1.474e-4
0.079, -1.465e-4
0.080, -1.453e-4
0.081, -1.442e-4
0.082, -1.431e-4
0.083, -1.419e-4
0.084, -1.407e-4
0.085, -1.396e-4
0.086, -1.385e-4
0.087, -1.373e-4
0.088, -1.362e-4
0.089, -1.351e-4
0.090, -1.339e-4
0.091, -1.328e-4
0.092, -1.317e-4
0.093, -1.305e-4
0.094, -1.291e-4
0.095, -1.278e-4
0.096, -1.265e-4
0.097, -1.255e-4
0.098, -1.244e-4
0.099, -1.235e-4
0.100, -1.226e-4
0.101, -1.217e-4
0.102, -1.207e-4
0.103, -1.196e-4
0.104, -1.185e-4
0.105, -1.175e-4
0.106, -1.164e-4
0.107, -1.152e-4
0.108, -1.141e-4
0.109, -1.130e-4
0.110, -1.119e-4
0.111, -1.109e-4
0.112, -1.098e-4
0.113, -1.088e-4
0.114, -1.077e-4
0.115, -1.066e-4
0.116, -1.054e-4
0.117, -1.044e-4
0.118, -1.033e-4
0.119, -1.023e-4
0.120, -1.012e-4
0.121, -1.003e-4
0.122, -9.926e-5
0.123, -9.840e-5
0.124, -9.738e-5
0.125, -9.646e-5
0.126, -9.557e-5
0.127, -9.466e-5
0.128, -9.373e-5
0.129, -9.273e-5
0.130, -9.182e-5
0.131, -9.078e-5
0.132, -8.977e-5
0.133, -8.884e-5
0.134, -8.793e-5
0.135, -8.704e-5
0.136, -8.608e-5
0.137, -8.525e-5
0.138, -8.431e-5
0.139, -8.339e-5
0.140, -8.253e-5
0.141, -8.160e-5
0.142, -8.070e-5
0.143, -7.979e-5
0.144, -7.883e-5
0.145, -7.786e-5
0.146, -7.697e-5
0.147, -7.615e-5
0.148, -7.534e-5
0.149, -7.469e-5
0.150, -7.390e-5
0.151, -7.326e-5
0.152, -7.255e-5
0.153, -7.188e-5
0.154, -7.123e-5
0.155, -7.055e-5
0.156, -6.986e-5
0.157, -6.916e-5
0.158, -6.842e-5
0.159, -6.773e-5
0.160, -6.706e-5
0.161, -6.639e-5
0.162, -6.563e-5
0.163, -6.492e-5
0.164, -6.420e-5
0.165, -6.359e-5
0.166, -6.288e-5
0.167, -6.231e-5
0.168, -6.166e-5
0.169, -6.113e-5
0.170, -6.050e-5
0.171, -5.987e-5
0.172, -5.928e-5
0.173, -5.871e-5
0.174, -5.813e-5
0.175, -5.757e-5
0.176, -5.696e-5
0.177, -5.642e-5
0.178, -5.584e-5
0.179, -5.532e-5
0.180, -5.475e-5
0.181, -5.418e-5
0.182, -5.354e-5
0.183, -5.308e-5
0.184, -5.259e-5
0.185, -5.208e-5
0.186, -5.151e-5
0.187, -5.105e-5
0.188, -5.053e-5
0.189, -5.012e-5
0.190, -4.973e-5
0.191, -4.924e-5
0.192, -4.883e-5
0.193, -4.841e-5
0.194, -4.798e-5
0.195, -4.765e-5
0.196, -4.723e-5
0.197, -4.687e-5
0.198, -4.638e-5
0.199, -4.601e-5
0.200, -4.564e-5
0.201, -4.534e-5
0.202, -4.495e-5
0.203, -4.460e-5
0.204, -4.413e-5
0.205, -4.386e-5
0.206, -4.341e-5
0.207, -4.315e-5
0.208, -4.268e-5
0.209, -4.238e-5
0.210, -4.195e-5
0.211, -4.169e-5
0.212, -4.129e-5
0.213, -4.103e-5
0.214, -4.063e-5
0.215, -4.038e-5
0.216, -3.996e-5
0.217, -3.967e-5
0.218, -3.936e-5
0.219, -3.906e-5
0.220, -3.877e-5
0.221, -3.844e-5
0.222, -3.824e-5
0.223, -3.796e-5
0.224, -3.767e-5
0.225, -3.743e-5
0.226, -3.714e-5
0.227, -3.683e-5
0.228, -3.657e-5
0.229, -3.640e-5
0.230, -3.612e-5
0.231, -3.595e-5
0.232, -3.561e-5
0.233, -3.538e-5
0.234, -3.509e-5
0.235, -3.492e-5
0.236, -3.469e-5
0.237, -3.440e-5
0.238, -3.421e-5
0.239, -3.400e-5
0.240, -3.375e-5
0.241, -3.354e-5
0.242, -3.329e-5
0.243, -3.305e-5
0.244, -3.283e-5
0.245, -3.265e-5
0.246, -3.233e-5
0.247, -3.223e-5
0.248, -3.197e-5
0.249, -3.186e-5
0.250, -3.157e-5
0.251, -3.132e-5
0.252, -3.115e-5
0.253, -3.087e-5
0.254, -3.079e-5
0.255, -3.068e-5
0.256, -3.032e-5
0.257, -3.019e-5
0.258, -2.999e-5
0.259, -2.979e-5
0.260, -2.960e-5
0.261, -2.951e-5
0.262, -2.933e-5
0.263, -2.911e-5
0.264, -2.889e-5
0.265, -2.877e-5
0.266, -2.866e-5
0.267, -2.852e-5
0.268, -2.829e-5
0.269, -2.812e-5
0.270, -2.797e-5
0.271, -2.785e-5
0.272, -2.771e-5
0.273, -2.760e-5
0.274, -2.746e-5
0.275, -2.732e-5
0.276, -2.718e-5
0.277, -2.705e-5
0.278, -2.690e-5
0.279, -2.683e-5
0.280, -2.669e-5
0.281, -2.656e-5
0.282, -2.640e-5
0.283, -2.631e-5
0.284, -2.622e-5
0.285, -2.608e-5
0.286, -2.594e-5
0.287, -2.587e-5
0.288, -2.578e-5
0.289, -2.563e-5
0.290, -2.551e-5
0.291, -2.546e-5
0.292, -2.537e-5
0.293, -2.528e-5
0.294, -2.509e-5
0.295, -2.502e-5
0.296, -2.495e-5
0.297, -2.491e-5
0.298, -2.480e-5
0.299, -2.471e-5
0.300, -2.462e-5
0.301, -2.452e-5
0.302, -2.449e-5
0.303, -2.435e-5
0.304, -2.425e-5
0.305, -2.419e-5
0.306, -2.410e-5
0.307, -2.402e-5
0.308, -2.394e-5
0.309, -2.390e-5
0.310, -2.374e-5
0.311, -2.372e-5
0.312, -2.363e-5
0.313, -2.355e-5
0.314, -2.347e-5
0.315, -2.344e-5
0.316, -2.336e-5
0.317, -2.329e-5
0.318, -2.320e-5
0.319, -2.312e-5
0.320, -2.293e-5
0.321, -2.295e-5
0.322, -2.292e-5
0.323, -2.284e-5
0.324, -2.273e-5
0.325, -2.268e-5
0.326, -2.258e-5
0.327, -2.252e-5
0.328, -2.247e-5
0.329, -2.242e-5
0.330, -2.231e-5
0.331, -2.230e-5
0.332, -2.219e-5
0.333, -2.215e-5
0.334, -2.206e-5
0.335, -2.202e-5
0.336, -2.192e-5
0.337, -2.184e-5
0.338, -2.180e-5
0.339, -2.178e-5
0.340, -2.168e-5
0.341, -2.167e-5
0.342, -2.157e-5
0.343, -2.152e-5
0.344, -2.145e-5
0.345, -2.136e-5
0.346, -2.123e-5
0.347, -2.122e-5
0.348, -2.121e-5
0.349, -2.111e-5
0.350, -2.110e-5
0.351, -2.102e-5
0.352, -2.096e-5
0.353, -2.095e-5
0.354, -2.087e-5
0.355, -2.084e-5
0.356, -2.067e-5
0.357, -2.069e-5
0.358, -2.061e-5
0.359, -2.056e-5
0.360, -2.052e-5
0.361, -2.050e-5
0.362, -2.041e-5
0.363, -2.036e-5
0.364, -2.032e-5
0.365, -2.027e-5
0.366, -2.020e-5
0.367, -2.020e-5
0.368, -2.006e-5
0.369, -2.007e-5
0.370, -1.995e-5
0.371, -1.996e-5
0.372, -1.993e-5
0.373, -1.992e-5
0.374, -1.989e-5
0.375, -1.979e-5
0.376, -1.974e-5
0.377, -1.968e-5
0.378, -1.967e-5
0.379, -1.965e-5
0.380, -1.953e-5
0.381, -1.951e-5
0.382, -1.945e-5
0.383, -1.936e-5
0.384, -1.934e-5
0.385, -1.931e-5
0.386, -1.926e-5
0.387, -1.920e-5
0.388, -1.917e-5
0.389, -1.910e-5
0.390, -1.910e-5
0.391, -1.907e-5
0.392, -1.898e-5
0.393, -1.895e-5
0.394, -1.889e-5
0.395, -1.891e-5
0.396, -1.889e-5
0.397, -1.884e-5
0.398, -1.874e-5
0.399, -1.870e-5
0.400, -1.860e-5
0.401, -1.868e-5
0.402, -1.853e-5
0.403, -1.862e-5
0.404, -1.849e-5
0.405, -1.851e-5
0.406, -1.838e-5
0.407, -1.841e-5
0.408, -1.835e-5
0.409, -1.839e-5
0.410, -1.830e-5
0.411, -1.832e-5
0.412, -1.824e-5
0.413, -1.824e-5
0.414, -1.819e-5
0.415, -1.817e-5
0.416, -1.806e-5
0.417, -1.810e-5
0.418, -1.799e-5
0.419, -1.802e-5
0.420, -1.799e-5
0.421, -1.799e-5
0.422, -1.790e-5
0.423, -1.783e-5
0.424, -1.781e-5
0.425, -1.781e-5
0.426, -1.778e-5
0.427, -1.771e-5
0.428, -1.769e-5
0.429, -1.769e-5
0.430, -1.757e-5
0.431, -1.757e-5
0.432, -1.749e-5
0.433, -1.754e-5
0.434, -1.753e-5
0.435, -1.745e-5
0.436, -1.740e-5
0.437, -1.742e-5
0.438, -1.739e-5
0.439, -1.737e-5
0.440, -1.731e-5
0.441, -1.731e-5
0.442, -1.723e-5
0.443, -1.723e-5
0.444, -1.719e-5
0.445, -1.721e-5
0.446, -1.718e-5
0.447, -1.716e-5
0.448, -1.703e-5
0.449, -1.700e-5
0.450, -1.695e-5
0.451, -1.699e-5
0.452, -1.696e-5
0.453, -1.694e-5
0.454, -1.689e-5
0.455, -1.683e-5
0.456, -1.676e-5
0.457, -1.678e-5
0.458, -1.680e-5
0.459, -1.678e-5
0.460, -1.681e-5
0.461, -1.671e-5
0.462, -1.664e-5
0.463, -1.662e-5
0.464, -1.655e-5
0.465, -1.664e-5
0.466, -1.659e-5
0.467, -1.661e-5
0.468, -1.649e-5
0.469, -1.651e-5
0.470, -1.645e-5
0.471, -1.645e-5
0.472, -1.642e-5
0.473, -1.646e-5
0.474, -1.637e-5
0.475, -1.631e-5
0.476, -1.632e-5
0.477, -1.621e-5
0.478, -1.628e-5
0.479, -1.630e-5
0.480, -1.625e-5
0.481, -1.623e-5
0.482, -1.616e-5
0.483, -1.618e-5
0.484, -1.613e-5
0.485, -1.614e-5
0.486, -1.606e-5
0.487, -1.603e-5
0.488, -1.600e-5
0.489, -1.601e-5
0.490, -1.596e-5
0.491, -1.599e-5
0.492, -1.594e-5
0.493, -1.595e-5
0.494, -1.592e-5
0.495, -1.592e-5
0.496, -1.585e-5
0.497, -1.579e-5
0.498, -1.583e-5
0.499, -1.579e-5
0.500, -1.542e-5
0.499, -1.504e-5
0.498, -1.501e-5
0.497, -1.495e-5
0.496, -1.492e-5
0.495, -1.493e-5
0.494, -1.494e-5
0.493, -1.492e-5
0.492, -1.485e-5
0.491, -1.481e-5
0.490, -1.478e-5
0.489, -1.480e-5
0.488, -1.471e-5
0.487, -1.472e-5
0.486, -1.471e-5
0.485, -1.471e-5
0.484, -1.467e-5
0.483, -1.470e-5
0.482, -1.464e-5
0.481, -1.465e-5
0.480, -1.459e-5
0.479, -1.457e-5
0.478, -1.449e-5
0.477, -1.451e-5
0.476, -1.454e-5
0.475, -1.448e-5
0.474, -1.446e-5
0.473, -1.446e-5
0.472, -1.445e-5
0.471, -1.442e-5
0.470, -1.430e-5
0.469, -1.435e-5
0.468, -1.434e-5
0.467, -1.434e-5
0.466, -1.428e-5
0.465, -1.428e-5
0.464, -1.421e-5
0.463, -1.422e-5
0.462, -1.422e-5
0.461, -1.422e-5
0.460, -1.414e-5
0.459, -1.415e-5
0.458, -1.412e-5
0.457, -1.408e-5
0.456, -1.411e-5
0.455, -1.414e-5
0.454, -1.410e-5
0.453, -1.406e-5
0.452, -1.404e-5
0.451, -1.403e-5
0.450, -1.398e-5
0.449, -1.405e-5
0.448, -1.400e-5
0.447, -1.394e-5
0.446, -1.393e-5
0.445, -1.389e-5
0.444, -1.382e-5
0.443, -1.388e-5
0.442, -1.389e-5
0.441, -1.384e-5
0.440, -1.385e-5
0.439, -1.379e-5
0.438, -1.372e-5
0.437, -1.378e-5
0.436, -1.374e-5
0.435, -1.373e-5
0.434, -1.370e-5
0.433, -1.373e-5
0.432, -1.371e-5
0.431, -1.368e-5
0.430, -1.364e-5
0.429, -1.372e-5
0.428, -1.364e-5
0.427, -1.363e-5
0.426, -1.364e-5
0.425, -1.358e-5
0.424, -1.352e-5
0.423, -1.353e-5
0.422, -1.355e-5
0.421, -1.358e-5
0.420, -1.351e-5
0.419, -1.357e-5
0.418, -1.344e-5
0.417, -1.351e-5
0.416, -1.346e-5
0.415, -1.350e-5
0.414, -1.338e-5
0.413, -1.345e-5
0.412, -1.337e-5
0.411, -1.337e-5
0.410, -1.340e-5
0.409, -1.337e-5
0.408, -1.335e-5
0.407, -1.329e-5
0.406, -1.327e-5
0.405, -1.327e-5
0.404, -1.325e-5
0.403, -1.329e-5
0.402, -1.325e-5
0.401, -1.318e-5
0.400, -1.318e-5
0.399, -1.319e-5
0.398, -1.318e-5
0.397, -1.314e-5
0.396, -1.318e-5
0.395, -1.317e-5
0.394, -1.317e-5
0.393, -1.307e-5
0.392, -1.308e-5
0.391, -1.307e-5
0.390, -1.306e-5
0.389, -1.303e-5
0.388, -1.298e-5
0.387, -1.295e-5
0.386, -1.295e-5
0.385, -1.303e-5
0.384, -1.296e-5
0.383, -1.306e-5
0.382, -1.297e-5
0.381, -1.303e-5
0.380, -1.299e-5
0.379, -1.297e-5
0.378, -1.297e-5
0.377, -1.295e-5
0.376, -1.292e-5
0.375, -1.289e-5
0.374, -1.286e-5
0.373, -1.287e-5
0.372, -1.286e-5
0.371, -1.294e-5
0.370, -1.282e-5
0.369, -1.283e-5
0.368, -1.287e-5
0.367, -1.282e-5
0.366, -1.278e-5
0.365, -1.278e-5
0.364, -1.278e-5
0.363, -1.275e-5
0.362, -1.272e-5
0.361, -1.268e-5
0.360, -1.266e-5
0.359, -1.268e-5
0.358, -1.271e-5
0.357, -1.275e-5
0.356, -1.270e-5
0.355, -1.265e-5
0.354, -1.261e-5
0.353, -1.261e-5
0.352, -1.264e-5
0.351, -1.261e-5
0.350, -1.259e-5
0.349, -1.261e-5
0.348, -1.254e-5
0.347, -1.248e-5
0.346, -1.252e-5
0.345, -1.250e-5
0.344, -1.257e-5
0.343, -1.250e-5
0.342, -1.251e-5
0.341, -1.246e-5
0.340, -1.245e-5
0.339, -1.254e-5
0.338, -1.241e-5
0.337, -1.248e-5
0.336, -1.242e-5
0.335, -1.243e-5
0.334, -1.241e-5
0.333, -1.243e-5
0.332, -1.245e-5
0.331, -1.239e-5
0.330, -1.239e-5
0.329, -1.240e-5
0.328, -1.235e-5
0.327, -1.233e-5
0.326, -1.236e-5
0.325, -1.229e-5
0.324, -1.231e-5
0.323, -1.236e-5
0.322, -1.237e-5
0.321, -1.222e-5
0.320, -1.225e-5
0.319, -1.229e-5
0.318, -1.226e-5
0.317, -1.232e-5
0.316, -1.226e-5
0.315, -1.224e-5
0.314, -1.224e-5
0.313, -1.216e-5
0.312, -1.218e-5
0.311, -1.218e-5
0.310, -1.220e-5
0.309, -1.222e-5
0.308, -1.218e-5
0.307, -1.217e-5
0.306, -1.218e-5
0.305, -1.210e-5
0.304, -1.215e-5
0.303, -1.211e-5
0.302, -1.207e-5
0.301, -1.206e-5
0.300, -1.197e-5
0.299, -1.202e-5
0.298, -1.202e-5
0.297, -1.207e-5
0.296, -1.203e-5
0.295, -1.205e-5
0.294, -1.198e-5
0.293, -1.196e-5
0.292, -1.197e-5
0.291, -1.199e-5
0.290, -1.194e-5
0.289, -1.193e-5
0.288, -1.193e-5
0.287, -1.190e-5
0.286, -1.186e-5
0.285, -1.186e-5
0.284, -1.193e-5
0.283, -1.192e-5
0.282, -1.180e-5
0.281, -1.184e-5
0.280, -1.180e-5
0.279, -1.175e-5
0.278, -1.176e-5
0.277, -1.184e-5
0.276, -1.178e-5
0.275, -1.186e-5
0.274, -1.178e-5
0.273, -1.176e-5
0.272, -1.172e-5
0.271, -1.171e-5
0.270, -1.171e-5
0.269, -1.171e-5
0.268, -1.166e-5
0.267, -1.168e-5
0.266, -1.162e-5
0.265, -1.161e-5
0.264, -1.164e-5
0.263, -1.158e-5
0.262, -1.162e-5
0.261, -1.158e-5
0.260, -1.159e-5
0.259, -1.153e-5
0.258, -1.151e-5
0.257, -1.154e-5
0.256, -1.156e-5
0.255, -1.156e-5
0.254, -1.146e-5
0.253, -1.143e-5
0.252, -1.145e-5
0.251, -1.143e-5
0.250, -1.146e-5
0.249, -1.149e-5
0.248, -1.145e-5
0.247, -1.139e-5
0.246, -1.138e-5
0.245, -1.132e-5
0.244, -1.136e-5
0.243, -1.136e-5
0.242, -1.132e-5
0.241, -1.125e-5
0.240, -1.122e-5
0.239, -1.116e-5
0.238, -1.122e-5
0.237, -1.119e-5
0.236, -1.118e-5
0.235, -1.115e-5
0.234, -1.112e-5
0.233, -1.111e-5
0.232, -1.100e-5
0.231, -1.100e-5
0.230, -1.105e-5
0.229, -1.104e-5
0.228, -1.099e-5
0.227, -1.093e-5
0.226, -1.090e-5
0.225, -1.086e-5
0.224, -1.087e-5
0.223, -1.081e-5
0.222, -1.082e-5
0.221, -1.076e-5
0.220, -1.075e-5
0.219, -1.069e-5
0.218, -1.064e-5
0.217, -1.066e-5
0.216, -1.061e-5
0.215, -1.058e-5
0.214, -1.050e-5
0.213, -1.040e-5
0.212, -1.036e-5
0.211, -1.037e-5
0.210, -1.035e-5
0.209, -1.023e-5
0.208, -1.026e-5
0.207, -1.021e-5
0.206, -1.010e-5
0.205, -1.002e-5
0.204, -1.001e-5
0.203, -9.934e-6
0.202, -9.895e-6
0.201, -9.801e-6
0.200, -9.747e-6
0.199, -9.669e-6
0.198, -9.684e-6
0.197, -9.614e-6
0.196, -9.536e-6
0.195, -9.434e-6
0.194, -9.348e-6
0.193, -9.208e-6
0.192, -9.216e-6
0.191, -9.098e-6
0.190, -9.005e-6
0.189, -8.911e-6
0.188, -8.864e-6
0.187, -8.724e-6
0.186, -8.661e-6
0.185, -8.552e-6
0.184, -8.442e-6
0.183, -8.271e-6
0.182, -8.138e-6
0.181, -8.068e-6
0.180, -7.919e-6
0.179, -7.857e-6
0.178, -7.677e-6
0.177, -7.583e-6
0.176, -7.372e-6
0.175, -7.287e-6
0.174, -7.146e-6
0.173, -6.943e-6
0.172, -6.818e-6
0.171, -6.670e-6
0.170, -6.459e-6
0.169, -6.256e-6
0.168, -6.099e-6
0.167, -5.881e-6
0.166, -5.686e-6
0.165, -5.498e-6
0.164, -5.248e-6
0.163, -4.998e-6
0.162, -4.756e-6
0.161, -4.475e-6
0.160, -4.334e-6
0.159, -4.116e-6
0.158, -3.850e-6
0.157, -3.538e-6
0.156, -3.257e-6
0.155, -2.913e-6
0.154, -2.679e-6
0.153, -2.327e-6
0.152, -2.077e-6
0.151, -1.788e-6
0.150, -1.523e-6
0.149, -1.156e-6
0.148, -8.278e-7
0.147, -4.998e-7
0.146, -1.796e-7
0.145, 2.265e-7
0.144, 5.779e-7
0.143, 9.840e-7
0.142, 1.335e-6
0.141, 1.734e-6
0.140, 2.109e-6
0.139, 2.530e-6
0.138, 3.022e-6
0.137, 3.413e-6
0.136, 3.960e-6
0.135, 4.467e-6
0.134, 4.912e-6
0.133, 5.498e-6
0.132, 6.006e-6
0.131, 6.615e-6
0.130, 7.177e-6
0.129, 7.802e-6
0.128, 8.396e-6
0.127, 9.067e-6
0.126, 9.676e-6
0.125, 1.036e-5
0.124, 1.102e-5
0.123, 1.167e-5
0.122, 1.229e-5
0.121, 1.298e-5
0.120, 1.369e-5
0.119, 1.460e-5
0.118, 1.534e-5
0.117, 1.615e-5
0.116, 1.693e-5
0.115, 1.775e-5
0.114, 1.874e-5
0.113, 1.967e-5
0.112, 2.059e-5
0.111, 2.147e-5
0.110, 2.234e-5
0.109, 2.320e-5
0.108, 2.397e-5
0.107, 2.477e-5
0.106, 2.561e-5
0.105, 2.650e-5
0.104, 2.740e-5
0.103, 2.833e-5
0.102, 2.932e-5
0.101, 3.037e-5
0.100, 3.150e-5
0.099, 3.250e-5
0.098, 3.364e-5
0.097, 3.471e-5
0.096, 3.572e-5
0.095, 3.680e-5
0.094, 3.790e-5
0.093, 3.900e-5
0.092, 4.014e-5
0.091, 4.130e-5
0.090, 4.240e-5
0.089, 4.359e-5
0.088, 4.490e-5
0.087, 4.609e-5
0.086, 4.717e-5
0.085, 4.835e-5
0.084, 4.944e-5
0.083, 5.051e-5
0.082, 5.164e-5
0.081, 5.286e-5
0.080, 5.399e-5
0.079, 5.534e-5
0.078, 5.653e-5
0.077, 5.783e-5
0.076, 5.910e-5
0.075, 6.024e-5
0.074, 6.148e-5
0.073, 6.267e-5
0.072, 6.386e-5
0.071, 6.511e-5
0.070, 6.637e-5
0.069, 6.776e-5
0.068, 6.905e-5
0.067, 7.026e-5
0.066, 7.142e-5
0.065, 7.244e-5
0.064, 7.340e-5
0.063, 7.449e-5
0.062, 7.568e-5
0.061, 7.678e-5
0.060, 7.797e-5
0.059, 7.913e-5
0.058, 8.025e-5
0.057, 8.153e-5
0.056, 8.275e-5
0.055, 8.396e-5
0.054, 8.506e-5
0.053, 8.616e-5
0.052, 8.735e-5
0.051, 8.845e-5
0.050, 8.959e-5
0.049, 9.088e-5
0.048, 9.197e-5
0.047, 9.323e-5
0.046, 9.440e-5
0.045, 9.558e-5
0.044, 9.665e-5
0.043, 9.778e-5
0.042, 9.890e-5
0.041, 9.989e-5
0.040, 1.010e-4
0.039, 1.021e-4
0.038, 1.031e-4
0.037, 1.042e-4
0.036, 1.054e-4
0.035, 1.066e-4
0.034, 1.076e-4
0.033, 1.088e-4
0.032, 1.097e-4
0.031, 1.108e-4
0.030, 1.119e-4
0.029, 1.130e-4
0.028, 1.141e-4
0.027, 1.154e-4
0.026, 1.166e-4
0.025, 1.179e-4
0.024, 1.191e-4
0.023, 1.202e-4
0.022, 1.210e-4
0.021, 1.221e-4
0.020, 1.230e-4
0.019, 1.238e-4
0.018, 1.248e-4
0.017, 1.258e-4
0.016, 1.267e-4
0.015, 1.277e-4
0.014, 1.288e-4
0.013, 1.298e-4
0.012, 1.308e-4
0.011, 1.318e-4
0.010, 1.329e-4
0.009, 1.339e-4
0.008, 1.349e-4
0.007, 1.359e-4
0.006, 1.368e-4
0.005, 1.378e-4
0.004, 1.389e-4
0.003, 1.399e-4
0.002, 1.410e-4
0.001, 1.421e-4
0.000, 1.425e-4
-0.001, 1.431e-4
-0.002, 1.442e-4
-0.003, 1.453e-4
-0.004, 1.462e-4
-0.005, 1.472e-4
-0.006, 1.481e-4
-0.007, 1.490e-4
-0.008, 1.501e-4
-0.009, 1.511e-4
-0.010, 1.519e-4
-0.011, 1.529e-4
-0.012, 1.539e-4
-0.013, 1.547e-4
-0.014, 1.556e-4
-0.015, 1.566e-4
-0.016, 1.574e-4
-0.017, 1.583e-4
-0.018, 1.593e-4
-0.019, 1.602e-4
-0.020, 1.610e-4
-0.021, 1.620e-4
-0.022, 1.630e-4
-0.023, 1.639e-4
-0.024, 1.650e-4
-0.025, 1.659e-4
-0.026, 1.669e-4
-0.027, 1.679e-4
-0.028, 1.688e-4
-0.029, 1.694e-4
-0.030, 1.702e-4
-0.031, 1.710e-4
-0.032, 1.716e-4
-0.033, 1.724e-4
-0.034, 1.731e-4
-0.035, 1.739e-4
-0.036, 1.746e-4
-0.037, 1.754e-4
-0.038, 1.761e-4
-0.039, 1.768e-4
-0.040, 1.777e-4
-0.041, 1.786e-4
-0.042, 1.792e-4
-0.043, 1.801e-4
-0.044, 1.809e-4
-0.045, 1.815e-4
-0.046, 1.822e-4
-0.047, 1.830e-4
-0.048, 1.838e-4
-0.049, 1.844e-4
-0.050, 1.851e-4
-0.051, 1.859e-4
-0.052, 1.865e-4
-0.053, 1.874e-4
-0.054, 1.881e-4
-0.055, 1.887e-4
-0.056, 1.894e-4
-0.057, 1.902e-4
-0.058, 1.910e-4
-0.059, 1.917e-4
-0.060, 1.925e-4
-0.061, 1.930e-4
-0.062, 1.936e-4
-0.063, 1.944e-4
-0.064, 1.948e-4
-0.065, 1.954e-4
-0.066, 1.960e-4
-0.067, 1.967e-4
-0.068, 1.972e-4
-0.069, 1.977e-4
-0.070, 1.984e-4
-0.071, 1.990e-4
-0.072, 1.996e-4
-0.073, 2.004e-4
-0.074, 2.008e-4
-0.075, 2.015e-4
-0.076, 2.023e-4
-0.077, 2.030e-4
-0.078, 2.037e-4
-0.079, 2.043e-4
-0.080, 2.048e-4
-0.081, 2.053e-4
-0.082, 2.059e-4
-0.083, 2.065e-4
-0.084, 2.071e-4
-0.085, 2.077e-4
-0.086, 2.082e-4
-0.087, 2.087e-4
-0.088, 2.093e-4
-0.089, 2.099e-4
-0.090, 2.104e-4
-0.091, 2.110e-4
-0.092, 2.116e-4
-0.093, 2.121e-4
-0.094, 2.127e-4
-0.095, 2.135e-4
-0.096, 2.140e-4
-0.097, 2.146e-4
-0.098, 2.153e-4
-0.099, 2.159e-4
-0.100, 2.163e-4
-0.101, 2.169e-4
-0.102, 2.176e-4
-0.103, 2.182e-4
-0.104, 2.188e-4
-0.105, 2.193e-4
-0.106, 2.195e-4
-0.107, 2.200e-4
-0.108, 2.204e-4
-0.109, 2.208e-4
-0.110, 2.212e-4
-0.111, 2.218e-4
-0.112, 2.220e-4
-0.113, 2.224e-4
-0.114, 2.231e-4
-0.115, 2.233e-4
-0.116, 2.235e-4
-0.117, 2.241e-4
-0.118, 2.245e-4
-0.119, 2.249e-4
-0.120, 2.254e-4
-0.121, 2.258e-4
-0.122, 2.262e-4
-0.123, 2.267e-4
-0.124, 2.271e-4
-0.125, 2.276e-4
-0.126, 2.281e-4
-0.127, 2.285e-4
-0.128, 2.290e-4
-0.129, 2.295e-4
-0.130, 2.299e-4
-0.131, 2.303e-4
-0.132, 2.307e-4
-0.133, 2.310e-4
-0.134, 2.314e-4
-0.135, 2.316e-4
-0.136, 2.320e-4
-0.137, 2.324e-4
-0.138, 2.327e-4
-0.139, 2.330e-4
-0.140, 2.334e-4
-0.141, 2.336e-4
-0.142, 2.339e-4
-0.143, 2.343e-4
-0.144, 2.344e-4
-0.145, 2.346e-4
-0.146, 2.351e-4
-0.147, 2.354e-4
-0.148, 2.357e-4
-0.149, 2.360e-4
-0.150, 2.364e-4
-0.151, 2.366e-4
-0.152, 2.369e-4
-0.153, 2.373e-4
-0.154, 2.374e-4
-0.155, 2.378e-4
-0.156, 2.381e-4
-0.157, 2.382e-4
-0.158, 2.385e-4
-0.159, 2.389e-4
-0.160, 2.391e-4
-0.161, 2.393e-4
-0.162, 2.397e-4
-0.163, 2.400e-4
-0.164, 2.401e-4
-0.165, 2.403e-4
-0.166, 2.406e-4
-0.167, 2.407e-4
-0.168, 2.411e-4
-0.169, 2.413e-4
-0.170, 2.414e-4
-0.171, 2.417e-4
-0.172, 2.421e-4
-0.173, 2.421e-4
-0.174, 2.424e-4
-0.175, 2.427e-4
-0.176, 2.429e-4
-0.177, 2.432e-4
-0.178, 2.435e-4
-0.179, 2.438e-4
-0.180, 2.442e-4
-0.181, 2.445e-4
-0.182, 2.446e-4
-0.183, 2.447e-4
-0.184, 2.451e-4
-0.185, 2.453e-4
-0.186, 2.454e-4
-0.187, 2.458e-4
-0.188, 2.460e-4
-0.189, 2.460e-4
-0.190, 2.463e-4
-0.191, 2.465e-4
-0.192, 2.467e-4
-0.193, 2.469e-4
-0.194, 2.473e-4
-0.195, 2.474e-4
-0.196, 2.477e-4
-0.197, 2.480e-4
-0.198, 2.482e-4
-0.199, 2.484e-4
-0.200, 2.488e-4
-0.201, 2.491e-4
-0.202, 2.493e-4
-0.203, 2.496e-4
-0.204, 2.499e-4
-0.205, 2.510e-4
-0.206, 2.515e-4
-0.207, 2.518e-4
-0.208, 2.519e-4
-0.209, 2.520e-4
-0.210, 2.524e-4
-0.211, 2.527e-4
-0.212, 2.527e-4
-0.213, 2.531e-4
-0.214, 2.534e-4
-0.215, 2.536e-4
-0.216, 2.540e-4
-0.217, 2.542e-4
-0.218, 2.542e-4
-0.219, 2.545e-4
-0.220, 2.548e-4
-0.221, 2.549e-4
-0.222, 2.553e-4
-0.223, 2.557e-4
-0.224, 2.559e-4
-0.225, 2.563e-4
-0.226, 2.566e-4
-0.227, 2.569e-4
-0.228, 2.571e-4
-0.229, 2.575e-4
-0.230, 2.579e-4
-0.231, 2.583e-4
-0.232, 2.587e-4
-0.233, 2.591e-4
-0.234, 2.591e-4
-0.235, 2.595e-4
-0.236, 2.598e-4
-0.237, 2.601e-4
-0.238, 2.606e-4
-0.239, 2.610e-4
-0.240, 2.613e-4
-0.241, 2.614e-4
-0.242, 2.618e-4
-0.243, 2.622e-4
-0.244, 2.622e-4
-0.245, 2.627e-4
-0.246, 2.632e-4
-0.247, 2.634e-4
-0.248, 2.639e-4
-0.249, 2.643e-4
-0.250, 2.645e-4
-0.251, 2.650e-4
-0.252, 2.652e-4
-0.253, 2.655e-4
-0.254, 2.658e-4
-0.255, 2.662e-4
-0.256, 2.666e-4
-0.257, 2.668e-4
-0.258, 2.672e-4
-0.259, 2.676e-4
-0.260, 2.678e-4
-0.261, 2.684e-4
-0.262, 2.687e-4
-0.263, 2.687e-4
-0.264, 2.691e-4
-0.265, 2.694e-4
-0.266, 2.697e-4
-0.267, 2.700e-4
-0.268, 2.704e-4
-0.269, 2.705e-4
-0.270, 2.710e-4
-0.271, 2.715e-4
-0.272, 2.717e-4
-0.273, 2.720e-4
-0.274, 2.724e-4
-0.275, 2.727e-4
-0.276, 2.730e-4
-0.277, 2.735e-4
-0.278, 2.739e-4
-0.279, 2.741e-4
-0.280, 2.746e-4
-0.281, 2.751e-4
-0.282, 2.756e-4
-0.283, 2.761e-4
-0.284, 2.766e-4
-0.285, 2.769e-4
-0.286, 2.773e-4
-0.287, 2.779e-4
-0.288, 2.782e-4
-0.289, 2.786e-4
-0.290, 2.789e-4
-0.291, 2.793e-4
-0.292, 2.796e-4
-0.293, 2.801e-4
-0.294, 2.805e-4
-0.295, 2.807e-4
-0.296, 2.811e-4
-0.297, 2.815e-4
-0.298, 2.819e-4
-0.299, 2.824e-4
-0.300, 2.828e-4
-0.301, 2.831e-4
-0.302, 2.835e-4
-0.303, 2.840e-4
-0.304, 2.843e-4
-0.305, 2.848e-4
-0.306, 2.854e-4
-0.307, 2.861e-4
-0.308, 2.867e-4
-0.309, 2.872e-4
-0.310, 2.876e-4
-0.311, 2.881e-4
-0.312, 2.885e-4
-0.313, 2.891e-4
-0.314, 2.895e-4
-0.315, 2.900e-4
-0.316, 2.905e-4
-0.317, 2.909e-4
-0.318, 2.913e-4
-0.319, 2.918e-4
-0.320, 2.920e-4
-0.321, 2.923e-4
-0.322, 2.927e-4
-0.323, 2.931e-4
-0.324, 2.936e-4
-0.325, 2.940e-4
-0.326, 2.946e-4
-0.327, 2.949e-4
-0.328, 2.954e-4
-0.329, 2.960e-4
-0.330, 2.964e-4
-0.331, 2.971e-4
-0.332, 2.977e-4
-0.333, 2.982e-4
-0.334, 2.988e-4
-0.335, 2.993e-4
-0.336, 2.997e-4
-0.337, 3.001e-4
-0.338, 3.008e-4
-0.339, 3.014e-4
-0.340, 3.018e-4
-0.341, 3.023e-4
-0.342, 3.028e-4
-0.343, 3.032e-4
-0.344, 3.038e-4
-0.345, 3.043e-4
-0.346, 3.046e-4
-0.347, 3.051e-4
-0.348, 3.057e-4
-0.349, 3.062e-4
-0.350, 3.068e-4
-0.351, 3.074e-4
-0.352, 3.078e-4
-0.353, 3.085e-4
-0.354, 3.091e-4
-0.355, 3.097e-4
-0.356, 3.102e-4
-0.357, 3.109e-4
-0.358, 3.116e-4
-0.359, 3.123e-4
-0.360, 3.129e-4
-0.361, 3.136e-4
-0.362, 3.141e-4
-0.363, 3.148e-4
-0.364, 3.153e-4
-0.365, 3.158e-4
-0.366, 3.163e-4
-0.367, 3.170e-4
-0.368, 3.174e-4
-0.369, 3.178e-4
-0.370, 3.183e-4
-0.371, 3.188e-4
-0.372, 3.193e-4
-0.373, 3.199e-4
-0.374, 3.205e-4
-0.375, 3.211e-4
-0.376, 3.218e-4
-0.377, 3.224e-4
-0.378, 3.229e-4
-0.379, 3.234e-4
-0.380, 3.242e-4
-0.381, 3.247e-4
-0.382, 3.254e-4
-0.383, 3.262e-4
-0.384, 3.270e-4
-0.385, 3.277e-4
-0.386, 3.283e-4
-0.387, 3.288e-4
-0.388, 3.294e-4
-0.389, 3.300e-4
-0.390, 3.306e-4
-0.391, 3.311e-4
-0.392, 3.319e-4
-0.393, 3.327e-4
-0.394, 3.330e-4
-0.395, 3.337e-4
-0.396, 3.343e-4
-0.397, 3.348e-4
-0.398, 3.354e-4
-0.399, 3.362e-4
-0.400, 3.369e-4
-0.401, 3.375e-4
-0.402, 3.382e-4
-0.403, 3.389e-4
-0.404, 3.395e-4
-0.405, 3.401e-4
-0.406, 3.408e-4
-0.407, 3.413e-4
-0.408, 3.419e-4
-0.409, 3.426e-4
-0.410, 3.425e-4
-0.411, 3.432e-4
-0.412, 3.440e-4
-0.413, 3.445e-4
-0.414, 3.451e-4
-0.415, 3.458e-4
-0.416, 3.462e-4
-0.417, 3.469e-4
-0.418, 3.477e-4
-0.419, 3.485e-4
-0.420, 3.490e-4
-0.421, 3.498e-4
-0.422, 3.504e-4
-0.423, 3.508e-4
-0.424, 3.517e-4
-0.425, 3.524e-4
-0.426, 3.530e-4
-0.427, 3.537e-4
-0.428, 3.543e-4
-0.429, 3.548e-4
-0.430, 3.555e-4
-0.431, 3.564e-4
-0.432, 3.571e-4
-0.433, 3.578e-4
-0.434, 3.584e-4
-0.435, 3.591e-4
-0.436, 3.600e-4
-0.437, 3.609e-4
-0.438, 3.616e-4
-0.439, 3.621e-4
-0.440, 3.629e-4
-0.441, 3.637e-4
-0.442, 3.641e-4
-0.443, 3.649e-4
-0.444, 3.654e-4
-0.445, 3.660e-4
-0.446, 3.666e-4
-0.447, 3.673e-4
-0.448, 3.678e-4
-0.449, 3.683e-4
-0.450, 3.690e-4
-0.451, 3.696e-4
-0.452, 3.702e-4
-0.453, 3.709e-4
-0.454, 3.717e-4
-0.455, 3.722e-4
-0.456, 3.730e-4
-0.457, 3.739e-4
-0.458, 3.744e-4
-0.459, 3.753e-4
-0.460, 3.762e-4
-0.461, 3.768e-4
-0.462, 3.776e-4
-0.463, 3.782e-4
-0.464, 3.789e-4
-0.465, 3.797e-4
-0.466, 3.804e-4
-0.467, 3.811e-4
-0.468, 3.817e-4
-0.469, 3.827e-4
-0.470, 3.834e-4
-0.471, 3.840e-4
-0.472, 3.850e-4
-0.473, 3.859e-4
-0.474, 3.864e-4
-0.475, 3.871e-4
-0.476, 3.879e-4
-0.477, 3.887e-4
-0.478, 3.895e-4
-0.479, 3.904e-4
-0.480, 3.909e-4
-0.481, 3.917e-4
-0.482, 3.925e-4
-0.483, 3.932e-4
-0.484, 3.940e-4
-0.485, 3.949e-4
-0.486, 3.956e-4
-0.487, 3.965e-4
-0.488, 3.974e-4
-0.489, 3.983e-4
-0.490, 3.991e-4
-0.491, 4.000e-4
-0.492, 4.008e-4
-0.493, 4.014e-4
-0.494, 4.022e-4
-0.495, 4.030e-4
-0.496, 4.037e-4
-0.497, 4.046e-4
-0.498, 4.054e-4
-0.499, 4.062e-4
-0.500, 4.068e-4
-0.501, 4.078e-4
-0.502, 4.088e-4
-0.503, 4.096e-4
-0.504, 4.107e-4
-0.505, 4.115e-4
-0.506, 4.122e-4
-0.507, 4.130e-4
-0.508, 4.138e-4
-0.509, 4.146e-4
-0.510, 4.154e-4
-0.511, 4.163e-4
-0.512, 4.172e-4
-0.513, 4.180e-4
-0.514, 4.189e-4
-0.515, 4.197e-4
-0.516, 4.206e-4
-0.517, 4.216e-4
-0.518, 4.224e-4
-0.519, 4.232e-4
-0.520, 4.242e-4
-0.521, 4.251e-4
-0.522, 4.258e-4
-0.523, 4.267e-4
-0.524, 4.276e-4
-0.525, 4.282e-4
-0.526, 4.289e-4
-0.527, 4.300e-4
-0.528, 4.307e-4
-0.529, 4.316e-4
-0.530, 4.327e-4
-0.531, 4.337e-4
-0.532, 4.344e-4
-0.533, 4.355e-4
-0.534, 4.365e-4
-0.535, 4.373e-4
-0.536, 4.382e-4
-0.537, 4.392e-4
-0.538, 4.401e-4
-0.539, 4.409e-4
-0.540, 4.419e-4
-0.541, 4.426e-4
-0.542, 4.436e-4
-0.543, 4.446e-4
-0.544, 4.453e-4
-0.545, 4.462e-4
-0.546, 4.472e-4
-0.547, 4.481e-4
-0.548, 4.489e-4
-0.549, 4.500e-4
-0.550, 4.509e-4
-0.551, 4.515e-4
-0.552, 4.525e-4
-0.553, 4.535e-4
-0.554, 4.543e-4
-0.555, 4.553e-4
-0.556, 4.564e-4
-0.557, 4.573e-4
-0.558, 4.582e-4
-0.559, 4.594e-4
-0.560, 4.603e-4
-0.561, 4.613e-4
-0.562, 4.621e-4
-0.563, 4.629e-4
-0.564, 4.635e-4
-0.565, 4.644e-4
-0.566, 4.653e-4
-0.567, 4.661e-4
-0.568, 4.669e-4
-0.569, 4.677e-4
-0.570, 4.686e-4
-0.571, 4.695e-4
-0.572, 4.704e-4
-0.573, 4.712e-4
-0.574, 4.724e-4
-0.575, 4.733e-4
-0.576, 4.739e-4
-0.577, 4.747e-4
-0.578, 4.758e-4
-0.579, 4.766e-4
-0.580, 4.773e-4
-0.581, 4.783e-4
-0.582, 4.792e-4
-0.583, 4.800e-4
-0.584, 4.811e-4
-0.585, 4.822e-4
-0.586, 4.830e-4
-0.587, 4.838e-4
-0.588, 4.848e-4
-0.589, 4.859e-4
-0.590, 4.870e-4
-0.591, 4.879e-4
-0.592, 4.886e-4
-0.593, 4.894e-4
-0.594, 4.903e-4
-0.595, 4.911e-4
-0.596, 4.917e-4
-0.597, 4.927e-4
-0.598, 4.936e-4
-0.599, 4.943e-4
-0.600, 4.950e-4
-0.601, 4.959e-4
-0.602, 4.966e-4
-0.603, 4.974e-4
-0.604, 4.984e-4
-0.605, 4.991e-4
-0.606, 4.999e-4
-0.607, 5.008e-4
-0.608, 5.014e-4
-0.609, 5.022e-4
-0.610, 5.032e-4
-0.611, 5.040e-4
-0.612, 5.047e-4
-0.613, 5.056e-4
-0.614, 5.068e-4
-0.615, 5.085e-4
-0.616, 5.094e-4
-0.617, 5.102e-4
-0.618, 5.107e-4
-0.619, 5.115e-4
-0.620, 5.121e-4
-0.621, 5.128e-4
-0.622, 5.134e-4
-0.623, 5.141e-4
-0.624, 5.148e-4
-0.625, 5.155e-4
-0.626, 5.164e-4
-0.627, 5.168e-4
-0.628, 5.174e-4
-0.629, 5.182e-4
-0.630, 5.190e-4
-0.631, 5.197e-4
-0.632, 5.205e-4
-0.633, 5.214e-4
-0.634, 5.220e-4
-0.635, 5.228e-4
-0.636, 5.235e-4
-0.637, 5.242e-4
-0.638, 5.248e-4
-0.639, 5.257e-4
-0.640, 5.266e-4
-0.641, 5.274e-4
-0.642, 5.281e-4
-0.643, 5.290e-4
-0.644, 5.295e-4
-0.645, 5.304e-4
-0.646, 5.312e-4
-0.647, 5.318e-4
-0.648, 5.326e-4
-0.649, 5.334e-4
-0.650, 5.338e-4
-0.651, 5.346e-4
-0.652, 5.353e-4
-0.653, 5.356e-4
-0.654, 5.363e-4
-0.655, 5.369e-4
-0.656, 5.375e-4
-0.657, 5.381e-4
-0.658, 5.388e-4
-0.659, 5.393e-4
-0.660, 5.399e-4
-0.661, 5.407e-4
-0.662, 5.414e-4
-0.663, 5.421e-4
-0.664, 5.428e-4
-0.665, 5.436e-4
-0.666, 5.443e-4
-0.667, 5.449e-4
-0.668, 5.456e-4
-0.669, 5.461e-4
-0.670, 5.467e-4
-0.671, 5.474e-4
-0.672, 5.480e-4
-0.673, 5.486e-4
-0.674, 5.492e-4
-0.675, 5.498e-4
-0.676, 5.503e-4
-0.677, 5.510e-4
-0.678, 5.516e-4
-0.679, 5.520e-4
-0.680, 5.527e-4
-0.681, 5.534e-4
-0.682, 5.538e-4
-0.683, 5.546e-4
-0.684, 5.553e-4
-0.685, 5.560e-4
-0.686, 5.566e-4
-0.687, 5.573e-4
-0.688, 5.577e-4
-0.689, 5.583e-4
-0.690, 5.591e-4
-0.691, 5.597e-4
-0.692, 5.603e-4
-0.693, 5.609e-4
-0.694, 5.615e-4
-0.695, 5.619e-4
-0.696, 5.624e-4
-0.697, 5.630e-4
-0.698, 5.635e-4
-0.699, 5.641e-4
-0.700, 5.588e-4
-0.699, 5.312e-4
-0.698, 5.007e-4
-0.697, 4.722e-4
-0.696, 4.449e-4
-0.695, 4.193e-4
-0.694, 3.951e-4
-0.693, 3.720e-4
-0.692, 3.500e-4
-0.691, 3.290e-4
-0.690, 3.093e-4
-0.689, 2.903e-4
-0.688, 2.724e-4
-0.687, 2.554e-4
-0.686, 2.391e-4
-0.685, 2.236e-4
-0.684, 2.091e-4
-0.683, 1.950e-4
-0.682, 1.813e-4
-0.681, 1.688e-4
-0.680, 1.563e-4
-0.679, 1.446e-4
-0.678, 1.336e-4
-0.677, 1.231e-4
-0.676, 1.128e-4
-0.675, 1.029e-4
-0.674, 9.365e-5
-0.673, 8.453e-5
-0.672, 7.597e-5
-0.671, 6.812e-5
-0.670, 5.994e-5
-0.669, 5.219e-5
-0.668, 4.523e-5
-0.667, 3.812e-5
-0.666, 3.139e-5
-0.665, 2.530e-5
-0.664, 1.932e-5
-0.663, 1.293e-5
-0.662, 7.349e-6
-0.661, 1.835e-6
-0.660, -3.405e-6
-0.659, -8.599e-6
-0.658, -1.339e-5
-0.657, -1.819e-5
-0.656, -2.266e-5
-0.655, -2.657e-5
-0.654, -3.080e-5
-0.653, -3.500e-5
-0.652, -3.878e-5
-0.651, -4.261e-5
-0.650, -4.638e-5
-0.649, -4.973e-5
-0.648, -5.311e-5
-0.647, -5.662e-5
-0.646, -5.978e-5
-0.645, -6.280e-5
-0.644, -6.581e-5
-0.643, -6.851e-5
-0.642, -7.123e-5
-0.641, -7.358e-5
-0.640, -7.622e-5
-0.639, -7.915e-5
-0.638, -8.179e-5
-0.637, -8.423e-5
-0.636, -8.643e-5
-0.635, -8.864e-5
-0.634, -9.100e-5
-0.633, -9.297e-5
-0.632, -9.512e-5
-0.631, -9.705e-5
-0.630, -9.879e-5
-0.629, -1.005e-4
-0.628, -1.024e-4
-0.627, -1.040e-4
-0.626, -1.058e-4
-0.625, -1.078e-4
-0.624, -1.094e-4
-0.623, -1.111e-4
-0.622, -1.126e-4
-0.621, -1.142e-4
-0.620, -1.156e-4
-0.619, -1.172e-4
-0.618, -1.188e-4
-0.617, -1.202e-4
-0.616, -1.216e-4
-0.615, -1.229e-4
-0.614, -1.247e-4
-0.613, -1.263e-4
-0.612, -1.277e-4
-0.611, -1.292e-4
-0.610, -1.307e-4
-0.609, -1.319e-4
-0.608, -1.332e-4
-0.607, -1.344e-4
-0.606, -1.356e-4
-0.605, -1.368e-4
-0.604, -1.378e-4
-0.603, -1.390e-4
-0.602, -1.402e-4
-0.601, -1.411e-4
-0.600, -1.423e-4
-0.599, -1.435e-4
-0.598, -1.446e-4
-0.597, -1.456e-4
-0.596, -1.467e-4
-0.595, -1.475e-4
-0.594, -1.485e-4
-0.593, -1.496e-4
-0.592, -1.504e-4
-0.591, -1.515e-4
-0.590, -1.526e-4
-0.589, -1.538e-4
-0.588, -1.552e-4
-0.587, -1.563e-4
-0.586, -1.572e-4
-0.585, -1.581e-4
-0.584, -1.591e-4
-0.583, -1.601e-4
-0.582, -1.609e-4
-0.581, -1.619e-4
-0.580, -1.628e-4
-0.579, -1.636e-4
-0.578, -1.648e-4
-0.577, -1.658e-4
-0.576, -1.666e-4
-0.575, -1.674e-4
-0.574, -1.684e-4
-0.573, -1.692e-4
-0.572, -1.701e-4
-0.571, -1.710e-4
-0.570, -1.718e-4
-0.569, -1.725e-4
-0.568, -1.733e-4
-0.567, -1.742e-4
-0.566, -1.749e-4
-0.565, -1.759e-4
-0.564, -1.772e-4
-0.563, -1.780e-4
-0.562, -1.791e-4
-0.561, -1.803e-4
-0.560, -1.813e-4
-0.559, -1.821e-4
-0.558, -1.831e-4
-0.557, -1.840e-4
-0.556, -1.849e-4
-0.555, -1.859e-4
-0.554, -1.868e-4
-0.553, -1.877e-4
-0.552, -1.887e-4
-0.551, -1.897e-4
-0.550, -1.905e-4
-0.549, -1.915e-4
-0.548, -1.925e-4
-0.547, -1.934e-4
-0.546, -1.944e-4
-0.545, -1.955e-4
-0.544, -1.963e-4
-0.543, -1.971e-4
-0.542, -1.981e-4
-0.541, -1.992e-4
-0.540, -2.002e-4
-0.539, -2.013e-4
-0.538, -2.023e-4
-0.537, -2.035e-4
-0.536, -2.045e-4
-0.535, -2.055e-4
-0.534, -2.063e-4
-0.533, -2.074e-4
-0.532, -2.085e-4
-0.531, -2.094e-4
-0.530, -2.103e-4
-0.529, -2.112e-4
-0.528, -2.121e-4
-0.527, -2.131e-4
-0.526, -2.142e-4
-0.525, -2.150e-4
-0.524, -2.159e-4
-0.523, -2.168e-4
-0.522, -2.179e-4
-0.521, -2.187e-4
-0.520, -2.196e-4
-0.519, -2.205e-4
-0.518, -2.212e-4
-0.517, -2.219e-4
-0.516, -2.229e-4
-0.515, -2.240e-4
-0.514, -2.251e-4
-0.513, -2.263e-4
-0.512, -2.276e-4
-0.511, -2.288e-4
-0.510, -2.299e-4
-0.509, -2.310e-4
-0.508, -2.318e-4
-0.507, -2.329e-4
-0.506, -2.338e-4
-0.505, -2.347e-4
-0.504, -2.357e-4
-0.503, -2.368e-4
-0.502, -2.378e-4
-0.501, -2.390e-4
-0.500, -2.399e-4
-0.499, -2.405e-4
-0.498, -2.415e-4
-0.497, -2.426e-4
-0.496, -2.435e-4
-0.495, -2.444e-4
-0.494, -2.453e-4
-0.493, -2.462e-4
-0.492, -2.471e-4
-0.491, -2.481e-4
-0.490, -2.492e-4
-0.489, -2.502e-4
-0.488, -2.515e-4
-0.487, -2.525e-4
-0.486, -2.536e-4
-0.485, -2.547e-4
-0.484, -2.558e-4
-0.483, -2.567e-4
-0.482, -2.576e-4
-0.481, -2.586e-4
-0.480, -2.596e-4
-0.479, -2.606e-4
-0.478, -2.616e-4
-0.477, -2.626e-4
-0.476, -2.633e-4
-0.475, -2.643e-4
-0.474, -2.652e-4
-0.473, -2.658e-4
-0.472, -2.668e-4
-0.471, -2.676e-4
-0.470, -2.683e-4
-0.469, -2.690e-4
-0.468, -2.700e-4
-0.467, -2.708e-4
-0.466, -2.720e-4
-0.465, -2.731e-4
-0.464, -2.741e-4
-0.463, -2.751e-4
-0.462, -2.762e-4
-0.461, -2.772e-4
-0.460, -2.783e-4
-0.459, -2.794e-4
-0.458, -2.803e-4
-0.457, -2.811e-4
-0.456, -2.822e-4
-0.455, -2.833e-4
-0.454, -2.841e-4
-0.453, -2.851e-4
-0.452, -2.862e-4
-0.451, -2.871e-4
-0.450, -2.880e-4
-0.449, -2.890e-4
-0.448, -2.899e-4
-0.447, -2.906e-4
-0.446, -2.915e-4
-0.445, -2.923e-4
-0.444, -2.931e-4
-0.443, -2.940e-4
-0.442, -2.948e-4
-0.441, -2.956e-4
-0.440, -2.965e-4
-0.439, -2.976e-4
-0.438, -2.983e-4
-0.437, -2.993e-4
-0.436, -3.003e-4
-0.435, -3.012e-4
-0.434, -3.022e-4
-0.433, -3.030e-4
-0.432, -3.038e-4
-0.431, -3.046e-4
-0.430, -3.055e-4
-0.429, -3.063e-4
-0.428, -3.070e-4
-0.427, -3.077e-4
-0.426, -3.088e-4
-0.425, -3.092e-4
-0.424, -3.101e-4
-0.423, -3.108e-4
-0.422, -3.113e-4
-0.421, -3.121e-4
-0.420, -3.130e-4
-0.419, -3.137e-4
-0.418, -3.143e-4
-0.417, -3.152e-4
-0.416, -3.158e-4
-0.415, -3.164e-4
-0.414, -3.171e-4
-0.413, -3.177e-4
-0.412, -3.182e-4
-0.411, -3.188e-4
-0.410, -3.194e-4
-0.409, -3.195e-4
-0.408, -3.202e-4
-0.407, -3.209e-4
-0.406, -3.214e-4
-0.405, -3.221e-4
-0.404, -3.229e-4
-0.403, -3.236e-4
-0.402, -3.242e-4
-0.401, -3.250e-4
-0.400, -3.255e-4
-0.399, -3.261e-4
-0.398, -3.268e-4
-0.397, -3.273e-4
-0.396, -3.276e-4
-0.395, -3.282e-4
-0.394, -3.288e-4
-0.393, -3.292e-4
-0.392, -3.299e-4
-0.391, -3.306e-4
-0.390, -3.310e-4
-0.389, -3.314e-4
-0.388, -3.319e-4
-0.387, -3.324e-4
-0.386, -3.328e-4
-0.385, -3.334e-4
-0.384, -3.339e-4
-0.383, -3.345e-4
-0.382, -3.350e-4
-0.381, -3.352e-4
-0.380, -3.356e-4
-0.379, -3.363e-4
-0.378, -3.367e-4
-0.377, -3.369e-4
-0.376, -3.374e-4
-0.375, -3.378e-4
-0.374, -3.381e-4
-0.373, -3.385e-4
-0.372, -3.389e-4
-0.371, -3.390e-4
-0.370, -3.392e-4
-0.369, -3.396e-4
-0.368, -3.397e-4
-0.367, -3.399e-4
-0.366, -3.404e-4
-0.365, -3.408e-4
-0.364, -3.409e-4
-0.363, -3.410e-4
-0.362, -3.413e-4
-0.361, -3.414e-4
-0.360, -3.417e-4
-0.359, -3.420e-4
-0.358, -3.421e-4
-0.357, -3.423e-4
-0.356, -3.425e-4
-0.355, -3.426e-4
-0.354, -3.429e-4
-0.353, -3.431e-4
-0.352, -3.432e-4
-0.351, -3.433e-4
-0.350, -3.436e-4
-0.349, -3.438e-4
-0.348, -3.438e-4
-0.347, -3.439e-4
-0.346, -3.440e-4
-0.345, -3.438e-4
-0.344, -3.440e-4
-0.343, -3.441e-4
-0.342, -3.442e-4
-0.341, -3.443e-4
-0.340, -3.444e-4
-0.339, -3.444e-4
-0.338, -3.444e-4
-0.337, -3.444e-4
-0.336, -3.445e-4
-0.335, -3.445e-4
-0.334, -3.445e-4
-0.333, -3.446e-4
-0.332, -3.448e-4
-0.331, -3.449e-4
-0.330, -3.450e-4
-0.329, -3.449e-4
-0.328, -3.448e-4
-0.327, -3.447e-4
-0.326, -3.445e-4
-0.325, -3.445e-4
-0.324, -3.446e-4
-0.323, -3.444e-4
-0.322, -3.443e-4
-0.321, -3.442e-4
-0.320, -3.439e-4
-0.319, -3.437e-4
-0.318, -3.438e-4
-0.317, -3.437e-4
-0.316, -3.433e-4
-0.315, -3.432e-4
-0.314, -3.430e-4
-0.313, -3.428e-4
-0.312, -3.427e-4
-0.311, -3.426e-4
-0.310, -3.423e-4
-0.309, -3.421e-4
-0.308, -3.421e-4
-0.307, -3.420e-4
-0.306, -3.420e-4
-0.305, -3.418e-4
-0.304, -3.415e-4
-0.303, -3.412e-4
-0.302, -3.411e-4
-0.301, -3.407e-4
-0.300, -3.403e-4
-0.299, -3.402e-4
-0.298, -3.401e-4
-0.297, -3.396e-4
-0.296, -3.392e-4
-0.295, -3.391e-4
-0.294, -3.384e-4
-0.293, -3.381e-4
-0.292, -3.378e-4
-0.291, -3.375e-4
-0.290, -3.372e-4
-0.289, -3.369e-4
-0.288, -3.364e-4
-0.287, -3.360e-4
-0.286, -3.356e-4
-0.285, -3.353e-4
-0.284, -3.350e-4
-0.283, -3.347e-4
-0.282, -3.344e-4
-0.281, -3.342e-4
-0.280, -3.339e-4
-0.279, -3.335e-4
-0.278, -3.329e-4
-0.277, -3.326e-4
-0.276, -3.323e-4
-0.275, -3.317e-4
-0.274, -3.313e-4
-0.273, -3.310e-4
-0.272, -3.306e-4
-0.271, -3.302e-4
-0.270, -3.299e-4
-0.269, -3.293e-4
-0.268, -3.288e-4
-0.267, -3.284e-4
-0.266, -3.281e-4
-0.265, -3.276e-4
-0.264, -3.273e-4
-0.263, -3.271e-4
-0.262, -3.266e-4
-0.261, -3.261e-4
-0.260, -3.257e-4
-0.259, -3.250e-4
-0.258, -3.247e-4
-0.257, -3.243e-4
-0.256, -3.239e-4
-0.255, -3.234e-4
-0.254, -3.230e-4
-0.253, -3.226e-4
-0.252, -3.220e-4
-0.251, -3.216e-4
-0.250, -3.213e-4
-0.249, -3.207e-4
-0.248, -3.203e-4
-0.247, -3.200e-4
-0.246, -3.195e-4
-0.245, -3.193e-4
-0.244, -3.190e-4
-0.243, -3.184e-4
-0.242, -3.181e-4
-0.241, -3.178e-4
-0.240, -3.175e-4
-0.239, -3.170e-4
-0.238, -3.167e-4
-0.237, -3.163e-4
-0.236, -3.159e-4
-0.235, -3.156e-4
-0.234, -3.152e-4
-0.233, -3.147e-4
-0.232, -3.144e-4
-0.231, -3.141e-4
-0.230, -3.138e-4
-0.229, -3.135e-4
-0.228, -3.131e-4
-0.227, -3.125e-4
-0.226, -3.122e-4
-0.225, -3.119e-4
-0.224, -3.115e-4
-0.223, -3.110e-4
-0.222, -3.107e-4
-0.221, -3.103e-4
-0.220, -3.098e-4
-0.219, -3.094e-4
-0.218, -3.090e-4
-0.217, -3.082e-4
-0.216, -3.079e-4
-0.215, -3.076e-4
-0.214, -3.073e-4
-0.213, -3.068e-4
-0.212, -3.066e-4
-0.211, -3.061e-4
-0.210, -3.058e-4
-0.209, -3.054e-4
-0.208, -3.049e-4
-0.207, -3.046e-4
-0.206, -3.043e-4
-0.205, -3.043e-4
-0.204, -3.046e-4
-0.203, -3.042e-4
-0.202, -3.038e-4
-0.201, -3.033e-4
-0.200, -3.030e-4
-0.199, -3.026e-4
-0.198, -3.021e-4
-0.197, -3.017e-4
-0.196, -3.014e-4
-0.195, -3.009e-4
-0.194, -3.006e-4
-0.193, -3.002e-4
-0.192, -2.996e-4
-0.191, -2.991e-4
-0.190, -2.988e-4
-0.189, -2.984e-4
-0.188, -2.980e-4
-0.187, -2.978e-4
-0.186, -2.973e-4
-0.185, -2.970e-4
-0.184, -2.966e-4
-0.183, -2.963e-4
-0.182, -2.959e-4
-0.181, -2.955e-4
-0.180, -2.952e-4
-0.179, -2.951e-4
-0.178, -2.949e-4
-0.177, -2.945e-4
-0.176, -2.941e-4
-0.175, -2.938e-4
-0.174, -2.935e-4
-0.173, -2.931e-4
-0.172, -2.927e-4
-0.171, -2.924e-4
-0.170, -2.921e-4
-0.169, -2.917e-4
-0.168, -2.914e-4
-0.167, -2.911e-4
-0.166, -2.905e-4
-0.165, -2.902e-4
-0.164, -2.900e-4
-0.163, -2.896e-4
-0.162, -2.893e-4
-0.161, -2.891e-4
-0.160, -2.887e-4
-0.159, -2.882e-4
-0.158, -2.881e-4
-0.157, -2.878e-4
-0.156, -2.874e-4
-0.155, -2.872e-4
-0.154, -2.869e-4
-0.153, -2.865e-4
-0.152, -2.862e-4
-0.151, -2.859e-4
-0.150, -2.853e-4
-0.149, -2.851e-4
-0.148, -2.848e-4
-0.147, -2.845e-4
-0.146, -2.841e-4
-0.145, -2.837e-4
-0.144, -2.834e-4
-0.143, -2.831e-4
-0.142, -2.828e-4
-0.141, -2.824e-4
-0.140, -2.819e-4
-0.139, -2.816e-4
-0.138, -2.812e-4
-0.137, -2.807e-4
-0.136, -2.805e-4
-0.135, -2.802e-4
-0.134, -2.796e-4
-0.133, -2.790e-4
-0.132, -2.789e-4
-0.131, -2.789e-4
-0.130, -2.785e-4
-0.129, -2.783e-4
-0.128, -2.779e-4
-0.127, -2.777e-4
-0.126, -2.773e-4
-0.125, -2.767e-4
-0.124, -2.760e-4
-0.123, -2.756e-4
-0.122, -2.751e-4
-0.121, -2.746e-4
-0.120, -2.744e-4
-0.119, -2.739e-4
-0.118, -2.734e-4
-0.117, -2.731e-4
-0.116, -2.728e-4
-0.115, -2.721e-4
-0.114, -2.717e-4
-0.113, -2.716e-4
-0.112, -2.714e-4
-0.111, -2.711e-4
-0.110, -2.710e-4
-0.109, -2.706e-4
-0.108, -2.704e-4
-0.107, -2.702e-4
-0.106, -2.700e-4
-0.105, -2.698e-4
-0.104, -2.696e-4
-0.103, -2.694e-4
-0.102, -2.694e-4
-0.101, -2.692e-4
-0.100, -2.690e-4
-0.099, -2.687e-4
-0.098, -2.685e-4
-0.097, -2.682e-4
-0.096, -2.679e-4
-0.095, -2.675e-4
-0.094, -2.672e-4
-0.093, -2.670e-4
-0.092, -2.668e-4
-0.091, -2.665e-4
-0.090, -2.663e-4
-0.089, -2.657e-4
-0.088, -2.655e-4
-0.087, -2.653e-4
-0.086, -2.647e-4
-0.085, -2.645e-4
-0.084, -2.643e-4
-0.083, -2.640e-4
-0.082, -2.636e-4
-0.081, -2.633e-4
-0.080, -2.628e-4
-0.079, -2.625e-4
-0.078, -2.623e-4
-0.077, -2.620e-4
-0.076, -2.618e-4
-0.075, -2.615e-4
-0.074, -2.611e-4
-0.073, -2.605e-4
-0.072, -2.602e-4
-0.071, -2.598e-4
-0.070, -2.593e-4
-0.069, -2.590e-4
-0.068, -2.586e-4
-0.067, -2.581e-4
-0.066, -2.578e-4
-0.065, -2.575e-4
-0.064, -2.570e-4
-0.063, -2.567e-4
-0.062, -2.564e-4
-0.061, -2.559e-4
-0.060, -2.554e-4
-0.059, -2.549e-4
-0.058, -2.546e-4
-0.057, -2.541e-4
-0.056, -2.537e-4
-0.055, -2.533e-4
-0.054, -2.529e-4
-0.053, -2.525e-4
-0.052, -2.521e-4
-0.051, -2.516e-4
-0.050, -2.513e-4
-0.049, -2.510e-4
-0.048, -2.504e-4
-0.047, -2.498e-4
-0.046, -2.493e-4
-0.045, -2.488e-4
-0.044, -2.483e-4
-0.043, -2.479e-4
-0.042, -2.475e-4
-0.041, -2.468e-4
-0.040, -2.464e-4
-0.039, -2.460e-4
-0.038, -2.453e-4
-0.037, -2.449e-4
-0.036, -2.446e-4
-0.035, -2.441e-4
-0.034, -2.436e-4
-0.033, -2.432e-4
-0.032, -2.427e-4
-0.031, -2.422e-4
-0.030, -2.418e-4
-0.029, -2.412e-4
-0.028, -2.407e-4
-0.027, -2.401e-4
-0.026, -2.396e-4
-0.025, -2.392e-4
-0.024, -2.386e-4
-0.023, -2.381e-4
-0.022, -2.374e-4
-0.021, -2.369e-4
-0.020, -2.364e-4
-0.019, -2.356e-4
-0.018, -2.350e-4
-0.017, -2.344e-4
-0.016, -2.338e-4
-0.015, -2.332e-4
-0.014, -2.326e-4
-0.013, -2.319e-4
-0.012, -2.312e-4
-0.011, -2.306e-4
-0.010, -2.301e-4
-0.009, -2.293e-4
-0.008, -2.287e-4
-0.007, -2.281e-4
-0.006, -2.271e-4
-0.005, -2.264e-4
-0.004, -2.257e-4
-0.003, -2.248e-4
-0.002, -2.242e-4
-0.001, -2.235e-4
-0.000, -2.221e-4
0.001, -2.210e-4
0.002, -2.205e-4
0.003, -2.198e-4
0.004, -2.194e-4
0.005, -2.189e-4
0.006, -2.183e-4
0.007, -2.176e-4
0.008, -2.170e-4
0.009, -2.164e-4
0.010, -2.156e-4
0.011, -2.149e-4
0.012, -2.142e-4
0.013, -2.132e-4
0.014, -2.126e-4
0.015, -2.119e-4
0.016, -2.111e-4
0.017, -2.102e-4
0.018, -2.095e-4
0.019, -2.087e-4
0.020, -2.079e-4
0.021, -2.071e-4
0.022, -2.063e-4
0.023, -2.055e-4
0.024, -2.048e-4
0.025, -2.039e-4
0.026, -2.033e-4
0.027, -2.024e-4
0.028, -2.015e-4
0.029, -2.005e-4
0.030, -1.995e-4
0.031, -1.987e-4
0.032, -1.977e-4
0.033, -1.968e-4
0.034, -1.959e-4
0.035, -1.950e-4
0.036, -1.942e-4
0.037, -1.933e-4
0.038, -1.924e-4
0.039, -1.912e-4
0.040, -1.902e-4
0.041, -1.892e-4
0.042, -1.882e-4
0.043, -1.873e-4
0.044, -1.864e-4
0.045, -1.854e-4
0.046, -1.844e-4
0.047, -1.835e-4
0.048, -1.825e-4
0.049, -1.816e-4
0.050, -1.806e-4
0.051, -1.795e-4
0.052, -1.784e-4
0.053, -1.773e-4
0.054, -1.762e-4
0.055, -1.751e-4
0.056, -1.741e-4
0.057, -1.732e-4
0.058, -1.723e-4
0.059, -1.714e-4
0.060, -1.705e-4
0.061, -1.696e-4
0.062, -1.686e-4
0.063, -1.675e-4
0.064, -1.663e-4
0.065, -1.651e-4
0.066, -1.640e-4
0.067, -1.630e-4
0.068, -1.619e-4
0.069, -1.609e-4
0.070, -1.598e-4
0.071, -1.587e-4
0.072, -1.575e-4
0.073, -1.566e-4
0.074, -1.554e-4
0.075, -1.542e-4
0.076, -1.530e-4
0.077, -1.518e-4
0.078, -1.507e-4
0.079, -1.497e-4
0.080, -1.486e-4
0.081, -1.476e-4
0.082, -1.465e-4
0.083, -1.455e-4
0.084, -1.443e-4
0.085, -1.432e-4
0.086, -1.421e-4
0.087, -1.410e-4
0.088, -1.398e-4
0.089, -1.387e-4
0.090, -1.374e-4
0.091, -1.363e-4
0.092, -1.353e-4
0.093, -1.342e-4
0.094, -1.330e-4
0.095, -1.318e-4
0.096, -1.305e-4
0.097, -1.293e-4
0.098, -1.280e-4
0.099, -1.268e-4
0.100, -1.255e-4
0.101, -1.245e-4
0.102, -1.236e-4
0.103, -1.227e-4
0.104, -1.218e-4
0.105, -1.208e-4
0.106, -1.198e-4
0.107, -1.187e-4
0.108, -1.175e-4
0.109, -1.163e-4
0.110, -1.152e-4
0.111, -1.141e-4
0.112, -1.130e-4
0.113, -1.120e-4
0.114, -1.109e-4
0.115, -1.098e-4
0.116, -1.087e-4
0.117, -1.077e-4
0.118, -1.067e-4
0.119, -1.056e-4
0.120, -1.045e-4
0.121, -1.034e-4
0.122, -1.022e-4
0.123, -1.012e-4
0.124, -1.003e-4
0.125, -9.934e-5
0.126, -9.837e-5
0.127, -9.743e-5
0.128, -9.650e-5
0.129, -9.559e-5
0.130, -9.469e-5
0.131, -9.381e-5
0.132, -9.277e-5
0.133, -9.184e-5
0.134, -9.081e-5
0.135, -8.984e-5
0.136, -8.888e-5
0.137, -8.798e-5
0.138, -8.699e-5
0.139, -8.624e-5
0.140, -8.528e-5
0.141, -8.440e-5
0.142, -8.346e-5
0.143, -8.264e-5
0.144, -8.173e-5
0.145, -8.078e-5
0.146, -7.981e-5
0.147, -7.884e-5
0.148, -7.793e-5
0.149, -7.713e-5
0.150, -7.636e-5
0.151, -7.558e-5
0.152, -7.480e-5
0.153, -7.409e-5
0.154, -7.342e-5
0.155, -7.276e-5
0.156, -7.205e-5
0.157, -7.130e-5
0.158, -7.073e-5
0.159, -7.010e-5
0.160, -6.937e-5
0.161, -6.871e-5
0.162, -6.798e-5
0.163, -6.726e-5
0.164, -6.655e-5
0.165, -6.595e-5
0.166, -6.513e-5
0.167, -6.454e-5
0.168, -6.388e-5
0.169, -6.317e-5
0.170, -6.254e-5
0.171, -6.204e-5
0.172, -6.137e-5
0.173, -6.082e-5
0.174, -6.019e-5
0.175, -5.964e-5
0.176, -5.900e-5
0.177, -5.848e-5
0.178, -5.792e-5
0.179, -5.732e-5
0.180, -5.676e-5
0.181, -5.623e-5
0.182, -5.563e-5
0.183, -5.514e-5
0.184, -5.462e-5
0.185, -5.404e-5
0.186, -5.343e-5
0.187, -5.294e-5
0.188, -5.241e-5
0.189, -5.192e-5
0.190, -5.139e-5
0.191, -5.101e-5
0.192, -5.055e-5
0.193, -5.013e-5
0.194, -4.966e-5
0.195, -4.923e-5
0.196, -4.879e-5
0.197, -4.847e-5
0.198, -4.807e-5
0.199, -4.764e-5
0.200, -4.722e-5
0.201, -4.687e-5
0.202, -4.648e-5
0.203, -4.619e-5
0.204, -4.583e-5
0.205, -4.541e-5
0.206, -4.509e-5
0.207, -4.475e-5
0.208, -4.432e-5
0.209, -4.399e-5
0.210, -4.362e-5
0.211, -4.332e-5
0.212, -4.295e-5
0.213, -4.261e-5
0.214, -4.220e-5
0.215, -4.191e-5
0.216, -4.150e-5
0.217, -4.125e-5
0.218, -4.089e-5
0.219, -4.057e-5
0.220, -4.021e-5
0.221, -3.996e-5
0.222, -3.966e-5
0.223, -3.942e-5
0.224, -3.909e-5
0.225, -3.886e-5
0.226, -3.860e-5
0.227, -3.824e-5
0.228, -3.792e-5
0.229, -3.776e-5
0.230, -3.746e-5
0.231, -3.723e-5
0.232, -3.697e-5
0.233, -3.674e-5
0.234, -3.650e-5
0.235, -3.630e-5
0.236, -3.603e-5
0.237, -3.583e-5
0.238, -3.558e-5
0.239, -3.532e-5
0.240, -3.513e-5
0.241, -3.489e-5
0.242, -3.470e-5
0.243, -3.449e-5
0.244, -3.428e-5
0.245, -3.408e-5
0.246, -3.379e-5
0.247, -3.361e-5
0.248, -3.333e-5
0.249, -3.322e-5
0.250, -3.294e-5
0.251, -3.282e-5
0.252, -3.251e-5
0.253, -3.226e-5
0.254, -3.211e-5
0.255, -3.198e-5
0.256, -3.175e-5
0.257, -3.164e-5
0.258, -3.136e-5
0.259, -3.116e-5
0.260, -3.092e-5
0.261, -3.081e-5
0.262, -3.068e-5
0.263, -3.050e-5
0.264, -3.022e-5
0.265, -3.009e-5
0.266, -2.997e-5
0.267, -2.972e-5
0.268, -2.960e-5
0.269, -2.945e-5
0.270, -2.925e-5
0.271, -2.915e-5
0.272, -2.889e-5
0.273, -2.880e-5
0.274, -2.862e-5
0.275, -2.852e-5
0.276, -2.833e-5
0.277, -2.820e-5
0.278, -2.804e-5
0.279, -2.789e-5
0.280, -2.774e-5
0.281, -2.770e-5
0.282, -2.757e-5
0.283, -2.748e-5
0.284, -2.732e-5
0.285, -2.723e-5
0.286, -2.705e-5
0.287, -2.702e-5
0.288, -2.687e-5
0.289, -2.674e-5
0.290, -2.659e-5
0.291, -2.648e-5
0.292, -2.637e-5
0.293, -2.637e-5
0.294, -2.623e-5
0.295, -2.616e-5
0.296, -2.602e-5
0.297, -2.588e-5
0.298, -2.575e-5
0.299, -2.572e-5
0.300, -2.562e-5
0.301, -2.555e-5
0.302, -2.540e-5
0.303, -2.534e-5
0.304, -2.526e-5
0.305, -2.518e-5
0.306, -2.510e-5
0.307, -2.503e-5
0.308, -2.493e-5
0.309, -2.488e-5
0.310, -2.474e-5
0.311, -2.467e-5
0.312, -2.464e-5
0.313, -2.459e-5
0.314, -2.449e-5
0.315, -2.441e-5
0.316, -2.429e-5
0.317, -2.419e-5
0.318, -2.415e-5
0.319, -2.411e-5
0.320, -2.397e-5
0.321, -2.394e-5
0.322, -2.382e-5
0.323, -2.377e-5
0.324, -2.373e-5
0.325, -2.373e-5
0.326, -2.355e-5
0.327, -2.348e-5
0.328, -2.348e-5
0.329, -2.337e-5
0.330, -2.327e-5
0.331, -2.326e-5
0.332, -2.316e-5
0.333, -2.314e-5
0.334, -2.303e-5
0.335, -2.297e-5
0.336, -2.291e-5
0.337, -2.282e-5
0.338, -2.278e-5
0.339, -2.272e-5
0.340, -2.264e-5
0.341, -2.257e-5
0.342, -2.258e-5
0.343, -2.245e-5
0.344, -2.234e-5
0.345, -2.231e-5
0.346, -2.227e-5
0.347, -2.227e-5
0.348, -2.212e-5
0.349, -2.213e-5
0.350, -2.202e-5
0.351, -2.195e-5
0.352, -2.196e-5
0.353, -2.191e-5
0.354, -2.184e-5
0.355, -2.173e-5
0.356, -2.172e-5
0.357, -2.166e-5
0.358, -2.161e-5
0.359, -2.163e-5
0.360, -2.152e-5
0.361, -2.146e-5
0.362, -2.139e-5
0.363, -2.140e-5
0.364, -2.134e-5
0.365, -2.119e-5
0.366, -2.119e-5
0.367, -2.117e-5
0.368, -2.112e-5
0.369, -2.108e-5
0.370, -2.106e-5
0.371, -2.100e-5
0.372, -2.088e-5
0.373, -2.088e-5
0.374, -2.082e-5
0.375, -2.084e-5
0.376, -2.073e-5
0.377, -2.067e-5
0.378, -2.060e-5
0.379, -2.057e-5
0.380, -2.056e-5
0.381, -2.052e-5
0.382, -2.042e-5
0.383, -2.038e-5
0.384, -2.028e-5
0.385, -2.029e-5
0.386, -2.016e-5
0.387, -2.019e-5
0.388, -2.013e-5
0.389, -2.017e-5
0.390, -2.005e-5
0.391, -2.006e-5
0.392, -2.004e-5
0.393, -1.995e-5
0.394, -1.991e-5
0.395, -1.986e-5
0.396, -1.988e-5
0.397, -1.981e-5
0.398, -1.970e-5
0.399, -1.973e-5
0.400, -1.967e-5
0.401, -1.969e-5
0.402, -1.963e-5
0.403, -1.955e-5
0.404, -1.950e-5
0.405, -1.943e-5
0.406, -1.946e-5
0.407, -1.938e-5
0.408, -1.939e-5
0.409, -1.934e-5
0.410, -1.925e-5
0.411, -1.929e-5
0.412, -1.923e-5
0.413, -1.921e-5
0.414, -1.920e-5
0.415, -1.918e-5
0.416, -1.910e-5
0.417, -1.904e-5
0.418, -1.904e-5
0.419, -1.904e-5
0.420, -1.894e-5
0.421, -1.898e-5
0.422, -1.895e-5
0.423, -1.892e-5
0.424, -1.885e-5
0.425, -1.884e-5
0.426, -1.874e-5
0.427, -1.874e-5
0.428, -1.863e-5
0.429, -1.864e-5
0.430, -1.860e-5
0.431, -1.860e-5
0.432, -1.852e-5
0.433, -1.852e-5
0.434, -1.853e-5
0.435, -1.855e-5
0.436, -1.843e-5
0.437, -1.840e-5
0.438, -1.833e-5
0.439, -1.840e-5
0.440, -1.842e-5
0.441, -1.824e-5
0.442, -1.824e-5
0.443, -1.823e-5
0.444, -1.821e-5
0.445, -1.824e-5
0.446, -1.812e-5
0.447, -1.815e-5
0.448, -1.803e-5
0.449, -1.801e-5
0.450, -1.803e-5
0.451, -1.803e-5
0.452, -1.795e-5
0.453, -1.790e-5
0.454, -1.783e-5
0.455, -1.791e-5
0.456, -1.783e-5
0.457, -1.789e-5
0.458, -1.780e-5
0.459, -1.778e-5
0.460, -1.774e-5
0.461, -1.774e-5
0.462, -1.771e-5
0.463, -1.764e-5
0.464, -1.762e-5
0.465, -1.763e-5
0.466, -1.764e-5
0.467, -1.763e-5
0.468, -1.756e-5
0.469, -1.749e-5
0.470, -1.749e-5
0.471, -1.756e-5
0.472, -1.751e-5
0.473, -1.749e-5
0.474, -1.738e-5
0.475, -1.735e-5
0.476, -1.740e-5
0.477, -1.731e-5
0.478, -1.726e-5
0.479, -1.727e-5
0.480, -1.721e-5
0.481, -1.722e-5
0.482, -1.728e-5
0.483, -1.717e-5
0.484, -1.713e-5
0.485, -1.714e-5
0.486, -1.710e-5
0.487, -1.705e-5
0.488, -1.703e-5
0.489, -1.702e-5
0.490, -1.691e-5
0.491, -1.693e-5
0.492, -1.693e-5
0.493, -1.689e-5
0.494, -1.689e-5
0.495, -1.689e-5
0.496, -1.683e-5
0.497, -1.688e-5
0.498, -1.685e-5
0.499, -1.676e-5
