# Supplementary material for: Data on characterization and electrochemical analysis of zinc oxide and tungsten trioxide as counter electrodes for electrochromic devices
Source: Data Brief. 2020 Jun 20;31:105891. doi: 10.1016/j.dib.2020.105891 (PMC7326711; doi:10.1016/j.dib.2020.105891)
Supplement: Supplementary file 1 [file mmc1.zip › Raw data/Figure 5/CV of WO3-TPA/Cycle 2/Scan_rate_0.06.txt]

June 16, 2018   22:36:08
Cyclic Voltammetry
File: c:\users\Data Source:  Experiment
Instrument Model:  CHI660D
Header: 
Note: 

Init E (V) = 0.5
High E (V) = 0.5
Low E (V) = -0.7
Init P/N = N
Scan Rate (V/s) = 0.06
Segment = 4
Sample Interval (V) = 0.001
Quiet Time (sec) = 0
Sensitivity (A/V) = 0.01

Segment 1:

Segment 2:

Segment 3:

Segment 4:

Potential/V, Current/A

0.500, -4.621e-5
0.499, -4.528e-5
0.498, -4.446e-5
0.497, -4.375e-5
0.496, -4.295e-5
0.495, -4.230e-5
0.494, -4.160e-5
0.493, -4.092e-5
0.492, -4.026e-5
0.491, -3.959e-5
0.490, -3.905e-5
0.489, -3.848e-5
0.488, -3.789e-5
0.487, -3.741e-5
0.486, -3.692e-5
0.485, -3.646e-5
0.484, -3.607e-5
0.483, -3.550e-5
0.482, -3.516e-5
0.481, -3.468e-5
0.480, -3.424e-5
0.479, -3.379e-5
0.478, -3.339e-5
0.477, -3.298e-5
0.476, -3.262e-5
0.475, -3.221e-5
0.474, -3.185e-5
0.473, -3.154e-5
0.472, -3.114e-5
0.471, -3.071e-5
0.470, -3.039e-5
0.469, -3.008e-5
0.468, -2.975e-5
0.467, -2.946e-5
0.466, -2.912e-5
0.465, -2.882e-5
0.464, -2.852e-5
0.463, -2.834e-5
0.462, -2.798e-5
0.461, -2.775e-5
0.460, -2.744e-5
0.459, -2.723e-5
0.458, -2.702e-5
0.457, -2.685e-5
0.456, -2.661e-5
0.455, -2.640e-5
0.454, -2.623e-5
0.453, -2.598e-5
0.452, -2.578e-5
0.451, -2.565e-5
0.450, -2.541e-5
0.449, -2.525e-5
0.448, -2.512e-5
0.447, -2.494e-5
0.446, -2.480e-5
0.445, -2.470e-5
0.444, -2.444e-5
0.443, -2.432e-5
0.442, -2.425e-5
0.441, -2.410e-5
0.440, -2.385e-5
0.439, -2.370e-5
0.438, -2.363e-5
0.437, -2.344e-5
0.436, -2.336e-5
0.435, -2.321e-5
0.434, -2.300e-5
0.433, -2.294e-5
0.432, -2.282e-5
0.431, -2.265e-5
0.430, -2.251e-5
0.429, -2.241e-5
0.428, -2.228e-5
0.427, -2.213e-5
0.426, -2.200e-5
0.425, -2.187e-5
0.424, -2.176e-5
0.423, -2.173e-5
0.422, -2.159e-5
0.421, -2.151e-5
0.420, -2.128e-5
0.419, -2.122e-5
0.418, -2.108e-5
0.417, -2.101e-5
0.416, -2.091e-5
0.415, -2.082e-5
0.414, -2.069e-5
0.413, -2.060e-5
0.412, -2.043e-5
0.411, -2.041e-5
0.410, -2.027e-5
0.409, -2.012e-5
0.408, -2.006e-5
0.407, -1.998e-5
0.406, -1.980e-5
0.405, -1.971e-5
0.404, -1.960e-5
0.403, -1.956e-5
0.402, -1.955e-5
0.401, -1.939e-5
0.400, -1.926e-5
0.399, -1.915e-5
0.398, -1.906e-5
0.397, -1.900e-5
0.396, -1.896e-5
0.395, -1.881e-5
0.394, -1.876e-5
0.393, -1.863e-5
0.392, -1.853e-5
0.391, -1.853e-5
0.390, -1.845e-5
0.389, -1.833e-5
0.388, -1.817e-5
0.387, -1.817e-5
0.386, -1.816e-5
0.385, -1.795e-5
0.384, -1.796e-5
0.383, -1.790e-5
0.382, -1.783e-5
0.381, -1.775e-5
0.380, -1.768e-5
0.379, -1.757e-5
0.378, -1.760e-5
0.377, -1.744e-5
0.376, -1.747e-5
0.375, -1.729e-5
0.374, -1.733e-5
0.373, -1.722e-5
0.372, -1.709e-5
0.371, -1.708e-5
0.370, -1.696e-5
0.369, -1.689e-5
0.368, -1.695e-5
0.367, -1.681e-5
0.366, -1.666e-5
0.365, -1.672e-5
0.364, -1.661e-5
0.363, -1.655e-5
0.362, -1.652e-5
0.361, -1.639e-5
0.360, -1.638e-5
0.359, -1.628e-5
0.358, -1.624e-5
0.357, -1.619e-5
0.356, -1.611e-5
0.355, -1.607e-5
0.354, -1.600e-5
0.353, -1.597e-5
0.352, -1.593e-5
0.351, -1.584e-5
0.350, -1.579e-5
0.349, -1.576e-5
0.348, -1.572e-5
0.347, -1.565e-5
0.346, -1.565e-5
0.345, -1.560e-5
0.344, -1.552e-5
0.343, -1.547e-5
0.342, -1.540e-5
0.341, -1.535e-5
0.340, -1.531e-5
0.339, -1.533e-5
0.338, -1.523e-5
0.337, -1.516e-5
0.336, -1.510e-5
0.335, -1.510e-5
0.334, -1.502e-5
0.333, -1.504e-5
0.332, -1.497e-5
0.331, -1.491e-5
0.330, -1.491e-5
0.329, -1.487e-5
0.328, -1.488e-5
0.327, -1.477e-5
0.326, -1.476e-5
0.325, -1.472e-5
0.324, -1.471e-5
0.323, -1.460e-5
0.322, -1.464e-5
0.321, -1.454e-5
0.320, -1.451e-5
0.319, -1.447e-5
0.318, -1.441e-5
0.317, -1.438e-5
0.316, -1.426e-5
0.315, -1.423e-5
0.314, -1.424e-5
0.313, -1.419e-5
0.312, -1.423e-5
0.311, -1.416e-5
0.310, -1.412e-5
0.309, -1.413e-5
0.308, -1.405e-5
0.307, -1.393e-5
0.306, -1.399e-5
0.305, -1.397e-5
0.304, -1.389e-5
0.303, -1.392e-5
0.302, -1.387e-5
0.301, -1.385e-5
0.300, -1.375e-5
0.299, -1.371e-5
0.298, -1.369e-5
0.297, -1.367e-5
0.296, -1.355e-5
0.295, -1.363e-5
0.294, -1.356e-5
0.293, -1.354e-5
0.292, -1.356e-5
0.291, -1.353e-5
0.290, -1.337e-5
0.289, -1.340e-5
0.288, -1.333e-5
0.287, -1.337e-5
0.286, -1.333e-5
0.285, -1.326e-5
0.284, -1.326e-5
0.283, -1.324e-5
0.282, -1.313e-5
0.281, -1.317e-5
0.280, -1.312e-5
0.279, -1.313e-5
0.278, -1.307e-5
0.277, -1.310e-5
0.276, -1.306e-5
0.275, -1.299e-5
0.274, -1.299e-5
0.273, -1.296e-5
0.272, -1.287e-5
0.271, -1.294e-5
0.270, -1.294e-5
0.269, -1.290e-5
0.268, -1.280e-5
0.267, -1.277e-5
0.266, -1.276e-5
0.265, -1.272e-5
0.264, -1.265e-5
0.263, -1.266e-5
0.262, -1.267e-5
0.261, -1.257e-5
0.260, -1.256e-5
0.259, -1.256e-5
0.258, -1.249e-5
0.257, -1.247e-5
0.256, -1.244e-5
0.255, -1.242e-5
0.254, -1.240e-5
0.253, -1.230e-5
0.252, -1.236e-5
0.251, -1.229e-5
0.250, -1.228e-5
0.249, -1.222e-5
0.248, -1.216e-5
0.247, -1.217e-5
0.246, -1.208e-5
0.245, -1.210e-5
0.244, -1.206e-5
0.243, -1.201e-5
0.242, -1.201e-5
0.241, -1.197e-5
0.240, -1.192e-5
0.239, -1.194e-5
0.238, -1.181e-5
0.237, -1.181e-5
0.236, -1.171e-5
0.235, -1.179e-5
0.234, -1.176e-5
0.233, -1.170e-5
0.232, -1.164e-5
0.231, -1.161e-5
0.230, -1.154e-5
0.229, -1.156e-5
0.228, -1.143e-5
0.227, -1.147e-5
0.226, -1.135e-5
0.225, -1.130e-5
0.224, -1.136e-5
0.223, -1.126e-5
0.222, -1.126e-5
0.221, -1.124e-5
0.220, -1.119e-5
0.219, -1.103e-5
0.218, -1.110e-5
0.217, -1.101e-5
0.216, -1.097e-5
0.215, -1.099e-5
0.214, -1.096e-5
0.213, -1.088e-5
0.212, -1.083e-5
0.211, -1.079e-5
0.210, -1.071e-5
0.209, -1.062e-5
0.208, -1.056e-5
0.207, -1.056e-5
0.206, -1.044e-5
0.205, -1.029e-5
0.204, -1.024e-5
0.203, -1.026e-5
0.202, -1.026e-5
0.201, -1.011e-5
0.200, -1.008e-5
0.199, -9.978e-6
0.198, -9.920e-6
0.197, -9.826e-6
0.196, -9.685e-6
0.195, -9.674e-6
0.194, -9.615e-6
0.193, -9.428e-6
0.192, -9.404e-6
0.191, -9.264e-6
0.190, -9.181e-6
0.189, -9.135e-6
0.188, -9.017e-6
0.187, -8.877e-6
0.186, -8.842e-6
0.185, -8.689e-6
0.184, -8.607e-6
0.183, -8.537e-6
0.182, -8.326e-6
0.181, -8.209e-6
0.180, -8.092e-6
0.179, -7.998e-6
0.178, -7.834e-6
0.177, -7.740e-6
0.176, -7.588e-6
0.175, -7.424e-6
0.174, -7.271e-6
0.173, -7.002e-6
0.172, -6.861e-6
0.171, -6.732e-6
0.170, -6.474e-6
0.169, -6.357e-6
0.168, -6.170e-6
0.167, -5.994e-6
0.166, -5.783e-6
0.165, -5.537e-6
0.164, -5.314e-6
0.163, -5.033e-6
0.162, -4.822e-6
0.161, -4.599e-6
0.160, -4.341e-6
0.159, -4.072e-6
0.158, -3.826e-6
0.157, -3.544e-6
0.156, -3.240e-6
0.155, -2.958e-6
0.154, -2.712e-6
0.153, -2.361e-6
0.152, -2.068e-6
0.151, -1.763e-6
0.150, -1.423e-6
0.149, -1.130e-6
0.148, -8.489e-7
0.147, -5.325e-7
0.146, -8.717e-8
0.145, 1.941e-7
0.144, 6.394e-7
0.143, 9.676e-7
0.142, 1.460e-6
0.141, 1.765e-6
0.140, 2.175e-6
0.139, 2.667e-6
0.138, 3.054e-6
0.137, 3.569e-6
0.136, 4.097e-6
0.135, 4.542e-6
0.134, 5.093e-6
0.133, 5.597e-6
0.132, 6.194e-6
0.131, 6.862e-6
0.130, 7.448e-6
0.129, 8.116e-6
0.128, 8.714e-6
0.127, 9.370e-6
0.126, 1.013e-5
0.125, 1.078e-5
0.124, 1.147e-5
0.123, 1.212e-5
0.122, 1.282e-5
0.121, 1.355e-5
0.120, 1.437e-5
0.119, 1.515e-5
0.118, 1.602e-5
0.117, 1.695e-5
0.116, 1.796e-5
0.115, 1.891e-5
0.114, 1.988e-5
0.113, 2.090e-5
0.112, 2.183e-5
0.111, 2.273e-5
0.110, 2.360e-5
0.109, 2.450e-5
0.108, 2.543e-5
0.107, 2.635e-5
0.106, 2.731e-5
0.105, 2.845e-5
0.104, 2.954e-5
0.103, 3.072e-5
0.102, 3.200e-5
0.101, 3.322e-5
0.100, 3.449e-5
0.099, 3.566e-5
0.098, 3.690e-5
0.097, 3.814e-5
0.096, 3.938e-5
0.095, 4.084e-5
0.094, 4.222e-5
0.093, 4.365e-5
0.092, 4.519e-5
0.091, 4.656e-5
0.090, 4.795e-5
0.089, 4.931e-5
0.088, 5.076e-5
0.087, 5.212e-5
0.086, 5.360e-5
0.085, 5.524e-5
0.084, 5.688e-5
0.083, 5.842e-5
0.082, 6.005e-5
0.081, 6.155e-5
0.080, 6.326e-5
0.079, 6.499e-5
0.078, 6.678e-5
0.077, 6.866e-5
0.076, 7.042e-5
0.075, 7.200e-5
0.074, 7.353e-5
0.073, 7.499e-5
0.072, 7.668e-5
0.071, 7.839e-5
0.070, 8.012e-5
0.069, 8.195e-5
0.068, 8.370e-5
0.067, 8.543e-5
0.066, 8.716e-5
0.065, 8.907e-5
0.064, 9.073e-5
0.063, 9.270e-5
0.062, 9.448e-5
0.061, 9.631e-5
0.060, 9.800e-5
0.059, 9.969e-5
0.058, 1.013e-4
0.057, 1.031e-4
0.056, 1.050e-4
0.055, 1.068e-4
0.054, 1.085e-4
0.053, 1.103e-4
0.052, 1.121e-4
0.051, 1.140e-4
0.050, 1.159e-4
0.049, 1.178e-4
0.048, 1.195e-4
0.047, 1.211e-4
0.046, 1.227e-4
0.045, 1.243e-4
0.044, 1.258e-4
0.043, 1.275e-4
0.042, 1.293e-4
0.041, 1.310e-4
0.040, 1.328e-4
0.039, 1.344e-4
0.038, 1.360e-4
0.037, 1.377e-4
0.036, 1.395e-4
0.035, 1.412e-4
0.034, 1.429e-4
0.033, 1.446e-4
0.032, 1.462e-4
0.031, 1.478e-4
0.030, 1.493e-4
0.029, 1.508e-4
0.028, 1.524e-4
0.027, 1.542e-4
0.026, 1.559e-4
0.025, 1.576e-4
0.024, 1.592e-4
0.023, 1.608e-4
0.022, 1.625e-4
0.021, 1.641e-4
0.020, 1.660e-4
0.019, 1.676e-4
0.018, 1.692e-4
0.017, 1.706e-4
0.016, 1.719e-4
0.015, 1.734e-4
0.014, 1.750e-4
0.013, 1.763e-4
0.012, 1.780e-4
0.011, 1.796e-4
0.010, 1.811e-4
0.009, 1.827e-4
0.008, 1.842e-4
0.007, 1.857e-4
0.006, 1.872e-4
0.005, 1.889e-4
0.004, 1.905e-4
0.003, 1.920e-4
0.002, 1.935e-4
0.001, 1.950e-4
0.000, 1.956e-4
-0.001, 1.970e-4
-0.002, 1.985e-4
-0.003, 2.000e-4
-0.004, 2.016e-4
-0.005, 2.033e-4
-0.006, 2.049e-4
-0.007, 2.062e-4
-0.008, 2.078e-4
-0.009, 2.093e-4
-0.010, 2.107e-4
-0.011, 2.122e-4
-0.012, 2.139e-4
-0.013, 2.153e-4
-0.014, 2.169e-4
-0.015, 2.183e-4
-0.016, 2.196e-4
-0.017, 2.209e-4
-0.018, 2.221e-4
-0.019, 2.235e-4
-0.020, 2.248e-4
-0.021, 2.264e-4
-0.022, 2.277e-4
-0.023, 2.291e-4
-0.024, 2.306e-4
-0.025, 2.321e-4
-0.026, 2.336e-4
-0.027, 2.348e-4
-0.028, 2.363e-4
-0.029, 2.376e-4
-0.030, 2.390e-4
-0.031, 2.404e-4
-0.032, 2.417e-4
-0.033, 2.431e-4
-0.034, 2.444e-4
-0.035, 2.455e-4
-0.036, 2.467e-4
-0.037, 2.481e-4
-0.038, 2.493e-4
-0.039, 2.505e-4
-0.040, 2.518e-4
-0.041, 2.532e-4
-0.042, 2.544e-4
-0.043, 2.557e-4
-0.044, 2.570e-4
-0.045, 2.582e-4
-0.046, 2.595e-4
-0.047, 2.609e-4
-0.048, 2.621e-4
-0.049, 2.636e-4
-0.050, 2.649e-4
-0.051, 2.661e-4
-0.052, 2.673e-4
-0.053, 2.682e-4
-0.054, 2.693e-4
-0.055, 2.702e-4
-0.056, 2.713e-4
-0.057, 2.725e-4
-0.058, 2.735e-4
-0.059, 2.748e-4
-0.060, 2.761e-4
-0.061, 2.770e-4
-0.062, 2.783e-4
-0.063, 2.794e-4
-0.064, 2.802e-4
-0.065, 2.814e-4
-0.066, 2.824e-4
-0.067, 2.834e-4
-0.068, 2.846e-4
-0.069, 2.857e-4
-0.070, 2.868e-4
-0.071, 2.879e-4
-0.072, 2.890e-4
-0.073, 2.901e-4
-0.074, 2.909e-4
-0.075, 2.920e-4
-0.076, 2.930e-4
-0.077, 2.941e-4
-0.078, 2.951e-4
-0.079, 2.960e-4
-0.080, 2.968e-4
-0.081, 2.979e-4
-0.082, 2.988e-4
-0.083, 2.997e-4
-0.084, 3.006e-4
-0.085, 3.017e-4
-0.086, 3.026e-4
-0.087, 3.034e-4
-0.088, 3.045e-4
-0.089, 3.053e-4
-0.090, 3.060e-4
-0.091, 3.068e-4
-0.092, 3.078e-4
-0.093, 3.086e-4
-0.094, 3.097e-4
-0.095, 3.108e-4
-0.096, 3.116e-4
-0.097, 3.126e-4
-0.098, 3.136e-4
-0.099, 3.144e-4
-0.100, 3.151e-4
-0.101, 3.159e-4
-0.102, 3.168e-4
-0.103, 3.177e-4
-0.104, 3.184e-4
-0.105, 3.192e-4
-0.106, 3.198e-4
-0.107, 3.206e-4
-0.108, 3.214e-4
-0.109, 3.220e-4
-0.110, 3.228e-4
-0.111, 3.235e-4
-0.112, 3.243e-4
-0.113, 3.253e-4
-0.114, 3.260e-4
-0.115, 3.267e-4
-0.116, 3.273e-4
-0.117, 3.282e-4
-0.118, 3.289e-4
-0.119, 3.296e-4
-0.120, 3.303e-4
-0.121, 3.312e-4
-0.122, 3.318e-4
-0.123, 3.325e-4
-0.124, 3.334e-4
-0.125, 3.340e-4
-0.126, 3.348e-4
-0.127, 3.356e-4
-0.128, 3.364e-4
-0.129, 3.372e-4
-0.130, 3.380e-4
-0.131, 3.386e-4
-0.132, 3.393e-4
-0.133, 3.401e-4
-0.134, 3.406e-4
-0.135, 3.412e-4
-0.136, 3.419e-4
-0.137, 3.424e-4
-0.138, 3.430e-4
-0.139, 3.436e-4
-0.140, 3.443e-4
-0.141, 3.446e-4
-0.142, 3.452e-4
-0.143, 3.460e-4
-0.144, 3.462e-4
-0.145, 3.470e-4
-0.146, 3.477e-4
-0.147, 3.482e-4
-0.148, 3.489e-4
-0.149, 3.495e-4
-0.150, 3.500e-4
-0.151, 3.507e-4
-0.152, 3.512e-4
-0.153, 3.518e-4
-0.154, 3.523e-4
-0.155, 3.529e-4
-0.156, 3.534e-4
-0.157, 3.538e-4
-0.158, 3.546e-4
-0.159, 3.551e-4
-0.160, 3.554e-4
-0.161, 3.561e-4
-0.162, 3.565e-4
-0.163, 3.569e-4
-0.164, 3.575e-4
-0.165, 3.580e-4
-0.166, 3.583e-4
-0.167, 3.587e-4
-0.168, 3.593e-4
-0.169, 3.597e-4
-0.170, 3.600e-4
-0.171, 3.607e-4
-0.172, 3.612e-4
-0.173, 3.615e-4
-0.174, 3.622e-4
-0.175, 3.626e-4
-0.176, 3.629e-4
-0.177, 3.634e-4
-0.178, 3.637e-4
-0.179, 3.642e-4
-0.180, 3.646e-4
-0.181, 3.650e-4
-0.182, 3.652e-4
-0.183, 3.655e-4
-0.184, 3.657e-4
-0.185, 3.660e-4
-0.186, 3.662e-4
-0.187, 3.665e-4
-0.188, 3.668e-4
-0.189, 3.671e-4
-0.190, 3.674e-4
-0.191, 3.677e-4
-0.192, 3.676e-4
-0.193, 3.679e-4
-0.194, 3.682e-4
-0.195, 3.684e-4
-0.196, 3.687e-4
-0.197, 3.690e-4
-0.198, 3.692e-4
-0.199, 3.696e-4
-0.200, 3.698e-4
-0.201, 3.701e-4
-0.202, 3.704e-4
-0.203, 3.705e-4
-0.204, 3.710e-4
-0.205, 3.721e-4
-0.206, 3.724e-4
-0.207, 3.728e-4
-0.208, 3.729e-4
-0.209, 3.733e-4
-0.210, 3.735e-4
-0.211, 3.737e-4
-0.212, 3.739e-4
-0.213, 3.743e-4
-0.214, 3.745e-4
-0.215, 3.746e-4
-0.216, 3.748e-4
-0.217, 3.751e-4
-0.218, 3.751e-4
-0.219, 3.755e-4
-0.220, 3.757e-4
-0.221, 3.760e-4
-0.222, 3.761e-4
-0.223, 3.765e-4
-0.224, 3.765e-4
-0.225, 3.770e-4
-0.226, 3.773e-4
-0.227, 3.774e-4
-0.228, 3.777e-4
-0.229, 3.781e-4
-0.230, 3.785e-4
-0.231, 3.789e-4
-0.232, 3.792e-4
-0.233, 3.796e-4
-0.234, 3.797e-4
-0.235, 3.800e-4
-0.236, 3.803e-4
-0.237, 3.805e-4
-0.238, 3.808e-4
-0.239, 3.812e-4
-0.240, 3.813e-4
-0.241, 3.818e-4
-0.242, 3.822e-4
-0.243, 3.822e-4
-0.244, 3.825e-4
-0.245, 3.830e-4
-0.246, 3.832e-4
-0.247, 3.836e-4
-0.248, 3.839e-4
-0.249, 3.844e-4
-0.250, 3.847e-4
-0.251, 3.851e-4
-0.252, 3.855e-4
-0.253, 3.857e-4
-0.254, 3.861e-4
-0.255, 3.866e-4
-0.256, 3.869e-4
-0.257, 3.875e-4
-0.258, 3.879e-4
-0.259, 3.881e-4
-0.260, 3.884e-4
-0.261, 3.889e-4
-0.262, 3.893e-4
-0.263, 3.896e-4
-0.264, 3.900e-4
-0.265, 3.906e-4
-0.266, 3.908e-4
-0.267, 3.911e-4
-0.268, 3.916e-4
-0.269, 3.916e-4
-0.270, 3.921e-4
-0.271, 3.925e-4
-0.272, 3.928e-4
-0.273, 3.933e-4
-0.274, 3.938e-4
-0.275, 3.939e-4
-0.276, 3.943e-4
-0.277, 3.948e-4
-0.278, 3.953e-4
-0.279, 3.956e-4
-0.280, 3.962e-4
-0.281, 3.966e-4
-0.282, 3.972e-4
-0.283, 3.977e-4
-0.284, 3.982e-4
-0.285, 3.985e-4
-0.286, 3.990e-4
-0.287, 3.996e-4
-0.288, 3.998e-4
-0.289, 4.003e-4
-0.290, 4.008e-4
-0.291, 4.012e-4
-0.292, 4.016e-4
-0.293, 4.020e-4
-0.294, 4.024e-4
-0.295, 4.026e-4
-0.296, 4.031e-4
-0.297, 4.036e-4
-0.298, 4.039e-4
-0.299, 4.045e-4
-0.300, 4.050e-4
-0.301, 4.053e-4
-0.302, 4.058e-4
-0.303, 4.065e-4
-0.304, 4.069e-4
-0.305, 4.074e-4
-0.306, 4.080e-4
-0.307, 4.087e-4
-0.308, 4.095e-4
-0.309, 4.101e-4
-0.310, 4.104e-4
-0.311, 4.110e-4
-0.312, 4.115e-4
-0.313, 4.121e-4
-0.314, 4.124e-4
-0.315, 4.130e-4
-0.316, 4.134e-4
-0.317, 4.137e-4
-0.318, 4.143e-4
-0.319, 4.147e-4
-0.320, 4.149e-4
-0.321, 4.155e-4
-0.322, 4.160e-4
-0.323, 4.164e-4
-0.324, 4.169e-4
-0.325, 4.175e-4
-0.326, 4.179e-4
-0.327, 4.183e-4
-0.328, 4.189e-4
-0.329, 4.195e-4
-0.330, 4.200e-4
-0.331, 4.208e-4
-0.332, 4.214e-4
-0.333, 4.222e-4
-0.334, 4.228e-4
-0.335, 4.232e-4
-0.336, 4.237e-4
-0.337, 4.245e-4
-0.338, 4.251e-4
-0.339, 4.254e-4
-0.340, 4.260e-4
-0.341, 4.267e-4
-0.342, 4.271e-4
-0.343, 4.278e-4
-0.344, 4.285e-4
-0.345, 4.290e-4
-0.346, 4.294e-4
-0.347, 4.300e-4
-0.348, 4.308e-4
-0.349, 4.313e-4
-0.350, 4.321e-4
-0.351, 4.329e-4
-0.352, 4.332e-4
-0.353, 4.340e-4
-0.354, 4.346e-4
-0.355, 4.351e-4
-0.356, 4.359e-4
-0.357, 4.366e-4
-0.358, 4.373e-4
-0.359, 4.380e-4
-0.360, 4.386e-4
-0.361, 4.392e-4
-0.362, 4.395e-4
-0.363, 4.402e-4
-0.364, 4.409e-4
-0.365, 4.414e-4
-0.366, 4.420e-4
-0.367, 4.429e-4
-0.368, 4.435e-4
-0.369, 4.442e-4
-0.370, 4.450e-4
-0.371, 4.456e-4
-0.372, 4.461e-4
-0.373, 4.468e-4
-0.374, 4.476e-4
-0.375, 4.483e-4
-0.376, 4.491e-4
-0.377, 4.497e-4
-0.378, 4.504e-4
-0.379, 4.513e-4
-0.380, 4.521e-4
-0.381, 4.527e-4
-0.382, 4.536e-4
-0.383, 4.543e-4
-0.384, 4.554e-4
-0.385, 4.561e-4
-0.386, 4.571e-4
-0.387, 4.577e-4
-0.388, 4.586e-4
-0.389, 4.595e-4
-0.390, 4.602e-4
-0.391, 4.609e-4
-0.392, 4.617e-4
-0.393, 4.625e-4
-0.394, 4.631e-4
-0.395, 4.638e-4
-0.396, 4.645e-4
-0.397, 4.651e-4
-0.398, 4.658e-4
-0.399, 4.665e-4
-0.400, 4.670e-4
-0.401, 4.678e-4
-0.402, 4.687e-4
-0.403, 4.693e-4
-0.404, 4.702e-4
-0.405, 4.711e-4
-0.406, 4.718e-4
-0.407, 4.726e-4
-0.408, 4.734e-4
-0.409, 4.741e-4
-0.410, 4.743e-4
-0.411, 4.752e-4
-0.412, 4.762e-4
-0.413, 4.769e-4
-0.414, 4.778e-4
-0.415, 4.786e-4
-0.416, 4.792e-4
-0.417, 4.801e-4
-0.418, 4.811e-4
-0.419, 4.818e-4
-0.420, 4.828e-4
-0.421, 4.837e-4
-0.422, 4.845e-4
-0.423, 4.852e-4
-0.424, 4.860e-4
-0.425, 4.869e-4
-0.426, 4.876e-4
-0.427, 4.884e-4
-0.428, 4.892e-4
-0.429, 4.899e-4
-0.430, 4.905e-4
-0.431, 4.914e-4
-0.432, 4.919e-4
-0.433, 4.929e-4
-0.434, 4.937e-4
-0.435, 4.947e-4
-0.436, 4.957e-4
-0.437, 4.965e-4
-0.438, 4.974e-4
-0.439, 4.980e-4
-0.440, 4.988e-4
-0.441, 4.996e-4
-0.442, 5.002e-4
-0.443, 5.009e-4
-0.444, 5.018e-4
-0.445, 5.026e-4
-0.446, 5.034e-4
-0.447, 5.043e-4
-0.448, 5.048e-4
-0.449, 5.058e-4
-0.450, 5.066e-4
-0.451, 5.074e-4
-0.452, 5.083e-4
-0.453, 5.092e-4
-0.454, 5.100e-4
-0.455, 5.109e-4
-0.456, 5.116e-4
-0.457, 5.124e-4
-0.458, 5.130e-4
-0.459, 5.138e-4
-0.460, 5.148e-4
-0.461, 5.155e-4
-0.462, 5.164e-4
-0.463, 5.173e-4
-0.464, 5.178e-4
-0.465, 5.187e-4
-0.466, 5.196e-4
-0.467, 5.204e-4
-0.468, 5.213e-4
-0.469, 5.222e-4
-0.470, 5.229e-4
-0.471, 5.236e-4
-0.472, 5.244e-4
-0.473, 5.252e-4
-0.474, 5.257e-4
-0.475, 5.266e-4
-0.476, 5.276e-4
-0.477, 5.285e-4
-0.478, 5.294e-4
-0.479, 5.303e-4
-0.480, 5.310e-4
-0.481, 5.321e-4
-0.482, 5.330e-4
-0.483, 5.338e-4
-0.484, 5.348e-4
-0.485, 5.357e-4
-0.486, 5.366e-4
-0.487, 5.375e-4
-0.488, 5.385e-4
-0.489, 5.392e-4
-0.490, 5.400e-4
-0.491, 5.408e-4
-0.492, 5.417e-4
-0.493, 5.424e-4
-0.494, 5.434e-4
-0.495, 5.445e-4
-0.496, 5.452e-4
-0.497, 5.461e-4
-0.498, 5.470e-4
-0.499, 5.476e-4
-0.500, 5.485e-4
-0.501, 5.494e-4
-0.502, 5.504e-4
-0.503, 5.512e-4
-0.504, 5.520e-4
-0.505, 5.529e-4
-0.506, 5.536e-4
-0.507, 5.547e-4
-0.508, 5.556e-4
-0.509, 5.565e-4
-0.510, 5.577e-4
-0.511, 5.587e-4
-0.512, 5.598e-4
-0.513, 5.607e-4
-0.514, 5.616e-4
-0.515, 5.622e-4
-0.516, 5.631e-4
-0.517, 5.640e-4
-0.518, 5.648e-4
-0.519, 5.656e-4
-0.520, 5.666e-4
-0.521, 5.676e-4
-0.522, 5.684e-4
-0.523, 5.692e-4
-0.524, 5.702e-4
-0.525, 5.706e-4
-0.526, 5.718e-4
-0.527, 5.729e-4
-0.528, 5.735e-4
-0.529, 5.744e-4
-0.530, 5.755e-4
-0.531, 5.763e-4
-0.532, 5.772e-4
-0.533, 5.784e-4
-0.534, 5.792e-4
-0.535, 5.803e-4
-0.536, 5.812e-4
-0.537, 5.823e-4
-0.538, 5.834e-4
-0.539, 5.844e-4
-0.540, 5.852e-4
-0.541, 5.859e-4
-0.542, 5.868e-4
-0.543, 5.875e-4
-0.544, 5.881e-4
-0.545, 5.890e-4
-0.546, 5.899e-4
-0.547, 5.907e-4
-0.548, 5.917e-4
-0.549, 5.928e-4
-0.550, 5.936e-4
-0.551, 5.943e-4
-0.552, 5.954e-4
-0.553, 5.963e-4
-0.554, 5.970e-4
-0.555, 5.980e-4
-0.556, 5.990e-4
-0.557, 5.999e-4
-0.558, 6.008e-4
-0.559, 6.017e-4
-0.560, 6.025e-4
-0.561, 6.037e-4
-0.562, 6.048e-4
-0.563, 6.056e-4
-0.564, 6.066e-4
-0.565, 6.074e-4
-0.566, 6.083e-4
-0.567, 6.090e-4
-0.568, 6.099e-4
-0.569, 6.106e-4
-0.570, 6.114e-4
-0.571, 6.123e-4
-0.572, 6.132e-4
-0.573, 6.140e-4
-0.574, 6.150e-4
-0.575, 6.161e-4
-0.576, 6.167e-4
-0.577, 6.178e-4
-0.578, 6.187e-4
-0.579, 6.194e-4
-0.580, 6.203e-4
-0.581, 6.214e-4
-0.582, 6.222e-4
-0.583, 6.230e-4
-0.584, 6.239e-4
-0.585, 6.247e-4
-0.586, 6.255e-4
-0.587, 6.266e-4
-0.588, 6.277e-4
-0.589, 6.288e-4
-0.590, 6.298e-4
-0.591, 6.308e-4
-0.592, 6.314e-4
-0.593, 6.324e-4
-0.594, 6.333e-4
-0.595, 6.341e-4
-0.596, 6.351e-4
-0.597, 6.360e-4
-0.598, 6.366e-4
-0.599, 6.374e-4
-0.600, 6.383e-4
-0.601, 6.390e-4
-0.602, 6.396e-4
-0.603, 6.406e-4
-0.604, 6.417e-4
-0.605, 6.427e-4
-0.606, 6.436e-4
-0.607, 6.445e-4
-0.608, 6.451e-4
-0.609, 6.461e-4
-0.610, 6.469e-4
-0.611, 6.477e-4
-0.612, 6.487e-4
-0.613, 6.496e-4
-0.614, 6.511e-4
-0.615, 6.527e-4
-0.616, 6.536e-4
-0.617, 6.546e-4
-0.618, 6.554e-4
-0.619, 6.562e-4
-0.620, 6.571e-4
-0.621, 6.576e-4
-0.622, 6.585e-4
-0.623, 6.593e-4
-0.624, 6.598e-4
-0.625, 6.607e-4
-0.626, 6.615e-4
-0.627, 6.621e-4
-0.628, 6.629e-4
-0.629, 6.638e-4
-0.630, 6.645e-4
-0.631, 6.654e-4
-0.632, 6.664e-4
-0.633, 6.674e-4
-0.634, 6.680e-4
-0.635, 6.689e-4
-0.636, 6.698e-4
-0.637, 6.706e-4
-0.638, 6.716e-4
-0.639, 6.723e-4
-0.640, 6.733e-4
-0.641, 6.741e-4
-0.642, 6.751e-4
-0.643, 6.759e-4
-0.644, 6.767e-4
-0.645, 6.777e-4
-0.646, 6.787e-4
-0.647, 6.795e-4
-0.648, 6.805e-4
-0.649, 6.812e-4
-0.650, 6.820e-4
-0.651, 6.829e-4
-0.652, 6.836e-4
-0.653, 6.840e-4
-0.654, 6.848e-4
-0.655, 6.856e-4
-0.656, 6.863e-4
-0.657, 6.872e-4
-0.658, 6.881e-4
-0.659, 6.887e-4
-0.660, 6.898e-4
-0.661, 6.907e-4
-0.662, 6.916e-4
-0.663, 6.922e-4
-0.664, 6.932e-4
-0.665, 6.941e-4
-0.666, 6.948e-4
-0.667, 6.957e-4
-0.668, 6.965e-4
-0.669, 6.972e-4
-0.670, 6.981e-4
-0.671, 6.990e-4
-0.672, 6.996e-4
-0.673, 7.008e-4
-0.674, 7.018e-4
-0.675, 7.027e-4
-0.676, 7.034e-4
-0.677, 7.044e-4
-0.678, 7.052e-4
-0.679, 7.058e-4
-0.680, 7.065e-4
-0.681, 7.073e-4
-0.682, 7.079e-4
-0.683, 7.086e-4
-0.684, 7.093e-4
-0.685, 7.100e-4
-0.686, 7.107e-4
-0.687, 7.114e-4
-0.688, 7.121e-4
-0.689, 7.132e-4
-0.690, 7.140e-4
-0.691, 7.150e-4
-0.692, 7.160e-4
-0.693, 7.170e-4
-0.694, 7.178e-4
-0.695, 7.184e-4
-0.696, 7.193e-4
-0.697, 7.202e-4
-0.698, 7.207e-4
-0.699, 7.216e-4
-0.700, 7.104e-4
-0.699, 6.785e-4
-0.698, 6.476e-4
-0.697, 6.182e-4
-0.696, 5.900e-4
-0.695, 5.626e-4
-0.694, 5.366e-4
-0.693, 5.113e-4
-0.692, 4.869e-4
-0.691, 4.630e-4
-0.690, 4.402e-4
-0.689, 4.182e-4
-0.688, 3.971e-4
-0.687, 3.763e-4
-0.686, 3.566e-4
-0.685, 3.375e-4
-0.684, 3.191e-4
-0.683, 3.010e-4
-0.682, 2.836e-4
-0.681, 2.671e-4
-0.680, 2.507e-4
-0.679, 2.350e-4
-0.678, 2.203e-4
-0.677, 2.054e-4
-0.676, 1.911e-4
-0.675, 1.774e-4
-0.674, 1.641e-4
-0.673, 1.509e-4
-0.672, 1.386e-4
-0.671, 1.263e-4
-0.670, 1.146e-4
-0.669, 1.031e-4
-0.668, 9.182e-5
-0.667, 8.094e-5
-0.666, 7.077e-5
-0.665, 6.030e-5
-0.664, 5.035e-5
-0.663, 4.079e-5
-0.662, 3.150e-5
-0.661, 2.279e-5
-0.660, 1.380e-5
-0.659, 5.433e-6
-0.658, -2.724e-6
-0.657, -1.092e-5
-0.656, -1.863e-5
-0.655, -2.593e-5
-0.654, -3.349e-5
-0.653, -4.047e-5
-0.652, -4.733e-5
-0.651, -5.415e-5
-0.650, -6.071e-5
-0.649, -6.705e-5
-0.648, -7.294e-5
-0.647, -7.905e-5
-0.646, -8.502e-5
-0.645, -9.087e-5
-0.644, -9.628e-5
-0.643, -1.012e-4
-0.642, -1.068e-4
-0.641, -1.120e-4
-0.640, -1.171e-4
-0.639, -1.219e-4
-0.638, -1.261e-4
-0.637, -1.310e-4
-0.636, -1.355e-4
-0.635, -1.398e-4
-0.634, -1.441e-4
-0.633, -1.480e-4
-0.632, -1.519e-4
-0.631, -1.561e-4
-0.630, -1.599e-4
-0.629, -1.638e-4
-0.628, -1.675e-4
-0.627, -1.705e-4
-0.626, -1.736e-4
-0.625, -1.771e-4
-0.624, -1.804e-4
-0.623, -1.837e-4
-0.622, -1.869e-4
-0.621, -1.899e-4
-0.620, -1.930e-4
-0.619, -1.960e-4
-0.618, -1.989e-4
-0.617, -2.018e-4
-0.616, -2.047e-4
-0.615, -2.076e-4
-0.614, -2.109e-4
-0.613, -2.136e-4
-0.612, -2.161e-4
-0.611, -2.183e-4
-0.610, -2.204e-4
-0.609, -2.224e-4
-0.608, -2.246e-4
-0.607, -2.274e-4
-0.606, -2.298e-4
-0.605, -2.318e-4
-0.604, -2.338e-4
-0.603, -2.360e-4
-0.602, -2.380e-4
-0.601, -2.397e-4
-0.600, -2.417e-4
-0.599, -2.435e-4
-0.598, -2.450e-4
-0.597, -2.469e-4
-0.596, -2.488e-4
-0.595, -2.503e-4
-0.594, -2.522e-4
-0.593, -2.540e-4
-0.592, -2.557e-4
-0.591, -2.573e-4
-0.590, -2.590e-4
-0.589, -2.608e-4
-0.588, -2.626e-4
-0.587, -2.643e-4
-0.586, -2.655e-4
-0.585, -2.668e-4
-0.584, -2.680e-4
-0.583, -2.693e-4
-0.582, -2.704e-4
-0.581, -2.720e-4
-0.580, -2.735e-4
-0.579, -2.749e-4
-0.578, -2.764e-4
-0.577, -2.780e-4
-0.576, -2.790e-4
-0.575, -2.804e-4
-0.574, -2.817e-4
-0.573, -2.829e-4
-0.572, -2.842e-4
-0.571, -2.857e-4
-0.570, -2.868e-4
-0.569, -2.880e-4
-0.568, -2.893e-4
-0.567, -2.906e-4
-0.566, -2.916e-4
-0.565, -2.928e-4
-0.564, -2.940e-4
-0.563, -2.950e-4
-0.562, -2.962e-4
-0.561, -2.974e-4
-0.560, -2.986e-4
-0.559, -2.997e-4
-0.558, -3.010e-4
-0.557, -3.020e-4
-0.556, -3.031e-4
-0.555, -3.044e-4
-0.554, -3.054e-4
-0.553, -3.065e-4
-0.552, -3.076e-4
-0.551, -3.088e-4
-0.550, -3.095e-4
-0.549, -3.106e-4
-0.548, -3.117e-4
-0.547, -3.127e-4
-0.546, -3.138e-4
-0.545, -3.150e-4
-0.544, -3.158e-4
-0.543, -3.170e-4
-0.542, -3.180e-4
-0.541, -3.189e-4
-0.540, -3.199e-4
-0.539, -3.210e-4
-0.538, -3.222e-4
-0.537, -3.234e-4
-0.536, -3.245e-4
-0.535, -3.259e-4
-0.534, -3.267e-4
-0.533, -3.279e-4
-0.532, -3.290e-4
-0.531, -3.298e-4
-0.530, -3.309e-4
-0.529, -3.319e-4
-0.528, -3.329e-4
-0.527, -3.340e-4
-0.526, -3.350e-4
-0.525, -3.359e-4
-0.524, -3.369e-4
-0.523, -3.381e-4
-0.522, -3.390e-4
-0.521, -3.399e-4
-0.520, -3.410e-4
-0.519, -3.420e-4
-0.518, -3.428e-4
-0.517, -3.438e-4
-0.516, -3.449e-4
-0.515, -3.459e-4
-0.514, -3.471e-4
-0.513, -3.482e-4
-0.512, -3.494e-4
-0.511, -3.507e-4
-0.510, -3.517e-4
-0.509, -3.525e-4
-0.508, -3.537e-4
-0.507, -3.547e-4
-0.506, -3.556e-4
-0.505, -3.566e-4
-0.504, -3.578e-4
-0.503, -3.589e-4
-0.502, -3.597e-4
-0.501, -3.609e-4
-0.500, -3.620e-4
-0.499, -3.625e-4
-0.498, -3.637e-4
-0.497, -3.647e-4
-0.496, -3.655e-4
-0.495, -3.665e-4
-0.494, -3.675e-4
-0.493, -3.684e-4
-0.492, -3.693e-4
-0.491, -3.703e-4
-0.490, -3.713e-4
-0.489, -3.724e-4
-0.488, -3.737e-4
-0.487, -3.750e-4
-0.486, -3.764e-4
-0.485, -3.774e-4
-0.484, -3.786e-4
-0.483, -3.795e-4
-0.482, -3.806e-4
-0.481, -3.816e-4
-0.480, -3.827e-4
-0.479, -3.838e-4
-0.478, -3.851e-4
-0.477, -3.862e-4
-0.476, -3.872e-4
-0.475, -3.885e-4
-0.474, -3.895e-4
-0.473, -3.903e-4
-0.472, -3.916e-4
-0.471, -3.925e-4
-0.470, -3.934e-4
-0.469, -3.946e-4
-0.468, -3.959e-4
-0.467, -3.969e-4
-0.466, -3.981e-4
-0.465, -3.991e-4
-0.464, -4.002e-4
-0.463, -4.015e-4
-0.462, -4.025e-4
-0.461, -4.037e-4
-0.460, -4.047e-4
-0.459, -4.058e-4
-0.458, -4.069e-4
-0.457, -4.079e-4
-0.456, -4.090e-4
-0.455, -4.102e-4
-0.454, -4.111e-4
-0.453, -4.121e-4
-0.452, -4.132e-4
-0.451, -4.141e-4
-0.450, -4.151e-4
-0.449, -4.160e-4
-0.448, -4.168e-4
-0.447, -4.179e-4
-0.446, -4.189e-4
-0.445, -4.198e-4
-0.444, -4.208e-4
-0.443, -4.221e-4
-0.442, -4.231e-4
-0.441, -4.241e-4
-0.440, -4.252e-4
-0.439, -4.263e-4
-0.438, -4.272e-4
-0.437, -4.283e-4
-0.436, -4.293e-4
-0.435, -4.305e-4
-0.434, -4.314e-4
-0.433, -4.324e-4
-0.432, -4.334e-4
-0.431, -4.345e-4
-0.430, -4.355e-4
-0.429, -4.364e-4
-0.428, -4.373e-4
-0.427, -4.383e-4
-0.426, -4.391e-4
-0.425, -4.400e-4
-0.424, -4.409e-4
-0.423, -4.419e-4
-0.422, -4.425e-4
-0.421, -4.434e-4
-0.420, -4.443e-4
-0.419, -4.452e-4
-0.418, -4.463e-4
-0.417, -4.472e-4
-0.416, -4.480e-4
-0.415, -4.489e-4
-0.414, -4.499e-4
-0.413, -4.507e-4
-0.412, -4.514e-4
-0.411, -4.525e-4
-0.410, -4.530e-4
-0.409, -4.533e-4
-0.408, -4.542e-4
-0.407, -4.553e-4
-0.406, -4.560e-4
-0.405, -4.568e-4
-0.404, -4.577e-4
-0.403, -4.584e-4
-0.402, -4.593e-4
-0.401, -4.603e-4
-0.400, -4.609e-4
-0.399, -4.617e-4
-0.398, -4.625e-4
-0.397, -4.631e-4
-0.396, -4.636e-4
-0.395, -4.645e-4
-0.394, -4.650e-4
-0.393, -4.655e-4
-0.392, -4.663e-4
-0.391, -4.670e-4
-0.390, -4.675e-4
-0.389, -4.683e-4
-0.388, -4.691e-4
-0.387, -4.698e-4
-0.386, -4.706e-4
-0.385, -4.713e-4
-0.384, -4.720e-4
-0.383, -4.729e-4
-0.382, -4.736e-4
-0.381, -4.741e-4
-0.380, -4.746e-4
-0.379, -4.753e-4
-0.378, -4.759e-4
-0.377, -4.762e-4
-0.376, -4.769e-4
-0.375, -4.775e-4
-0.374, -4.779e-4
-0.373, -4.784e-4
-0.372, -4.790e-4
-0.371, -4.792e-4
-0.370, -4.798e-4
-0.369, -4.803e-4
-0.368, -4.807e-4
-0.367, -4.813e-4
-0.366, -4.817e-4
-0.365, -4.820e-4
-0.364, -4.824e-4
-0.363, -4.829e-4
-0.362, -4.834e-4
-0.361, -4.837e-4
-0.360, -4.841e-4
-0.359, -4.848e-4
-0.358, -4.852e-4
-0.357, -4.857e-4
-0.356, -4.858e-4
-0.355, -4.860e-4
-0.354, -4.864e-4
-0.353, -4.866e-4
-0.352, -4.869e-4
-0.351, -4.872e-4
-0.350, -4.876e-4
-0.349, -4.877e-4
-0.348, -4.879e-4
-0.347, -4.882e-4
-0.346, -4.884e-4
-0.345, -4.885e-4
-0.344, -4.887e-4
-0.343, -4.890e-4
-0.342, -4.890e-4
-0.341, -4.892e-4
-0.340, -4.896e-4
-0.339, -4.896e-4
-0.338, -4.900e-4
-0.337, -4.900e-4
-0.336, -4.900e-4
-0.335, -4.901e-4
-0.334, -4.903e-4
-0.333, -4.905e-4
-0.332, -4.906e-4
-0.331, -4.910e-4
-0.330, -4.910e-4
-0.329, -4.910e-4
-0.328, -4.910e-4
-0.327, -4.909e-4
-0.326, -4.908e-4
-0.325, -4.909e-4
-0.324, -4.910e-4
-0.323, -4.910e-4
-0.322, -4.909e-4
-0.321, -4.910e-4
-0.320, -4.906e-4
-0.319, -4.907e-4
-0.318, -4.907e-4
-0.317, -4.905e-4
-0.316, -4.903e-4
-0.315, -4.903e-4
-0.314, -4.903e-4
-0.313, -4.900e-4
-0.312, -4.899e-4
-0.311, -4.899e-4
-0.310, -4.896e-4
-0.309, -4.895e-4
-0.308, -4.892e-4
-0.307, -4.893e-4
-0.306, -4.891e-4
-0.305, -4.889e-4
-0.304, -4.886e-4
-0.303, -4.884e-4
-0.302, -4.882e-4
-0.301, -4.879e-4
-0.300, -4.875e-4
-0.299, -4.874e-4
-0.298, -4.871e-4
-0.297, -4.865e-4
-0.296, -4.862e-4
-0.295, -4.860e-4
-0.294, -4.854e-4
-0.293, -4.851e-4
-0.292, -4.848e-4
-0.291, -4.843e-4
-0.290, -4.841e-4
-0.289, -4.837e-4
-0.288, -4.832e-4
-0.287, -4.827e-4
-0.286, -4.823e-4
-0.285, -4.818e-4
-0.284, -4.812e-4
-0.283, -4.810e-4
-0.282, -4.806e-4
-0.281, -4.803e-4
-0.280, -4.797e-4
-0.279, -4.793e-4
-0.278, -4.786e-4
-0.277, -4.782e-4
-0.276, -4.778e-4
-0.275, -4.772e-4
-0.274, -4.768e-4
-0.273, -4.764e-4
-0.272, -4.756e-4
-0.271, -4.752e-4
-0.270, -4.747e-4
-0.269, -4.740e-4
-0.268, -4.733e-4
-0.267, -4.729e-4
-0.266, -4.722e-4
-0.265, -4.715e-4
-0.264, -4.711e-4
-0.263, -4.705e-4
-0.262, -4.699e-4
-0.261, -4.693e-4
-0.260, -4.687e-4
-0.259, -4.680e-4
-0.258, -4.673e-4
-0.257, -4.668e-4
-0.256, -4.663e-4
-0.255, -4.659e-4
-0.254, -4.655e-4
-0.253, -4.648e-4
-0.252, -4.642e-4
-0.251, -4.639e-4
-0.250, -4.632e-4
-0.249, -4.627e-4
-0.248, -4.623e-4
-0.247, -4.618e-4
-0.246, -4.611e-4
-0.245, -4.605e-4
-0.244, -4.600e-4
-0.243, -4.591e-4
-0.242, -4.586e-4
-0.241, -4.580e-4
-0.240, -4.573e-4
-0.239, -4.568e-4
-0.238, -4.562e-4
-0.237, -4.556e-4
-0.236, -4.550e-4
-0.235, -4.546e-4
-0.234, -4.541e-4
-0.233, -4.533e-4
-0.232, -4.527e-4
-0.231, -4.523e-4
-0.230, -4.519e-4
-0.229, -4.514e-4
-0.228, -4.509e-4
-0.227, -4.501e-4
-0.226, -4.497e-4
-0.225, -4.492e-4
-0.224, -4.483e-4
-0.223, -4.479e-4
-0.222, -4.474e-4
-0.221, -4.468e-4
-0.220, -4.461e-4
-0.219, -4.455e-4
-0.218, -4.448e-4
-0.217, -4.440e-4
-0.216, -4.435e-4
-0.215, -4.430e-4
-0.214, -4.424e-4
-0.213, -4.419e-4
-0.212, -4.414e-4
-0.211, -4.408e-4
-0.210, -4.403e-4
-0.209, -4.399e-4
-0.208, -4.392e-4
-0.207, -4.389e-4
-0.206, -4.385e-4
-0.205, -4.383e-4
-0.204, -4.384e-4
-0.203, -4.378e-4
-0.202, -4.372e-4
-0.201, -4.366e-4
-0.200, -4.361e-4
-0.199, -4.355e-4
-0.198, -4.348e-4
-0.197, -4.343e-4
-0.196, -4.338e-4
-0.195, -4.331e-4
-0.194, -4.327e-4
-0.193, -4.322e-4
-0.192, -4.315e-4
-0.191, -4.309e-4
-0.190, -4.304e-4
-0.189, -4.298e-4
-0.188, -4.293e-4
-0.187, -4.288e-4
-0.186, -4.284e-4
-0.185, -4.277e-4
-0.184, -4.273e-4
-0.183, -4.269e-4
-0.182, -4.263e-4
-0.181, -4.259e-4
-0.180, -4.254e-4
-0.179, -4.251e-4
-0.178, -4.248e-4
-0.177, -4.243e-4
-0.176, -4.235e-4
-0.175, -4.231e-4
-0.174, -4.227e-4
-0.173, -4.219e-4
-0.172, -4.212e-4
-0.171, -4.209e-4
-0.170, -4.201e-4
-0.169, -4.194e-4
-0.168, -4.190e-4
-0.167, -4.185e-4
-0.166, -4.177e-4
-0.165, -4.172e-4
-0.164, -4.167e-4
-0.163, -4.159e-4
-0.162, -4.152e-4
-0.161, -4.150e-4
-0.160, -4.151e-4
-0.159, -4.150e-4
-0.158, -4.144e-4
-0.157, -4.136e-4
-0.156, -4.129e-4
-0.155, -4.122e-4
-0.154, -4.114e-4
-0.153, -4.106e-4
-0.152, -4.096e-4
-0.151, -4.087e-4
-0.150, -4.077e-4
-0.149, -4.069e-4
-0.148, -4.063e-4
-0.147, -4.055e-4
-0.146, -4.049e-4
-0.145, -4.044e-4
-0.144, -4.038e-4
-0.143, -4.034e-4
-0.142, -4.031e-4
-0.141, -4.024e-4
-0.140, -4.018e-4
-0.139, -4.016e-4
-0.138, -4.014e-4
-0.137, -4.009e-4
-0.136, -4.007e-4
-0.135, -4.005e-4
-0.134, -4.000e-4
-0.133, -3.998e-4
-0.132, -3.997e-4
-0.131, -3.993e-4
-0.130, -3.991e-4
-0.129, -3.989e-4
-0.128, -3.987e-4
-0.127, -3.987e-4
-0.126, -3.982e-4
-0.125, -3.979e-4
-0.124, -3.975e-4
-0.123, -3.971e-4
-0.122, -3.966e-4
-0.121, -3.963e-4
-0.120, -3.959e-4
-0.119, -3.955e-4
-0.118, -3.950e-4
-0.117, -3.945e-4
-0.116, -3.941e-4
-0.115, -3.933e-4
-0.114, -3.931e-4
-0.113, -3.928e-4
-0.112, -3.923e-4
-0.111, -3.919e-4
-0.110, -3.915e-4
-0.109, -3.908e-4
-0.108, -3.905e-4
-0.107, -3.902e-4
-0.106, -3.898e-4
-0.105, -3.895e-4
-0.104, -3.892e-4
-0.103, -3.889e-4
-0.102, -3.888e-4
-0.101, -3.884e-4
-0.100, -3.879e-4
-0.099, -3.873e-4
-0.098, -3.870e-4
-0.097, -3.866e-4
-0.096, -3.860e-4
-0.095, -3.857e-4
-0.094, -3.853e-4
-0.093, -3.848e-4
-0.092, -3.843e-4
-0.091, -3.839e-4
-0.090, -3.832e-4
-0.089, -3.826e-4
-0.088, -3.822e-4
-0.087, -3.820e-4
-0.086, -3.814e-4
-0.085, -3.809e-4
-0.084, -3.805e-4
-0.083, -3.800e-4
-0.082, -3.796e-4
-0.081, -3.792e-4
-0.080, -3.785e-4
-0.079, -3.782e-4
-0.078, -3.777e-4
-0.077, -3.773e-4
-0.076, -3.768e-4
-0.075, -3.763e-4
-0.074, -3.758e-4
-0.073, -3.754e-4
-0.072, -3.750e-4
-0.071, -3.744e-4
-0.070, -3.737e-4
-0.069, -3.731e-4
-0.068, -3.726e-4
-0.067, -3.718e-4
-0.066, -3.713e-4
-0.065, -3.708e-4
-0.064, -3.699e-4
-0.063, -3.694e-4
-0.062, -3.691e-4
-0.061, -3.684e-4
-0.060, -3.679e-4
-0.059, -3.675e-4
-0.058, -3.670e-4
-0.057, -3.665e-4
-0.056, -3.660e-4
-0.055, -3.655e-4
-0.054, -3.648e-4
-0.053, -3.643e-4
-0.052, -3.638e-4
-0.051, -3.631e-4
-0.050, -3.625e-4
-0.049, -3.619e-4
-0.048, -3.611e-4
-0.047, -3.605e-4
-0.046, -3.599e-4
-0.045, -3.591e-4
-0.044, -3.585e-4
-0.043, -3.578e-4
-0.042, -3.571e-4
-0.041, -3.563e-4
-0.040, -3.557e-4
-0.039, -3.550e-4
-0.038, -3.541e-4
-0.037, -3.534e-4
-0.036, -3.528e-4
-0.035, -3.519e-4
-0.034, -3.513e-4
-0.033, -3.505e-4
-0.032, -3.496e-4
-0.031, -3.489e-4
-0.030, -3.481e-4
-0.029, -3.471e-4
-0.028, -3.463e-4
-0.027, -3.456e-4
-0.026, -3.449e-4
-0.025, -3.442e-4
-0.024, -3.435e-4
-0.023, -3.428e-4
-0.022, -3.418e-4
-0.021, -3.410e-4
-0.020, -3.403e-4
-0.019, -3.393e-4
-0.018, -3.385e-4
-0.017, -3.376e-4
-0.016, -3.366e-4
-0.015, -3.358e-4
-0.014, -3.349e-4
-0.013, -3.338e-4
-0.012, -3.328e-4
-0.011, -3.320e-4
-0.010, -3.311e-4
-0.009, -3.302e-4
-0.008, -3.292e-4
-0.007, -3.284e-4
-0.006, -3.273e-4
-0.005, -3.264e-4
-0.004, -3.254e-4
-0.003, -3.241e-4
-0.002, -3.231e-4
-0.001, -3.221e-4
-0.000, -3.199e-4
0.001, -3.188e-4
0.002, -3.180e-4
0.003, -3.171e-4
0.004, -3.163e-4
0.005, -3.154e-4
0.006, -3.144e-4
0.007, -3.134e-4
0.008, -3.122e-4
0.009, -3.113e-4
0.010, -3.102e-4
0.011, -3.090e-4
0.012, -3.079e-4
0.013, -3.066e-4
0.014, -3.055e-4
0.015, -3.045e-4
0.016, -3.033e-4
0.017, -3.021e-4
0.018, -3.010e-4
0.019, -2.998e-4
0.020, -2.986e-4
0.021, -2.974e-4
0.022, -2.961e-4
0.023, -2.949e-4
0.024, -2.938e-4
0.025, -2.928e-4
0.026, -2.917e-4
0.027, -2.906e-4
0.028, -2.893e-4
0.029, -2.879e-4
0.030, -2.867e-4
0.031, -2.854e-4
0.032, -2.838e-4
0.033, -2.826e-4
0.034, -2.813e-4
0.035, -2.799e-4
0.036, -2.784e-4
0.037, -2.771e-4
0.038, -2.755e-4
0.039, -2.738e-4
0.040, -2.723e-4
0.041, -2.708e-4
0.042, -2.693e-4
0.043, -2.682e-4
0.044, -2.670e-4
0.045, -2.657e-4
0.046, -2.645e-4
0.047, -2.630e-4
0.048, -2.615e-4
0.049, -2.600e-4
0.050, -2.585e-4
0.051, -2.570e-4
0.052, -2.555e-4
0.053, -2.540e-4
0.054, -2.524e-4
0.055, -2.507e-4
0.056, -2.491e-4
0.057, -2.475e-4
0.058, -2.459e-4
0.059, -2.444e-4
0.060, -2.430e-4
0.061, -2.414e-4
0.062, -2.398e-4
0.063, -2.383e-4
0.064, -2.365e-4
0.065, -2.348e-4
0.066, -2.333e-4
0.067, -2.316e-4
0.068, -2.300e-4
0.069, -2.283e-4
0.070, -2.264e-4
0.071, -2.246e-4
0.072, -2.227e-4
0.073, -2.213e-4
0.074, -2.198e-4
0.075, -2.183e-4
0.076, -2.169e-4
0.077, -2.154e-4
0.078, -2.138e-4
0.079, -2.120e-4
0.080, -2.102e-4
0.081, -2.085e-4
0.082, -2.069e-4
0.083, -2.052e-4
0.084, -2.034e-4
0.085, -2.017e-4
0.086, -1.998e-4
0.087, -1.980e-4
0.088, -1.964e-4
0.089, -1.947e-4
0.090, -1.930e-4
0.091, -1.914e-4
0.092, -1.895e-4
0.093, -1.878e-4
0.094, -1.861e-4
0.095, -1.845e-4
0.096, -1.827e-4
0.097, -1.811e-4
0.098, -1.793e-4
0.099, -1.775e-4
0.100, -1.757e-4
0.101, -1.740e-4
0.102, -1.726e-4
0.103, -1.712e-4
0.104, -1.698e-4
0.105, -1.682e-4
0.106, -1.666e-4
0.107, -1.649e-4
0.108, -1.632e-4
0.109, -1.615e-4
0.110, -1.599e-4
0.111, -1.584e-4
0.112, -1.568e-4
0.113, -1.551e-4
0.114, -1.534e-4
0.115, -1.515e-4
0.116, -1.500e-4
0.117, -1.486e-4
0.118, -1.471e-4
0.119, -1.458e-4
0.120, -1.443e-4
0.121, -1.428e-4
0.122, -1.412e-4
0.123, -1.396e-4
0.124, -1.382e-4
0.125, -1.367e-4
0.126, -1.352e-4
0.127, -1.338e-4
0.128, -1.323e-4
0.129, -1.309e-4
0.130, -1.292e-4
0.131, -1.277e-4
0.132, -1.261e-4
0.133, -1.248e-4
0.134, -1.236e-4
0.135, -1.224e-4
0.136, -1.213e-4
0.137, -1.201e-4
0.138, -1.189e-4
0.139, -1.175e-4
0.140, -1.162e-4
0.141, -1.148e-4
0.142, -1.135e-4
0.143, -1.123e-4
0.144, -1.111e-4
0.145, -1.099e-4
0.146, -1.088e-4
0.147, -1.076e-4
0.148, -1.064e-4
0.149, -1.052e-4
0.150, -1.039e-4
0.151, -1.029e-4
0.152, -1.016e-4
0.153, -1.006e-4
0.154, -9.955e-5
0.155, -9.854e-5
0.156, -9.750e-5
0.157, -9.660e-5
0.158, -9.560e-5
0.159, -9.464e-5
0.160, -9.363e-5
0.161, -9.266e-5
0.162, -9.166e-5
0.163, -9.054e-5
0.164, -8.960e-5
0.165, -8.862e-5
0.166, -8.774e-5
0.167, -8.686e-5
0.168, -8.589e-5
0.169, -8.514e-5
0.170, -8.417e-5
0.171, -8.327e-5
0.172, -8.243e-5
0.173, -8.149e-5
0.174, -8.062e-5
0.175, -7.974e-5
0.176, -7.883e-5
0.177, -7.793e-5
0.178, -7.706e-5
0.179, -7.622e-5
0.180, -7.547e-5
0.181, -7.486e-5
0.182, -7.417e-5
0.183, -7.349e-5
0.184, -7.285e-5
0.185, -7.221e-5
0.186, -7.154e-5
0.187, -7.097e-5
0.188, -7.035e-5
0.189, -6.970e-5
0.190, -6.906e-5
0.191, -6.845e-5
0.192, -6.777e-5
0.193, -6.717e-5
0.194, -6.654e-5
0.195, -6.587e-5
0.196, -6.529e-5
0.197, -6.466e-5
0.198, -6.401e-5
0.199, -6.348e-5
0.200, -6.296e-5
0.201, -6.235e-5
0.202, -6.190e-5
0.203, -6.132e-5
0.204, -6.079e-5
0.205, -6.031e-5
0.206, -5.982e-5
0.207, -5.928e-5
0.208, -5.877e-5
0.209, -5.823e-5
0.210, -5.782e-5
0.211, -5.728e-5
0.212, -5.683e-5
0.213, -5.628e-5
0.214, -5.592e-5
0.215, -5.546e-5
0.216, -5.493e-5
0.217, -5.444e-5
0.218, -5.401e-5
0.219, -5.350e-5
0.220, -5.309e-5
0.221, -5.267e-5
0.222, -5.213e-5
0.223, -5.183e-5
0.224, -5.139e-5
0.225, -5.095e-5
0.226, -5.064e-5
0.227, -5.029e-5
0.228, -4.991e-5
0.229, -4.951e-5
0.230, -4.920e-5
0.231, -4.892e-5
0.232, -4.851e-5
0.233, -4.824e-5
0.234, -4.783e-5
0.235, -4.747e-5
0.236, -4.723e-5
0.237, -4.687e-5
0.238, -4.665e-5
0.239, -4.627e-5
0.240, -4.595e-5
0.241, -4.566e-5
0.242, -4.537e-5
0.243, -4.507e-5
0.244, -4.482e-5
0.245, -4.449e-5
0.246, -4.421e-5
0.247, -4.392e-5
0.248, -4.360e-5
0.249, -4.334e-5
0.250, -4.303e-5
0.251, -4.279e-5
0.252, -4.243e-5
0.253, -4.220e-5
0.254, -4.197e-5
0.255, -4.168e-5
0.256, -4.149e-5
0.257, -4.114e-5
0.258, -4.092e-5
0.259, -4.057e-5
0.260, -4.034e-5
0.261, -4.014e-5
0.262, -3.985e-5
0.263, -3.963e-5
0.264, -3.936e-5
0.265, -3.920e-5
0.266, -3.893e-5
0.267, -3.869e-5
0.268, -3.852e-5
0.269, -3.826e-5
0.270, -3.803e-5
0.271, -3.786e-5
0.272, -3.768e-5
0.273, -3.745e-5
0.274, -3.724e-5
0.275, -3.704e-5
0.276, -3.692e-5
0.277, -3.668e-5
0.278, -3.651e-5
0.279, -3.627e-5
0.280, -3.610e-5
0.281, -3.590e-5
0.282, -3.563e-5
0.283, -3.550e-5
0.284, -3.530e-5
0.285, -3.514e-5
0.286, -3.498e-5
0.287, -3.484e-5
0.288, -3.464e-5
0.289, -3.444e-5
0.290, -3.423e-5
0.291, -3.405e-5
0.292, -3.394e-5
0.293, -3.373e-5
0.294, -3.352e-5
0.295, -3.341e-5
0.296, -3.322e-5
0.297, -3.310e-5
0.298, -3.288e-5
0.299, -3.275e-5
0.300, -3.264e-5
0.301, -3.244e-5
0.302, -3.233e-5
0.303, -3.215e-5
0.304, -3.200e-5
0.305, -3.181e-5
0.306, -3.176e-5
0.307, -3.146e-5
0.308, -3.144e-5
0.309, -3.123e-5
0.310, -3.106e-5
0.311, -3.089e-5
0.312, -3.080e-5
0.313, -3.062e-5
0.314, -3.053e-5
0.315, -3.035e-5
0.316, -3.025e-5
0.317, -3.003e-5
0.318, -2.994e-5
0.319, -2.971e-5
0.320, -2.968e-5
0.321, -2.954e-5
0.322, -2.940e-5
0.323, -2.925e-5
0.324, -2.912e-5
0.325, -2.906e-5
0.326, -2.882e-5
0.327, -2.878e-5
0.328, -2.865e-5
0.329, -2.848e-5
0.330, -2.845e-5
0.331, -2.832e-5
0.332, -2.816e-5
0.333, -2.810e-5
0.334, -2.790e-5
0.335, -2.780e-5
0.336, -2.770e-5
0.337, -2.762e-5
0.338, -2.752e-5
0.339, -2.743e-5
0.340, -2.729e-5
0.341, -2.719e-5
0.342, -2.709e-5
0.343, -2.708e-5
0.344, -2.691e-5
0.345, -2.688e-5
0.346, -2.683e-5
0.347, -2.668e-5
0.348, -2.662e-5
0.349, -2.649e-5
0.350, -2.642e-5
0.351, -2.634e-5
0.352, -2.619e-5
0.353, -2.612e-5
0.354, -2.608e-5
0.355, -2.596e-5
0.356, -2.593e-5
0.357, -2.581e-5
0.358, -2.575e-5
0.359, -2.569e-5
0.360, -2.559e-5
0.361, -2.551e-5
0.362, -2.542e-5
0.363, -2.532e-5
0.364, -2.532e-5
0.365, -2.524e-5
0.366, -2.511e-5
0.367, -2.506e-5
0.368, -2.497e-5
0.369, -2.494e-5
0.370, -2.487e-5
0.371, -2.478e-5
0.372, -2.474e-5
0.373, -2.467e-5
0.374, -2.460e-5
0.375, -2.457e-5
0.376, -2.445e-5
0.377, -2.438e-5
0.378, -2.435e-5
0.379, -2.428e-5
0.380, -2.422e-5
0.381, -2.415e-5
0.382, -2.417e-5
0.383, -2.404e-5
0.384, -2.398e-5
0.385, -2.384e-5
0.386, -2.378e-5
0.387, -2.371e-5
0.388, -2.363e-5
0.389, -2.356e-5
0.390, -2.356e-5
0.391, -2.353e-5
0.392, -2.350e-5
0.393, -2.336e-5
0.394, -2.334e-5
0.395, -2.333e-5
0.396, -2.317e-5
0.397, -2.316e-5
0.398, -2.313e-5
0.399, -2.301e-5
0.400, -2.298e-5
0.401, -2.300e-5
0.402, -2.292e-5
0.403, -2.276e-5
0.404, -2.276e-5
0.405, -2.267e-5
0.406, -2.259e-5
0.407, -2.264e-5
0.408, -2.253e-5
0.409, -2.245e-5
0.410, -2.246e-5
0.411, -2.238e-5
0.412, -2.240e-5
0.413, -2.230e-5
0.414, -2.227e-5
0.415, -2.225e-5
0.416, -2.220e-5
0.417, -2.211e-5
0.418, -2.205e-5
0.419, -2.203e-5
0.420, -2.203e-5
0.421, -2.196e-5
0.422, -2.184e-5
0.423, -2.178e-5
0.424, -2.176e-5
0.425, -2.172e-5
0.426, -2.164e-5
0.427, -2.158e-5
0.428, -2.156e-5
0.429, -2.148e-5
0.430, -2.150e-5
0.431, -2.149e-5
0.432, -2.139e-5
0.433, -2.129e-5
0.434, -2.130e-5
0.435, -2.122e-5
0.436, -2.118e-5
0.437, -2.116e-5
0.438, -2.111e-5
0.439, -2.107e-5
0.440, -2.103e-5
0.441, -2.096e-5
0.442, -2.097e-5
0.443, -2.091e-5
0.444, -2.082e-5
0.445, -2.082e-5
0.446, -2.077e-5
0.447, -2.075e-5
0.448, -2.060e-5
0.449, -2.067e-5
0.450, -2.058e-5
0.451, -2.050e-5
0.452, -2.049e-5
0.453, -2.046e-5
0.454, -2.042e-5
0.455, -2.046e-5
0.456, -2.027e-5
0.457, -2.027e-5
0.458, -2.024e-5
0.459, -2.020e-5
0.460, -2.015e-5
0.461, -2.013e-5
0.462, -2.012e-5
0.463, -2.000e-5
0.464, -2.003e-5
0.465, -1.998e-5
0.466, -1.992e-5
0.467, -1.990e-5
0.468, -1.992e-5
0.469, -1.978e-5
0.470, -1.975e-5
0.471, -1.980e-5
0.472, -1.974e-5
0.473, -1.967e-5
0.474, -1.962e-5
0.475, -1.953e-5
0.476, -1.953e-5
0.477, -1.960e-5
0.478, -1.954e-5
0.479, -1.945e-5
0.480, -1.945e-5
0.481, -1.940e-5
0.482, -1.931e-5
0.483, -1.931e-5
0.484, -1.924e-5
0.485, -1.925e-5
0.486, -1.921e-5
0.487, -1.918e-5
0.488, -1.912e-5
0.489, -1.910e-5
0.490, -1.911e-5
0.491, -1.899e-5
0.492, -1.897e-5
0.493, -1.894e-5
0.494, -1.890e-5
0.495, -1.884e-5
0.496, -1.885e-5
0.497, -1.876e-5
0.498, -1.877e-5
0.499, -1.872e-5
0.500, -1.792e-5
0.499, -1.764e-5
0.498, -1.755e-5
0.497, -1.760e-5
0.496, -1.749e-5
0.495, -1.749e-5
0.494, -1.740e-5
0.493, -1.736e-5
0.492, -1.730e-5
0.491, -1.723e-5
0.490, -1.730e-5
0.489, -1.716e-5
0.488, -1.713e-5
0.487, -1.707e-5
0.486, -1.707e-5
0.485, -1.702e-5
0.484, -1.700e-5
0.483, -1.699e-5
0.482, -1.693e-5
0.481, -1.690e-5
0.480, -1.686e-5
0.479, -1.676e-5
0.478, -1.673e-5
0.477, -1.667e-5
0.476, -1.669e-5
0.475, -1.671e-5
0.474, -1.662e-5
0.473, -1.665e-5
0.472, -1.665e-5
0.471, -1.662e-5
0.470, -1.658e-5
0.469, -1.649e-5
0.468, -1.645e-5
0.467, -1.647e-5
0.466, -1.638e-5
0.465, -1.633e-5
0.464, -1.626e-5
0.463, -1.628e-5
0.462, -1.627e-5
0.461, -1.628e-5
0.460, -1.617e-5
0.459, -1.618e-5
0.458, -1.607e-5
0.457, -1.614e-5
0.456, -1.610e-5
0.455, -1.606e-5
0.454, -1.603e-5
0.453, -1.599e-5
0.452, -1.587e-5
0.451, -1.591e-5
0.450, -1.590e-5
0.449, -1.581e-5
0.448, -1.578e-5
0.447, -1.584e-5
0.446, -1.571e-5
0.445, -1.576e-5
0.444, -1.569e-5
0.443, -1.562e-5
0.442, -1.565e-5
0.441, -1.564e-5
0.440, -1.562e-5
0.439, -1.555e-5
0.438, -1.555e-5
0.437, -1.551e-5
0.436, -1.545e-5
0.435, -1.552e-5
0.434, -1.549e-5
0.433, -1.539e-5
0.432, -1.540e-5
0.431, -1.540e-5
0.430, -1.528e-5
0.429, -1.531e-5
0.428, -1.525e-5
0.427, -1.524e-5
0.426, -1.525e-5
0.425, -1.517e-5
0.424, -1.517e-5
0.423, -1.511e-5
0.422, -1.516e-5
0.421, -1.518e-5
0.420, -1.515e-5
0.419, -1.508e-5
0.418, -1.501e-5
0.417, -1.501e-5
0.416, -1.492e-5
0.415, -1.498e-5
0.414, -1.498e-5
0.413, -1.492e-5
0.412, -1.488e-5
0.411, -1.488e-5
0.410, -1.488e-5
0.409, -1.475e-5
0.408, -1.472e-5
0.407, -1.474e-5
0.406, -1.468e-5
0.405, -1.467e-5
0.404, -1.470e-5
0.403, -1.468e-5
0.402, -1.463e-5
0.401, -1.465e-5
0.400, -1.455e-5
0.399, -1.453e-5
0.398, -1.458e-5
0.397, -1.457e-5
0.396, -1.451e-5
0.395, -1.453e-5
0.394, -1.448e-5
0.393, -1.444e-5
0.392, -1.444e-5
0.391, -1.437e-5
0.390, -1.433e-5
0.389, -1.441e-5
0.388, -1.435e-5
0.387, -1.438e-5
0.386, -1.435e-5
0.385, -1.424e-5
0.384, -1.428e-5
0.383, -1.428e-5
0.382, -1.422e-5
0.381, -1.423e-5
0.380, -1.426e-5
0.379, -1.424e-5
0.378, -1.413e-5
0.377, -1.414e-5
0.376, -1.410e-5
0.375, -1.410e-5
0.374, -1.409e-5
0.373, -1.408e-5
0.372, -1.406e-5
0.371, -1.407e-5
0.370, -1.405e-5
0.369, -1.399e-5
0.368, -1.390e-5
0.367, -1.393e-5
0.366, -1.397e-5
0.365, -1.395e-5
0.364, -1.392e-5
0.363, -1.395e-5
0.362, -1.388e-5
0.361, -1.386e-5
0.360, -1.386e-5
0.359, -1.387e-5
0.358, -1.379e-5
0.357, -1.380e-5
0.356, -1.376e-5
0.355, -1.380e-5
0.354, -1.376e-5
0.353, -1.374e-5
0.352, -1.371e-5
0.351, -1.369e-5
0.350, -1.374e-5
0.349, -1.365e-5
0.348, -1.359e-5
0.347, -1.367e-5
0.346, -1.360e-5
0.345, -1.360e-5
0.344, -1.354e-5
0.343, -1.358e-5
0.342, -1.356e-5
0.341, -1.349e-5
0.340, -1.353e-5
0.339, -1.345e-5
0.338, -1.341e-5
0.337, -1.341e-5
0.336, -1.342e-5
0.335, -1.342e-5
0.334, -1.339e-5
0.333, -1.338e-5
0.332, -1.338e-5
0.331, -1.335e-5
0.330, -1.337e-5
0.329, -1.334e-5
0.328, -1.327e-5
0.327, -1.331e-5
0.326, -1.327e-5
0.325, -1.328e-5
0.324, -1.321e-5
0.323, -1.318e-5
0.322, -1.313e-5
0.321, -1.319e-5
0.320, -1.311e-5
0.319, -1.315e-5
0.318, -1.308e-5
0.317, -1.312e-5
0.316, -1.312e-5
0.315, -1.312e-5
0.314, -1.315e-5
0.313, -1.313e-5
0.312, -1.308e-5
0.311, -1.304e-5
0.310, -1.305e-5
0.309, -1.304e-5
0.308, -1.291e-5
0.307, -1.287e-5
0.306, -1.287e-5
0.305, -1.291e-5
0.304, -1.288e-5
0.303, -1.281e-5
0.302, -1.290e-5
0.301, -1.284e-5
0.300, -1.283e-5
0.299, -1.286e-5
0.298, -1.283e-5
0.297, -1.286e-5
0.296, -1.278e-5
0.295, -1.273e-5
0.294, -1.273e-5
0.293, -1.273e-5
0.292, -1.271e-5
0.291, -1.267e-5
0.290, -1.267e-5
0.289, -1.264e-5
0.288, -1.262e-5
0.287, -1.256e-5
0.286, -1.263e-5
0.285, -1.260e-5
0.284, -1.254e-5
0.283, -1.256e-5
0.282, -1.249e-5
0.281, -1.256e-5
0.280, -1.257e-5
0.279, -1.256e-5
0.278, -1.249e-5
0.277, -1.243e-5
0.276, -1.245e-5
0.275, -1.245e-5
0.274, -1.243e-5
0.273, -1.246e-5
0.272, -1.240e-5
0.271, -1.240e-5
0.270, -1.236e-5
0.269, -1.239e-5
0.268, -1.229e-5
0.267, -1.233e-5
0.266, -1.226e-5
0.265, -1.230e-5
0.264, -1.224e-5
0.263, -1.228e-5
0.262, -1.223e-5
0.261, -1.222e-5
0.260, -1.216e-5
0.259, -1.215e-5
0.258, -1.221e-5
0.257, -1.216e-5
0.256, -1.216e-5
0.255, -1.211e-5
0.254, -1.209e-5
0.253, -1.204e-5
0.252, -1.198e-5
0.251, -1.201e-5
0.250, -1.196e-5
0.249, -1.199e-5
0.248, -1.194e-5
0.247, -1.189e-5
0.246, -1.197e-5
0.245, -1.182e-5
0.244, -1.187e-5
0.243, -1.181e-5
0.242, -1.185e-5
0.241, -1.178e-5
0.240, -1.179e-5
0.239, -1.170e-5
0.238, -1.174e-5
0.237, -1.177e-5
0.236, -1.167e-5
0.235, -1.158e-5
0.234, -1.161e-5
0.233, -1.158e-5
0.232, -1.150e-5
0.231, -1.148e-5
0.230, -1.150e-5
0.229, -1.144e-5
0.228, -1.147e-5
0.227, -1.135e-5
0.226, -1.136e-5
0.225, -1.142e-5
0.224, -1.131e-5
0.223, -1.126e-5
0.222, -1.120e-5
0.221, -1.115e-5
0.220, -1.107e-5
0.219, -1.106e-5
0.218, -1.104e-5
0.217, -1.096e-5
0.216, -1.099e-5
0.215, -1.095e-5
0.214, -1.085e-5
0.213, -1.076e-5
0.212, -1.075e-5
0.211, -1.074e-5
0.210, -1.073e-5
0.209, -1.063e-5
0.208, -1.060e-5
0.207, -1.045e-5
0.206, -1.046e-5
0.205, -1.037e-5
0.204, -1.032e-5
0.203, -1.027e-5
0.202, -1.022e-5
0.201, -1.005e-5
0.200, -1.007e-5
0.199, -1.001e-5
0.198, -9.896e-6
0.197, -9.849e-6
0.196, -9.779e-6
0.195, -9.639e-6
0.194, -9.568e-6
0.193, -9.486e-6
0.192, -9.416e-6
0.191, -9.217e-6
0.190, -9.135e-6
0.189, -9.041e-6
0.188, -8.959e-6
0.187, -8.830e-6
0.186, -8.724e-6
0.185, -8.619e-6
0.184, -8.490e-6
0.183, -8.396e-6
0.182, -8.326e-6
0.181, -8.185e-6
0.180, -7.951e-6
0.179, -7.822e-6
0.178, -7.693e-6
0.177, -7.541e-6
0.176, -7.388e-6
0.175, -7.306e-6
0.174, -7.084e-6
0.173, -6.826e-6
0.172, -6.720e-6
0.171, -6.568e-6
0.170, -6.240e-6
0.169, -6.064e-6
0.168, -5.900e-6
0.167, -5.630e-6
0.166, -5.361e-6
0.165, -5.220e-6
0.164, -4.927e-6
0.163, -4.752e-6
0.162, -4.494e-6
0.161, -4.130e-6
0.160, -3.931e-6
0.159, -3.556e-6
0.158, -3.287e-6
0.157, -3.052e-6
0.156, -2.724e-6
0.155, -2.337e-6
0.154, -2.033e-6
0.153, -1.704e-6
0.152, -1.353e-6
0.151, -1.013e-6
0.150, -7.903e-7
0.149, -3.216e-7
0.148, 1.830e-8
0.147, 3.464e-7
0.146, 7.098e-7
0.145, 1.179e-6
0.144, 1.554e-6
0.143, 2.011e-6
0.142, 2.397e-6
0.141, 2.761e-6
0.140, 3.394e-6
0.139, 3.827e-6
0.138, 4.390e-6
0.137, 4.905e-6
0.136, 5.515e-6
0.135, 6.054e-6
0.134, 6.640e-6
0.133, 7.273e-6
0.132, 7.976e-6
0.131, 8.562e-6
0.130, 9.242e-6
0.129, 9.921e-6
0.128, 1.069e-5
0.127, 1.129e-5
0.126, 1.205e-5
0.125, 1.273e-5
0.124, 1.351e-5
0.123, 1.430e-5
0.122, 1.517e-5
0.121, 1.610e-5
0.120, 1.694e-5
0.119, 1.794e-5
0.118, 1.896e-5
0.117, 2.002e-5
0.116, 2.095e-5
0.115, 2.195e-5
0.114, 2.281e-5
0.113, 2.366e-5
0.112, 2.465e-5
0.111, 2.557e-5
0.110, 2.659e-5
0.109, 2.757e-5
0.108, 2.864e-5
0.107, 2.979e-5
0.106, 3.099e-5
0.105, 3.224e-5
0.104, 3.351e-5
0.103, 3.472e-5
0.102, 3.601e-5
0.101, 3.723e-5
0.100, 3.859e-5
0.099, 3.990e-5
0.098, 4.132e-5
0.097, 4.269e-5
0.096, 4.419e-5
0.095, 4.568e-5
0.094, 4.708e-5
0.093, 4.847e-5
0.092, 4.987e-5
0.091, 5.131e-5
0.090, 5.276e-5
0.089, 5.438e-5
0.088, 5.599e-5
0.087, 5.758e-5
0.086, 5.920e-5
0.085, 6.078e-5
0.084, 6.234e-5
0.083, 6.405e-5
0.082, 6.574e-5
0.081, 6.765e-5
0.080, 6.949e-5
0.079, 7.120e-5
0.078, 7.274e-5
0.077, 7.428e-5
0.076, 7.591e-5
0.075, 7.764e-5
0.074, 7.938e-5
0.073, 8.119e-5
0.072, 8.300e-5
0.071, 8.470e-5
0.070, 8.646e-5
0.069, 8.824e-5
0.068, 9.011e-5
0.067, 9.197e-5
0.066, 9.397e-5
0.065, 9.571e-5
0.064, 9.745e-5
0.063, 9.908e-5
0.062, 1.009e-4
0.061, 1.026e-4
0.060, 1.045e-4
0.059, 1.064e-4
0.058, 1.081e-4
0.057, 1.099e-4
0.056, 1.117e-4
0.055, 1.135e-4
0.054, 1.154e-4
0.053, 1.174e-4
0.052, 1.194e-4
0.051, 1.209e-4
0.050, 1.224e-4
0.049, 1.240e-4
0.048, 1.256e-4
0.047, 1.274e-4
0.046, 1.291e-4
0.045, 1.308e-4
0.044, 1.325e-4
0.043, 1.343e-4
0.042, 1.359e-4
0.041, 1.375e-4
0.040, 1.394e-4
0.039, 1.412e-4
0.038, 1.428e-4
0.037, 1.445e-4
0.036, 1.462e-4
0.035, 1.476e-4
0.034, 1.492e-4
0.033, 1.508e-4
0.032, 1.525e-4
0.031, 1.541e-4
0.030, 1.558e-4
0.029, 1.573e-4
0.028, 1.589e-4
0.027, 1.606e-4
0.026, 1.623e-4
0.025, 1.640e-4
0.024, 1.658e-4
0.023, 1.676e-4
0.022, 1.690e-4
0.021, 1.705e-4
0.020, 1.719e-4
0.019, 1.733e-4
0.018, 1.747e-4
0.017, 1.764e-4
0.016, 1.779e-4
0.015, 1.795e-4
0.014, 1.812e-4
0.013, 1.824e-4
0.012, 1.840e-4
0.011, 1.855e-4
0.010, 1.870e-4
0.009, 1.885e-4
0.008, 1.901e-4
0.007, 1.917e-4
0.006, 1.930e-4
0.005, 1.945e-4
0.004, 1.959e-4
0.003, 1.973e-4
0.002, 1.989e-4
0.001, 2.004e-4
0.000, 2.008e-4
-0.001, 2.024e-4
-0.002, 2.040e-4
-0.003, 2.054e-4
-0.004, 2.069e-4
-0.005, 2.085e-4
-0.006, 2.099e-4
-0.007, 2.114e-4
-0.008, 2.131e-4
-0.009, 2.146e-4
-0.010, 2.161e-4
-0.011, 2.176e-4
-0.012, 2.189e-4
-0.013, 2.199e-4
-0.014, 2.212e-4
-0.015, 2.225e-4
-0.016, 2.236e-4
-0.017, 2.251e-4
-0.018, 2.266e-4
-0.019, 2.279e-4
-0.020, 2.293e-4
-0.021, 2.308e-4
-0.022, 2.320e-4
-0.023, 2.333e-4
-0.024, 2.347e-4
-0.025, 2.362e-4
-0.026, 2.377e-4
-0.027, 2.390e-4
-0.028, 2.404e-4
-0.029, 2.416e-4
-0.030, 2.428e-4
-0.031, 2.442e-4
-0.032, 2.452e-4
-0.033, 2.464e-4
-0.034, 2.477e-4
-0.035, 2.489e-4
-0.036, 2.501e-4
-0.037, 2.514e-4
-0.038, 2.526e-4
-0.039, 2.536e-4
-0.040, 2.549e-4
-0.041, 2.561e-4
-0.042, 2.572e-4
-0.043, 2.585e-4
-0.044, 2.597e-4
-0.045, 2.608e-4
-0.046, 2.621e-4
-0.047, 2.634e-4
-0.048, 2.647e-4
-0.049, 2.658e-4
-0.050, 2.669e-4
-0.051, 2.677e-4
-0.052, 2.689e-4
-0.053, 2.699e-4
-0.054, 2.709e-4
-0.055, 2.720e-4
-0.056, 2.731e-4
-0.057, 2.741e-4
-0.058, 2.751e-4
-0.059, 2.762e-4
-0.060, 2.773e-4
-0.061, 2.783e-4
-0.062, 2.793e-4
-0.063, 2.804e-4
-0.064, 2.812e-4
-0.065, 2.823e-4
-0.066, 2.833e-4
-0.067, 2.842e-4
-0.068, 2.853e-4
-0.069, 2.865e-4
-0.070, 2.874e-4
-0.071, 2.883e-4
-0.072, 2.894e-4
-0.073, 2.904e-4
-0.074, 2.912e-4
-0.075, 2.922e-4
-0.076, 2.932e-4
-0.077, 2.943e-4
-0.078, 2.950e-4
-0.079, 2.959e-4
-0.080, 2.966e-4
-0.081, 2.978e-4
-0.082, 2.986e-4
-0.083, 2.994e-4
-0.084, 3.003e-4
-0.085, 3.012e-4
-0.086, 3.021e-4
-0.087, 3.030e-4
-0.088, 3.039e-4
-0.089, 3.047e-4
-0.090, 3.052e-4
-0.091, 3.061e-4
-0.092, 3.070e-4
-0.093, 3.077e-4
-0.094, 3.086e-4
-0.095, 3.096e-4
-0.096, 3.104e-4
-0.097, 3.115e-4
-0.098, 3.123e-4
-0.099, 3.131e-4
-0.100, 3.139e-4
-0.101, 3.149e-4
-0.102, 3.157e-4
-0.103, 3.164e-4
-0.104, 3.171e-4
-0.105, 3.179e-4
-0.106, 3.183e-4
-0.107, 3.191e-4
-0.108, 3.199e-4
-0.109, 3.204e-4
-0.110, 3.212e-4
-0.111, 3.220e-4
-0.112, 3.225e-4
-0.113, 3.234e-4
-0.114, 3.240e-4
-0.115, 3.247e-4
-0.116, 3.254e-4
-0.117, 3.262e-4
-0.118, 3.269e-4
-0.119, 3.276e-4
-0.120, 3.284e-4
-0.121, 3.290e-4
-0.122, 3.297e-4
-0.123, 3.303e-4
-0.124, 3.311e-4
-0.125, 3.316e-4
-0.126, 3.323e-4
-0.127, 3.330e-4
-0.128, 3.338e-4
-0.129, 3.345e-4
-0.130, 3.353e-4
-0.131, 3.357e-4
-0.132, 3.366e-4
-0.133, 3.373e-4
-0.134, 3.379e-4
-0.135, 3.384e-4
-0.136, 3.391e-4
-0.137, 3.398e-4
-0.138, 3.403e-4
-0.139, 3.409e-4
-0.140, 3.416e-4
-0.141, 3.418e-4
-0.142, 3.424e-4
-0.143, 3.430e-4
-0.144, 3.434e-4
-0.145, 3.441e-4
-0.146, 3.446e-4
-0.147, 3.450e-4
-0.148, 3.456e-4
-0.149, 3.462e-4
-0.150, 3.468e-4
-0.151, 3.473e-4
-0.152, 3.478e-4
-0.153, 3.485e-4
-0.154, 3.489e-4
-0.155, 3.495e-4
-0.156, 3.500e-4
-0.157, 3.506e-4
-0.158, 3.510e-4
-0.159, 3.516e-4
-0.160, 3.519e-4
-0.161, 3.524e-4
-0.162, 3.528e-4
-0.163, 3.531e-4
-0.164, 3.535e-4
-0.165, 3.542e-4
-0.166, 3.545e-4
-0.167, 3.548e-4
-0.168, 3.553e-4
-0.169, 3.558e-4
-0.170, 3.560e-4
-0.171, 3.564e-4
-0.172, 3.569e-4
-0.173, 3.572e-4
-0.174, 3.576e-4
-0.175, 3.581e-4
-0.176, 3.583e-4
-0.177, 3.588e-4
-0.178, 3.593e-4
-0.179, 3.598e-4
-0.180, 3.601e-4
-0.181, 3.606e-4
-0.182, 3.610e-4
-0.183, 3.613e-4
-0.184, 3.617e-4
-0.185, 3.621e-4
-0.186, 3.622e-4
-0.187, 3.625e-4
-0.188, 3.631e-4
-0.189, 3.633e-4
-0.190, 3.636e-4
-0.191, 3.640e-4
-0.192, 3.641e-4
-0.193, 3.644e-4
-0.194, 3.646e-4
-0.195, 3.649e-4
-0.196, 3.652e-4
-0.197, 3.654e-4
-0.198, 3.657e-4
-0.199, 3.659e-4
-0.200, 3.663e-4
-0.201, 3.666e-4
-0.202, 3.667e-4
-0.203, 3.669e-4
-0.204, 3.673e-4
-0.205, 3.684e-4
-0.206, 3.686e-4
-0.207, 3.689e-4
-0.208, 3.692e-4
-0.209, 3.695e-4
-0.210, 3.697e-4
-0.211, 3.699e-4
-0.212, 3.700e-4
-0.213, 3.704e-4
-0.214, 3.705e-4
-0.215, 3.708e-4
-0.216, 3.711e-4
-0.217, 3.715e-4
-0.218, 3.716e-4
-0.219, 3.718e-4
-0.220, 3.722e-4
-0.221, 3.724e-4
-0.222, 3.727e-4
-0.223, 3.731e-4
-0.224, 3.732e-4
-0.225, 3.736e-4
-0.226, 3.739e-4
-0.227, 3.742e-4
-0.228, 3.746e-4
-0.229, 3.748e-4
-0.230, 3.752e-4
-0.231, 3.756e-4
-0.232, 3.760e-4
-0.233, 3.763e-4
-0.234, 3.766e-4
-0.235, 3.769e-4
-0.236, 3.773e-4
-0.237, 3.773e-4
-0.238, 3.776e-4
-0.239, 3.779e-4
-0.240, 3.781e-4
-0.241, 3.787e-4
-0.242, 3.789e-4
-0.243, 3.791e-4
-0.244, 3.794e-4
-0.245, 3.799e-4
-0.246, 3.801e-4
-0.247, 3.805e-4
-0.248, 3.809e-4
-0.249, 3.814e-4
-0.250, 3.816e-4
-0.251, 3.821e-4
-0.252, 3.825e-4
-0.253, 3.827e-4
-0.254, 3.831e-4
-0.255, 3.837e-4
-0.256, 3.840e-4
-0.257, 3.843e-4
-0.258, 3.848e-4
-0.259, 3.850e-4
-0.260, 3.855e-4
-0.261, 3.860e-4
-0.262, 3.862e-4
-0.263, 3.867e-4
-0.264, 3.872e-4
-0.265, 3.877e-4
-0.266, 3.880e-4
-0.267, 3.884e-4
-0.268, 3.890e-4
-0.269, 3.889e-4
-0.270, 3.894e-4
-0.271, 3.899e-4
-0.272, 3.903e-4
-0.273, 3.906e-4
-0.274, 3.910e-4
-0.275, 3.914e-4
-0.276, 3.918e-4
-0.277, 3.924e-4
-0.278, 3.927e-4
-0.279, 3.930e-4
-0.280, 3.935e-4
-0.281, 3.941e-4
-0.282, 3.946e-4
-0.283, 3.951e-4
-0.284, 3.955e-4
-0.285, 3.959e-4
-0.286, 3.963e-4
-0.287, 3.968e-4
-0.288, 3.972e-4
-0.289, 3.976e-4
-0.290, 3.982e-4
-0.291, 3.987e-4
-0.292, 3.991e-4
-0.293, 3.995e-4
-0.294, 3.998e-4
-0.295, 4.001e-4
-0.296, 4.007e-4
-0.297, 4.012e-4
-0.298, 4.015e-4
-0.299, 4.021e-4
-0.300, 4.027e-4
-0.301, 4.030e-4
-0.302, 4.035e-4
-0.303, 4.042e-4
-0.304, 4.044e-4
-0.305, 4.050e-4
-0.306, 4.056e-4
-0.307, 4.063e-4
-0.308, 4.069e-4
-0.309, 4.076e-4
-0.310, 4.080e-4
-0.311, 4.085e-4
-0.312, 4.089e-4
-0.313, 4.096e-4
-0.314, 4.099e-4
-0.315, 4.105e-4
-0.316, 4.112e-4
-0.317, 4.116e-4
-0.318, 4.122e-4
-0.319, 4.129e-4
-0.320, 4.130e-4
-0.321, 4.136e-4
-0.322, 4.141e-4
-0.323, 4.145e-4
-0.324, 4.151e-4
-0.325, 4.157e-4
-0.326, 4.160e-4
-0.327, 4.164e-4
-0.328, 4.170e-4
-0.329, 4.176e-4
-0.330, 4.179e-4
-0.331, 4.186e-4
-0.332, 4.193e-4
-0.333, 4.199e-4
-0.334, 4.206e-4
-0.335, 4.212e-4
-0.336, 4.216e-4
-0.337, 4.224e-4
-0.338, 4.230e-4
-0.339, 4.234e-4
-0.340, 4.241e-4
-0.341, 4.247e-4
-0.342, 4.252e-4
-0.343, 4.258e-4
-0.344, 4.266e-4
-0.345, 4.271e-4
-0.346, 4.274e-4
-0.347, 4.282e-4
-0.348, 4.288e-4
-0.349, 4.291e-4
-0.350, 4.299e-4
-0.351, 4.305e-4
-0.352, 4.310e-4
-0.353, 4.318e-4
-0.354, 4.325e-4
-0.355, 4.331e-4
-0.356, 4.337e-4
-0.357, 4.346e-4
-0.358, 4.352e-4
-0.359, 4.359e-4
-0.360, 4.366e-4
-0.361, 4.374e-4
-0.362, 4.380e-4
-0.363, 4.387e-4
-0.364, 4.394e-4
-0.365, 4.399e-4
-0.366, 4.406e-4
-0.367, 4.413e-4
-0.368, 4.418e-4
-0.369, 4.425e-4
-0.370, 4.432e-4
-0.371, 4.436e-4
-0.372, 4.443e-4
-0.373, 4.451e-4
-0.374, 4.457e-4
-0.375, 4.465e-4
-0.376, 4.474e-4
-0.377, 4.482e-4
-0.378, 4.488e-4
-0.379, 4.495e-4
-0.380, 4.504e-4
-0.381, 4.510e-4
-0.382, 4.518e-4
-0.383, 4.525e-4
-0.384, 4.536e-4
-0.385, 4.545e-4
-0.386, 4.553e-4
-0.387, 4.559e-4
-0.388, 4.566e-4
-0.389, 4.575e-4
-0.390, 4.585e-4
-0.391, 4.592e-4
-0.392, 4.601e-4
-0.393, 4.609e-4
-0.394, 4.615e-4
-0.395, 4.622e-4
-0.396, 4.630e-4
-0.397, 4.634e-4
-0.398, 4.641e-4
-0.399, 4.648e-4
-0.400, 4.655e-4
-0.401, 4.663e-4
-0.402, 4.670e-4
-0.403, 4.677e-4
-0.404, 4.687e-4
-0.405, 4.695e-4
-0.406, 4.703e-4
-0.407, 4.711e-4
-0.408, 4.719e-4
-0.409, 4.726e-4
-0.410, 4.729e-4
-0.411, 4.738e-4
-0.412, 4.747e-4
-0.413, 4.753e-4
-0.414, 4.762e-4
-0.415, 4.771e-4
-0.416, 4.778e-4
-0.417, 4.787e-4
-0.418, 4.795e-4
-0.419, 4.801e-4
-0.420, 4.811e-4
-0.421, 4.820e-4
-0.422, 4.827e-4
-0.423, 4.834e-4
-0.424, 4.844e-4
-0.425, 4.852e-4
-0.426, 4.859e-4
-0.427, 4.868e-4
-0.428, 4.876e-4
-0.429, 4.883e-4
-0.430, 4.891e-4
-0.431, 4.898e-4
-0.432, 4.904e-4
-0.433, 4.912e-4
-0.434, 4.921e-4
-0.435, 4.930e-4
-0.436, 4.939e-4
-0.437, 4.948e-4
-0.438, 4.956e-4
-0.439, 4.963e-4
-0.440, 4.973e-4
-0.441, 4.981e-4
-0.442, 4.986e-4
-0.443, 4.993e-4
-0.444, 5.001e-4
-0.445, 5.008e-4
-0.446, 5.016e-4
-0.447, 5.025e-4
-0.448, 5.031e-4
-0.449, 5.038e-4
-0.450, 5.050e-4
-0.451, 5.059e-4
-0.452, 5.067e-4
-0.453, 5.078e-4
-0.454, 5.085e-4
-0.455, 5.093e-4
-0.456, 5.102e-4
-0.457, 5.107e-4
-0.458, 5.115e-4
-0.459, 5.124e-4
-0.460, 5.132e-4
-0.461, 5.139e-4
-0.462, 5.147e-4
-0.463, 5.155e-4
-0.464, 5.162e-4
-0.465, 5.170e-4
-0.466, 5.179e-4
-0.467, 5.185e-4
-0.468, 5.195e-4
-0.469, 5.204e-4
-0.470, 5.212e-4
-0.471, 5.220e-4
-0.472, 5.230e-4
-0.473, 5.238e-4
-0.474, 5.243e-4
-0.475, 5.251e-4
-0.476, 5.261e-4
-0.477, 5.269e-4
-0.478, 5.278e-4
-0.479, 5.287e-4
-0.480, 5.295e-4
-0.481, 5.303e-4
-0.482, 5.312e-4
-0.483, 5.320e-4
-0.484, 5.329e-4
-0.485, 5.340e-4
-0.486, 5.349e-4
-0.487, 5.359e-4
-0.488, 5.369e-4
-0.489, 5.377e-4
-0.490, 5.384e-4
-0.491, 5.393e-4
-0.492, 5.403e-4
-0.493, 5.410e-4
-0.494, 5.419e-4
-0.495, 5.427e-4
-0.496, 5.435e-4
-0.497, 5.445e-4
-0.498, 5.455e-4
-0.499, 5.461e-4
-0.500, 5.469e-4
-0.501, 5.479e-4
-0.502, 5.488e-4
-0.503, 5.495e-4
-0.504, 5.505e-4
-0.505, 5.514e-4
-0.506, 5.524e-4
-0.507, 5.535e-4
-0.508, 5.543e-4
-0.509, 5.553e-4
-0.510, 5.564e-4
-0.511, 5.573e-4
-0.512, 5.585e-4
-0.513, 5.596e-4
-0.514, 5.603e-4
-0.515, 5.611e-4
-0.516, 5.620e-4
-0.517, 5.630e-4
-0.518, 5.636e-4
-0.519, 5.645e-4
-0.520, 5.656e-4
-0.521, 5.664e-4
-0.522, 5.671e-4
-0.523, 5.681e-4
-0.524, 5.692e-4
-0.525, 5.698e-4
-0.526, 5.708e-4
-0.527, 5.716e-4
-0.528, 5.725e-4
-0.529, 5.735e-4
-0.530, 5.745e-4
-0.531, 5.753e-4
-0.532, 5.762e-4
-0.533, 5.774e-4
-0.534, 5.783e-4
-0.535, 5.792e-4
-0.536, 5.803e-4
-0.537, 5.814e-4
-0.538, 5.827e-4
-0.539, 5.836e-4
-0.540, 5.845e-4
-0.541, 5.852e-4
-0.542, 5.861e-4
-0.543, 5.870e-4
-0.544, 5.876e-4
-0.545, 5.885e-4
-0.546, 5.894e-4
-0.547, 5.902e-4
-0.548, 5.912e-4
-0.549, 5.923e-4
-0.550, 5.932e-4
-0.551, 5.940e-4
-0.552, 5.951e-4
-0.553, 5.960e-4
-0.554, 5.969e-4
-0.555, 5.977e-4
-0.556, 5.988e-4
-0.557, 5.995e-4
-0.558, 6.006e-4
-0.559, 6.016e-4
-0.560, 6.026e-4
-0.561, 6.037e-4
-0.562, 6.047e-4
-0.563, 6.057e-4
-0.564, 6.067e-4
-0.565, 6.076e-4
-0.566, 6.085e-4
-0.567, 6.094e-4
-0.568, 6.101e-4
-0.569, 6.110e-4
-0.570, 6.119e-4
-0.571, 6.127e-4
-0.572, 6.137e-4
-0.573, 6.146e-4
-0.574, 6.155e-4
-0.575, 6.164e-4
-0.576, 6.171e-4
-0.577, 6.182e-4
-0.578, 6.192e-4
-0.579, 6.200e-4
-0.580, 6.210e-4
-0.581, 6.220e-4
-0.582, 6.228e-4
-0.583, 6.236e-4
-0.584, 6.245e-4
-0.585, 6.256e-4
-0.586, 6.264e-4
-0.587, 6.273e-4
-0.588, 6.286e-4
-0.589, 6.296e-4
-0.590, 6.308e-4
-0.591, 6.318e-4
-0.592, 6.326e-4
-0.593, 6.334e-4
-0.594, 6.344e-4
-0.595, 6.352e-4
-0.596, 6.360e-4
-0.597, 6.369e-4
-0.598, 6.379e-4
-0.599, 6.385e-4
-0.600, 6.396e-4
-0.601, 6.405e-4
-0.602, 6.410e-4
-0.603, 6.420e-4
-0.604, 6.430e-4
-0.605, 6.439e-4
-0.606, 6.450e-4
-0.607, 6.459e-4
-0.608, 6.466e-4
-0.609, 6.476e-4
-0.610, 6.486e-4
-0.611, 6.494e-4
-0.612, 6.504e-4
-0.613, 6.514e-4
-0.614, 6.531e-4
-0.615, 6.545e-4
-0.616, 6.554e-4
-0.617, 6.564e-4
-0.618, 6.570e-4
-0.619, 6.578e-4
-0.620, 6.588e-4
-0.621, 6.593e-4
-0.622, 6.602e-4
-0.623, 6.610e-4
-0.624, 6.617e-4
-0.625, 6.626e-4
-0.626, 6.636e-4
-0.627, 6.642e-4
-0.628, 6.651e-4
-0.629, 6.662e-4
-0.630, 6.669e-4
-0.631, 6.678e-4
-0.632, 6.687e-4
-0.633, 6.695e-4
-0.634, 6.703e-4
-0.635, 6.712e-4
-0.636, 6.721e-4
-0.637, 6.728e-4
-0.638, 6.737e-4
-0.639, 6.747e-4
-0.640, 6.759e-4
-0.641, 6.769e-4
-0.642, 6.778e-4
-0.643, 6.786e-4
-0.644, 6.797e-4
-0.645, 6.806e-4
-0.646, 6.813e-4
-0.647, 6.821e-4
-0.648, 6.830e-4
-0.649, 6.837e-4
-0.650, 6.845e-4
-0.651, 6.852e-4
-0.652, 6.861e-4
-0.653, 6.866e-4
-0.654, 6.876e-4
-0.655, 6.884e-4
-0.656, 6.891e-4
-0.657, 6.900e-4
-0.658, 6.911e-4
-0.659, 6.919e-4
-0.660, 6.926e-4
-0.661, 6.936e-4
-0.662, 6.944e-4
-0.663, 6.949e-4
-0.664, 6.959e-4
-0.665, 6.969e-4
-0.666, 6.976e-4
-0.667, 6.985e-4
-0.668, 6.995e-4
-0.669, 7.001e-4
-0.670, 7.010e-4
-0.671, 7.021e-4
-0.672, 7.029e-4
-0.673, 7.040e-4
-0.674, 7.048e-4
-0.675, 7.055e-4
-0.676, 7.064e-4
-0.677, 7.073e-4
-0.678, 7.078e-4
-0.679, 7.085e-4
-0.680, 7.092e-4
-0.681, 7.098e-4
-0.682, 7.105e-4
-0.683, 7.113e-4
-0.684, 7.121e-4
-0.685, 7.129e-4
-0.686, 7.140e-4
-0.687, 7.148e-4
-0.688, 7.156e-4
-0.689, 7.165e-4
-0.690, 7.172e-4
-0.691, 7.183e-4
-0.692, 7.191e-4
-0.693, 7.199e-4
-0.694, 7.208e-4
-0.695, 7.215e-4
-0.696, 7.224e-4
-0.697, 7.231e-4
-0.698, 7.238e-4
-0.699, 7.245e-4
-0.700, 7.135e-4
-0.699, 6.817e-4
-0.698, 6.508e-4
-0.697, 6.213e-4
-0.696, 5.933e-4
-0.695, 5.659e-4
-0.694, 5.397e-4
-0.693, 5.145e-4
-0.692, 4.899e-4
-0.691, 4.662e-4
-0.690, 4.433e-4
-0.689, 4.213e-4
-0.688, 4.003e-4
-0.687, 3.794e-4
-0.686, 3.597e-4
-0.685, 3.406e-4
-0.684, 3.222e-4
-0.683, 3.043e-4
-0.682, 2.867e-4
-0.681, 2.701e-4
-0.680, 2.536e-4
-0.679, 2.381e-4
-0.678, 2.232e-4
-0.677, 2.086e-4
-0.676, 1.942e-4
-0.675, 1.803e-4
-0.674, 1.671e-4
-0.673, 1.539e-4
-0.672, 1.416e-4
-0.671, 1.290e-4
-0.670, 1.176e-4
-0.669, 1.061e-4
-0.668, 9.496e-5
-0.667, 8.375e-5
-0.666, 7.359e-5
-0.665, 6.324e-5
-0.664, 5.335e-5
-0.663, 4.372e-5
-0.662, 3.452e-5
-0.661, 2.572e-5
-0.660, 1.688e-5
-0.659, 8.374e-6
-0.658, 7.690e-8
-0.657, -7.916e-6
-0.656, -1.560e-5
-0.655, -2.309e-5
-0.654, -3.042e-5
-0.653, -3.746e-5
-0.652, -4.433e-5
-0.651, -5.097e-5
-0.650, -5.763e-5
-0.649, -6.392e-5
-0.648, -7.020e-5
-0.647, -7.596e-5
-0.646, -8.222e-5
-0.645, -8.790e-5
-0.644, -9.373e-5
-0.643, -9.871e-5
-0.642, -1.039e-4
-0.641, -1.092e-4
-0.640, -1.141e-4
-0.639, -1.191e-4
-0.638, -1.233e-4
-0.637, -1.277e-4
-0.636, -1.326e-4
-0.635, -1.370e-4
-0.634, -1.414e-4
-0.633, -1.453e-4
-0.632, -1.490e-4
-0.631, -1.530e-4
-0.630, -1.569e-4
-0.629, -1.606e-4
-0.628, -1.642e-4
-0.627, -1.677e-4
-0.626, -1.710e-4
-0.625, -1.740e-4
-0.624, -1.771e-4
-0.623, -1.808e-4
-0.622, -1.840e-4
-0.621, -1.868e-4
-0.620, -1.901e-4
-0.619, -1.932e-4
-0.618, -1.960e-4
-0.617, -1.988e-4
-0.616, -2.018e-4
-0.615, -2.048e-4
-0.614, -2.083e-4
-0.613, -2.111e-4
-0.612, -2.137e-4
-0.611, -2.161e-4
-0.610, -2.183e-4
-0.609, -2.202e-4
-0.608, -2.220e-4
-0.607, -2.243e-4
-0.606, -2.269e-4
-0.605, -2.291e-4
-0.604, -2.312e-4
-0.603, -2.334e-4
-0.602, -2.354e-4
-0.601, -2.371e-4
-0.600, -2.391e-4
-0.599, -2.411e-4
-0.598, -2.429e-4
-0.597, -2.447e-4
-0.596, -2.463e-4
-0.595, -2.480e-4
-0.594, -2.498e-4
-0.593, -2.516e-4
-0.592, -2.533e-4
-0.591, -2.549e-4
-0.590, -2.567e-4
-0.589, -2.584e-4
-0.588, -2.601e-4
-0.587, -2.619e-4
-0.586, -2.635e-4
-0.585, -2.647e-4
-0.584, -2.661e-4
-0.583, -2.673e-4
-0.582, -2.684e-4
-0.581, -2.698e-4
-0.580, -2.710e-4
-0.579, -2.726e-4
-0.578, -2.744e-4
-0.577, -2.759e-4
-0.576, -2.770e-4
-0.575, -2.784e-4
-0.574, -2.798e-4
-0.573, -2.809e-4
-0.572, -2.821e-4
-0.571, -2.835e-4
-0.570, -2.849e-4
-0.569, -2.860e-4
-0.568, -2.874e-4
-0.567, -2.886e-4
-0.566, -2.897e-4
-0.565, -2.909e-4
-0.564, -2.922e-4
-0.563, -2.932e-4
-0.562, -2.944e-4
-0.561, -2.955e-4
-0.560, -2.966e-4
-0.559, -2.978e-4
-0.558, -2.990e-4
-0.557, -3.001e-4
-0.556, -3.015e-4
-0.555, -3.028e-4
-0.554, -3.038e-4
-0.553, -3.050e-4
-0.552, -3.060e-4
-0.551, -3.071e-4
-0.550, -3.079e-4
-0.549, -3.091e-4
-0.548, -3.101e-4
-0.547, -3.112e-4
-0.546, -3.124e-4
-0.545, -3.136e-4
-0.544, -3.146e-4
-0.543, -3.156e-4
-0.542, -3.167e-4
-0.541, -3.175e-4
-0.540, -3.186e-4
-0.539, -3.197e-4
-0.538, -3.207e-4
-0.537, -3.220e-4
-0.536, -3.231e-4
-0.535, -3.243e-4
-0.534, -3.255e-4
-0.533, -3.266e-4
-0.532, -3.278e-4
-0.531, -3.287e-4
-0.530, -3.298e-4
-0.529, -3.309e-4
-0.528, -3.319e-4
-0.527, -3.327e-4
-0.526, -3.338e-4
-0.525, -3.347e-4
-0.524, -3.359e-4
-0.523, -3.372e-4
-0.522, -3.381e-4
-0.521, -3.389e-4
-0.520, -3.402e-4
-0.519, -3.412e-4
-0.518, -3.420e-4
-0.517, -3.431e-4
-0.516, -3.441e-4
-0.515, -3.449e-4
-0.514, -3.461e-4
-0.513, -3.473e-4
-0.512, -3.486e-4
-0.511, -3.499e-4
-0.510, -3.510e-4
-0.509, -3.520e-4
-0.508, -3.531e-4
-0.507, -3.541e-4
-0.506, -3.550e-4
-0.505, -3.561e-4
-0.504, -3.572e-4
-0.503, -3.584e-4
-0.502, -3.593e-4
-0.501, -3.604e-4
-0.500, -3.615e-4
-0.499, -3.623e-4
-0.498, -3.635e-4
-0.497, -3.645e-4
-0.496, -3.655e-4
-0.495, -3.666e-4
-0.494, -3.676e-4
-0.493, -3.683e-4
-0.492, -3.692e-4
-0.491, -3.703e-4
-0.490, -3.715e-4
-0.489, -3.726e-4
-0.488, -3.739e-4
-0.487, -3.751e-4
-0.486, -3.764e-4
-0.485, -3.776e-4
-0.484, -3.787e-4
-0.483, -3.797e-4
-0.482, -3.807e-4
-0.481, -3.819e-4
-0.480, -3.830e-4
-0.479, -3.842e-4
-0.478, -3.854e-4
-0.477, -3.866e-4
-0.476, -3.877e-4
-0.475, -3.887e-4
-0.474, -3.896e-4
-0.473, -3.908e-4
-0.472, -3.917e-4
-0.471, -3.929e-4
-0.470, -3.940e-4
-0.469, -3.953e-4
-0.468, -3.965e-4
-0.467, -3.975e-4
-0.466, -3.989e-4
-0.465, -4.000e-4
-0.464, -4.010e-4
-0.463, -4.022e-4
-0.462, -4.032e-4
-0.461, -4.042e-4
-0.460, -4.053e-4
-0.459, -4.065e-4
-0.458, -4.075e-4
-0.457, -4.086e-4
-0.456, -4.100e-4
-0.455, -4.112e-4
-0.454, -4.122e-4
-0.453, -4.131e-4
-0.452, -4.143e-4
-0.451, -4.152e-4
-0.450, -4.161e-4
-0.449, -4.172e-4
-0.448, -4.178e-4
-0.447, -4.188e-4
-0.446, -4.200e-4
-0.445, -4.211e-4
-0.444, -4.222e-4
-0.443, -4.235e-4
-0.442, -4.245e-4
-0.441, -4.255e-4
-0.440, -4.266e-4
-0.439, -4.277e-4
-0.438, -4.285e-4
-0.437, -4.297e-4
-0.436, -4.307e-4
-0.435, -4.320e-4
-0.434, -4.331e-4
-0.433, -4.342e-4
-0.432, -4.351e-4
-0.431, -4.361e-4
-0.430, -4.370e-4
-0.429, -4.378e-4
-0.428, -4.388e-4
-0.427, -4.397e-4
-0.426, -4.407e-4
-0.425, -4.415e-4
-0.424, -4.424e-4
-0.423, -4.433e-4
-0.422, -4.442e-4
-0.421, -4.451e-4
-0.420, -4.461e-4
-0.419, -4.470e-4
-0.418, -4.479e-4
-0.417, -4.490e-4
-0.416, -4.497e-4
-0.415, -4.505e-4
-0.414, -4.515e-4
-0.413, -4.524e-4
-0.412, -4.532e-4
-0.411, -4.541e-4
-0.410, -4.547e-4
-0.409, -4.551e-4
-0.408, -4.561e-4
-0.407, -4.570e-4
-0.406, -4.578e-4
-0.405, -4.587e-4
-0.404, -4.596e-4
-0.403, -4.604e-4
-0.402, -4.613e-4
-0.401, -4.621e-4
-0.400, -4.628e-4
-0.399, -4.635e-4
-0.398, -4.641e-4
-0.397, -4.647e-4
-0.396, -4.653e-4
-0.395, -4.661e-4
-0.394, -4.667e-4
-0.393, -4.674e-4
-0.392, -4.681e-4
-0.391, -4.689e-4
-0.390, -4.697e-4
-0.389, -4.704e-4
-0.388, -4.714e-4
-0.387, -4.719e-4
-0.386, -4.725e-4
-0.385, -4.735e-4
-0.384, -4.744e-4
-0.383, -4.751e-4
-0.382, -4.759e-4
-0.381, -4.765e-4
-0.380, -4.770e-4
-0.379, -4.776e-4
-0.378, -4.782e-4
-0.377, -4.786e-4
-0.376, -4.791e-4
-0.375, -4.798e-4
-0.374, -4.801e-4
-0.373, -4.808e-4
-0.372, -4.814e-4
-0.371, -4.817e-4
-0.370, -4.823e-4
-0.369, -4.829e-4
-0.368, -4.832e-4
-0.367, -4.835e-4
-0.366, -4.843e-4
-0.365, -4.847e-4
-0.364, -4.851e-4
-0.363, -4.857e-4
-0.362, -4.860e-4
-0.361, -4.866e-4
-0.360, -4.869e-4
-0.359, -4.874e-4
-0.358, -4.876e-4
-0.357, -4.882e-4
-0.356, -4.885e-4
-0.355, -4.888e-4
-0.354, -4.892e-4
-0.353, -4.896e-4
-0.352, -4.897e-4
-0.351, -4.900e-4
-0.350, -4.905e-4
-0.349, -4.906e-4
-0.348, -4.908e-4
-0.347, -4.913e-4
-0.346, -4.915e-4
-0.345, -4.914e-4
-0.344, -4.918e-4
-0.343, -4.920e-4
-0.342, -4.922e-4
-0.341, -4.924e-4
-0.340, -4.925e-4
-0.339, -4.926e-4
-0.338, -4.930e-4
-0.337, -4.932e-4
-0.336, -4.932e-4
-0.335, -4.934e-4
-0.334, -4.935e-4
-0.333, -4.938e-4
-0.332, -4.940e-4
-0.331, -4.942e-4
-0.330, -4.944e-4
-0.329, -4.942e-4
-0.328, -4.943e-4
-0.327, -4.944e-4
-0.326, -4.943e-4
-0.325, -4.943e-4
-0.324, -4.944e-4
-0.323, -4.944e-4
-0.322, -4.943e-4
-0.321, -4.945e-4
-0.320, -4.940e-4
-0.319, -4.942e-4
-0.318, -4.941e-4
-0.317, -4.941e-4
-0.316, -4.940e-4
-0.315, -4.939e-4
-0.314, -4.937e-4
-0.313, -4.935e-4
-0.312, -4.933e-4
-0.311, -4.933e-4
-0.310, -4.929e-4
-0.309, -4.929e-4
-0.308, -4.927e-4
-0.307, -4.928e-4
-0.306, -4.928e-4
-0.305, -4.926e-4
-0.304, -4.921e-4
-0.303, -4.920e-4
-0.302, -4.918e-4
-0.301, -4.914e-4
-0.300, -4.910e-4
-0.299, -4.909e-4
-0.298, -4.907e-4
-0.297, -4.903e-4
-0.296, -4.900e-4
-0.295, -4.897e-4
-0.294, -4.891e-4
-0.293, -4.889e-4
-0.292, -4.886e-4
-0.291, -4.881e-4
-0.290, -4.878e-4
-0.289, -4.875e-4
-0.288, -4.871e-4
-0.287, -4.866e-4
-0.286, -4.862e-4
-0.285, -4.858e-4
-0.284, -4.854e-4
-0.283, -4.853e-4
-0.282, -4.850e-4
-0.281, -4.846e-4
-0.280, -4.841e-4
-0.279, -4.836e-4
-0.278, -4.829e-4
-0.277, -4.824e-4
-0.276, -4.820e-4
-0.275, -4.814e-4
-0.274, -4.811e-4
-0.273, -4.806e-4
-0.272, -4.799e-4
-0.271, -4.794e-4
-0.270, -4.788e-4
-0.269, -4.782e-4
-0.268, -4.776e-4
-0.267, -4.773e-4
-0.266, -4.767e-4
-0.265, -4.761e-4
-0.264, -4.756e-4
-0.263, -4.751e-4
-0.262, -4.744e-4
-0.261, -4.740e-4
-0.260, -4.734e-4
-0.259, -4.728e-4
-0.258, -4.723e-4
-0.257, -4.716e-4
-0.256, -4.709e-4
-0.255, -4.705e-4
-0.254, -4.700e-4
-0.253, -4.694e-4
-0.252, -4.687e-4
-0.251, -4.681e-4
-0.250, -4.675e-4
-0.249, -4.669e-4
-0.248, -4.664e-4
-0.247, -4.659e-4
-0.246, -4.652e-4
-0.245, -4.649e-4
-0.244, -4.644e-4
-0.243, -4.636e-4
-0.242, -4.632e-4
-0.241, -4.626e-4
-0.240, -4.620e-4
-0.239, -4.614e-4
-0.238, -4.610e-4
-0.237, -4.602e-4
-0.236, -4.596e-4
-0.235, -4.592e-4
-0.234, -4.584e-4
-0.233, -4.577e-4
-0.232, -4.574e-4
-0.231, -4.568e-4
-0.230, -4.564e-4
-0.229, -4.559e-4
-0.228, -4.554e-4
-0.227, -4.547e-4
-0.226, -4.542e-4
-0.225, -4.537e-4
-0.224, -4.530e-4
-0.223, -4.525e-4
-0.222, -4.520e-4
-0.221, -4.514e-4
-0.220, -4.508e-4
-0.219, -4.504e-4
-0.218, -4.497e-4
-0.217, -4.490e-4
-0.216, -4.485e-4
-0.215, -4.479e-4
-0.214, -4.473e-4
-0.213, -4.467e-4
-0.212, -4.461e-4
-0.211, -4.453e-4
-0.210, -4.449e-4
-0.209, -4.445e-4
-0.208, -4.437e-4
-0.207, -4.434e-4
-0.206, -4.428e-4
-0.205, -4.429e-4
-0.204, -4.428e-4
-0.203, -4.424e-4
-0.202, -4.418e-4
-0.201, -4.411e-4
-0.200, -4.407e-4
-0.199, -4.401e-4
-0.198, -4.396e-4
-0.197, -4.392e-4
-0.196, -4.387e-4
-0.195, -4.380e-4
-0.194, -4.376e-4
-0.193, -4.370e-4
-0.192, -4.363e-4
-0.191, -4.357e-4
-0.190, -4.354e-4
-0.189, -4.347e-4
-0.188, -4.342e-4
-0.187, -4.336e-4
-0.186, -4.330e-4
-0.185, -4.324e-4
-0.184, -4.318e-4
-0.183, -4.314e-4
-0.182, -4.308e-4
-0.181, -4.303e-4
-0.180, -4.298e-4
-0.179, -4.295e-4
-0.178, -4.292e-4
-0.177, -4.286e-4
-0.176, -4.279e-4
-0.175, -4.275e-4
-0.174, -4.268e-4
-0.173, -4.262e-4
-0.172, -4.254e-4
-0.171, -4.246e-4
-0.170, -4.236e-4
-0.169, -4.227e-4
-0.168, -4.228e-4
-0.167, -4.231e-4
-0.166, -4.225e-4
-0.165, -4.216e-4
-0.164, -4.205e-4
-0.163, -4.195e-4
-0.162, -4.187e-4
-0.161, -4.177e-4
-0.160, -4.167e-4
-0.159, -4.159e-4
-0.158, -4.150e-4
-0.157, -4.140e-4
-0.156, -4.132e-4
-0.155, -4.125e-4
-0.154, -4.117e-4
-0.153, -4.112e-4
-0.152, -4.105e-4
-0.151, -4.100e-4
-0.150, -4.093e-4
-0.149, -4.088e-4
-0.148, -4.085e-4
-0.147, -4.079e-4
-0.146, -4.077e-4
-0.145, -4.074e-4
-0.144, -4.069e-4
-0.143, -4.068e-4
-0.142, -4.066e-4
-0.141, -4.062e-4
-0.140, -4.059e-4
-0.139, -4.057e-4
-0.138, -4.055e-4
-0.137, -4.052e-4
-0.136, -4.051e-4
-0.135, -4.048e-4
-0.134, -4.044e-4
-0.133, -4.041e-4
-0.132, -4.038e-4
-0.131, -4.035e-4
-0.130, -4.032e-4
-0.129, -4.030e-4
-0.128, -4.028e-4
-0.127, -4.025e-4
-0.126, -4.020e-4
-0.125, -4.015e-4
-0.124, -4.011e-4
-0.123, -4.008e-4
-0.122, -4.003e-4
-0.121, -3.997e-4
-0.120, -3.993e-4
-0.119, -3.989e-4
-0.118, -3.983e-4
-0.117, -3.980e-4
-0.116, -3.977e-4
-0.115, -3.969e-4
-0.114, -3.966e-4
-0.113, -3.962e-4
-0.112, -3.956e-4
-0.111, -3.952e-4
-0.110, -3.948e-4
-0.109, -3.944e-4
-0.108, -3.939e-4
-0.107, -3.938e-4
-0.106, -3.933e-4
-0.105, -3.929e-4
-0.104, -3.924e-4
-0.103, -3.922e-4
-0.102, -3.922e-4
-0.101, -3.918e-4
-0.100, -3.915e-4
-0.099, -3.909e-4
-0.098, -3.906e-4
-0.097, -3.902e-4
-0.096, -3.897e-4
-0.095, -3.893e-4
-0.094, -3.890e-4
-0.093, -3.884e-4
-0.092, -3.880e-4
-0.091, -3.877e-4
-0.090, -3.871e-4
-0.089, -3.863e-4
-0.088, -3.860e-4
-0.087, -3.857e-4
-0.086, -3.849e-4
-0.085, -3.845e-4
-0.084, -3.841e-4
-0.083, -3.835e-4
-0.082, -3.831e-4
-0.081, -3.828e-4
-0.080, -3.820e-4
-0.079, -3.816e-4
-0.078, -3.812e-4
-0.077, -3.808e-4
-0.076, -3.804e-4
-0.075, -3.799e-4
-0.074, -3.794e-4
-0.073, -3.788e-4
-0.072, -3.785e-4
-0.071, -3.780e-4
-0.070, -3.775e-4
-0.069, -3.769e-4
-0.068, -3.763e-4
-0.067, -3.756e-4
-0.066, -3.751e-4
-0.065, -3.746e-4
-0.064, -3.736e-4
-0.063, -3.732e-4
-0.062, -3.725e-4
-0.061, -3.718e-4
-0.060, -3.713e-4
-0.059, -3.706e-4
-0.058, -3.701e-4
-0.057, -3.693e-4
-0.056, -3.687e-4
-0.055, -3.683e-4
-0.054, -3.677e-4
-0.053, -3.672e-4
-0.052, -3.668e-4
-0.051, -3.661e-4
-0.050, -3.656e-4
-0.049, -3.651e-4
-0.048, -3.643e-4
-0.047, -3.638e-4
-0.046, -3.631e-4
-0.045, -3.623e-4
-0.044, -3.616e-4
-0.043, -3.611e-4
-0.042, -3.602e-4
-0.041, -3.594e-4
-0.040, -3.587e-4
-0.039, -3.580e-4
-0.038, -3.571e-4
-0.037, -3.565e-4
-0.036, -3.559e-4
-0.035, -3.551e-4
-0.034, -3.543e-4
-0.033, -3.537e-4
-0.032, -3.528e-4
-0.031, -3.522e-4
-0.030, -3.514e-4
-0.029, -3.505e-4
-0.028, -3.498e-4
-0.027, -3.490e-4
-0.026, -3.482e-4
-0.025, -3.475e-4
-0.024, -3.467e-4
-0.023, -3.459e-4
-0.022, -3.450e-4
-0.021, -3.442e-4
-0.020, -3.435e-4
-0.019, -3.426e-4
-0.018, -3.419e-4
-0.017, -3.411e-4
-0.016, -3.401e-4
-0.015, -3.394e-4
-0.014, -3.387e-4
-0.013, -3.374e-4
-0.012, -3.364e-4
-0.011, -3.358e-4
-0.010, -3.347e-4
-0.009, -3.338e-4
-0.008, -3.329e-4
-0.007, -3.320e-4
-0.006, -3.310e-4
-0.005, -3.301e-4
-0.004, -3.292e-4
-0.003, -3.282e-4
-0.002, -3.273e-4
-0.001, -3.263e-4
-0.000, -3.239e-4
0.001, -3.227e-4
0.002, -3.218e-4
0.003, -3.207e-4
0.004, -3.199e-4
0.005, -3.191e-4
0.006, -3.182e-4
0.007, -3.173e-4
0.008, -3.162e-4
0.009, -3.154e-4
0.010, -3.144e-4
0.011, -3.133e-4
0.012, -3.124e-4
0.013, -3.110e-4
0.014, -3.100e-4
0.015, -3.089e-4
0.016, -3.078e-4
0.017, -3.067e-4
0.018, -3.056e-4
0.019, -3.044e-4
0.020, -3.033e-4
0.021, -3.021e-4
0.022, -3.009e-4
0.023, -2.996e-4
0.024, -2.984e-4
0.025, -2.973e-4
0.026, -2.961e-4
0.027, -2.949e-4
0.028, -2.938e-4
0.029, -2.925e-4
0.030, -2.913e-4
0.031, -2.901e-4
0.032, -2.888e-4
0.033, -2.875e-4
0.034, -2.861e-4
0.035, -2.847e-4
0.036, -2.835e-4
0.037, -2.821e-4
0.038, -2.807e-4
0.039, -2.793e-4
0.040, -2.778e-4
0.041, -2.764e-4
0.042, -2.748e-4
0.043, -2.732e-4
0.044, -2.716e-4
0.045, -2.701e-4
0.046, -2.688e-4
0.047, -2.676e-4
0.048, -2.663e-4
0.049, -2.651e-4
0.050, -2.638e-4
0.051, -2.623e-4
0.052, -2.608e-4
0.053, -2.593e-4
0.054, -2.577e-4
0.055, -2.562e-4
0.056, -2.547e-4
0.057, -2.531e-4
0.058, -2.514e-4
0.059, -2.497e-4
0.060, -2.481e-4
0.061, -2.464e-4
0.062, -2.450e-4
0.063, -2.435e-4
0.064, -2.419e-4
0.065, -2.403e-4
0.066, -2.388e-4
0.067, -2.370e-4
0.068, -2.355e-4
0.069, -2.339e-4
0.070, -2.322e-4
0.071, -2.305e-4
0.072, -2.289e-4
0.073, -2.271e-4
0.074, -2.251e-4
0.075, -2.234e-4
0.076, -2.217e-4
0.077, -2.203e-4
0.078, -2.189e-4
0.079, -2.174e-4
0.080, -2.157e-4
0.081, -2.140e-4
0.082, -2.123e-4
0.083, -2.105e-4
0.084, -2.088e-4
0.085, -2.071e-4
0.086, -2.055e-4
0.087, -2.037e-4
0.088, -2.019e-4
0.089, -2.001e-4
0.090, -1.982e-4
0.091, -1.965e-4
0.092, -1.950e-4
0.093, -1.933e-4
0.094, -1.915e-4
0.095, -1.897e-4
0.096, -1.880e-4
0.097, -1.862e-4
0.098, -1.847e-4
0.099, -1.829e-4
0.100, -1.812e-4
0.101, -1.795e-4
0.102, -1.777e-4
0.103, -1.759e-4
0.104, -1.743e-4
0.105, -1.728e-4
0.106, -1.714e-4
0.107, -1.699e-4
0.108, -1.683e-4
0.109, -1.666e-4
0.110, -1.649e-4
0.111, -1.632e-4
0.112, -1.616e-4
0.113, -1.601e-4
0.114, -1.584e-4
0.115, -1.567e-4
0.116, -1.551e-4
0.117, -1.534e-4
0.118, -1.517e-4
0.119, -1.501e-4
0.120, -1.486e-4
0.121, -1.473e-4
0.122, -1.458e-4
0.123, -1.443e-4
0.124, -1.427e-4
0.125, -1.412e-4
0.126, -1.397e-4
0.127, -1.381e-4
0.128, -1.367e-4
0.129, -1.353e-4
0.130, -1.339e-4
0.131, -1.324e-4
0.132, -1.309e-4
0.133, -1.292e-4
0.134, -1.276e-4
0.135, -1.261e-4
0.136, -1.247e-4
0.137, -1.236e-4
0.138, -1.225e-4
0.139, -1.214e-4
0.140, -1.202e-4
0.141, -1.189e-4
0.142, -1.175e-4
0.143, -1.162e-4
0.144, -1.148e-4
0.145, -1.136e-4
0.146, -1.123e-4
0.147, -1.112e-4
0.148, -1.100e-4
0.149, -1.089e-4
0.150, -1.077e-4
0.151, -1.065e-4
0.152, -1.053e-4
0.153, -1.040e-4
0.154, -1.029e-4
0.155, -1.017e-4
0.156, -1.007e-4
0.157, -9.959e-5
0.158, -9.866e-5
0.159, -9.766e-5
0.160, -9.671e-5
0.161, -9.566e-5
0.162, -9.469e-5
0.163, -9.373e-5
0.164, -9.282e-5
0.165, -9.184e-5
0.166, -9.082e-5
0.167, -8.976e-5
0.168, -8.884e-5
0.169, -8.797e-5
0.170, -8.702e-5
0.171, -8.604e-5
0.172, -8.529e-5
0.173, -8.435e-5
0.174, -8.349e-5
0.175, -8.263e-5
0.176, -8.172e-5
0.177, -8.085e-5
0.178, -7.993e-5
0.179, -7.905e-5
0.180, -7.820e-5
0.181, -7.734e-5
0.182, -7.646e-5
0.183, -7.570e-5
0.184, -7.501e-5
0.185, -7.435e-5
0.186, -7.369e-5
0.187, -7.309e-5
0.188, -7.253e-5
0.189, -7.187e-5
0.190, -7.129e-5
0.191, -7.064e-5
0.192, -7.001e-5
0.193, -6.942e-5
0.194, -6.877e-5
0.195, -6.810e-5
0.196, -6.750e-5
0.197, -6.696e-5
0.198, -6.626e-5
0.199, -6.567e-5
0.200, -6.506e-5
0.201, -6.452e-5
0.202, -6.385e-5
0.203, -6.334e-5
0.204, -6.276e-5
0.205, -6.226e-5
0.206, -6.173e-5
0.207, -6.118e-5
0.208, -6.070e-5
0.209, -6.018e-5
0.210, -5.966e-5
0.211, -5.918e-5
0.212, -5.872e-5
0.213, -5.818e-5
0.214, -5.774e-5
0.215, -5.717e-5
0.216, -5.686e-5
0.217, -5.632e-5
0.218, -5.590e-5
0.219, -5.543e-5
0.220, -5.492e-5
0.221, -5.442e-5
0.222, -5.398e-5
0.223, -5.361e-5
0.224, -5.305e-5
0.225, -5.268e-5
0.226, -5.220e-5
0.227, -5.182e-5
0.228, -5.151e-5
0.229, -5.110e-5
0.230, -5.073e-5
0.231, -5.031e-5
0.232, -4.998e-5
0.233, -4.967e-5
0.234, -4.929e-5
0.235, -4.897e-5
0.236, -4.868e-5
0.237, -4.834e-5
0.238, -4.804e-5
0.239, -4.769e-5
0.240, -4.738e-5
0.241, -4.706e-5
0.242, -4.680e-5
0.243, -4.639e-5
0.244, -4.620e-5
0.245, -4.589e-5
0.246, -4.561e-5
0.247, -4.530e-5
0.248, -4.503e-5
0.249, -4.479e-5
0.250, -4.441e-5
0.251, -4.418e-5
0.252, -4.391e-5
0.253, -4.360e-5
0.254, -4.337e-5
0.255, -4.306e-5
0.256, -4.278e-5
0.257, -4.257e-5
0.258, -4.220e-5
0.259, -4.187e-5
0.260, -4.170e-5
0.261, -4.149e-5
0.262, -4.120e-5
0.263, -4.101e-5
0.264, -4.068e-5
0.265, -4.047e-5
0.266, -4.023e-5
0.267, -3.999e-5
0.268, -3.969e-5
0.269, -3.950e-5
0.270, -3.925e-5
0.271, -3.908e-5
0.272, -3.881e-5
0.273, -3.868e-5
0.274, -3.849e-5
0.275, -3.822e-5
0.276, -3.805e-5
0.277, -3.780e-5
0.278, -3.761e-5
0.279, -3.746e-5
0.280, -3.721e-5
0.281, -3.693e-5
0.282, -3.686e-5
0.283, -3.669e-5
0.284, -3.653e-5
0.285, -3.629e-5
0.286, -3.610e-5
0.287, -3.588e-5
0.288, -3.577e-5
0.289, -3.563e-5
0.290, -3.542e-5
0.291, -3.522e-5
0.292, -3.505e-5
0.293, -3.489e-5
0.294, -3.471e-5
0.295, -3.460e-5
0.296, -3.439e-5
0.297, -3.419e-5
0.298, -3.407e-5
0.299, -3.391e-5
0.300, -3.373e-5
0.301, -3.357e-5
0.302, -3.341e-5
0.303, -3.324e-5
0.304, -3.310e-5
0.305, -3.300e-5
0.306, -3.282e-5
0.307, -3.256e-5
0.308, -3.251e-5
0.309, -3.240e-5
0.310, -3.221e-5
0.311, -3.205e-5
0.312, -3.184e-5
0.313, -3.173e-5
0.314, -3.158e-5
0.315, -3.145e-5
0.316, -3.134e-5
0.317, -3.117e-5
0.318, -3.098e-5
0.319, -3.089e-5
0.320, -3.076e-5
0.321, -3.064e-5
0.322, -3.049e-5
0.323, -3.030e-5
0.324, -3.024e-5
0.325, -3.017e-5
0.326, -2.994e-5
0.327, -2.990e-5
0.328, -2.969e-5
0.329, -2.959e-5
0.330, -2.942e-5
0.331, -2.929e-5
0.332, -2.917e-5
0.333, -2.907e-5
0.334, -2.899e-5
0.335, -2.882e-5
0.336, -2.869e-5
0.337, -2.867e-5
0.338, -2.853e-5
0.339, -2.841e-5
0.340, -2.834e-5
0.341, -2.820e-5
0.342, -2.812e-5
0.343, -2.803e-5
0.344, -2.782e-5
0.345, -2.782e-5
0.346, -2.770e-5
0.347, -2.751e-5
0.348, -2.743e-5
0.349, -2.730e-5
0.350, -2.724e-5
0.351, -2.719e-5
0.352, -2.710e-5
0.353, -2.698e-5
0.354, -2.691e-5
0.355, -2.677e-5
0.356, -2.673e-5
0.357, -2.663e-5
0.358, -2.653e-5
0.359, -2.647e-5
0.360, -2.641e-5
0.361, -2.633e-5
0.362, -2.617e-5
0.363, -2.619e-5
0.364, -2.608e-5
0.365, -2.602e-5
0.366, -2.594e-5
0.367, -2.583e-5
0.368, -2.579e-5
0.369, -2.576e-5
0.370, -2.572e-5
0.371, -2.557e-5
0.372, -2.557e-5
0.373, -2.548e-5
0.374, -2.534e-5
0.375, -2.528e-5
0.376, -2.528e-5
0.377, -2.517e-5
0.378, -2.501e-5
0.379, -2.507e-5
0.380, -2.501e-5
0.381, -2.496e-5
0.382, -2.484e-5
0.383, -2.479e-5
0.384, -2.469e-5
0.385, -2.465e-5
0.386, -2.460e-5
0.387, -2.453e-5
0.388, -2.444e-5
0.389, -2.436e-5
0.390, -2.430e-5
0.391, -2.424e-5
0.392, -2.419e-5
0.393, -2.412e-5
0.394, -2.414e-5
0.395, -2.407e-5
0.396, -2.401e-5
0.397, -2.391e-5
0.398, -2.381e-5
0.399, -2.376e-5
0.400, -2.371e-5
0.401, -2.369e-5
0.402, -2.362e-5
0.403, -2.360e-5
0.404, -2.357e-5
0.405, -2.347e-5
0.406, -2.342e-5
0.407, -2.332e-5
0.408, -2.334e-5
0.409, -2.326e-5
0.410, -2.326e-5
0.411, -2.322e-5
0.412, -2.315e-5
0.413, -2.312e-5
0.414, -2.301e-5
0.415, -2.300e-5
0.416, -2.294e-5
0.417, -2.288e-5
0.418, -2.288e-5
0.419, -2.273e-5
0.420, -2.275e-5
0.421, -2.271e-5
0.422, -2.259e-5
0.423, -2.252e-5
0.424, -2.253e-5
0.425, -2.251e-5
0.426, -2.246e-5
0.427, -2.234e-5
0.428, -2.233e-5
0.429, -2.228e-5
0.430, -2.219e-5
0.431, -2.221e-5
0.432, -2.212e-5
0.433, -2.210e-5
0.434, -2.207e-5
0.435, -2.200e-5
0.436, -2.193e-5
0.437, -2.197e-5
0.438, -2.191e-5
0.439, -2.184e-5
0.440, -2.183e-5
0.441, -2.174e-5
0.442, -2.176e-5
0.443, -2.165e-5
0.444, -2.162e-5
0.445, -2.156e-5
0.446, -2.155e-5
0.447, -2.155e-5
0.448, -2.146e-5
0.449, -2.142e-5
0.450, -2.139e-5
0.451, -2.131e-5
0.452, -2.131e-5
0.453, -2.124e-5
0.454, -2.121e-5
0.455, -2.112e-5
0.456, -2.116e-5
0.457, -2.110e-5
0.458, -2.103e-5
0.459, -2.102e-5
0.460, -2.097e-5
0.461, -2.088e-5
0.462, -2.087e-5
0.463, -2.085e-5
0.464, -2.078e-5
0.465, -2.073e-5
0.466, -2.084e-5
0.467, -2.069e-5
0.468, -2.063e-5
0.469, -2.065e-5
0.470, -2.053e-5
0.471, -2.046e-5
0.472, -2.047e-5
0.473, -2.048e-5
0.474, -2.039e-5
0.475, -2.035e-5
0.476, -2.031e-5
0.477, -2.027e-5
0.478, -2.022e-5
0.479, -2.024e-5
0.480, -2.012e-5
0.481, -2.010e-5
0.482, -2.013e-5
0.483, -2.003e-5
0.484, -1.999e-5
0.485, -2.002e-5
0.486, -2.001e-5
0.487, -1.988e-5
0.488, -1.986e-5
0.489, -1.983e-5
0.490, -1.973e-5
0.491, -1.981e-5
0.492, -1.976e-5
0.493, -1.969e-5
0.494, -1.965e-5
0.495, -1.961e-5
0.496, -1.958e-5
0.497, -1.959e-5
0.498, -1.952e-5
0.499, -1.948e-5
