# Supplementary material for: Data on characterization and electrochemical analysis of zinc oxide and tungsten trioxide as counter electrodes for electrochromic devices
Source: Data Brief. 2020 Jun 20;31:105891. doi: 10.1016/j.dib.2020.105891 (PMC7326711; doi:10.1016/j.dib.2020.105891)
Supplement: Supplementary file 1 [file mmc1.zip › Raw data/Figure 5/CV of WO3-TPA/Cycle 2/Scan_rate_0.08.txt]

June 16, 2018   22:34:31
Cyclic Voltammetry
File: c:\users\Data Source:  Experiment
Instrument Model:  CHI660D
Header: 
Note: 

Init E (V) = 0.5
High E (V) = 0.5
Low E (V) = -0.7
Init P/N = N
Scan Rate (V/s) = 0.08
Segment = 4
Sample Interval (V) = 0.001
Quiet Time (sec) = 0
Sensitivity (A/V) = 0.01

Segment 1:

Segment 2:

Segment 3:

Segment 4:

Potential/V, Current/A

0.500, -4.367e-5
0.499, -4.289e-5
0.498, -4.237e-5
0.497, -4.168e-5
0.496, -4.113e-5
0.495, -4.071e-5
0.494, -4.016e-5
0.493, -3.972e-5
0.492, -3.921e-5
0.491, -3.880e-5
0.490, -3.844e-5
0.489, -3.783e-5
0.488, -3.744e-5
0.487, -3.716e-5
0.486, -3.693e-5
0.485, -3.633e-5
0.484, -3.586e-5
0.483, -3.562e-5
0.482, -3.524e-5
0.481, -3.497e-5
0.480, -3.454e-5
0.479, -3.424e-5
0.478, -3.392e-5
0.477, -3.353e-5
0.476, -3.332e-5
0.475, -3.287e-5
0.474, -3.273e-5
0.473, -3.229e-5
0.472, -3.197e-5
0.471, -3.174e-5
0.470, -3.140e-5
0.469, -3.108e-5
0.468, -3.077e-5
0.467, -3.058e-5
0.466, -3.027e-5
0.465, -2.990e-5
0.464, -2.976e-5
0.463, -2.951e-5
0.462, -2.917e-5
0.461, -2.890e-5
0.460, -2.873e-5
0.459, -2.855e-5
0.458, -2.829e-5
0.457, -2.811e-5
0.456, -2.786e-5
0.455, -2.765e-5
0.454, -2.745e-5
0.453, -2.725e-5
0.452, -2.708e-5
0.451, -2.698e-5
0.450, -2.681e-5
0.449, -2.666e-5
0.448, -2.643e-5
0.447, -2.631e-5
0.446, -2.613e-5
0.445, -2.599e-5
0.444, -2.573e-5
0.443, -2.568e-5
0.442, -2.544e-5
0.441, -2.536e-5
0.440, -2.519e-5
0.439, -2.509e-5
0.438, -2.500e-5
0.437, -2.481e-5
0.436, -2.462e-5
0.435, -2.464e-5
0.434, -2.443e-5
0.433, -2.434e-5
0.432, -2.415e-5
0.431, -2.409e-5
0.430, -2.395e-5
0.429, -2.380e-5
0.428, -2.374e-5
0.427, -2.356e-5
0.426, -2.344e-5
0.425, -2.334e-5
0.424, -2.318e-5
0.423, -2.320e-5
0.422, -2.308e-5
0.421, -2.296e-5
0.420, -2.286e-5
0.419, -2.275e-5
0.418, -2.269e-5
0.417, -2.248e-5
0.416, -2.247e-5
0.415, -2.228e-5
0.414, -2.227e-5
0.413, -2.216e-5
0.412, -2.199e-5
0.411, -2.191e-5
0.410, -2.188e-5
0.409, -2.179e-5
0.408, -2.162e-5
0.407, -2.150e-5
0.406, -2.137e-5
0.405, -2.131e-5
0.404, -2.122e-5
0.403, -2.120e-5
0.402, -2.110e-5
0.401, -2.096e-5
0.400, -2.088e-5
0.399, -2.081e-5
0.398, -2.063e-5
0.397, -2.059e-5
0.396, -2.049e-5
0.395, -2.044e-5
0.394, -2.039e-5
0.393, -2.024e-5
0.392, -2.021e-5
0.391, -2.020e-5
0.390, -2.003e-5
0.389, -1.990e-5
0.388, -1.982e-5
0.387, -1.980e-5
0.386, -1.956e-5
0.385, -1.970e-5
0.384, -1.952e-5
0.383, -1.957e-5
0.382, -1.945e-5
0.381, -1.934e-5
0.380, -1.934e-5
0.379, -1.924e-5
0.378, -1.920e-5
0.377, -1.900e-5
0.376, -1.899e-5
0.375, -1.901e-5
0.374, -1.877e-5
0.373, -1.886e-5
0.372, -1.867e-5
0.371, -1.866e-5
0.370, -1.860e-5
0.369, -1.843e-5
0.368, -1.838e-5
0.367, -1.841e-5
0.366, -1.828e-5
0.365, -1.825e-5
0.364, -1.813e-5
0.363, -1.810e-5
0.362, -1.801e-5
0.361, -1.810e-5
0.360, -1.790e-5
0.359, -1.790e-5
0.358, -1.772e-5
0.357, -1.767e-5
0.356, -1.763e-5
0.355, -1.761e-5
0.354, -1.759e-5
0.353, -1.749e-5
0.352, -1.737e-5
0.351, -1.742e-5
0.350, -1.728e-5
0.349, -1.726e-5
0.348, -1.722e-5
0.347, -1.717e-5
0.346, -1.722e-5
0.345, -1.699e-5
0.344, -1.691e-5
0.343, -1.687e-5
0.342, -1.692e-5
0.341, -1.680e-5
0.340, -1.676e-5
0.339, -1.671e-5
0.338, -1.661e-5
0.337, -1.660e-5
0.336, -1.645e-5
0.335, -1.656e-5
0.334, -1.646e-5
0.333, -1.633e-5
0.332, -1.641e-5
0.331, -1.632e-5
0.330, -1.628e-5
0.329, -1.616e-5
0.328, -1.623e-5
0.327, -1.621e-5
0.326, -1.607e-5
0.325, -1.603e-5
0.324, -1.594e-5
0.323, -1.598e-5
0.322, -1.592e-5
0.321, -1.581e-5
0.320, -1.576e-5
0.319, -1.578e-5
0.318, -1.579e-5
0.317, -1.564e-5
0.316, -1.568e-5
0.315, -1.557e-5
0.314, -1.559e-5
0.313, -1.549e-5
0.312, -1.548e-5
0.311, -1.551e-5
0.310, -1.532e-5
0.309, -1.537e-5
0.308, -1.527e-5
0.307, -1.528e-5
0.306, -1.527e-5
0.305, -1.519e-5
0.304, -1.516e-5
0.303, -1.519e-5
0.302, -1.499e-5
0.301, -1.492e-5
0.300, -1.490e-5
0.299, -1.499e-5
0.298, -1.490e-5
0.297, -1.489e-5
0.296, -1.482e-5
0.295, -1.478e-5
0.294, -1.482e-5
0.293, -1.472e-5
0.292, -1.467e-5
0.291, -1.465e-5
0.290, -1.455e-5
0.289, -1.446e-5
0.288, -1.444e-5
0.287, -1.450e-5
0.286, -1.446e-5
0.285, -1.445e-5
0.284, -1.426e-5
0.283, -1.427e-5
0.282, -1.430e-5
0.281, -1.423e-5
0.280, -1.421e-5
0.279, -1.424e-5
0.278, -1.417e-5
0.277, -1.407e-5
0.276, -1.410e-5
0.275, -1.415e-5
0.274, -1.396e-5
0.273, -1.395e-5
0.272, -1.396e-5
0.271, -1.395e-5
0.270, -1.389e-5
0.269, -1.378e-5
0.268, -1.378e-5
0.267, -1.383e-5
0.266, -1.378e-5
0.265, -1.371e-5
0.264, -1.360e-5
0.263, -1.363e-5
0.262, -1.365e-5
0.261, -1.361e-5
0.260, -1.351e-5
0.259, -1.357e-5
0.258, -1.341e-5
0.257, -1.336e-5
0.256, -1.351e-5
0.255, -1.338e-5
0.254, -1.328e-5
0.253, -1.335e-5
0.252, -1.331e-5
0.251, -1.325e-5
0.250, -1.325e-5
0.249, -1.313e-5
0.248, -1.314e-5
0.247, -1.321e-5
0.246, -1.310e-5
0.245, -1.298e-5
0.244, -1.298e-5
0.243, -1.289e-5
0.242, -1.295e-5
0.241, -1.289e-5
0.240, -1.283e-5
0.239, -1.286e-5
0.238, -1.281e-5
0.237, -1.278e-5
0.236, -1.267e-5
0.235, -1.275e-5
0.234, -1.260e-5
0.233, -1.259e-5
0.232, -1.256e-5
0.231, -1.253e-5
0.230, -1.246e-5
0.229, -1.233e-5
0.228, -1.248e-5
0.227, -1.239e-5
0.226, -1.232e-5
0.225, -1.219e-5
0.224, -1.225e-5
0.223, -1.222e-5
0.222, -1.203e-5
0.221, -1.214e-5
0.220, -1.199e-5
0.219, -1.193e-5
0.218, -1.189e-5
0.217, -1.189e-5
0.216, -1.180e-5
0.215, -1.180e-5
0.214, -1.184e-5
0.213, -1.169e-5
0.212, -1.163e-5
0.211, -1.154e-5
0.210, -1.147e-5
0.209, -1.156e-5
0.208, -1.139e-5
0.207, -1.140e-5
0.206, -1.128e-5
0.205, -1.113e-5
0.204, -1.112e-5
0.203, -1.107e-5
0.202, -1.107e-5
0.201, -1.086e-5
0.200, -1.086e-5
0.199, -1.079e-5
0.198, -1.064e-5
0.197, -1.067e-5
0.196, -1.053e-5
0.195, -1.051e-5
0.194, -1.036e-5
0.193, -1.023e-5
0.192, -1.024e-5
0.191, -1.016e-5
0.190, -1.002e-5
0.189, -9.950e-6
0.188, -9.879e-6
0.187, -9.708e-6
0.186, -9.637e-6
0.185, -9.520e-6
0.184, -9.380e-6
0.183, -9.333e-6
0.182, -9.059e-6
0.181, -9.044e-6
0.180, -8.911e-6
0.179, -8.763e-6
0.178, -8.630e-6
0.177, -8.536e-6
0.176, -8.349e-6
0.175, -8.138e-6
0.174, -8.060e-6
0.173, -7.872e-6
0.172, -7.786e-6
0.171, -7.576e-6
0.170, -7.357e-6
0.169, -7.169e-6
0.168, -6.974e-6
0.167, -6.841e-6
0.166, -6.529e-6
0.165, -6.388e-6
0.164, -6.092e-6
0.163, -5.818e-6
0.162, -5.678e-6
0.161, -5.358e-6
0.160, -5.201e-6
0.159, -4.920e-6
0.158, -4.506e-6
0.157, -4.342e-6
0.156, -4.022e-6
0.155, -3.803e-6
0.154, -3.452e-6
0.153, -3.101e-6
0.152, -2.765e-6
0.151, -2.538e-6
0.150, -2.187e-6
0.149, -1.835e-6
0.148, -1.523e-6
0.147, -1.234e-6
0.146, -8.044e-7
0.145, -3.983e-7
0.144, -1.874e-7
0.143, 1.718e-7
0.142, 6.951e-7
0.141, 1.054e-6
0.140, 1.523e-6
0.139, 1.890e-6
0.138, 2.343e-6
0.137, 2.874e-6
0.136, 3.272e-6
0.135, 3.764e-6
0.134, 4.428e-6
0.133, 4.889e-6
0.132, 5.514e-6
0.131, 6.006e-6
0.130, 6.763e-6
0.129, 7.451e-6
0.128, 8.075e-6
0.127, 8.646e-6
0.126, 9.466e-6
0.125, 1.012e-5
0.124, 1.072e-5
0.123, 1.150e-5
0.122, 1.221e-5
0.121, 1.309e-5
0.120, 1.380e-5
0.119, 1.464e-5
0.118, 1.545e-5
0.117, 1.643e-5
0.116, 1.731e-5
0.115, 1.826e-5
0.114, 1.940e-5
0.113, 2.049e-5
0.112, 2.144e-5
0.111, 2.248e-5
0.110, 2.337e-5
0.109, 2.429e-5
0.108, 2.512e-5
0.107, 2.617e-5
0.106, 2.726e-5
0.105, 2.825e-5
0.104, 2.951e-5
0.103, 3.074e-5
0.102, 3.207e-5
0.101, 3.331e-5
0.100, 3.460e-5
0.099, 3.595e-5
0.098, 3.729e-5
0.097, 3.882e-5
0.096, 4.002e-5
0.095, 4.159e-5
0.094, 4.312e-5
0.093, 4.460e-5
0.092, 4.622e-5
0.091, 4.774e-5
0.090, 4.927e-5
0.089, 5.072e-5
0.088, 5.231e-5
0.087, 5.390e-5
0.086, 5.575e-5
0.085, 5.754e-5
0.084, 5.928e-5
0.083, 6.107e-5
0.082, 6.286e-5
0.081, 6.478e-5
0.080, 6.652e-5
0.079, 6.883e-5
0.078, 7.084e-5
0.077, 7.248e-5
0.076, 7.434e-5
0.075, 7.607e-5
0.074, 7.815e-5
0.073, 8.013e-5
0.072, 8.228e-5
0.071, 8.435e-5
0.070, 8.642e-5
0.069, 8.849e-5
0.068, 9.058e-5
0.067, 9.287e-5
0.066, 9.516e-5
0.065, 9.733e-5
0.064, 9.931e-5
0.063, 1.015e-4
0.062, 1.038e-4
0.061, 1.060e-4
0.060, 1.083e-4
0.059, 1.105e-4
0.058, 1.129e-4
0.057, 1.153e-4
0.056, 1.178e-4
0.055, 1.202e-4
0.054, 1.222e-4
0.053, 1.242e-4
0.052, 1.263e-4
0.051, 1.287e-4
0.050, 1.311e-4
0.049, 1.333e-4
0.048, 1.355e-4
0.047, 1.378e-4
0.046, 1.405e-4
0.045, 1.427e-4
0.044, 1.450e-4
0.043, 1.472e-4
0.042, 1.493e-4
0.041, 1.516e-4
0.040, 1.539e-4
0.039, 1.563e-4
0.038, 1.585e-4
0.037, 1.607e-4
0.036, 1.631e-4
0.035, 1.655e-4
0.034, 1.680e-4
0.033, 1.702e-4
0.032, 1.720e-4
0.031, 1.741e-4
0.030, 1.763e-4
0.029, 1.786e-4
0.028, 1.808e-4
0.027, 1.831e-4
0.026, 1.852e-4
0.025, 1.874e-4
0.024, 1.897e-4
0.023, 1.919e-4
0.022, 1.942e-4
0.021, 1.960e-4
0.020, 1.981e-4
0.019, 2.000e-4
0.018, 2.024e-4
0.017, 2.045e-4
0.016, 2.064e-4
0.015, 2.086e-4
0.014, 2.108e-4
0.013, 2.128e-4
0.012, 2.150e-4
0.011, 2.173e-4
0.010, 2.191e-4
0.009, 2.208e-4
0.008, 2.226e-4
0.007, 2.246e-4
0.006, 2.268e-4
0.005, 2.287e-4
0.004, 2.307e-4
0.003, 2.328e-4
0.002, 2.348e-4
0.001, 2.369e-4
0.000, 2.381e-4
-0.001, 2.402e-4
-0.002, 2.422e-4
-0.003, 2.439e-4
-0.004, 2.457e-4
-0.005, 2.477e-4
-0.006, 2.497e-4
-0.007, 2.516e-4
-0.008, 2.536e-4
-0.009, 2.555e-4
-0.010, 2.574e-4
-0.011, 2.594e-4
-0.012, 2.614e-4
-0.013, 2.636e-4
-0.014, 2.655e-4
-0.015, 2.673e-4
-0.016, 2.687e-4
-0.017, 2.706e-4
-0.018, 2.725e-4
-0.019, 2.742e-4
-0.020, 2.762e-4
-0.021, 2.782e-4
-0.022, 2.801e-4
-0.023, 2.818e-4
-0.024, 2.836e-4
-0.025, 2.856e-4
-0.026, 2.878e-4
-0.027, 2.896e-4
-0.028, 2.915e-4
-0.029, 2.932e-4
-0.030, 2.949e-4
-0.031, 2.966e-4
-0.032, 2.983e-4
-0.033, 3.003e-4
-0.034, 3.022e-4
-0.035, 3.038e-4
-0.036, 3.055e-4
-0.037, 3.074e-4
-0.038, 3.093e-4
-0.039, 3.108e-4
-0.040, 3.128e-4
-0.041, 3.147e-4
-0.042, 3.162e-4
-0.043, 3.178e-4
-0.044, 3.193e-4
-0.045, 3.210e-4
-0.046, 3.227e-4
-0.047, 3.244e-4
-0.048, 3.259e-4
-0.049, 3.278e-4
-0.050, 3.296e-4
-0.051, 3.310e-4
-0.052, 3.327e-4
-0.053, 3.345e-4
-0.054, 3.363e-4
-0.055, 3.378e-4
-0.056, 3.395e-4
-0.057, 3.412e-4
-0.058, 3.426e-4
-0.059, 3.440e-4
-0.060, 3.455e-4
-0.061, 3.471e-4
-0.062, 3.487e-4
-0.063, 3.503e-4
-0.064, 3.517e-4
-0.065, 3.533e-4
-0.066, 3.549e-4
-0.067, 3.562e-4
-0.068, 3.578e-4
-0.069, 3.595e-4
-0.070, 3.612e-4
-0.071, 3.627e-4
-0.072, 3.641e-4
-0.073, 3.656e-4
-0.074, 3.667e-4
-0.075, 3.680e-4
-0.076, 3.694e-4
-0.077, 3.711e-4
-0.078, 3.726e-4
-0.079, 3.741e-4
-0.080, 3.754e-4
-0.081, 3.767e-4
-0.082, 3.782e-4
-0.083, 3.793e-4
-0.084, 3.807e-4
-0.085, 3.823e-4
-0.086, 3.837e-4
-0.087, 3.851e-4
-0.088, 3.865e-4
-0.089, 3.881e-4
-0.090, 3.892e-4
-0.091, 3.905e-4
-0.092, 3.916e-4
-0.093, 3.927e-4
-0.094, 3.941e-4
-0.095, 3.952e-4
-0.096, 3.963e-4
-0.097, 3.977e-4
-0.098, 3.992e-4
-0.099, 4.001e-4
-0.100, 4.012e-4
-0.101, 4.025e-4
-0.102, 4.038e-4
-0.103, 4.052e-4
-0.104, 4.064e-4
-0.105, 4.078e-4
-0.106, 4.089e-4
-0.107, 4.101e-4
-0.108, 4.115e-4
-0.109, 4.125e-4
-0.110, 4.138e-4
-0.111, 4.147e-4
-0.112, 4.154e-4
-0.113, 4.166e-4
-0.114, 4.175e-4
-0.115, 4.182e-4
-0.116, 4.193e-4
-0.117, 4.205e-4
-0.118, 4.217e-4
-0.119, 4.225e-4
-0.120, 4.237e-4
-0.121, 4.248e-4
-0.122, 4.257e-4
-0.123, 4.267e-4
-0.124, 4.276e-4
-0.125, 4.286e-4
-0.126, 4.297e-4
-0.127, 4.305e-4
-0.128, 4.317e-4
-0.129, 4.330e-4
-0.130, 4.341e-4
-0.131, 4.349e-4
-0.132, 4.360e-4
-0.133, 4.371e-4
-0.134, 4.379e-4
-0.135, 4.387e-4
-0.136, 4.397e-4
-0.137, 4.407e-4
-0.138, 4.415e-4
-0.139, 4.422e-4
-0.140, 4.428e-4
-0.141, 4.437e-4
-0.142, 4.445e-4
-0.143, 4.454e-4
-0.144, 4.462e-4
-0.145, 4.474e-4
-0.146, 4.484e-4
-0.147, 4.491e-4
-0.148, 4.500e-4
-0.149, 4.511e-4
-0.150, 4.518e-4
-0.151, 4.525e-4
-0.152, 4.534e-4
-0.153, 4.544e-4
-0.154, 4.550e-4
-0.155, 4.560e-4
-0.156, 4.569e-4
-0.157, 4.578e-4
-0.158, 4.589e-4
-0.159, 4.596e-4
-0.160, 4.603e-4
-0.161, 4.613e-4
-0.162, 4.620e-4
-0.163, 4.625e-4
-0.164, 4.631e-4
-0.165, 4.640e-4
-0.166, 4.646e-4
-0.167, 4.650e-4
-0.168, 4.658e-4
-0.169, 4.667e-4
-0.170, 4.674e-4
-0.171, 4.679e-4
-0.172, 4.686e-4
-0.173, 4.693e-4
-0.174, 4.700e-4
-0.175, 4.707e-4
-0.176, 4.712e-4
-0.177, 4.721e-4
-0.178, 4.728e-4
-0.179, 4.735e-4
-0.180, 4.743e-4
-0.181, 4.751e-4
-0.182, 4.757e-4
-0.183, 4.760e-4
-0.184, 4.767e-4
-0.185, 4.774e-4
-0.186, 4.779e-4
-0.187, 4.784e-4
-0.188, 4.790e-4
-0.189, 4.796e-4
-0.190, 4.801e-4
-0.191, 4.809e-4
-0.192, 4.810e-4
-0.193, 4.818e-4
-0.194, 4.824e-4
-0.195, 4.827e-4
-0.196, 4.832e-4
-0.197, 4.841e-4
-0.198, 4.844e-4
-0.199, 4.848e-4
-0.200, 4.852e-4
-0.201, 4.859e-4
-0.202, 4.863e-4
-0.203, 4.866e-4
-0.204, 4.874e-4
-0.205, 4.887e-4
-0.206, 4.890e-4
-0.207, 4.893e-4
-0.208, 4.895e-4
-0.209, 4.899e-4
-0.210, 4.901e-4
-0.211, 4.903e-4
-0.212, 4.906e-4
-0.213, 4.912e-4
-0.214, 4.915e-4
-0.215, 4.916e-4
-0.216, 4.920e-4
-0.217, 4.922e-4
-0.218, 4.924e-4
-0.219, 4.926e-4
-0.220, 4.932e-4
-0.221, 4.935e-4
-0.222, 4.939e-4
-0.223, 4.942e-4
-0.224, 4.942e-4
-0.225, 4.947e-4
-0.226, 4.950e-4
-0.227, 4.952e-4
-0.228, 4.956e-4
-0.229, 4.960e-4
-0.230, 4.964e-4
-0.231, 4.966e-4
-0.232, 4.971e-4
-0.233, 4.974e-4
-0.234, 4.975e-4
-0.235, 4.977e-4
-0.236, 4.980e-4
-0.237, 4.985e-4
-0.238, 4.987e-4
-0.239, 4.990e-4
-0.240, 4.991e-4
-0.241, 4.996e-4
-0.242, 4.999e-4
-0.243, 4.998e-4
-0.244, 5.000e-4
-0.245, 5.006e-4
-0.246, 5.006e-4
-0.247, 5.008e-4
-0.248, 5.013e-4
-0.249, 5.019e-4
-0.250, 5.021e-4
-0.251, 5.023e-4
-0.252, 5.028e-4
-0.253, 5.030e-4
-0.254, 5.035e-4
-0.255, 5.037e-4
-0.256, 5.039e-4
-0.257, 5.045e-4
-0.258, 5.049e-4
-0.259, 5.050e-4
-0.260, 5.054e-4
-0.261, 5.061e-4
-0.262, 5.064e-4
-0.263, 5.064e-4
-0.264, 5.070e-4
-0.265, 5.076e-4
-0.266, 5.079e-4
-0.267, 5.082e-4
-0.268, 5.086e-4
-0.269, 5.089e-4
-0.270, 5.092e-4
-0.271, 5.095e-4
-0.272, 5.100e-4
-0.273, 5.105e-4
-0.274, 5.108e-4
-0.275, 5.110e-4
-0.276, 5.115e-4
-0.277, 5.118e-4
-0.278, 5.121e-4
-0.279, 5.124e-4
-0.280, 5.129e-4
-0.281, 5.135e-4
-0.282, 5.139e-4
-0.283, 5.142e-4
-0.284, 5.147e-4
-0.285, 5.151e-4
-0.286, 5.156e-4
-0.287, 5.157e-4
-0.288, 5.161e-4
-0.289, 5.167e-4
-0.290, 5.171e-4
-0.291, 5.174e-4
-0.292, 5.178e-4
-0.293, 5.184e-4
-0.294, 5.188e-4
-0.295, 5.189e-4
-0.296, 5.196e-4
-0.297, 5.202e-4
-0.298, 5.206e-4
-0.299, 5.210e-4
-0.300, 5.215e-4
-0.301, 5.220e-4
-0.302, 5.224e-4
-0.303, 5.229e-4
-0.304, 5.233e-4
-0.305, 5.240e-4
-0.306, 5.245e-4
-0.307, 5.250e-4
-0.308, 5.257e-4
-0.309, 5.262e-4
-0.310, 5.268e-4
-0.311, 5.270e-4
-0.312, 5.278e-4
-0.313, 5.284e-4
-0.314, 5.288e-4
-0.315, 5.293e-4
-0.316, 5.299e-4
-0.317, 5.304e-4
-0.318, 5.309e-4
-0.319, 5.313e-4
-0.320, 5.316e-4
-0.321, 5.324e-4
-0.322, 5.330e-4
-0.323, 5.333e-4
-0.324, 5.341e-4
-0.325, 5.348e-4
-0.326, 5.353e-4
-0.327, 5.356e-4
-0.328, 5.364e-4
-0.329, 5.370e-4
-0.330, 5.375e-4
-0.331, 5.379e-4
-0.332, 5.385e-4
-0.333, 5.393e-4
-0.334, 5.400e-4
-0.335, 5.403e-4
-0.336, 5.409e-4
-0.337, 5.417e-4
-0.338, 5.421e-4
-0.339, 5.425e-4
-0.340, 5.432e-4
-0.341, 5.441e-4
-0.342, 5.446e-4
-0.343, 5.452e-4
-0.344, 5.458e-4
-0.345, 5.465e-4
-0.346, 5.468e-4
-0.347, 5.475e-4
-0.348, 5.482e-4
-0.349, 5.489e-4
-0.350, 5.496e-4
-0.351, 5.502e-4
-0.352, 5.505e-4
-0.353, 5.514e-4
-0.354, 5.523e-4
-0.355, 5.528e-4
-0.356, 5.535e-4
-0.357, 5.544e-4
-0.358, 5.551e-4
-0.359, 5.557e-4
-0.360, 5.566e-4
-0.361, 5.576e-4
-0.362, 5.581e-4
-0.363, 5.588e-4
-0.364, 5.596e-4
-0.365, 5.603e-4
-0.366, 5.610e-4
-0.367, 5.616e-4
-0.368, 5.621e-4
-0.369, 5.628e-4
-0.370, 5.635e-4
-0.371, 5.640e-4
-0.372, 5.648e-4
-0.373, 5.657e-4
-0.374, 5.662e-4
-0.375, 5.669e-4
-0.376, 5.679e-4
-0.377, 5.688e-4
-0.378, 5.696e-4
-0.379, 5.702e-4
-0.380, 5.712e-4
-0.381, 5.719e-4
-0.382, 5.727e-4
-0.383, 5.737e-4
-0.384, 5.747e-4
-0.385, 5.756e-4
-0.386, 5.763e-4
-0.387, 5.770e-4
-0.388, 5.780e-4
-0.389, 5.790e-4
-0.390, 5.797e-4
-0.391, 5.805e-4
-0.392, 5.816e-4
-0.393, 5.827e-4
-0.394, 5.833e-4
-0.395, 5.840e-4
-0.396, 5.849e-4
-0.397, 5.856e-4
-0.398, 5.865e-4
-0.399, 5.871e-4
-0.400, 5.879e-4
-0.401, 5.888e-4
-0.402, 5.896e-4
-0.403, 5.900e-4
-0.404, 5.912e-4
-0.405, 5.922e-4
-0.406, 5.929e-4
-0.407, 5.939e-4
-0.408, 5.949e-4
-0.409, 5.959e-4
-0.410, 5.961e-4
-0.411, 5.970e-4
-0.412, 5.979e-4
-0.413, 5.989e-4
-0.414, 5.999e-4
-0.415, 6.007e-4
-0.416, 6.015e-4
-0.417, 6.028e-4
-0.418, 6.037e-4
-0.419, 6.045e-4
-0.420, 6.055e-4
-0.421, 6.068e-4
-0.422, 6.075e-4
-0.423, 6.081e-4
-0.424, 6.091e-4
-0.425, 6.101e-4
-0.426, 6.107e-4
-0.427, 6.114e-4
-0.428, 6.124e-4
-0.429, 6.133e-4
-0.430, 6.142e-4
-0.431, 6.151e-4
-0.432, 6.161e-4
-0.433, 6.173e-4
-0.434, 6.181e-4
-0.435, 6.191e-4
-0.436, 6.204e-4
-0.437, 6.214e-4
-0.438, 6.221e-4
-0.439, 6.227e-4
-0.440, 6.239e-4
-0.441, 6.249e-4
-0.442, 6.257e-4
-0.443, 6.264e-4
-0.444, 6.276e-4
-0.445, 6.286e-4
-0.446, 6.294e-4
-0.447, 6.304e-4
-0.448, 6.313e-4
-0.449, 6.323e-4
-0.450, 6.333e-4
-0.451, 6.339e-4
-0.452, 6.348e-4
-0.453, 6.358e-4
-0.454, 6.366e-4
-0.455, 6.374e-4
-0.456, 6.385e-4
-0.457, 6.397e-4
-0.458, 6.401e-4
-0.459, 6.411e-4
-0.460, 6.423e-4
-0.461, 6.433e-4
-0.462, 6.442e-4
-0.463, 6.450e-4
-0.464, 6.460e-4
-0.465, 6.470e-4
-0.466, 6.480e-4
-0.467, 6.487e-4
-0.468, 6.499e-4
-0.469, 6.512e-4
-0.470, 6.520e-4
-0.471, 6.529e-4
-0.472, 6.540e-4
-0.473, 6.552e-4
-0.474, 6.557e-4
-0.475, 6.567e-4
-0.476, 6.577e-4
-0.477, 6.584e-4
-0.478, 6.594e-4
-0.479, 6.604e-4
-0.480, 6.611e-4
-0.481, 6.621e-4
-0.482, 6.630e-4
-0.483, 6.638e-4
-0.484, 6.649e-4
-0.485, 6.660e-4
-0.486, 6.671e-4
-0.487, 6.683e-4
-0.488, 6.694e-4
-0.489, 6.705e-4
-0.490, 6.713e-4
-0.491, 6.721e-4
-0.492, 6.733e-4
-0.493, 6.742e-4
-0.494, 6.751e-4
-0.495, 6.761e-4
-0.496, 6.772e-4
-0.497, 6.784e-4
-0.498, 6.794e-4
-0.499, 6.802e-4
-0.500, 6.813e-4
-0.501, 6.824e-4
-0.502, 6.833e-4
-0.503, 6.839e-4
-0.504, 6.851e-4
-0.505, 6.860e-4
-0.506, 6.868e-4
-0.507, 6.876e-4
-0.508, 6.889e-4
-0.509, 6.899e-4
-0.510, 6.911e-4
-0.511, 6.921e-4
-0.512, 6.934e-4
-0.513, 6.947e-4
-0.514, 6.956e-4
-0.515, 6.963e-4
-0.516, 6.975e-4
-0.517, 6.986e-4
-0.518, 6.994e-4
-0.519, 7.004e-4
-0.520, 7.015e-4
-0.521, 7.029e-4
-0.522, 7.037e-4
-0.523, 7.048e-4
-0.524, 7.059e-4
-0.525, 7.066e-4
-0.526, 7.076e-4
-0.527, 7.084e-4
-0.528, 7.093e-4
-0.529, 7.104e-4
-0.530, 7.114e-4
-0.531, 7.121e-4
-0.532, 7.133e-4
-0.533, 7.145e-4
-0.534, 7.154e-4
-0.535, 7.164e-4
-0.536, 7.175e-4
-0.537, 7.189e-4
-0.538, 7.198e-4
-0.539, 7.208e-4
-0.540, 7.220e-4
-0.541, 7.229e-4
-0.542, 7.238e-4
-0.543, 7.249e-4
-0.544, 7.260e-4
-0.545, 7.272e-4
-0.546, 7.283e-4
-0.547, 7.292e-4
-0.548, 7.304e-4
-0.549, 7.314e-4
-0.550, 7.320e-4
-0.551, 7.328e-4
-0.552, 7.340e-4
-0.553, 7.350e-4
-0.554, 7.359e-4
-0.555, 7.369e-4
-0.556, 7.381e-4
-0.557, 7.390e-4
-0.558, 7.400e-4
-0.559, 7.411e-4
-0.560, 7.419e-4
-0.561, 7.432e-4
-0.562, 7.441e-4
-0.563, 7.450e-4
-0.564, 7.461e-4
-0.565, 7.473e-4
-0.566, 7.483e-4
-0.567, 7.491e-4
-0.568, 7.503e-4
-0.569, 7.514e-4
-0.570, 7.523e-4
-0.571, 7.534e-4
-0.572, 7.546e-4
-0.573, 7.554e-4
-0.574, 7.563e-4
-0.575, 7.571e-4
-0.576, 7.578e-4
-0.577, 7.589e-4
-0.578, 7.598e-4
-0.579, 7.606e-4
-0.580, 7.616e-4
-0.581, 7.628e-4
-0.582, 7.638e-4
-0.583, 7.645e-4
-0.584, 7.657e-4
-0.585, 7.669e-4
-0.586, 7.676e-4
-0.587, 7.685e-4
-0.588, 7.696e-4
-0.589, 7.710e-4
-0.590, 7.719e-4
-0.591, 7.729e-4
-0.592, 7.739e-4
-0.593, 7.750e-4
-0.594, 7.761e-4
-0.595, 7.769e-4
-0.596, 7.781e-4
-0.597, 7.791e-4
-0.598, 7.800e-4
-0.599, 7.809e-4
-0.600, 7.819e-4
-0.601, 7.828e-4
-0.602, 7.832e-4
-0.603, 7.842e-4
-0.604, 7.853e-4
-0.605, 7.861e-4
-0.606, 7.871e-4
-0.607, 7.881e-4
-0.608, 7.893e-4
-0.609, 7.903e-4
-0.610, 7.911e-4
-0.611, 7.918e-4
-0.612, 7.930e-4
-0.613, 7.941e-4
-0.614, 7.954e-4
-0.615, 7.969e-4
-0.616, 7.980e-4
-0.617, 7.993e-4
-0.618, 8.000e-4
-0.619, 8.010e-4
-0.620, 8.022e-4
-0.621, 8.030e-4
-0.622, 8.039e-4
-0.623, 8.046e-4
-0.624, 8.056e-4
-0.625, 8.066e-4
-0.626, 8.073e-4
-0.627, 8.080e-4
-0.628, 8.089e-4
-0.629, 8.100e-4
-0.630, 8.109e-4
-0.631, 8.117e-4
-0.632, 8.129e-4
-0.633, 8.138e-4
-0.634, 8.145e-4
-0.635, 8.156e-4
-0.636, 8.165e-4
-0.637, 8.173e-4
-0.638, 8.184e-4
-0.639, 8.194e-4
-0.640, 8.206e-4
-0.641, 8.216e-4
-0.642, 8.225e-4
-0.643, 8.235e-4
-0.644, 8.247e-4
-0.645, 8.257e-4
-0.646, 8.265e-4
-0.647, 8.275e-4
-0.648, 8.285e-4
-0.649, 8.295e-4
-0.650, 8.303e-4
-0.651, 8.312e-4
-0.652, 8.322e-4
-0.653, 8.329e-4
-0.654, 8.338e-4
-0.655, 8.348e-4
-0.656, 8.357e-4
-0.657, 8.366e-4
-0.658, 8.376e-4
-0.659, 8.385e-4
-0.660, 8.395e-4
-0.661, 8.405e-4
-0.662, 8.415e-4
-0.663, 8.422e-4
-0.664, 8.434e-4
-0.665, 8.445e-4
-0.666, 8.451e-4
-0.667, 8.463e-4
-0.668, 8.476e-4
-0.669, 8.486e-4
-0.670, 8.496e-4
-0.671, 8.506e-4
-0.672, 8.516e-4
-0.673, 8.526e-4
-0.674, 8.534e-4
-0.675, 8.542e-4
-0.676, 8.551e-4
-0.677, 8.561e-4
-0.678, 8.569e-4
-0.679, 8.575e-4
-0.680, 8.586e-4
-0.681, 8.598e-4
-0.682, 8.604e-4
-0.683, 8.614e-4
-0.684, 8.626e-4
-0.685, 8.634e-4
-0.686, 8.643e-4
-0.687, 8.652e-4
-0.688, 8.661e-4
-0.689, 8.672e-4
-0.690, 8.681e-4
-0.691, 8.693e-4
-0.692, 8.704e-4
-0.693, 8.716e-4
-0.694, 8.725e-4
-0.695, 8.734e-4
-0.696, 8.744e-4
-0.697, 8.756e-4
-0.698, 8.764e-4
-0.699, 8.774e-4
-0.700, 8.675e-4
-0.699, 8.357e-4
-0.698, 8.042e-4
-0.697, 7.743e-4
-0.696, 7.451e-4
-0.695, 7.167e-4
-0.694, 6.891e-4
-0.693, 6.623e-4
-0.692, 6.362e-4
-0.691, 6.107e-4
-0.690, 5.862e-4
-0.689, 5.624e-4
-0.688, 5.393e-4
-0.687, 5.165e-4
-0.686, 4.944e-4
-0.685, 4.730e-4
-0.684, 4.522e-4
-0.683, 4.318e-4
-0.682, 4.117e-4
-0.681, 3.924e-4
-0.680, 3.733e-4
-0.679, 3.547e-4
-0.678, 3.370e-4
-0.677, 3.194e-4
-0.676, 3.023e-4
-0.675, 2.858e-4
-0.674, 2.694e-4
-0.673, 2.532e-4
-0.672, 2.381e-4
-0.671, 2.229e-4
-0.670, 2.080e-4
-0.669, 1.937e-4
-0.668, 1.796e-4
-0.667, 1.661e-4
-0.666, 1.524e-4
-0.665, 1.394e-4
-0.664, 1.268e-4
-0.663, 1.142e-4
-0.662, 1.019e-4
-0.661, 8.995e-5
-0.660, 7.830e-5
-0.659, 6.740e-5
-0.658, 5.563e-5
-0.657, 4.483e-5
-0.656, 3.439e-5
-0.655, 2.426e-5
-0.654, 1.370e-5
-0.653, 3.913e-6
-0.652, -5.381e-6
-0.651, -1.527e-5
-0.650, -2.429e-5
-0.649, -3.311e-5
-0.648, -4.199e-5
-0.647, -5.050e-5
-0.646, -5.927e-5
-0.645, -6.750e-5
-0.644, -7.513e-5
-0.643, -8.314e-5
-0.642, -9.104e-5
-0.641, -9.851e-5
-0.640, -1.058e-4
-0.639, -1.133e-4
-0.638, -1.205e-4
-0.637, -1.269e-4
-0.636, -1.337e-4
-0.635, -1.405e-4
-0.634, -1.470e-4
-0.633, -1.531e-4
-0.632, -1.595e-4
-0.631, -1.656e-4
-0.630, -1.711e-4
-0.629, -1.766e-4
-0.628, -1.823e-4
-0.627, -1.876e-4
-0.626, -1.932e-4
-0.625, -1.987e-4
-0.624, -2.038e-4
-0.623, -2.089e-4
-0.622, -2.142e-4
-0.621, -2.187e-4
-0.620, -2.229e-4
-0.619, -2.282e-4
-0.618, -2.332e-4
-0.617, -2.376e-4
-0.616, -2.420e-4
-0.615, -2.463e-4
-0.614, -2.519e-4
-0.613, -2.561e-4
-0.612, -2.601e-4
-0.611, -2.639e-4
-0.610, -2.675e-4
-0.609, -2.709e-4
-0.608, -2.748e-4
-0.607, -2.790e-4
-0.606, -2.827e-4
-0.605, -2.862e-4
-0.604, -2.895e-4
-0.603, -2.929e-4
-0.602, -2.960e-4
-0.601, -2.990e-4
-0.600, -3.022e-4
-0.599, -3.055e-4
-0.598, -3.085e-4
-0.597, -3.116e-4
-0.596, -3.147e-4
-0.595, -3.172e-4
-0.594, -3.199e-4
-0.593, -3.227e-4
-0.592, -3.255e-4
-0.591, -3.284e-4
-0.590, -3.310e-4
-0.589, -3.337e-4
-0.588, -3.362e-4
-0.587, -3.389e-4
-0.586, -3.414e-4
-0.585, -3.434e-4
-0.584, -3.458e-4
-0.583, -3.482e-4
-0.582, -3.507e-4
-0.581, -3.529e-4
-0.580, -3.549e-4
-0.579, -3.571e-4
-0.578, -3.593e-4
-0.577, -3.616e-4
-0.576, -3.633e-4
-0.575, -3.652e-4
-0.574, -3.672e-4
-0.573, -3.687e-4
-0.572, -3.707e-4
-0.571, -3.729e-4
-0.570, -3.750e-4
-0.569, -3.769e-4
-0.568, -3.785e-4
-0.567, -3.805e-4
-0.566, -3.822e-4
-0.565, -3.839e-4
-0.564, -3.858e-4
-0.563, -3.875e-4
-0.562, -3.894e-4
-0.561, -3.908e-4
-0.560, -3.924e-4
-0.559, -3.941e-4
-0.558, -3.959e-4
-0.557, -3.975e-4
-0.556, -3.989e-4
-0.555, -4.008e-4
-0.554, -4.024e-4
-0.553, -4.038e-4
-0.552, -4.051e-4
-0.551, -4.069e-4
-0.550, -4.082e-4
-0.549, -4.096e-4
-0.548, -4.110e-4
-0.547, -4.124e-4
-0.546, -4.139e-4
-0.545, -4.152e-4
-0.544, -4.162e-4
-0.543, -4.176e-4
-0.542, -4.190e-4
-0.541, -4.205e-4
-0.540, -4.216e-4
-0.539, -4.233e-4
-0.538, -4.247e-4
-0.537, -4.262e-4
-0.536, -4.275e-4
-0.535, -4.290e-4
-0.534, -4.303e-4
-0.533, -4.314e-4
-0.532, -4.326e-4
-0.531, -4.338e-4
-0.530, -4.352e-4
-0.529, -4.365e-4
-0.528, -4.375e-4
-0.527, -4.388e-4
-0.526, -4.400e-4
-0.525, -4.408e-4
-0.524, -4.417e-4
-0.523, -4.432e-4
-0.522, -4.446e-4
-0.521, -4.456e-4
-0.520, -4.469e-4
-0.519, -4.481e-4
-0.518, -4.494e-4
-0.517, -4.504e-4
-0.516, -4.517e-4
-0.515, -4.526e-4
-0.514, -4.539e-4
-0.513, -4.549e-4
-0.512, -4.563e-4
-0.511, -4.577e-4
-0.510, -4.591e-4
-0.509, -4.603e-4
-0.508, -4.611e-4
-0.507, -4.623e-4
-0.506, -4.633e-4
-0.505, -4.643e-4
-0.504, -4.651e-4
-0.503, -4.664e-4
-0.502, -4.673e-4
-0.501, -4.686e-4
-0.500, -4.698e-4
-0.499, -4.706e-4
-0.498, -4.720e-4
-0.497, -4.731e-4
-0.496, -4.741e-4
-0.495, -4.754e-4
-0.494, -4.766e-4
-0.493, -4.775e-4
-0.492, -4.786e-4
-0.491, -4.799e-4
-0.490, -4.811e-4
-0.489, -4.820e-4
-0.488, -4.831e-4
-0.487, -4.846e-4
-0.486, -4.860e-4
-0.485, -4.870e-4
-0.484, -4.882e-4
-0.483, -4.891e-4
-0.482, -4.905e-4
-0.481, -4.915e-4
-0.480, -4.924e-4
-0.479, -4.938e-4
-0.478, -4.952e-4
-0.477, -4.960e-4
-0.476, -4.971e-4
-0.475, -4.985e-4
-0.474, -4.998e-4
-0.473, -5.005e-4
-0.472, -5.015e-4
-0.471, -5.028e-4
-0.470, -5.039e-4
-0.469, -5.050e-4
-0.468, -5.061e-4
-0.467, -5.073e-4
-0.466, -5.086e-4
-0.465, -5.098e-4
-0.464, -5.105e-4
-0.463, -5.119e-4
-0.462, -5.130e-4
-0.461, -5.138e-4
-0.460, -5.148e-4
-0.459, -5.162e-4
-0.458, -5.174e-4
-0.457, -5.183e-4
-0.456, -5.195e-4
-0.455, -5.209e-4
-0.454, -5.218e-4
-0.453, -5.232e-4
-0.452, -5.243e-4
-0.451, -5.254e-4
-0.450, -5.264e-4
-0.449, -5.275e-4
-0.448, -5.283e-4
-0.447, -5.294e-4
-0.446, -5.309e-4
-0.445, -5.316e-4
-0.444, -5.327e-4
-0.443, -5.341e-4
-0.442, -5.351e-4
-0.441, -5.360e-4
-0.440, -5.372e-4
-0.439, -5.383e-4
-0.438, -5.393e-4
-0.437, -5.404e-4
-0.436, -5.415e-4
-0.435, -5.428e-4
-0.434, -5.440e-4
-0.433, -5.450e-4
-0.432, -5.459e-4
-0.431, -5.473e-4
-0.430, -5.485e-4
-0.429, -5.492e-4
-0.428, -5.503e-4
-0.427, -5.514e-4
-0.426, -5.525e-4
-0.425, -5.535e-4
-0.424, -5.545e-4
-0.423, -5.556e-4
-0.422, -5.565e-4
-0.421, -5.574e-4
-0.420, -5.584e-4
-0.419, -5.594e-4
-0.418, -5.607e-4
-0.417, -5.614e-4
-0.416, -5.621e-4
-0.415, -5.633e-4
-0.414, -5.642e-4
-0.413, -5.651e-4
-0.412, -5.659e-4
-0.411, -5.672e-4
-0.410, -5.680e-4
-0.409, -5.686e-4
-0.408, -5.697e-4
-0.407, -5.707e-4
-0.406, -5.719e-4
-0.405, -5.728e-4
-0.404, -5.739e-4
-0.403, -5.748e-4
-0.402, -5.759e-4
-0.401, -5.768e-4
-0.400, -5.775e-4
-0.399, -5.787e-4
-0.398, -5.797e-4
-0.397, -5.805e-4
-0.396, -5.811e-4
-0.395, -5.824e-4
-0.394, -5.834e-4
-0.393, -5.841e-4
-0.392, -5.849e-4
-0.391, -5.858e-4
-0.390, -5.866e-4
-0.389, -5.874e-4
-0.388, -5.882e-4
-0.387, -5.891e-4
-0.386, -5.900e-4
-0.385, -5.909e-4
-0.384, -5.919e-4
-0.383, -5.929e-4
-0.382, -5.939e-4
-0.381, -5.947e-4
-0.380, -5.954e-4
-0.379, -5.962e-4
-0.378, -5.971e-4
-0.377, -5.977e-4
-0.376, -5.984e-4
-0.375, -5.994e-4
-0.374, -6.001e-4
-0.373, -6.008e-4
-0.372, -6.015e-4
-0.371, -6.020e-4
-0.370, -6.027e-4
-0.369, -6.034e-4
-0.368, -6.040e-4
-0.367, -6.049e-4
-0.366, -6.058e-4
-0.365, -6.062e-4
-0.364, -6.068e-4
-0.363, -6.078e-4
-0.362, -6.084e-4
-0.361, -6.089e-4
-0.360, -6.095e-4
-0.359, -6.101e-4
-0.358, -6.106e-4
-0.357, -6.111e-4
-0.356, -6.116e-4
-0.355, -6.120e-4
-0.354, -6.128e-4
-0.353, -6.132e-4
-0.352, -6.135e-4
-0.351, -6.143e-4
-0.350, -6.149e-4
-0.349, -6.151e-4
-0.348, -6.156e-4
-0.347, -6.164e-4
-0.346, -6.170e-4
-0.345, -6.171e-4
-0.344, -6.176e-4
-0.343, -6.183e-4
-0.342, -6.187e-4
-0.341, -6.190e-4
-0.340, -6.196e-4
-0.339, -6.199e-4
-0.338, -6.204e-4
-0.337, -6.207e-4
-0.336, -6.208e-4
-0.335, -6.215e-4
-0.334, -6.219e-4
-0.333, -6.224e-4
-0.332, -6.228e-4
-0.331, -6.233e-4
-0.330, -6.235e-4
-0.329, -6.235e-4
-0.328, -6.239e-4
-0.327, -6.243e-4
-0.326, -6.245e-4
-0.325, -6.246e-4
-0.324, -6.247e-4
-0.323, -6.250e-4
-0.322, -6.252e-4
-0.321, -6.253e-4
-0.320, -6.250e-4
-0.319, -6.253e-4
-0.318, -6.256e-4
-0.317, -6.254e-4
-0.316, -6.256e-4
-0.315, -6.259e-4
-0.314, -6.261e-4
-0.313, -6.260e-4
-0.312, -6.261e-4
-0.311, -6.263e-4
-0.310, -6.263e-4
-0.309, -6.262e-4
-0.308, -6.263e-4
-0.307, -6.267e-4
-0.306, -6.267e-4
-0.305, -6.267e-4
-0.304, -6.266e-4
-0.303, -6.265e-4
-0.302, -6.267e-4
-0.301, -6.262e-4
-0.300, -6.260e-4
-0.299, -6.261e-4
-0.298, -6.259e-4
-0.297, -6.257e-4
-0.296, -6.255e-4
-0.295, -6.256e-4
-0.294, -6.250e-4
-0.293, -6.247e-4
-0.292, -6.245e-4
-0.291, -6.243e-4
-0.290, -6.242e-4
-0.289, -6.238e-4
-0.288, -6.233e-4
-0.287, -6.233e-4
-0.286, -6.230e-4
-0.285, -6.226e-4
-0.284, -6.222e-4
-0.283, -6.221e-4
-0.282, -6.219e-4
-0.281, -6.217e-4
-0.280, -6.214e-4
-0.279, -6.210e-4
-0.278, -6.207e-4
-0.277, -6.202e-4
-0.276, -6.198e-4
-0.275, -6.193e-4
-0.274, -6.189e-4
-0.273, -6.183e-4
-0.272, -6.176e-4
-0.271, -6.174e-4
-0.270, -6.170e-4
-0.269, -6.160e-4
-0.268, -6.154e-4
-0.267, -6.150e-4
-0.266, -6.147e-4
-0.265, -6.138e-4
-0.264, -6.133e-4
-0.263, -6.130e-4
-0.262, -6.124e-4
-0.261, -6.120e-4
-0.260, -6.115e-4
-0.259, -6.110e-4
-0.258, -6.105e-4
-0.257, -6.099e-4
-0.256, -6.093e-4
-0.255, -6.089e-4
-0.254, -6.085e-4
-0.253, -6.076e-4
-0.252, -6.071e-4
-0.251, -6.068e-4
-0.250, -6.061e-4
-0.249, -6.052e-4
-0.248, -6.047e-4
-0.247, -6.043e-4
-0.246, -6.034e-4
-0.245, -6.026e-4
-0.244, -6.020e-4
-0.243, -6.013e-4
-0.242, -6.008e-4
-0.241, -6.000e-4
-0.240, -5.992e-4
-0.239, -5.989e-4
-0.238, -5.984e-4
-0.237, -5.975e-4
-0.236, -5.969e-4
-0.235, -5.966e-4
-0.234, -5.959e-4
-0.233, -5.950e-4
-0.232, -5.946e-4
-0.231, -5.941e-4
-0.230, -5.938e-4
-0.229, -5.928e-4
-0.228, -5.923e-4
-0.227, -5.916e-4
-0.226, -5.909e-4
-0.225, -5.901e-4
-0.224, -5.893e-4
-0.223, -5.889e-4
-0.222, -5.884e-4
-0.221, -5.875e-4
-0.220, -5.869e-4
-0.219, -5.865e-4
-0.218, -5.859e-4
-0.217, -5.849e-4
-0.216, -5.843e-4
-0.215, -5.838e-4
-0.214, -5.830e-4
-0.213, -5.823e-4
-0.212, -5.817e-4
-0.211, -5.810e-4
-0.210, -5.804e-4
-0.209, -5.796e-4
-0.208, -5.789e-4
-0.207, -5.785e-4
-0.206, -5.779e-4
-0.205, -5.777e-4
-0.204, -5.776e-4
-0.203, -5.772e-4
-0.202, -5.765e-4
-0.201, -5.756e-4
-0.200, -5.750e-4
-0.199, -5.746e-4
-0.198, -5.740e-4
-0.197, -5.732e-4
-0.196, -5.727e-4
-0.195, -5.719e-4
-0.194, -5.714e-4
-0.193, -5.707e-4
-0.192, -5.697e-4
-0.191, -5.692e-4
-0.190, -5.684e-4
-0.189, -5.677e-4
-0.188, -5.670e-4
-0.187, -5.665e-4
-0.186, -5.659e-4
-0.185, -5.650e-4
-0.184, -5.646e-4
-0.183, -5.642e-4
-0.182, -5.635e-4
-0.181, -5.627e-4
-0.180, -5.621e-4
-0.179, -5.621e-4
-0.178, -5.616e-4
-0.177, -5.611e-4
-0.176, -5.602e-4
-0.175, -5.596e-4
-0.174, -5.587e-4
-0.173, -5.574e-4
-0.172, -5.566e-4
-0.171, -5.566e-4
-0.170, -5.570e-4
-0.169, -5.565e-4
-0.168, -5.559e-4
-0.167, -5.552e-4
-0.166, -5.536e-4
-0.165, -5.526e-4
-0.164, -5.515e-4
-0.163, -5.502e-4
-0.162, -5.490e-4
-0.161, -5.478e-4
-0.160, -5.464e-4
-0.159, -5.452e-4
-0.158, -5.439e-4
-0.157, -5.424e-4
-0.156, -5.411e-4
-0.155, -5.401e-4
-0.154, -5.391e-4
-0.153, -5.382e-4
-0.152, -5.375e-4
-0.151, -5.369e-4
-0.150, -5.360e-4
-0.149, -5.352e-4
-0.148, -5.347e-4
-0.147, -5.342e-4
-0.146, -5.338e-4
-0.145, -5.331e-4
-0.144, -5.326e-4
-0.143, -5.325e-4
-0.142, -5.319e-4
-0.141, -5.313e-4
-0.140, -5.308e-4
-0.139, -5.308e-4
-0.138, -5.306e-4
-0.137, -5.299e-4
-0.136, -5.298e-4
-0.135, -5.297e-4
-0.134, -5.290e-4
-0.133, -5.286e-4
-0.132, -5.282e-4
-0.131, -5.277e-4
-0.130, -5.272e-4
-0.129, -5.267e-4
-0.128, -5.265e-4
-0.127, -5.264e-4
-0.126, -5.258e-4
-0.125, -5.250e-4
-0.124, -5.246e-4
-0.123, -5.243e-4
-0.122, -5.237e-4
-0.121, -5.228e-4
-0.120, -5.223e-4
-0.119, -5.219e-4
-0.118, -5.209e-4
-0.117, -5.205e-4
-0.116, -5.199e-4
-0.115, -5.191e-4
-0.114, -5.184e-4
-0.113, -5.178e-4
-0.112, -5.173e-4
-0.111, -5.169e-4
-0.110, -5.165e-4
-0.109, -5.158e-4
-0.108, -5.154e-4
-0.107, -5.151e-4
-0.106, -5.146e-4
-0.105, -5.140e-4
-0.104, -5.137e-4
-0.103, -5.134e-4
-0.102, -5.132e-4
-0.101, -5.126e-4
-0.100, -5.122e-4
-0.099, -5.117e-4
-0.098, -5.112e-4
-0.097, -5.106e-4
-0.096, -5.100e-4
-0.095, -5.095e-4
-0.094, -5.090e-4
-0.093, -5.082e-4
-0.092, -5.076e-4
-0.091, -5.072e-4
-0.090, -5.064e-4
-0.089, -5.055e-4
-0.088, -5.051e-4
-0.087, -5.046e-4
-0.086, -5.038e-4
-0.085, -5.032e-4
-0.084, -5.026e-4
-0.083, -5.019e-4
-0.082, -5.013e-4
-0.081, -5.007e-4
-0.080, -4.999e-4
-0.079, -4.994e-4
-0.078, -4.990e-4
-0.077, -4.982e-4
-0.076, -4.978e-4
-0.075, -4.973e-4
-0.074, -4.966e-4
-0.073, -4.957e-4
-0.072, -4.951e-4
-0.071, -4.944e-4
-0.070, -4.935e-4
-0.069, -4.928e-4
-0.068, -4.922e-4
-0.067, -4.915e-4
-0.066, -4.907e-4
-0.065, -4.900e-4
-0.064, -4.892e-4
-0.063, -4.884e-4
-0.062, -4.879e-4
-0.061, -4.869e-4
-0.060, -4.862e-4
-0.059, -4.857e-4
-0.058, -4.848e-4
-0.057, -4.839e-4
-0.056, -4.831e-4
-0.055, -4.825e-4
-0.054, -4.815e-4
-0.053, -4.806e-4
-0.052, -4.800e-4
-0.051, -4.793e-4
-0.050, -4.784e-4
-0.049, -4.775e-4
-0.048, -4.767e-4
-0.047, -4.759e-4
-0.046, -4.752e-4
-0.045, -4.741e-4
-0.044, -4.734e-4
-0.043, -4.725e-4
-0.042, -4.715e-4
-0.041, -4.702e-4
-0.040, -4.694e-4
-0.039, -4.686e-4
-0.038, -4.673e-4
-0.037, -4.664e-4
-0.036, -4.657e-4
-0.035, -4.649e-4
-0.034, -4.641e-4
-0.033, -4.632e-4
-0.032, -4.624e-4
-0.031, -4.615e-4
-0.030, -4.606e-4
-0.029, -4.593e-4
-0.028, -4.582e-4
-0.027, -4.575e-4
-0.026, -4.565e-4
-0.025, -4.554e-4
-0.024, -4.545e-4
-0.023, -4.537e-4
-0.022, -4.523e-4
-0.021, -4.512e-4
-0.020, -4.504e-4
-0.019, -4.493e-4
-0.018, -4.482e-4
-0.017, -4.469e-4
-0.016, -4.457e-4
-0.015, -4.448e-4
-0.014, -4.435e-4
-0.013, -4.422e-4
-0.012, -4.411e-4
-0.011, -4.400e-4
-0.010, -4.389e-4
-0.009, -4.375e-4
-0.008, -4.365e-4
-0.007, -4.355e-4
-0.006, -4.341e-4
-0.005, -4.327e-4
-0.004, -4.317e-4
-0.003, -4.304e-4
-0.002, -4.290e-4
-0.001, -4.280e-4
-0.000, -4.255e-4
0.001, -4.240e-4
0.002, -4.226e-4
0.003, -4.211e-4
0.004, -4.198e-4
0.005, -4.187e-4
0.006, -4.174e-4
0.007, -4.160e-4
0.008, -4.148e-4
0.009, -4.138e-4
0.010, -4.121e-4
0.011, -4.107e-4
0.012, -4.093e-4
0.013, -4.076e-4
0.014, -4.062e-4
0.015, -4.046e-4
0.016, -4.033e-4
0.017, -4.019e-4
0.018, -4.003e-4
0.019, -3.986e-4
0.020, -3.969e-4
0.021, -3.954e-4
0.022, -3.937e-4
0.023, -3.920e-4
0.024, -3.906e-4
0.025, -3.892e-4
0.026, -3.875e-4
0.027, -3.856e-4
0.028, -3.842e-4
0.029, -3.824e-4
0.030, -3.805e-4
0.031, -3.787e-4
0.032, -3.768e-4
0.033, -3.752e-4
0.034, -3.733e-4
0.035, -3.711e-4
0.036, -3.693e-4
0.037, -3.677e-4
0.038, -3.660e-4
0.039, -3.640e-4
0.040, -3.623e-4
0.041, -3.603e-4
0.042, -3.582e-4
0.043, -3.564e-4
0.044, -3.546e-4
0.045, -3.525e-4
0.046, -3.506e-4
0.047, -3.484e-4
0.048, -3.463e-4
0.049, -3.444e-4
0.050, -3.426e-4
0.051, -3.407e-4
0.052, -3.388e-4
0.053, -3.367e-4
0.054, -3.344e-4
0.055, -3.322e-4
0.056, -3.302e-4
0.057, -3.283e-4
0.058, -3.260e-4
0.059, -3.236e-4
0.060, -3.213e-4
0.061, -3.193e-4
0.062, -3.173e-4
0.063, -3.152e-4
0.064, -3.131e-4
0.065, -3.108e-4
0.066, -3.086e-4
0.067, -3.065e-4
0.068, -3.043e-4
0.069, -3.022e-4
0.070, -2.998e-4
0.071, -2.972e-4
0.072, -2.951e-4
0.073, -2.931e-4
0.074, -2.910e-4
0.075, -2.887e-4
0.076, -2.866e-4
0.077, -2.843e-4
0.078, -2.820e-4
0.079, -2.797e-4
0.080, -2.773e-4
0.081, -2.749e-4
0.082, -2.724e-4
0.083, -2.699e-4
0.084, -2.679e-4
0.085, -2.660e-4
0.086, -2.640e-4
0.087, -2.617e-4
0.088, -2.594e-4
0.089, -2.571e-4
0.090, -2.547e-4
0.091, -2.523e-4
0.092, -2.499e-4
0.093, -2.476e-4
0.094, -2.453e-4
0.095, -2.433e-4
0.096, -2.411e-4
0.097, -2.389e-4
0.098, -2.366e-4
0.099, -2.342e-4
0.100, -2.321e-4
0.101, -2.298e-4
0.102, -2.274e-4
0.103, -2.249e-4
0.104, -2.226e-4
0.105, -2.206e-4
0.106, -2.185e-4
0.107, -2.165e-4
0.108, -2.145e-4
0.109, -2.122e-4
0.110, -2.100e-4
0.111, -2.077e-4
0.112, -2.057e-4
0.113, -2.036e-4
0.114, -2.012e-4
0.115, -1.988e-4
0.116, -1.968e-4
0.117, -1.948e-4
0.118, -1.927e-4
0.119, -1.906e-4
0.120, -1.885e-4
0.121, -1.865e-4
0.122, -1.845e-4
0.123, -1.825e-4
0.124, -1.805e-4
0.125, -1.784e-4
0.126, -1.763e-4
0.127, -1.742e-4
0.128, -1.725e-4
0.129, -1.710e-4
0.130, -1.693e-4
0.131, -1.674e-4
0.132, -1.655e-4
0.133, -1.637e-4
0.134, -1.619e-4
0.135, -1.600e-4
0.136, -1.583e-4
0.137, -1.566e-4
0.138, -1.548e-4
0.139, -1.528e-4
0.140, -1.510e-4
0.141, -1.494e-4
0.142, -1.478e-4
0.143, -1.463e-4
0.144, -1.447e-4
0.145, -1.431e-4
0.146, -1.415e-4
0.147, -1.398e-4
0.148, -1.384e-4
0.149, -1.369e-4
0.150, -1.353e-4
0.151, -1.338e-4
0.152, -1.323e-4
0.153, -1.309e-4
0.154, -1.292e-4
0.155, -1.275e-4
0.156, -1.260e-4
0.157, -1.246e-4
0.158, -1.236e-4
0.159, -1.223e-4
0.160, -1.213e-4
0.161, -1.201e-4
0.162, -1.188e-4
0.163, -1.174e-4
0.164, -1.160e-4
0.165, -1.150e-4
0.166, -1.136e-4
0.167, -1.124e-4
0.168, -1.112e-4
0.169, -1.101e-4
0.170, -1.090e-4
0.171, -1.078e-4
0.172, -1.067e-4
0.173, -1.056e-4
0.174, -1.043e-4
0.175, -1.032e-4
0.176, -1.020e-4
0.177, -1.012e-4
0.178, -1.002e-4
0.179, -9.920e-5
0.180, -9.824e-5
0.181, -9.736e-5
0.182, -9.651e-5
0.183, -9.555e-5
0.184, -9.471e-5
0.185, -9.383e-5
0.186, -9.282e-5
0.187, -9.195e-5
0.188, -9.095e-5
0.189, -9.016e-5
0.190, -8.917e-5
0.191, -8.827e-5
0.192, -8.739e-5
0.193, -8.667e-5
0.194, -8.601e-5
0.195, -8.503e-5
0.196, -8.442e-5
0.197, -8.359e-5
0.198, -8.276e-5
0.199, -8.205e-5
0.200, -8.116e-5
0.201, -8.056e-5
0.202, -7.957e-5
0.203, -7.874e-5
0.204, -7.804e-5
0.205, -7.734e-5
0.206, -7.662e-5
0.207, -7.592e-5
0.208, -7.526e-5
0.209, -7.476e-5
0.210, -7.407e-5
0.211, -7.355e-5
0.212, -7.304e-5
0.213, -7.252e-5
0.214, -7.184e-5
0.215, -7.136e-5
0.216, -7.080e-5
0.217, -7.034e-5
0.218, -6.983e-5
0.219, -6.926e-5
0.220, -6.872e-5
0.221, -6.817e-5
0.222, -6.763e-5
0.223, -6.715e-5
0.224, -6.658e-5
0.225, -6.609e-5
0.226, -6.550e-5
0.227, -6.502e-5
0.228, -6.453e-5
0.229, -6.405e-5
0.230, -6.349e-5
0.231, -6.299e-5
0.232, -6.252e-5
0.233, -6.218e-5
0.234, -6.160e-5
0.235, -6.122e-5
0.236, -6.084e-5
0.237, -6.050e-5
0.238, -6.002e-5
0.239, -5.946e-5
0.240, -5.916e-5
0.241, -5.871e-5
0.242, -5.834e-5
0.243, -5.788e-5
0.244, -5.741e-5
0.245, -5.723e-5
0.246, -5.664e-5
0.247, -5.625e-5
0.248, -5.596e-5
0.249, -5.558e-5
0.250, -5.515e-5
0.251, -5.462e-5
0.252, -5.440e-5
0.253, -5.393e-5
0.254, -5.363e-5
0.255, -5.322e-5
0.256, -5.291e-5
0.257, -5.258e-5
0.258, -5.212e-5
0.259, -5.185e-5
0.260, -5.144e-5
0.261, -5.119e-5
0.262, -5.080e-5
0.263, -5.051e-5
0.264, -5.026e-5
0.265, -4.998e-5
0.266, -4.976e-5
0.267, -4.941e-5
0.268, -4.909e-5
0.269, -4.894e-5
0.270, -4.858e-5
0.271, -4.834e-5
0.272, -4.802e-5
0.273, -4.784e-5
0.274, -4.747e-5
0.275, -4.720e-5
0.276, -4.705e-5
0.277, -4.687e-5
0.278, -4.646e-5
0.279, -4.635e-5
0.280, -4.606e-5
0.281, -4.591e-5
0.282, -4.556e-5
0.283, -4.537e-5
0.284, -4.509e-5
0.285, -4.488e-5
0.286, -4.458e-5
0.287, -4.438e-5
0.288, -4.420e-5
0.289, -4.393e-5
0.290, -4.359e-5
0.291, -4.334e-5
0.292, -4.320e-5
0.293, -4.309e-5
0.294, -4.274e-5
0.295, -4.252e-5
0.296, -4.238e-5
0.297, -4.205e-5
0.298, -4.188e-5
0.299, -4.160e-5
0.300, -4.148e-5
0.301, -4.130e-5
0.302, -4.108e-5
0.303, -4.078e-5
0.304, -4.063e-5
0.305, -4.053e-5
0.306, -4.028e-5
0.307, -4.009e-5
0.308, -3.983e-5
0.309, -3.974e-5
0.310, -3.945e-5
0.311, -3.931e-5
0.312, -3.917e-5
0.313, -3.902e-5
0.314, -3.889e-5
0.315, -3.861e-5
0.316, -3.844e-5
0.317, -3.829e-5
0.318, -3.806e-5
0.319, -3.801e-5
0.320, -3.772e-5
0.321, -3.769e-5
0.322, -3.744e-5
0.323, -3.724e-5
0.324, -3.709e-5
0.325, -3.696e-5
0.326, -3.679e-5
0.327, -3.668e-5
0.328, -3.645e-5
0.329, -3.632e-5
0.330, -3.607e-5
0.331, -3.595e-5
0.332, -3.585e-5
0.333, -3.580e-5
0.334, -3.557e-5
0.335, -3.539e-5
0.336, -3.521e-5
0.337, -3.508e-5
0.338, -3.498e-5
0.339, -3.487e-5
0.340, -3.472e-5
0.341, -3.455e-5
0.342, -3.443e-5
0.343, -3.426e-5
0.344, -3.410e-5
0.345, -3.418e-5
0.346, -3.383e-5
0.347, -3.374e-5
0.348, -3.361e-5
0.349, -3.350e-5
0.350, -3.334e-5
0.351, -3.318e-5
0.352, -3.304e-5
0.353, -3.306e-5
0.354, -3.278e-5
0.355, -3.268e-5
0.356, -3.257e-5
0.357, -3.256e-5
0.358, -3.236e-5
0.359, -3.222e-5
0.360, -3.210e-5
0.361, -3.197e-5
0.362, -3.180e-5
0.363, -3.161e-5
0.364, -3.161e-5
0.365, -3.147e-5
0.366, -3.134e-5
0.367, -3.121e-5
0.368, -3.104e-5
0.369, -3.107e-5
0.370, -3.074e-5
0.371, -3.073e-5
0.372, -3.066e-5
0.373, -3.047e-5
0.374, -3.029e-5
0.375, -3.015e-5
0.376, -3.013e-5
0.377, -3.011e-5
0.378, -3.002e-5
0.379, -2.986e-5
0.380, -2.969e-5
0.381, -2.962e-5
0.382, -2.947e-5
0.383, -2.944e-5
0.384, -2.929e-5
0.385, -2.922e-5
0.386, -2.910e-5
0.387, -2.897e-5
0.388, -2.895e-5
0.389, -2.873e-5
0.390, -2.869e-5
0.391, -2.849e-5
0.392, -2.842e-5
0.393, -2.843e-5
0.394, -2.827e-5
0.395, -2.821e-5
0.396, -2.805e-5
0.397, -2.816e-5
0.398, -2.791e-5
0.399, -2.789e-5
0.400, -2.773e-5
0.401, -2.781e-5
0.402, -2.760e-5
0.403, -2.750e-5
0.404, -2.747e-5
0.405, -2.741e-5
0.406, -2.726e-5
0.407, -2.723e-5
0.408, -2.715e-5
0.409, -2.702e-5
0.410, -2.698e-5
0.411, -2.689e-5
0.412, -2.694e-5
0.413, -2.671e-5
0.414, -2.673e-5
0.415, -2.666e-5
0.416, -2.662e-5
0.417, -2.657e-5
0.418, -2.640e-5
0.419, -2.630e-5
0.420, -2.632e-5
0.421, -2.633e-5
0.422, -2.614e-5
0.423, -2.610e-5
0.424, -2.596e-5
0.425, -2.592e-5
0.426, -2.580e-5
0.427, -2.578e-5
0.428, -2.581e-5
0.429, -2.562e-5
0.430, -2.555e-5
0.431, -2.557e-5
0.432, -2.550e-5
0.433, -2.555e-5
0.434, -2.539e-5
0.435, -2.535e-5
0.436, -2.531e-5
0.437, -2.523e-5
0.438, -2.520e-5
0.439, -2.505e-5
0.440, -2.502e-5
0.441, -2.503e-5
0.442, -2.498e-5
0.443, -2.485e-5
0.444, -2.480e-5
0.445, -2.478e-5
0.446, -2.466e-5
0.447, -2.464e-5
0.448, -2.460e-5
0.449, -2.451e-5
0.450, -2.439e-5
0.451, -2.437e-5
0.452, -2.444e-5
0.453, -2.433e-5
0.454, -2.425e-5
0.455, -2.416e-5
0.456, -2.421e-5
0.457, -2.410e-5
0.458, -2.395e-5
0.459, -2.405e-5
0.460, -2.393e-5
0.461, -2.393e-5
0.462, -2.378e-5
0.463, -2.373e-5
0.464, -2.371e-5
0.465, -2.365e-5
0.466, -2.360e-5
0.467, -2.354e-5
0.468, -2.359e-5
0.469, -2.347e-5
0.470, -2.344e-5
0.471, -2.338e-5
0.472, -2.341e-5
0.473, -2.337e-5
0.474, -2.322e-5
0.475, -2.323e-5
0.476, -2.327e-5
0.477, -2.315e-5
0.478, -2.310e-5
0.479, -2.300e-5
0.480, -2.304e-5
0.481, -2.295e-5
0.482, -2.280e-5
0.483, -2.280e-5
0.484, -2.280e-5
0.485, -2.274e-5
0.486, -2.267e-5
0.487, -2.259e-5
0.488, -2.261e-5
0.489, -2.254e-5
0.490, -2.237e-5
0.491, -2.239e-5
0.492, -2.245e-5
0.493, -2.237e-5
0.494, -2.235e-5
0.495, -2.233e-5
0.496, -2.232e-5
0.497, -2.223e-5
0.498, -2.209e-5
0.499, -2.217e-5
0.500, -2.116e-5
0.499, -2.084e-5
0.498, -2.068e-5
0.497, -2.062e-5
0.496, -2.063e-5
0.495, -2.053e-5
0.494, -2.058e-5
0.493, -2.046e-5
0.492, -2.046e-5
0.491, -2.033e-5
0.490, -2.021e-5
0.489, -2.024e-5
0.488, -2.017e-5
0.487, -2.018e-5
0.486, -1.999e-5
0.485, -2.009e-5
0.484, -1.999e-5
0.483, -1.995e-5
0.482, -1.989e-5
0.481, -1.977e-5
0.480, -1.986e-5
0.479, -1.976e-5
0.478, -1.970e-5
0.477, -1.964e-5
0.476, -1.961e-5
0.475, -1.957e-5
0.474, -1.951e-5
0.473, -1.956e-5
0.472, -1.949e-5
0.471, -1.934e-5
0.470, -1.932e-5
0.469, -1.921e-5
0.468, -1.925e-5
0.467, -1.920e-5
0.466, -1.919e-5
0.465, -1.916e-5
0.464, -1.913e-5
0.463, -1.901e-5
0.462, -1.895e-5
0.461, -1.898e-5
0.460, -1.892e-5
0.459, -1.885e-5
0.458, -1.880e-5
0.457, -1.879e-5
0.456, -1.874e-5
0.455, -1.867e-5
0.454, -1.859e-5
0.453, -1.845e-5
0.452, -1.859e-5
0.451, -1.856e-5
0.450, -1.852e-5
0.449, -1.842e-5
0.448, -1.844e-5
0.447, -1.847e-5
0.446, -1.828e-5
0.445, -1.826e-5
0.444, -1.818e-5
0.443, -1.822e-5
0.442, -1.813e-5
0.441, -1.813e-5
0.440, -1.809e-5
0.439, -1.807e-5
0.438, -1.801e-5
0.437, -1.793e-5
0.436, -1.792e-5
0.435, -1.781e-5
0.434, -1.774e-5
0.433, -1.783e-5
0.432, -1.778e-5
0.431, -1.774e-5
0.430, -1.757e-5
0.429, -1.754e-5
0.428, -1.752e-5
0.427, -1.747e-5
0.426, -1.753e-5
0.425, -1.748e-5
0.424, -1.760e-5
0.423, -1.744e-5
0.422, -1.742e-5
0.421, -1.730e-5
0.420, -1.729e-5
0.419, -1.736e-5
0.418, -1.729e-5
0.417, -1.715e-5
0.416, -1.710e-5
0.415, -1.714e-5
0.414, -1.708e-5
0.413, -1.702e-5
0.412, -1.714e-5
0.411, -1.700e-5
0.410, -1.696e-5
0.409, -1.693e-5
0.408, -1.683e-5
0.407, -1.684e-5
0.406, -1.674e-5
0.405, -1.677e-5
0.404, -1.677e-5
0.403, -1.678e-5
0.402, -1.667e-5
0.401, -1.671e-5
0.400, -1.667e-5
0.399, -1.653e-5
0.398, -1.663e-5
0.397, -1.653e-5
0.396, -1.659e-5
0.395, -1.639e-5
0.394, -1.645e-5
0.393, -1.640e-5
0.392, -1.631e-5
0.391, -1.645e-5
0.390, -1.630e-5
0.389, -1.626e-5
0.388, -1.630e-5
0.387, -1.618e-5
0.386, -1.623e-5
0.385, -1.612e-5
0.384, -1.620e-5
0.383, -1.609e-5
0.382, -1.603e-5
0.381, -1.603e-5
0.380, -1.603e-5
0.379, -1.606e-5
0.378, -1.598e-5
0.377, -1.593e-5
0.376, -1.598e-5
0.375, -1.587e-5
0.374, -1.582e-5
0.373, -1.583e-5
0.372, -1.589e-5
0.371, -1.581e-5
0.370, -1.577e-5
0.369, -1.567e-5
0.368, -1.569e-5
0.367, -1.562e-5
0.366, -1.564e-5
0.365, -1.567e-5
0.364, -1.557e-5
0.363, -1.553e-5
0.362, -1.550e-5
0.361, -1.545e-5
0.360, -1.560e-5
0.359, -1.539e-5
0.358, -1.543e-5
0.357, -1.546e-5
0.356, -1.543e-5
0.355, -1.548e-5
0.354, -1.535e-5
0.353, -1.537e-5
0.352, -1.530e-5
0.351, -1.531e-5
0.350, -1.517e-5
0.349, -1.526e-5
0.348, -1.522e-5
0.347, -1.507e-5
0.346, -1.523e-5
0.345, -1.512e-5
0.344, -1.504e-5
0.343, -1.497e-5
0.342, -1.489e-5
0.341, -1.504e-5
0.340, -1.502e-5
0.339, -1.501e-5
0.338, -1.500e-5
0.337, -1.500e-5
0.336, -1.499e-5
0.335, -1.483e-5
0.334, -1.483e-5
0.333, -1.481e-5
0.332, -1.492e-5
0.331, -1.476e-5
0.330, -1.475e-5
0.329, -1.468e-5
0.328, -1.471e-5
0.327, -1.478e-5
0.326, -1.464e-5
0.325, -1.468e-5
0.324, -1.464e-5
0.323, -1.448e-5
0.322, -1.464e-5
0.321, -1.450e-5
0.320, -1.463e-5
0.319, -1.447e-5
0.318, -1.450e-5
0.317, -1.450e-5
0.316, -1.446e-5
0.315, -1.450e-5
0.314, -1.436e-5
0.313, -1.448e-5
0.312, -1.435e-5
0.311, -1.435e-5
0.310, -1.430e-5
0.309, -1.434e-5
0.308, -1.435e-5
0.307, -1.422e-5
0.306, -1.428e-5
0.305, -1.422e-5
0.304, -1.431e-5
0.303, -1.412e-5
0.302, -1.413e-5
0.301, -1.410e-5
0.300, -1.404e-5
0.299, -1.408e-5
0.298, -1.405e-5
0.297, -1.395e-5
0.296, -1.407e-5
0.295, -1.387e-5
0.294, -1.387e-5
0.293, -1.391e-5
0.292, -1.395e-5
0.291, -1.393e-5
0.290, -1.388e-5
0.289, -1.388e-5
0.288, -1.389e-5
0.287, -1.385e-5
0.286, -1.379e-5
0.285, -1.379e-5
0.284, -1.374e-5
0.283, -1.368e-5
0.282, -1.377e-5
0.281, -1.365e-5
0.280, -1.378e-5
0.279, -1.356e-5
0.278, -1.357e-5
0.277, -1.357e-5
0.276, -1.353e-5
0.275, -1.361e-5
0.274, -1.351e-5
0.273, -1.355e-5
0.272, -1.343e-5
0.271, -1.345e-5
0.270, -1.343e-5
0.269, -1.350e-5
0.268, -1.349e-5
0.267, -1.333e-5
0.266, -1.343e-5
0.265, -1.329e-5
0.264, -1.332e-5
0.263, -1.329e-5
0.262, -1.325e-5
0.261, -1.321e-5
0.260, -1.323e-5
0.259, -1.321e-5
0.258, -1.322e-5
0.257, -1.314e-5
0.256, -1.314e-5
0.255, -1.303e-5
0.254, -1.313e-5
0.253, -1.304e-5
0.252, -1.302e-5
0.251, -1.298e-5
0.250, -1.291e-5
0.249, -1.296e-5
0.248, -1.282e-5
0.247, -1.285e-5
0.246, -1.281e-5
0.245, -1.288e-5
0.244, -1.278e-5
0.243, -1.271e-5
0.242, -1.277e-5
0.241, -1.267e-5
0.240, -1.275e-5
0.239, -1.267e-5
0.238, -1.261e-5
0.237, -1.261e-5
0.236, -1.256e-5
0.235, -1.250e-5
0.234, -1.254e-5
0.233, -1.250e-5
0.232, -1.243e-5
0.231, -1.236e-5
0.230, -1.236e-5
0.229, -1.229e-5
0.228, -1.225e-5
0.227, -1.218e-5
0.226, -1.223e-5
0.225, -1.210e-5
0.224, -1.215e-5
0.223, -1.207e-5
0.222, -1.200e-5
0.221, -1.198e-5
0.220, -1.198e-5
0.219, -1.192e-5
0.218, -1.186e-5
0.217, -1.186e-5
0.216, -1.182e-5
0.215, -1.176e-5
0.214, -1.166e-5
0.213, -1.164e-5
0.212, -1.161e-5
0.211, -1.142e-5
0.210, -1.149e-5
0.209, -1.143e-5
0.208, -1.139e-5
0.207, -1.125e-5
0.206, -1.116e-5
0.205, -1.109e-5
0.204, -1.103e-5
0.203, -1.098e-5
0.202, -1.094e-5
0.201, -1.087e-5
0.200, -1.079e-5
0.199, -1.072e-5
0.198, -1.059e-5
0.197, -1.058e-5
0.196, -1.049e-5
0.195, -1.029e-5
0.194, -1.029e-5
0.193, -1.009e-5
0.192, -1.006e-5
0.191, -9.989e-6
0.190, -9.864e-6
0.189, -9.762e-6
0.188, -9.637e-6
0.187, -9.567e-6
0.186, -9.403e-6
0.185, -9.262e-6
0.184, -9.270e-6
0.183, -8.934e-6
0.182, -8.903e-6
0.181, -8.739e-6
0.180, -8.646e-6
0.179, -8.419e-6
0.178, -8.263e-6
0.177, -8.177e-6
0.176, -7.974e-6
0.175, -7.779e-6
0.174, -7.591e-6
0.173, -7.466e-6
0.172, -7.294e-6
0.171, -6.966e-6
0.170, -6.818e-6
0.169, -6.607e-6
0.168, -6.467e-6
0.167, -6.146e-6
0.166, -5.873e-6
0.165, -5.693e-6
0.164, -5.443e-6
0.163, -5.115e-6
0.162, -4.811e-6
0.161, -4.647e-6
0.160, -4.264e-6
0.159, -3.889e-6
0.158, -3.678e-6
0.157, -3.304e-6
0.156, -3.046e-6
0.155, -2.663e-6
0.154, -2.335e-6
0.153, -2.015e-6
0.152, -1.671e-6
0.151, -1.312e-6
0.150, -9.059e-7
0.149, -5.935e-7
0.148, -1.484e-7
0.147, 2.343e-7
0.146, 7.029e-7
0.145, 1.132e-6
0.144, 1.515e-6
0.143, 1.984e-6
0.142, 2.320e-6
0.141, 2.780e-6
0.140, 3.288e-6
0.139, 3.889e-6
0.138, 4.428e-6
0.137, 4.912e-6
0.136, 5.592e-6
0.135, 6.248e-6
0.134, 6.943e-6
0.133, 7.404e-6
0.132, 8.107e-6
0.131, 8.919e-6
0.130, 9.583e-6
0.129, 1.031e-5
0.128, 1.103e-5
0.127, 1.186e-5
0.126, 1.263e-5
0.125, 1.335e-5
0.124, 1.423e-5
0.123, 1.501e-5
0.122, 1.589e-5
0.121, 1.685e-5
0.120, 1.792e-5
0.119, 1.892e-5
0.118, 1.992e-5
0.117, 2.091e-5
0.116, 2.195e-5
0.115, 2.296e-5
0.114, 2.393e-5
0.113, 2.481e-5
0.112, 2.583e-5
0.111, 2.695e-5
0.110, 2.799e-5
0.109, 2.915e-5
0.108, 3.034e-5
0.107, 3.175e-5
0.106, 3.289e-5
0.105, 3.418e-5
0.104, 3.551e-5
0.103, 3.705e-5
0.102, 3.828e-5
0.101, 3.960e-5
0.100, 4.110e-5
0.099, 4.265e-5
0.098, 4.430e-5
0.097, 4.580e-5
0.096, 4.733e-5
0.095, 4.891e-5
0.094, 5.035e-5
0.093, 5.186e-5
0.092, 5.348e-5
0.091, 5.532e-5
0.090, 5.711e-5
0.089, 5.868e-5
0.088, 6.058e-5
0.087, 6.230e-5
0.086, 6.410e-5
0.085, 6.610e-5
0.084, 6.816e-5
0.083, 7.024e-5
0.082, 7.209e-5
0.081, 7.377e-5
0.080, 7.555e-5
0.079, 7.765e-5
0.078, 7.963e-5
0.077, 8.168e-5
0.076, 8.395e-5
0.075, 8.597e-5
0.074, 8.802e-5
0.073, 9.009e-5
0.072, 9.257e-5
0.071, 9.504e-5
0.070, 9.717e-5
0.069, 9.948e-5
0.068, 1.015e-4
0.067, 1.035e-4
0.066, 1.056e-4
0.065, 1.077e-4
0.064, 1.100e-4
0.063, 1.125e-4
0.062, 1.149e-4
0.061, 1.173e-4
0.060, 1.198e-4
0.059, 1.220e-4
0.058, 1.239e-4
0.057, 1.260e-4
0.056, 1.282e-4
0.055, 1.308e-4
0.054, 1.331e-4
0.053, 1.354e-4
0.052, 1.378e-4
0.051, 1.403e-4
0.050, 1.427e-4
0.049, 1.450e-4
0.048, 1.473e-4
0.047, 1.495e-4
0.046, 1.518e-4
0.045, 1.541e-4
0.044, 1.565e-4
0.043, 1.588e-4
0.042, 1.611e-4
0.041, 1.634e-4
0.040, 1.660e-4
0.039, 1.683e-4
0.038, 1.704e-4
0.037, 1.725e-4
0.036, 1.746e-4
0.035, 1.768e-4
0.034, 1.791e-4
0.033, 1.814e-4
0.032, 1.834e-4
0.031, 1.858e-4
0.030, 1.879e-4
0.029, 1.902e-4
0.028, 1.925e-4
0.027, 1.947e-4
0.026, 1.968e-4
0.025, 1.988e-4
0.024, 2.010e-4
0.023, 2.032e-4
0.022, 2.054e-4
0.021, 2.074e-4
0.020, 2.095e-4
0.019, 2.117e-4
0.018, 2.139e-4
0.017, 2.162e-4
0.016, 2.181e-4
0.015, 2.200e-4
0.014, 2.218e-4
0.013, 2.235e-4
0.012, 2.254e-4
0.011, 2.277e-4
0.010, 2.297e-4
0.009, 2.315e-4
0.008, 2.335e-4
0.007, 2.357e-4
0.006, 2.376e-4
0.005, 2.396e-4
0.004, 2.418e-4
0.003, 2.437e-4
0.002, 2.453e-4
0.001, 2.472e-4
0.000, 2.483e-4
-0.001, 2.502e-4
-0.002, 2.522e-4
-0.003, 2.541e-4
-0.004, 2.562e-4
-0.005, 2.582e-4
-0.006, 2.599e-4
-0.007, 2.619e-4
-0.008, 2.642e-4
-0.009, 2.662e-4
-0.010, 2.678e-4
-0.011, 2.694e-4
-0.012, 2.713e-4
-0.013, 2.729e-4
-0.014, 2.747e-4
-0.015, 2.766e-4
-0.016, 2.784e-4
-0.017, 2.803e-4
-0.018, 2.821e-4
-0.019, 2.839e-4
-0.020, 2.857e-4
-0.021, 2.878e-4
-0.022, 2.895e-4
-0.023, 2.913e-4
-0.024, 2.932e-4
-0.025, 2.949e-4
-0.026, 2.966e-4
-0.027, 2.984e-4
-0.028, 3.002e-4
-0.029, 3.019e-4
-0.030, 3.036e-4
-0.031, 3.053e-4
-0.032, 3.070e-4
-0.033, 3.088e-4
-0.034, 3.106e-4
-0.035, 3.123e-4
-0.036, 3.142e-4
-0.037, 3.159e-4
-0.038, 3.172e-4
-0.039, 3.185e-4
-0.040, 3.201e-4
-0.041, 3.217e-4
-0.042, 3.232e-4
-0.043, 3.250e-4
-0.044, 3.267e-4
-0.045, 3.282e-4
-0.046, 3.296e-4
-0.047, 3.314e-4
-0.048, 3.331e-4
-0.049, 3.347e-4
-0.050, 3.362e-4
-0.051, 3.375e-4
-0.052, 3.393e-4
-0.053, 3.409e-4
-0.054, 3.423e-4
-0.055, 3.436e-4
-0.056, 3.452e-4
-0.057, 3.468e-4
-0.058, 3.481e-4
-0.059, 3.496e-4
-0.060, 3.513e-4
-0.061, 3.528e-4
-0.062, 3.541e-4
-0.063, 3.555e-4
-0.064, 3.568e-4
-0.065, 3.581e-4
-0.066, 3.598e-4
-0.067, 3.610e-4
-0.068, 3.628e-4
-0.069, 3.642e-4
-0.070, 3.654e-4
-0.071, 3.666e-4
-0.072, 3.680e-4
-0.073, 3.693e-4
-0.074, 3.703e-4
-0.075, 3.716e-4
-0.076, 3.731e-4
-0.077, 3.746e-4
-0.078, 3.760e-4
-0.079, 3.772e-4
-0.080, 3.784e-4
-0.081, 3.797e-4
-0.082, 3.811e-4
-0.083, 3.821e-4
-0.084, 3.835e-4
-0.085, 3.849e-4
-0.086, 3.861e-4
-0.087, 3.874e-4
-0.088, 3.887e-4
-0.089, 3.899e-4
-0.090, 3.908e-4
-0.091, 3.920e-4
-0.092, 3.933e-4
-0.093, 3.942e-4
-0.094, 3.954e-4
-0.095, 3.965e-4
-0.096, 3.977e-4
-0.097, 3.988e-4
-0.098, 4.000e-4
-0.099, 4.009e-4
-0.100, 4.020e-4
-0.101, 4.033e-4
-0.102, 4.044e-4
-0.103, 4.056e-4
-0.104, 4.068e-4
-0.105, 4.079e-4
-0.106, 4.090e-4
-0.107, 4.101e-4
-0.108, 4.112e-4
-0.109, 4.122e-4
-0.110, 4.132e-4
-0.111, 4.142e-4
-0.112, 4.151e-4
-0.113, 4.161e-4
-0.114, 4.169e-4
-0.115, 4.176e-4
-0.116, 4.186e-4
-0.117, 4.197e-4
-0.118, 4.206e-4
-0.119, 4.214e-4
-0.120, 4.227e-4
-0.121, 4.237e-4
-0.122, 4.245e-4
-0.123, 4.253e-4
-0.124, 4.265e-4
-0.125, 4.274e-4
-0.126, 4.283e-4
-0.127, 4.291e-4
-0.128, 4.303e-4
-0.129, 4.312e-4
-0.130, 4.320e-4
-0.131, 4.329e-4
-0.132, 4.341e-4
-0.133, 4.350e-4
-0.134, 4.358e-4
-0.135, 4.366e-4
-0.136, 4.377e-4
-0.137, 4.386e-4
-0.138, 4.390e-4
-0.139, 4.400e-4
-0.140, 4.409e-4
-0.141, 4.414e-4
-0.142, 4.421e-4
-0.143, 4.429e-4
-0.144, 4.437e-4
-0.145, 4.447e-4
-0.146, 4.455e-4
-0.147, 4.462e-4
-0.148, 4.472e-4
-0.149, 4.480e-4
-0.150, 4.488e-4
-0.151, 4.493e-4
-0.152, 4.503e-4
-0.153, 4.512e-4
-0.154, 4.519e-4
-0.155, 4.528e-4
-0.156, 4.535e-4
-0.157, 4.542e-4
-0.158, 4.548e-4
-0.159, 4.558e-4
-0.160, 4.564e-4
-0.161, 4.573e-4
-0.162, 4.582e-4
-0.163, 4.588e-4
-0.164, 4.596e-4
-0.165, 4.605e-4
-0.166, 4.610e-4
-0.167, 4.615e-4
-0.168, 4.624e-4
-0.169, 4.630e-4
-0.170, 4.632e-4
-0.171, 4.640e-4
-0.172, 4.648e-4
-0.173, 4.652e-4
-0.174, 4.658e-4
-0.175, 4.665e-4
-0.176, 4.671e-4
-0.177, 4.677e-4
-0.178, 4.683e-4
-0.179, 4.689e-4
-0.180, 4.699e-4
-0.181, 4.703e-4
-0.182, 4.709e-4
-0.183, 4.717e-4
-0.184, 4.723e-4
-0.185, 4.727e-4
-0.186, 4.730e-4
-0.187, 4.735e-4
-0.188, 4.742e-4
-0.189, 4.745e-4
-0.190, 4.750e-4
-0.191, 4.754e-4
-0.192, 4.757e-4
-0.193, 4.763e-4
-0.194, 4.767e-4
-0.195, 4.771e-4
-0.196, 4.778e-4
-0.197, 4.783e-4
-0.198, 4.786e-4
-0.199, 4.790e-4
-0.200, 4.797e-4
-0.201, 4.802e-4
-0.202, 4.804e-4
-0.203, 4.809e-4
-0.204, 4.815e-4
-0.205, 4.828e-4
-0.206, 4.832e-4
-0.207, 4.839e-4
-0.208, 4.843e-4
-0.209, 4.846e-4
-0.210, 4.849e-4
-0.211, 4.851e-4
-0.212, 4.856e-4
-0.213, 4.862e-4
-0.214, 4.864e-4
-0.215, 4.866e-4
-0.216, 4.871e-4
-0.217, 4.874e-4
-0.218, 4.875e-4
-0.219, 4.878e-4
-0.220, 4.883e-4
-0.221, 4.885e-4
-0.222, 4.887e-4
-0.223, 4.891e-4
-0.224, 4.894e-4
-0.225, 4.896e-4
-0.226, 4.897e-4
-0.227, 4.901e-4
-0.228, 4.905e-4
-0.229, 4.909e-4
-0.230, 4.912e-4
-0.231, 4.915e-4
-0.232, 4.921e-4
-0.233, 4.923e-4
-0.234, 4.923e-4
-0.235, 4.927e-4
-0.236, 4.932e-4
-0.237, 4.934e-4
-0.238, 4.936e-4
-0.239, 4.941e-4
-0.240, 4.944e-4
-0.241, 4.948e-4
-0.242, 4.951e-4
-0.243, 4.952e-4
-0.244, 4.958e-4
-0.245, 4.961e-4
-0.246, 4.963e-4
-0.247, 4.966e-4
-0.248, 4.970e-4
-0.249, 4.975e-4
-0.250, 4.976e-4
-0.251, 4.981e-4
-0.252, 4.987e-4
-0.253, 4.990e-4
-0.254, 4.991e-4
-0.255, 4.996e-4
-0.256, 4.998e-4
-0.257, 5.001e-4
-0.258, 5.004e-4
-0.259, 5.007e-4
-0.260, 5.012e-4
-0.261, 5.015e-4
-0.262, 5.018e-4
-0.263, 5.021e-4
-0.264, 5.029e-4
-0.265, 5.032e-4
-0.266, 5.034e-4
-0.267, 5.039e-4
-0.268, 5.044e-4
-0.269, 5.045e-4
-0.270, 5.049e-4
-0.271, 5.055e-4
-0.272, 5.059e-4
-0.273, 5.064e-4
-0.274, 5.067e-4
-0.275, 5.070e-4
-0.276, 5.078e-4
-0.277, 5.083e-4
-0.278, 5.085e-4
-0.279, 5.090e-4
-0.280, 5.096e-4
-0.281, 5.102e-4
-0.282, 5.106e-4
-0.283, 5.111e-4
-0.284, 5.115e-4
-0.285, 5.118e-4
-0.286, 5.122e-4
-0.287, 5.125e-4
-0.288, 5.129e-4
-0.289, 5.133e-4
-0.290, 5.138e-4
-0.291, 5.141e-4
-0.292, 5.146e-4
-0.293, 5.151e-4
-0.294, 5.152e-4
-0.295, 5.156e-4
-0.296, 5.163e-4
-0.297, 5.168e-4
-0.298, 5.171e-4
-0.299, 5.176e-4
-0.300, 5.184e-4
-0.301, 5.185e-4
-0.302, 5.192e-4
-0.303, 5.198e-4
-0.304, 5.203e-4
-0.305, 5.208e-4
-0.306, 5.213e-4
-0.307, 5.222e-4
-0.308, 5.229e-4
-0.309, 5.234e-4
-0.310, 5.239e-4
-0.311, 5.243e-4
-0.312, 5.251e-4
-0.313, 5.254e-4
-0.314, 5.258e-4
-0.315, 5.264e-4
-0.316, 5.270e-4
-0.317, 5.275e-4
-0.318, 5.281e-4
-0.319, 5.287e-4
-0.320, 5.289e-4
-0.321, 5.295e-4
-0.322, 5.299e-4
-0.323, 5.307e-4
-0.324, 5.314e-4
-0.325, 5.319e-4
-0.326, 5.325e-4
-0.327, 5.331e-4
-0.328, 5.339e-4
-0.329, 5.345e-4
-0.330, 5.349e-4
-0.331, 5.357e-4
-0.332, 5.363e-4
-0.333, 5.371e-4
-0.334, 5.376e-4
-0.335, 5.384e-4
-0.336, 5.388e-4
-0.337, 5.394e-4
-0.338, 5.399e-4
-0.339, 5.404e-4
-0.340, 5.411e-4
-0.341, 5.418e-4
-0.342, 5.424e-4
-0.343, 5.432e-4
-0.344, 5.438e-4
-0.345, 5.444e-4
-0.346, 5.448e-4
-0.347, 5.454e-4
-0.348, 5.464e-4
-0.349, 5.469e-4
-0.350, 5.475e-4
-0.351, 5.482e-4
-0.352, 5.489e-4
-0.353, 5.495e-4
-0.354, 5.501e-4
-0.355, 5.508e-4
-0.356, 5.516e-4
-0.357, 5.524e-4
-0.358, 5.529e-4
-0.359, 5.537e-4
-0.360, 5.546e-4
-0.361, 5.554e-4
-0.362, 5.560e-4
-0.363, 5.569e-4
-0.364, 5.578e-4
-0.365, 5.583e-4
-0.366, 5.591e-4
-0.367, 5.599e-4
-0.368, 5.606e-4
-0.369, 5.613e-4
-0.370, 5.620e-4
-0.371, 5.626e-4
-0.372, 5.633e-4
-0.373, 5.640e-4
-0.374, 5.646e-4
-0.375, 5.654e-4
-0.376, 5.664e-4
-0.377, 5.672e-4
-0.378, 5.679e-4
-0.379, 5.687e-4
-0.380, 5.699e-4
-0.381, 5.704e-4
-0.382, 5.712e-4
-0.383, 5.721e-4
-0.384, 5.732e-4
-0.385, 5.740e-4
-0.386, 5.748e-4
-0.387, 5.755e-4
-0.388, 5.764e-4
-0.389, 5.773e-4
-0.390, 5.780e-4
-0.391, 5.790e-4
-0.392, 5.800e-4
-0.393, 5.809e-4
-0.394, 5.815e-4
-0.395, 5.824e-4
-0.396, 5.836e-4
-0.397, 5.840e-4
-0.398, 5.848e-4
-0.399, 5.859e-4
-0.400, 5.866e-4
-0.401, 5.873e-4
-0.402, 5.880e-4
-0.403, 5.888e-4
-0.404, 5.897e-4
-0.405, 5.907e-4
-0.406, 5.914e-4
-0.407, 5.923e-4
-0.408, 5.934e-4
-0.409, 5.941e-4
-0.410, 5.945e-4
-0.411, 5.955e-4
-0.412, 5.965e-4
-0.413, 5.971e-4
-0.414, 5.981e-4
-0.415, 5.991e-4
-0.416, 6.000e-4
-0.417, 6.011e-4
-0.418, 6.020e-4
-0.419, 6.030e-4
-0.420, 6.040e-4
-0.421, 6.049e-4
-0.422, 6.058e-4
-0.423, 6.067e-4
-0.424, 6.077e-4
-0.425, 6.084e-4
-0.426, 6.090e-4
-0.427, 6.101e-4
-0.428, 6.111e-4
-0.429, 6.118e-4
-0.430, 6.126e-4
-0.431, 6.137e-4
-0.432, 6.144e-4
-0.433, 6.153e-4
-0.434, 6.165e-4
-0.435, 6.176e-4
-0.436, 6.187e-4
-0.437, 6.196e-4
-0.438, 6.203e-4
-0.439, 6.215e-4
-0.440, 6.224e-4
-0.441, 6.234e-4
-0.442, 6.240e-4
-0.443, 6.250e-4
-0.444, 6.261e-4
-0.445, 6.268e-4
-0.446, 6.278e-4
-0.447, 6.289e-4
-0.448, 6.297e-4
-0.449, 6.305e-4
-0.450, 6.314e-4
-0.451, 6.325e-4
-0.452, 6.334e-4
-0.453, 6.343e-4
-0.454, 6.349e-4
-0.455, 6.359e-4
-0.456, 6.368e-4
-0.457, 6.379e-4
-0.458, 6.385e-4
-0.459, 6.395e-4
-0.460, 6.407e-4
-0.461, 6.415e-4
-0.462, 6.426e-4
-0.463, 6.435e-4
-0.464, 6.445e-4
-0.465, 6.453e-4
-0.466, 6.463e-4
-0.467, 6.472e-4
-0.468, 6.481e-4
-0.469, 6.489e-4
-0.470, 6.499e-4
-0.471, 6.510e-4
-0.472, 6.522e-4
-0.473, 6.531e-4
-0.474, 6.539e-4
-0.475, 6.549e-4
-0.476, 6.562e-4
-0.477, 6.569e-4
-0.478, 6.579e-4
-0.479, 6.588e-4
-0.480, 6.595e-4
-0.481, 6.602e-4
-0.482, 6.609e-4
-0.483, 6.620e-4
-0.484, 6.629e-4
-0.485, 6.638e-4
-0.486, 6.648e-4
-0.487, 6.662e-4
-0.488, 6.675e-4
-0.489, 6.684e-4
-0.490, 6.691e-4
-0.491, 6.703e-4
-0.492, 6.713e-4
-0.493, 6.721e-4
-0.494, 6.730e-4
-0.495, 6.742e-4
-0.496, 6.751e-4
-0.497, 6.762e-4
-0.498, 6.774e-4
-0.499, 6.782e-4
-0.500, 6.791e-4
-0.501, 6.801e-4
-0.502, 6.811e-4
-0.503, 6.820e-4
-0.504, 6.831e-4
-0.505, 6.841e-4
-0.506, 6.848e-4
-0.507, 6.859e-4
-0.508, 6.869e-4
-0.509, 6.877e-4
-0.510, 6.885e-4
-0.511, 6.898e-4
-0.512, 6.913e-4
-0.513, 6.923e-4
-0.514, 6.934e-4
-0.515, 6.943e-4
-0.516, 6.953e-4
-0.517, 6.963e-4
-0.518, 6.971e-4
-0.519, 6.983e-4
-0.520, 6.995e-4
-0.521, 7.006e-4
-0.522, 7.017e-4
-0.523, 7.029e-4
-0.524, 7.040e-4
-0.525, 7.046e-4
-0.526, 7.057e-4
-0.527, 7.068e-4
-0.528, 7.076e-4
-0.529, 7.083e-4
-0.530, 7.092e-4
-0.531, 7.102e-4
-0.532, 7.113e-4
-0.533, 7.124e-4
-0.534, 7.131e-4
-0.535, 7.142e-4
-0.536, 7.155e-4
-0.537, 7.166e-4
-0.538, 7.177e-4
-0.539, 7.188e-4
-0.540, 7.199e-4
-0.541, 7.206e-4
-0.542, 7.217e-4
-0.543, 7.229e-4
-0.544, 7.238e-4
-0.545, 7.248e-4
-0.546, 7.259e-4
-0.547, 7.270e-4
-0.548, 7.279e-4
-0.549, 7.291e-4
-0.550, 7.299e-4
-0.551, 7.310e-4
-0.552, 7.320e-4
-0.553, 7.327e-4
-0.554, 7.337e-4
-0.555, 7.347e-4
-0.556, 7.357e-4
-0.557, 7.365e-4
-0.558, 7.377e-4
-0.559, 7.387e-4
-0.560, 7.398e-4
-0.561, 7.408e-4
-0.562, 7.417e-4
-0.563, 7.428e-4
-0.564, 7.437e-4
-0.565, 7.450e-4
-0.566, 7.459e-4
-0.567, 7.469e-4
-0.568, 7.481e-4
-0.569, 7.492e-4
-0.570, 7.500e-4
-0.571, 7.514e-4
-0.572, 7.526e-4
-0.573, 7.533e-4
-0.574, 7.544e-4
-0.575, 7.557e-4
-0.576, 7.560e-4
-0.577, 7.569e-4
-0.578, 7.579e-4
-0.579, 7.589e-4
-0.580, 7.601e-4
-0.581, 7.610e-4
-0.582, 7.618e-4
-0.583, 7.629e-4
-0.584, 7.641e-4
-0.585, 7.649e-4
-0.586, 7.657e-4
-0.587, 7.671e-4
-0.588, 7.681e-4
-0.589, 7.693e-4
-0.590, 7.702e-4
-0.591, 7.712e-4
-0.592, 7.723e-4
-0.593, 7.730e-4
-0.594, 7.742e-4
-0.595, 7.752e-4
-0.596, 7.763e-4
-0.597, 7.773e-4
-0.598, 7.783e-4
-0.599, 7.794e-4
-0.600, 7.804e-4
-0.601, 7.812e-4
-0.602, 7.817e-4
-0.603, 7.829e-4
-0.604, 7.840e-4
-0.605, 7.845e-4
-0.606, 7.856e-4
-0.607, 7.868e-4
-0.608, 7.877e-4
-0.609, 7.885e-4
-0.610, 7.896e-4
-0.611, 7.905e-4
-0.612, 7.916e-4
-0.613, 7.926e-4
-0.614, 7.939e-4
-0.615, 7.956e-4
-0.616, 7.965e-4
-0.617, 7.976e-4
-0.618, 7.985e-4
-0.619, 7.997e-4
-0.620, 8.009e-4
-0.621, 8.015e-4
-0.622, 8.025e-4
-0.623, 8.036e-4
-0.624, 8.045e-4
-0.625, 8.053e-4
-0.626, 8.061e-4
-0.627, 8.070e-4
-0.628, 8.078e-4
-0.629, 8.086e-4
-0.630, 8.094e-4
-0.631, 8.107e-4
-0.632, 8.118e-4
-0.633, 8.126e-4
-0.634, 8.135e-4
-0.635, 8.146e-4
-0.636, 8.156e-4
-0.637, 8.163e-4
-0.638, 8.173e-4
-0.639, 8.185e-4
-0.640, 8.196e-4
-0.641, 8.205e-4
-0.642, 8.216e-4
-0.643, 8.228e-4
-0.644, 8.235e-4
-0.645, 8.246e-4
-0.646, 8.256e-4
-0.647, 8.267e-4
-0.648, 8.277e-4
-0.649, 8.285e-4
-0.650, 8.294e-4
-0.651, 8.305e-4
-0.652, 8.314e-4
-0.653, 8.318e-4
-0.654, 8.328e-4
-0.655, 8.339e-4
-0.656, 8.346e-4
-0.657, 8.357e-4
-0.658, 8.366e-4
-0.659, 8.378e-4
-0.660, 8.388e-4
-0.661, 8.397e-4
-0.662, 8.406e-4
-0.663, 8.416e-4
-0.664, 8.427e-4
-0.665, 8.436e-4
-0.666, 8.445e-4
-0.667, 8.457e-4
-0.668, 8.469e-4
-0.669, 8.475e-4
-0.670, 8.485e-4
-0.671, 8.501e-4
-0.672, 8.509e-4
-0.673, 8.517e-4
-0.674, 8.528e-4
-0.675, 8.537e-4
-0.676, 8.544e-4
-0.677, 8.552e-4
-0.678, 8.561e-4
-0.679, 8.569e-4
-0.680, 8.579e-4
-0.681, 8.589e-4
-0.682, 8.598e-4
-0.683, 8.611e-4
-0.684, 8.619e-4
-0.685, 8.626e-4
-0.686, 8.637e-4
-0.687, 8.648e-4
-0.688, 8.656e-4
-0.689, 8.665e-4
-0.690, 8.676e-4
-0.691, 8.689e-4
-0.692, 8.701e-4
-0.693, 8.710e-4
-0.694, 8.719e-4
-0.695, 8.730e-4
-0.696, 8.741e-4
-0.697, 8.750e-4
-0.698, 8.759e-4
-0.699, 8.770e-4
-0.700, 8.669e-4
-0.699, 8.351e-4
-0.698, 8.037e-4
-0.697, 7.738e-4
-0.696, 7.444e-4
-0.695, 7.158e-4
-0.694, 6.884e-4
-0.693, 6.616e-4
-0.692, 6.353e-4
-0.691, 6.098e-4
-0.690, 5.854e-4
-0.689, 5.616e-4
-0.688, 5.383e-4
-0.687, 5.155e-4
-0.686, 4.935e-4
-0.685, 4.722e-4
-0.684, 4.512e-4
-0.683, 4.308e-4
-0.682, 4.108e-4
-0.681, 3.916e-4
-0.680, 3.723e-4
-0.679, 3.537e-4
-0.678, 3.362e-4
-0.677, 3.187e-4
-0.676, 3.012e-4
-0.675, 2.844e-4
-0.674, 2.682e-4
-0.673, 2.524e-4
-0.672, 2.371e-4
-0.671, 2.219e-4
-0.670, 2.069e-4
-0.669, 1.927e-4
-0.668, 1.786e-4
-0.667, 1.650e-4
-0.666, 1.513e-4
-0.665, 1.384e-4
-0.664, 1.256e-4
-0.663, 1.130e-4
-0.662, 1.009e-4
-0.661, 8.891e-5
-0.660, 7.711e-5
-0.659, 6.611e-5
-0.658, 5.461e-5
-0.657, 4.395e-5
-0.656, 3.335e-5
-0.655, 2.306e-5
-0.654, 1.249e-5
-0.653, 3.022e-6
-0.652, -6.506e-6
-0.651, -1.625e-5
-0.650, -2.509e-5
-0.649, -3.399e-5
-0.648, -4.323e-5
-0.647, -5.170e-5
-0.646, -6.038e-5
-0.645, -6.845e-5
-0.644, -7.609e-5
-0.643, -8.434e-5
-0.642, -9.216e-5
-0.641, -9.940e-5
-0.640, -1.069e-4
-0.639, -1.145e-4
-0.638, -1.214e-4
-0.637, -1.276e-4
-0.636, -1.347e-4
-0.635, -1.417e-4
-0.634, -1.480e-4
-0.633, -1.539e-4
-0.632, -1.603e-4
-0.631, -1.665e-4
-0.630, -1.720e-4
-0.629, -1.776e-4
-0.628, -1.836e-4
-0.627, -1.890e-4
-0.626, -1.943e-4
-0.625, -1.994e-4
-0.624, -2.049e-4
-0.623, -2.100e-4
-0.622, -2.152e-4
-0.621, -2.194e-4
-0.620, -2.242e-4
-0.619, -2.295e-4
-0.618, -2.340e-4
-0.617, -2.383e-4
-0.616, -2.428e-4
-0.615, -2.474e-4
-0.614, -2.526e-4
-0.613, -2.568e-4
-0.612, -2.611e-4
-0.611, -2.649e-4
-0.610, -2.683e-4
-0.609, -2.720e-4
-0.608, -2.762e-4
-0.607, -2.800e-4
-0.606, -2.838e-4
-0.605, -2.871e-4
-0.604, -2.905e-4
-0.603, -2.939e-4
-0.602, -2.969e-4
-0.601, -3.001e-4
-0.600, -3.035e-4
-0.599, -3.066e-4
-0.598, -3.096e-4
-0.597, -3.126e-4
-0.596, -3.159e-4
-0.595, -3.183e-4
-0.594, -3.208e-4
-0.593, -3.237e-4
-0.592, -3.266e-4
-0.591, -3.296e-4
-0.590, -3.321e-4
-0.589, -3.347e-4
-0.588, -3.377e-4
-0.587, -3.402e-4
-0.586, -3.424e-4
-0.585, -3.445e-4
-0.584, -3.471e-4
-0.583, -3.496e-4
-0.582, -3.518e-4
-0.581, -3.538e-4
-0.580, -3.562e-4
-0.579, -3.583e-4
-0.578, -3.606e-4
-0.577, -3.628e-4
-0.576, -3.646e-4
-0.575, -3.665e-4
-0.574, -3.682e-4
-0.573, -3.699e-4
-0.572, -3.720e-4
-0.571, -3.741e-4
-0.570, -3.761e-4
-0.569, -3.778e-4
-0.568, -3.798e-4
-0.567, -3.817e-4
-0.566, -3.836e-4
-0.565, -3.853e-4
-0.564, -3.872e-4
-0.563, -3.889e-4
-0.562, -3.906e-4
-0.561, -3.923e-4
-0.560, -3.938e-4
-0.559, -3.959e-4
-0.558, -3.975e-4
-0.557, -3.991e-4
-0.556, -4.008e-4
-0.555, -4.025e-4
-0.554, -4.041e-4
-0.553, -4.053e-4
-0.552, -4.068e-4
-0.551, -4.085e-4
-0.550, -4.097e-4
-0.549, -4.113e-4
-0.548, -4.128e-4
-0.547, -4.140e-4
-0.546, -4.155e-4
-0.545, -4.165e-4
-0.544, -4.178e-4
-0.543, -4.195e-4
-0.542, -4.211e-4
-0.541, -4.221e-4
-0.540, -4.236e-4
-0.539, -4.252e-4
-0.538, -4.267e-4
-0.537, -4.281e-4
-0.536, -4.293e-4
-0.535, -4.308e-4
-0.534, -4.318e-4
-0.533, -4.332e-4
-0.532, -4.347e-4
-0.531, -4.359e-4
-0.530, -4.371e-4
-0.529, -4.383e-4
-0.528, -4.396e-4
-0.527, -4.408e-4
-0.526, -4.419e-4
-0.525, -4.429e-4
-0.524, -4.438e-4
-0.523, -4.455e-4
-0.522, -4.467e-4
-0.521, -4.478e-4
-0.520, -4.492e-4
-0.519, -4.504e-4
-0.518, -4.516e-4
-0.517, -4.526e-4
-0.516, -4.540e-4
-0.515, -4.550e-4
-0.514, -4.563e-4
-0.513, -4.574e-4
-0.512, -4.589e-4
-0.511, -4.602e-4
-0.510, -4.614e-4
-0.509, -4.624e-4
-0.508, -4.634e-4
-0.507, -4.646e-4
-0.506, -4.654e-4
-0.505, -4.663e-4
-0.504, -4.675e-4
-0.503, -4.689e-4
-0.502, -4.700e-4
-0.501, -4.711e-4
-0.500, -4.727e-4
-0.499, -4.737e-4
-0.498, -4.747e-4
-0.497, -4.758e-4
-0.496, -4.768e-4
-0.495, -4.781e-4
-0.494, -4.793e-4
-0.493, -4.803e-4
-0.492, -4.814e-4
-0.491, -4.828e-4
-0.490, -4.839e-4
-0.489, -4.849e-4
-0.488, -4.863e-4
-0.487, -4.876e-4
-0.486, -4.890e-4
-0.485, -4.899e-4
-0.484, -4.911e-4
-0.483, -4.924e-4
-0.482, -4.936e-4
-0.481, -4.950e-4
-0.480, -4.961e-4
-0.479, -4.975e-4
-0.478, -4.988e-4
-0.477, -4.998e-4
-0.476, -5.010e-4
-0.475, -5.022e-4
-0.474, -5.032e-4
-0.473, -5.040e-4
-0.472, -5.053e-4
-0.471, -5.067e-4
-0.470, -5.077e-4
-0.469, -5.088e-4
-0.468, -5.100e-4
-0.467, -5.113e-4
-0.466, -5.125e-4
-0.465, -5.134e-4
-0.464, -5.143e-4
-0.463, -5.155e-4
-0.462, -5.166e-4
-0.461, -5.176e-4
-0.460, -5.191e-4
-0.459, -5.205e-4
-0.458, -5.218e-4
-0.457, -5.228e-4
-0.456, -5.240e-4
-0.455, -5.254e-4
-0.454, -5.262e-4
-0.453, -5.273e-4
-0.452, -5.286e-4
-0.451, -5.297e-4
-0.450, -5.308e-4
-0.449, -5.320e-4
-0.448, -5.330e-4
-0.447, -5.343e-4
-0.446, -5.356e-4
-0.445, -5.363e-4
-0.444, -5.376e-4
-0.443, -5.387e-4
-0.442, -5.398e-4
-0.441, -5.406e-4
-0.440, -5.418e-4
-0.439, -5.431e-4
-0.438, -5.442e-4
-0.437, -5.452e-4
-0.436, -5.465e-4
-0.435, -5.479e-4
-0.434, -5.490e-4
-0.433, -5.500e-4
-0.432, -5.509e-4
-0.431, -5.522e-4
-0.430, -5.531e-4
-0.429, -5.542e-4
-0.428, -5.553e-4
-0.427, -5.567e-4
-0.426, -5.579e-4
-0.425, -5.588e-4
-0.424, -5.599e-4
-0.423, -5.609e-4
-0.422, -5.616e-4
-0.421, -5.624e-4
-0.420, -5.636e-4
-0.419, -5.643e-4
-0.418, -5.654e-4
-0.417, -5.664e-4
-0.416, -5.674e-4
-0.415, -5.688e-4
-0.414, -5.700e-4
-0.413, -5.707e-4
-0.412, -5.719e-4
-0.411, -5.731e-4
-0.410, -5.739e-4
-0.409, -5.741e-4
-0.408, -5.753e-4
-0.407, -5.764e-4
-0.406, -5.773e-4
-0.405, -5.782e-4
-0.404, -5.794e-4
-0.403, -5.804e-4
-0.402, -5.815e-4
-0.401, -5.824e-4
-0.400, -5.833e-4
-0.399, -5.843e-4
-0.398, -5.852e-4
-0.397, -5.859e-4
-0.396, -5.869e-4
-0.395, -5.879e-4
-0.394, -5.888e-4
-0.393, -5.895e-4
-0.392, -5.906e-4
-0.391, -5.918e-4
-0.390, -5.925e-4
-0.389, -5.935e-4
-0.388, -5.946e-4
-0.387, -5.953e-4
-0.386, -5.961e-4
-0.385, -5.968e-4
-0.384, -5.978e-4
-0.383, -5.990e-4
-0.382, -5.999e-4
-0.381, -6.004e-4
-0.380, -6.013e-4
-0.379, -6.021e-4
-0.378, -6.029e-4
-0.377, -6.037e-4
-0.376, -6.045e-4
-0.375, -6.055e-4
-0.374, -6.060e-4
-0.373, -6.068e-4
-0.372, -6.078e-4
-0.371, -6.082e-4
-0.370, -6.089e-4
-0.369, -6.095e-4
-0.368, -6.102e-4
-0.367, -6.109e-4
-0.366, -6.116e-4
-0.365, -6.120e-4
-0.364, -6.125e-4
-0.363, -6.133e-4
-0.362, -6.139e-4
-0.361, -6.144e-4
-0.360, -6.152e-4
-0.359, -6.161e-4
-0.358, -6.166e-4
-0.357, -6.171e-4
-0.356, -6.180e-4
-0.355, -6.185e-4
-0.354, -6.191e-4
-0.353, -6.197e-4
-0.352, -6.202e-4
-0.351, -6.209e-4
-0.350, -6.213e-4
-0.349, -6.217e-4
-0.348, -6.221e-4
-0.347, -6.227e-4
-0.346, -6.229e-4
-0.345, -6.233e-4
-0.344, -6.238e-4
-0.343, -6.244e-4
-0.342, -6.247e-4
-0.341, -6.251e-4
-0.340, -6.257e-4
-0.339, -6.260e-4
-0.338, -6.263e-4
-0.337, -6.268e-4
-0.336, -6.271e-4
-0.335, -6.277e-4
-0.334, -6.280e-4
-0.333, -6.283e-4
-0.332, -6.288e-4
-0.331, -6.293e-4
-0.330, -6.296e-4
-0.329, -6.297e-4
-0.328, -6.302e-4
-0.327, -6.305e-4
-0.326, -6.306e-4
-0.325, -6.308e-4
-0.324, -6.312e-4
-0.323, -6.313e-4
-0.322, -6.315e-4
-0.321, -6.317e-4
-0.320, -6.317e-4
-0.319, -6.319e-4
-0.318, -6.320e-4
-0.317, -6.320e-4
-0.316, -6.321e-4
-0.315, -6.325e-4
-0.314, -6.325e-4
-0.313, -6.323e-4
-0.312, -6.325e-4
-0.311, -6.329e-4
-0.310, -6.327e-4
-0.309, -6.326e-4
-0.308, -6.328e-4
-0.307, -6.332e-4
-0.306, -6.331e-4
-0.305, -6.330e-4
-0.304, -6.329e-4
-0.303, -6.331e-4
-0.302, -6.330e-4
-0.301, -6.328e-4
-0.300, -6.327e-4
-0.299, -6.327e-4
-0.298, -6.323e-4
-0.297, -6.322e-4
-0.296, -6.322e-4
-0.295, -6.322e-4
-0.294, -6.314e-4
-0.293, -6.314e-4
-0.292, -6.314e-4
-0.291, -6.311e-4
-0.290, -6.307e-4
-0.289, -6.302e-4
-0.288, -6.301e-4
-0.287, -6.299e-4
-0.286, -6.296e-4
-0.285, -6.291e-4
-0.284, -6.288e-4
-0.283, -6.287e-4
-0.282, -6.284e-4
-0.281, -6.281e-4
-0.280, -6.277e-4
-0.279, -6.276e-4
-0.278, -6.269e-4
-0.277, -6.263e-4
-0.276, -6.261e-4
-0.275, -6.256e-4
-0.274, -6.253e-4
-0.273, -6.247e-4
-0.272, -6.241e-4
-0.271, -6.239e-4
-0.270, -6.233e-4
-0.269, -6.225e-4
-0.268, -6.224e-4
-0.267, -6.218e-4
-0.266, -6.213e-4
-0.265, -6.206e-4
-0.264, -6.202e-4
-0.263, -6.198e-4
-0.262, -6.190e-4
-0.261, -6.184e-4
-0.260, -6.180e-4
-0.259, -6.174e-4
-0.258, -6.166e-4
-0.257, -6.162e-4
-0.256, -6.155e-4
-0.255, -6.150e-4
-0.254, -6.145e-4
-0.253, -6.137e-4
-0.252, -6.131e-4
-0.251, -6.127e-4
-0.250, -6.120e-4
-0.249, -6.114e-4
-0.248, -6.108e-4
-0.247, -6.104e-4
-0.246, -6.098e-4
-0.245, -6.091e-4
-0.244, -6.087e-4
-0.243, -6.077e-4
-0.242, -6.072e-4
-0.241, -6.065e-4
-0.240, -6.058e-4
-0.239, -6.053e-4
-0.238, -6.048e-4
-0.237, -6.040e-4
-0.236, -6.032e-4
-0.235, -6.028e-4
-0.234, -6.021e-4
-0.233, -6.012e-4
-0.232, -6.007e-4
-0.231, -6.002e-4
-0.230, -5.997e-4
-0.229, -5.990e-4
-0.228, -5.985e-4
-0.227, -5.980e-4
-0.226, -5.974e-4
-0.225, -5.966e-4
-0.224, -5.958e-4
-0.223, -5.954e-4
-0.222, -5.947e-4
-0.221, -5.938e-4
-0.220, -5.932e-4
-0.219, -5.926e-4
-0.218, -5.919e-4
-0.217, -5.906e-4
-0.216, -5.903e-4
-0.215, -5.898e-4
-0.214, -5.890e-4
-0.213, -5.884e-4
-0.212, -5.880e-4
-0.211, -5.873e-4
-0.210, -5.866e-4
-0.209, -5.861e-4
-0.208, -5.854e-4
-0.207, -5.850e-4
-0.206, -5.843e-4
-0.205, -5.842e-4
-0.204, -5.840e-4
-0.203, -5.836e-4
-0.202, -5.828e-4
-0.201, -5.820e-4
-0.200, -5.815e-4
-0.199, -5.810e-4
-0.198, -5.800e-4
-0.197, -5.792e-4
-0.196, -5.788e-4
-0.195, -5.781e-4
-0.194, -5.775e-4
-0.193, -5.768e-4
-0.192, -5.761e-4
-0.191, -5.756e-4
-0.190, -5.748e-4
-0.189, -5.741e-4
-0.188, -5.732e-4
-0.187, -5.725e-4
-0.186, -5.712e-4
-0.185, -5.700e-4
-0.184, -5.698e-4
-0.183, -5.701e-4
-0.182, -5.701e-4
-0.181, -5.697e-4
-0.180, -5.687e-4
-0.179, -5.676e-4
-0.178, -5.662e-4
-0.177, -5.650e-4
-0.176, -5.636e-4
-0.175, -5.626e-4
-0.174, -5.614e-4
-0.173, -5.597e-4
-0.172, -5.583e-4
-0.171, -5.568e-4
-0.170, -5.549e-4
-0.169, -5.533e-4
-0.168, -5.520e-4
-0.167, -5.510e-4
-0.166, -5.494e-4
-0.165, -5.483e-4
-0.164, -5.474e-4
-0.163, -5.464e-4
-0.162, -5.457e-4
-0.161, -5.448e-4
-0.160, -5.441e-4
-0.159, -5.437e-4
-0.158, -5.431e-4
-0.157, -5.425e-4
-0.156, -5.421e-4
-0.155, -5.419e-4
-0.154, -5.416e-4
-0.153, -5.411e-4
-0.152, -5.408e-4
-0.151, -5.407e-4
-0.150, -5.403e-4
-0.149, -5.398e-4
-0.148, -5.397e-4
-0.147, -5.392e-4
-0.146, -5.387e-4
-0.145, -5.383e-4
-0.144, -5.378e-4
-0.143, -5.378e-4
-0.142, -5.371e-4
-0.141, -5.365e-4
-0.140, -5.360e-4
-0.139, -5.357e-4
-0.138, -5.351e-4
-0.137, -5.343e-4
-0.136, -5.339e-4
-0.135, -5.336e-4
-0.134, -5.327e-4
-0.133, -5.323e-4
-0.132, -5.317e-4
-0.131, -5.313e-4
-0.130, -5.307e-4
-0.129, -5.302e-4
-0.128, -5.299e-4
-0.127, -5.297e-4
-0.126, -5.291e-4
-0.125, -5.283e-4
-0.124, -5.280e-4
-0.123, -5.275e-4
-0.122, -5.270e-4
-0.121, -5.263e-4
-0.120, -5.260e-4
-0.119, -5.257e-4
-0.118, -5.251e-4
-0.117, -5.246e-4
-0.116, -5.243e-4
-0.115, -5.234e-4
-0.114, -5.230e-4
-0.113, -5.224e-4
-0.112, -5.219e-4
-0.111, -5.216e-4
-0.110, -5.210e-4
-0.109, -5.204e-4
-0.108, -5.200e-4
-0.107, -5.195e-4
-0.106, -5.188e-4
-0.105, -5.181e-4
-0.104, -5.177e-4
-0.103, -5.174e-4
-0.102, -5.168e-4
-0.101, -5.163e-4
-0.100, -5.161e-4
-0.099, -5.153e-4
-0.098, -5.148e-4
-0.097, -5.141e-4
-0.096, -5.136e-4
-0.095, -5.132e-4
-0.094, -5.126e-4
-0.093, -5.120e-4
-0.092, -5.116e-4
-0.091, -5.111e-4
-0.090, -5.103e-4
-0.089, -5.094e-4
-0.088, -5.090e-4
-0.087, -5.085e-4
-0.086, -5.077e-4
-0.085, -5.071e-4
-0.084, -5.067e-4
-0.083, -5.059e-4
-0.082, -5.051e-4
-0.081, -5.045e-4
-0.080, -5.039e-4
-0.079, -5.034e-4
-0.078, -5.028e-4
-0.077, -5.022e-4
-0.076, -5.016e-4
-0.075, -5.010e-4
-0.074, -5.002e-4
-0.073, -4.993e-4
-0.072, -4.989e-4
-0.071, -4.983e-4
-0.070, -4.974e-4
-0.069, -4.964e-4
-0.068, -4.958e-4
-0.067, -4.951e-4
-0.066, -4.943e-4
-0.065, -4.935e-4
-0.064, -4.925e-4
-0.063, -4.918e-4
-0.062, -4.911e-4
-0.061, -4.902e-4
-0.060, -4.896e-4
-0.059, -4.890e-4
-0.058, -4.883e-4
-0.057, -4.874e-4
-0.056, -4.867e-4
-0.055, -4.861e-4
-0.054, -4.852e-4
-0.053, -4.843e-4
-0.052, -4.835e-4
-0.051, -4.828e-4
-0.050, -4.818e-4
-0.049, -4.810e-4
-0.048, -4.802e-4
-0.047, -4.796e-4
-0.046, -4.787e-4
-0.045, -4.776e-4
-0.044, -4.769e-4
-0.043, -4.762e-4
-0.042, -4.752e-4
-0.041, -4.743e-4
-0.040, -4.734e-4
-0.039, -4.727e-4
-0.038, -4.714e-4
-0.037, -4.705e-4
-0.036, -4.697e-4
-0.035, -4.687e-4
-0.034, -4.678e-4
-0.033, -4.668e-4
-0.032, -4.659e-4
-0.031, -4.652e-4
-0.030, -4.644e-4
-0.029, -4.635e-4
-0.028, -4.626e-4
-0.027, -4.618e-4
-0.026, -4.608e-4
-0.025, -4.600e-4
-0.024, -4.591e-4
-0.023, -4.582e-4
-0.022, -4.569e-4
-0.021, -4.560e-4
-0.020, -4.551e-4
-0.019, -4.540e-4
-0.018, -4.530e-4
-0.017, -4.519e-4
-0.016, -4.509e-4
-0.015, -4.499e-4
-0.014, -4.487e-4
-0.013, -4.475e-4
-0.012, -4.464e-4
-0.011, -4.454e-4
-0.010, -4.440e-4
-0.009, -4.428e-4
-0.008, -4.418e-4
-0.007, -4.408e-4
-0.006, -4.397e-4
-0.005, -4.384e-4
-0.004, -4.374e-4
-0.003, -4.362e-4
-0.002, -4.349e-4
-0.001, -4.335e-4
-0.000, -4.311e-4
0.001, -4.298e-4
0.002, -4.286e-4
0.003, -4.272e-4
0.004, -4.260e-4
0.005, -4.249e-4
0.006, -4.234e-4
0.007, -4.220e-4
0.008, -4.208e-4
0.009, -4.193e-4
0.010, -4.178e-4
0.011, -4.166e-4
0.012, -4.154e-4
0.013, -4.140e-4
0.014, -4.125e-4
0.015, -4.110e-4
0.016, -4.095e-4
0.017, -4.081e-4
0.018, -4.066e-4
0.019, -4.049e-4
0.020, -4.036e-4
0.021, -4.022e-4
0.022, -4.006e-4
0.023, -3.989e-4
0.024, -3.973e-4
0.025, -3.957e-4
0.026, -3.940e-4
0.027, -3.925e-4
0.028, -3.909e-4
0.029, -3.893e-4
0.030, -3.876e-4
0.031, -3.857e-4
0.032, -3.839e-4
0.033, -3.822e-4
0.034, -3.803e-4
0.035, -3.786e-4
0.036, -3.768e-4
0.037, -3.751e-4
0.038, -3.729e-4
0.039, -3.707e-4
0.040, -3.690e-4
0.041, -3.675e-4
0.042, -3.656e-4
0.043, -3.638e-4
0.044, -3.620e-4
0.045, -3.600e-4
0.046, -3.581e-4
0.047, -3.561e-4
0.048, -3.543e-4
0.049, -3.523e-4
0.050, -3.503e-4
0.051, -3.481e-4
0.052, -3.461e-4
0.053, -3.442e-4
0.054, -3.422e-4
0.055, -3.402e-4
0.056, -3.382e-4
0.057, -3.361e-4
0.058, -3.338e-4
0.059, -3.317e-4
0.060, -3.299e-4
0.061, -3.277e-4
0.062, -3.254e-4
0.063, -3.230e-4
0.064, -3.207e-4
0.065, -3.187e-4
0.066, -3.168e-4
0.067, -3.146e-4
0.068, -3.123e-4
0.069, -3.102e-4
0.070, -3.078e-4
0.071, -3.056e-4
0.072, -3.036e-4
0.073, -3.014e-4
0.074, -2.989e-4
0.075, -2.965e-4
0.076, -2.944e-4
0.077, -2.925e-4
0.078, -2.903e-4
0.079, -2.881e-4
0.080, -2.856e-4
0.081, -2.835e-4
0.082, -2.811e-4
0.083, -2.787e-4
0.084, -2.763e-4
0.085, -2.738e-4
0.086, -2.713e-4
0.087, -2.690e-4
0.088, -2.671e-4
0.089, -2.652e-4
0.090, -2.627e-4
0.091, -2.604e-4
0.092, -2.581e-4
0.093, -2.560e-4
0.094, -2.535e-4
0.095, -2.512e-4
0.096, -2.486e-4
0.097, -2.463e-4
0.098, -2.442e-4
0.099, -2.420e-4
0.100, -2.399e-4
0.101, -2.376e-4
0.102, -2.352e-4
0.103, -2.330e-4
0.104, -2.307e-4
0.105, -2.285e-4
0.106, -2.259e-4
0.107, -2.234e-4
0.108, -2.212e-4
0.109, -2.193e-4
0.110, -2.173e-4
0.111, -2.151e-4
0.112, -2.130e-4
0.113, -2.107e-4
0.114, -2.086e-4
0.115, -2.063e-4
0.116, -2.042e-4
0.117, -2.021e-4
0.118, -1.996e-4
0.119, -1.974e-4
0.120, -1.954e-4
0.121, -1.936e-4
0.122, -1.912e-4
0.123, -1.890e-4
0.124, -1.871e-4
0.125, -1.851e-4
0.126, -1.830e-4
0.127, -1.811e-4
0.128, -1.791e-4
0.129, -1.770e-4
0.130, -1.748e-4
0.131, -1.730e-4
0.132, -1.714e-4
0.133, -1.699e-4
0.134, -1.680e-4
0.135, -1.660e-4
0.136, -1.642e-4
0.137, -1.623e-4
0.138, -1.605e-4
0.139, -1.586e-4
0.140, -1.570e-4
0.141, -1.551e-4
0.142, -1.533e-4
0.143, -1.514e-4
0.144, -1.497e-4
0.145, -1.482e-4
0.146, -1.467e-4
0.147, -1.452e-4
0.148, -1.436e-4
0.149, -1.421e-4
0.150, -1.404e-4
0.151, -1.387e-4
0.152, -1.372e-4
0.153, -1.358e-4
0.154, -1.343e-4
0.155, -1.328e-4
0.156, -1.313e-4
0.157, -1.297e-4
0.158, -1.280e-4
0.159, -1.264e-4
0.160, -1.250e-4
0.161, -1.239e-4
0.162, -1.227e-4
0.163, -1.216e-4
0.164, -1.204e-4
0.165, -1.193e-4
0.166, -1.178e-4
0.167, -1.165e-4
0.168, -1.152e-4
0.169, -1.140e-4
0.170, -1.128e-4
0.171, -1.115e-4
0.172, -1.106e-4
0.173, -1.094e-4
0.174, -1.082e-4
0.175, -1.071e-4
0.176, -1.059e-4
0.177, -1.049e-4
0.178, -1.036e-4
0.179, -1.026e-4
0.180, -1.015e-4
0.181, -1.005e-4
0.182, -9.958e-5
0.183, -9.862e-5
0.184, -9.776e-5
0.185, -9.688e-5
0.186, -9.598e-5
0.187, -9.502e-5
0.188, -9.417e-5
0.189, -9.335e-5
0.190, -9.237e-5
0.191, -9.156e-5
0.192, -9.054e-5
0.193, -8.975e-5
0.194, -8.884e-5
0.195, -8.788e-5
0.196, -8.714e-5
0.197, -8.644e-5
0.198, -8.551e-5
0.199, -8.474e-5
0.200, -8.401e-5
0.201, -8.327e-5
0.202, -8.243e-5
0.203, -8.164e-5
0.204, -8.086e-5
0.205, -8.032e-5
0.206, -7.935e-5
0.207, -7.864e-5
0.208, -7.778e-5
0.209, -7.708e-5
0.210, -7.638e-5
0.211, -7.566e-5
0.212, -7.515e-5
0.213, -7.452e-5
0.214, -7.398e-5
0.215, -7.339e-5
0.216, -7.289e-5
0.217, -7.237e-5
0.218, -7.188e-5
0.219, -7.130e-5
0.220, -7.077e-5
0.221, -7.033e-5
0.222, -6.978e-5
0.223, -6.920e-5
0.224, -6.866e-5
0.225, -6.813e-5
0.226, -6.764e-5
0.227, -6.700e-5
0.228, -6.642e-5
0.229, -6.605e-5
0.230, -6.544e-5
0.231, -6.492e-5
0.232, -6.457e-5
0.233, -6.410e-5
0.234, -6.350e-5
0.235, -6.303e-5
0.236, -6.258e-5
0.237, -6.217e-5
0.238, -6.179e-5
0.239, -6.124e-5
0.240, -6.089e-5
0.241, -6.057e-5
0.242, -6.005e-5
0.243, -5.964e-5
0.244, -5.913e-5
0.245, -5.890e-5
0.246, -5.840e-5
0.247, -5.800e-5
0.248, -5.754e-5
0.249, -5.723e-5
0.250, -5.689e-5
0.251, -5.634e-5
0.252, -5.615e-5
0.253, -5.576e-5
0.254, -5.536e-5
0.255, -5.493e-5
0.256, -5.447e-5
0.257, -5.426e-5
0.258, -5.389e-5
0.259, -5.345e-5
0.260, -5.307e-5
0.261, -5.283e-5
0.262, -5.236e-5
0.263, -5.204e-5
0.264, -5.171e-5
0.265, -5.156e-5
0.266, -5.123e-5
0.267, -5.078e-5
0.268, -5.047e-5
0.269, -5.021e-5
0.270, -4.988e-5
0.271, -4.959e-5
0.272, -4.937e-5
0.273, -4.918e-5
0.274, -4.884e-5
0.275, -4.859e-5
0.276, -4.833e-5
0.277, -4.802e-5
0.278, -4.784e-5
0.279, -4.754e-5
0.280, -4.734e-5
0.281, -4.711e-5
0.282, -4.682e-5
0.283, -4.661e-5
0.284, -4.634e-5
0.285, -4.621e-5
0.286, -4.591e-5
0.287, -4.563e-5
0.288, -4.534e-5
0.289, -4.517e-5
0.290, -4.505e-5
0.291, -4.474e-5
0.292, -4.452e-5
0.293, -4.431e-5
0.294, -4.404e-5
0.295, -4.388e-5
0.296, -4.359e-5
0.297, -4.340e-5
0.298, -4.320e-5
0.299, -4.302e-5
0.300, -4.277e-5
0.301, -4.252e-5
0.302, -4.224e-5
0.303, -4.213e-5
0.304, -4.189e-5
0.305, -4.177e-5
0.306, -4.147e-5
0.307, -4.120e-5
0.308, -4.098e-5
0.309, -4.090e-5
0.310, -4.067e-5
0.311, -4.049e-5
0.312, -4.029e-5
0.313, -4.014e-5
0.314, -3.998e-5
0.315, -3.970e-5
0.316, -3.963e-5
0.317, -3.943e-5
0.318, -3.928e-5
0.319, -3.899e-5
0.320, -3.888e-5
0.321, -3.878e-5
0.322, -3.855e-5
0.323, -3.842e-5
0.324, -3.821e-5
0.325, -3.806e-5
0.326, -3.795e-5
0.327, -3.765e-5
0.328, -3.760e-5
0.329, -3.745e-5
0.330, -3.736e-5
0.331, -3.716e-5
0.332, -3.700e-5
0.333, -3.688e-5
0.334, -3.664e-5
0.335, -3.652e-5
0.336, -3.628e-5
0.337, -3.621e-5
0.338, -3.609e-5
0.339, -3.582e-5
0.340, -3.586e-5
0.341, -3.565e-5
0.342, -3.539e-5
0.343, -3.530e-5
0.344, -3.516e-5
0.345, -3.511e-5
0.346, -3.492e-5
0.347, -3.487e-5
0.348, -3.466e-5
0.349, -3.450e-5
0.350, -3.441e-5
0.351, -3.419e-5
0.352, -3.421e-5
0.353, -3.397e-5
0.354, -3.383e-5
0.355, -3.368e-5
0.356, -3.354e-5
0.357, -3.356e-5
0.358, -3.348e-5
0.359, -3.325e-5
0.360, -3.311e-5
0.361, -3.307e-5
0.362, -3.298e-5
0.363, -3.275e-5
0.364, -3.276e-5
0.365, -3.263e-5
0.366, -3.244e-5
0.367, -3.228e-5
0.368, -3.207e-5
0.369, -3.211e-5
0.370, -3.190e-5
0.371, -3.180e-5
0.372, -3.173e-5
0.373, -3.158e-5
0.374, -3.140e-5
0.375, -3.131e-5
0.376, -3.125e-5
0.377, -3.112e-5
0.378, -3.108e-5
0.379, -3.087e-5
0.380, -3.073e-5
0.381, -3.071e-5
0.382, -3.057e-5
0.383, -3.047e-5
0.384, -3.032e-5
0.385, -3.029e-5
0.386, -3.010e-5
0.387, -2.990e-5
0.388, -2.983e-5
0.389, -2.974e-5
0.390, -2.971e-5
0.391, -2.952e-5
0.392, -2.944e-5
0.393, -2.947e-5
0.394, -2.927e-5
0.395, -2.920e-5
0.396, -2.904e-5
0.397, -2.904e-5
0.398, -2.896e-5
0.399, -2.882e-5
0.400, -2.874e-5
0.401, -2.867e-5
0.402, -2.853e-5
0.403, -2.837e-5
0.404, -2.822e-5
0.405, -2.829e-5
0.406, -2.819e-5
0.407, -2.815e-5
0.408, -2.801e-5
0.409, -2.781e-5
0.410, -2.793e-5
0.411, -2.770e-5
0.412, -2.777e-5
0.413, -2.772e-5
0.414, -2.753e-5
0.415, -2.745e-5
0.416, -2.738e-5
0.417, -2.742e-5
0.418, -2.728e-5
0.419, -2.723e-5
0.420, -2.714e-5
0.421, -2.705e-5
0.422, -2.695e-5
0.423, -2.681e-5
0.424, -2.680e-5
0.425, -2.673e-5
0.426, -2.676e-5
0.427, -2.658e-5
0.428, -2.652e-5
0.429, -2.647e-5
0.430, -2.638e-5
0.431, -2.638e-5
0.432, -2.627e-5
0.433, -2.627e-5
0.434, -2.618e-5
0.435, -2.607e-5
0.436, -2.602e-5
0.437, -2.600e-5
0.438, -2.594e-5
0.439, -2.581e-5
0.440, -2.576e-5
0.441, -2.579e-5
0.442, -2.569e-5
0.443, -2.557e-5
0.444, -2.553e-5
0.445, -2.558e-5
0.446, -2.544e-5
0.447, -2.531e-5
0.448, -2.530e-5
0.449, -2.525e-5
0.450, -2.521e-5
0.451, -2.514e-5
0.452, -2.519e-5
0.453, -2.508e-5
0.454, -2.501e-5
0.455, -2.494e-5
0.456, -2.482e-5
0.457, -2.491e-5
0.458, -2.485e-5
0.459, -2.475e-5
0.460, -2.470e-5
0.461, -2.462e-5
0.462, -2.454e-5
0.463, -2.444e-5
0.464, -2.452e-5
0.465, -2.442e-5
0.466, -2.441e-5
0.467, -2.430e-5
0.468, -2.426e-5
0.469, -2.423e-5
0.470, -2.412e-5
0.471, -2.412e-5
0.472, -2.409e-5
0.473, -2.405e-5
0.474, -2.398e-5
0.475, -2.391e-5
0.476, -2.385e-5
0.477, -2.387e-5
0.478, -2.380e-5
0.479, -2.372e-5
0.480, -2.371e-5
0.481, -2.373e-5
0.482, -2.357e-5
0.483, -2.353e-5
0.484, -2.357e-5
0.485, -2.358e-5
0.486, -2.339e-5
0.487, -2.334e-5
0.488, -2.324e-5
0.489, -2.324e-5
0.490, -2.322e-5
0.491, -2.309e-5
0.492, -2.311e-5
0.493, -2.313e-5
0.494, -2.295e-5
0.495, -2.296e-5
0.496, -2.291e-5
0.497, -2.303e-5
0.498, -2.291e-5
0.499, -2.280e-5
