# Supplementary material for: Data on characterization and electrochemical analysis of zinc oxide and tungsten trioxide as counter electrodes for electrochromic devices
Source: Data Brief. 2020 Jun 20;31:105891. doi: 10.1016/j.dib.2020.105891 (PMC7326711; doi:10.1016/j.dib.2020.105891)
Supplement: Supplementary file 1 [file mmc1.zip › Raw data/Figure 5/CV of WO3-TPA/Cycle 2/Scan_rate_0.1.txt]

June 16, 2018   22:33:13
Cyclic Voltammetry
File: c:\users\Data Source:  Experiment
Instrument Model:  CHI660D
Header: 
Note: 

Init E (V) = 0.5
High E (V) = 0.5
Low E (V) = -0.7
Init P/N = N
Scan Rate (V/s) = 0.1
Segment = 4
Sample Interval (V) = 0.001
Quiet Time (sec) = 0
Sensitivity (A/V) = 0.01

Segment 1:

Segment 2:

Segment 3:

Segment 4:

Potential/V, Current/A

0.500, -2.282e-5
0.499, -2.256e-5
0.498, -2.228e-5
0.497, -2.230e-5
0.496, -2.208e-5
0.495, -2.183e-5
0.494, -2.195e-5
0.493, -2.169e-5
0.492, -2.165e-5
0.491, -2.156e-5
0.490, -2.148e-5
0.489, -2.134e-5
0.488, -2.128e-5
0.487, -2.115e-5
0.486, -2.103e-5
0.485, -2.099e-5
0.484, -2.086e-5
0.483, -2.075e-5
0.482, -2.069e-5
0.481, -2.050e-5
0.480, -2.050e-5
0.479, -2.053e-5
0.478, -2.025e-5
0.477, -2.039e-5
0.476, -2.018e-5
0.475, -2.009e-5
0.474, -2.006e-5
0.473, -1.984e-5
0.472, -1.985e-5
0.471, -1.965e-5
0.470, -1.967e-5
0.469, -1.955e-5
0.468, -1.955e-5
0.467, -1.939e-5
0.466, -1.938e-5
0.465, -1.928e-5
0.464, -1.914e-5
0.463, -1.899e-5
0.462, -1.902e-5
0.461, -1.894e-5
0.460, -1.883e-5
0.459, -1.881e-5
0.458, -1.859e-5
0.457, -1.874e-5
0.456, -1.852e-5
0.455, -1.854e-5
0.454, -1.848e-5
0.453, -1.824e-5
0.452, -1.834e-5
0.451, -1.820e-5
0.450, -1.809e-5
0.449, -1.804e-5
0.448, -1.801e-5
0.447, -1.790e-5
0.446, -1.784e-5
0.445, -1.781e-5
0.444, -1.772e-5
0.443, -1.770e-5
0.442, -1.763e-5
0.441, -1.758e-5
0.440, -1.751e-5
0.439, -1.746e-5
0.438, -1.728e-5
0.437, -1.741e-5
0.436, -1.727e-5
0.435, -1.718e-5
0.434, -1.718e-5
0.433, -1.706e-5
0.432, -1.709e-5
0.431, -1.688e-5
0.430, -1.694e-5
0.429, -1.687e-5
0.428, -1.686e-5
0.427, -1.672e-5
0.426, -1.664e-5
0.425, -1.666e-5
0.424, -1.655e-5
0.423, -1.651e-5
0.422, -1.654e-5
0.421, -1.634e-5
0.420, -1.640e-5
0.419, -1.640e-5
0.418, -1.622e-5
0.417, -1.632e-5
0.416, -1.623e-5
0.415, -1.614e-5
0.414, -1.621e-5
0.413, -1.596e-5
0.412, -1.604e-5
0.411, -1.584e-5
0.410, -1.602e-5
0.409, -1.583e-5
0.408, -1.573e-5
0.407, -1.574e-5
0.406, -1.559e-5
0.405, -1.572e-5
0.404, -1.556e-5
0.403, -1.551e-5
0.402, -1.549e-5
0.401, -1.539e-5
0.400, -1.541e-5
0.399, -1.533e-5
0.398, -1.526e-5
0.397, -1.538e-5
0.396, -1.513e-5
0.395, -1.521e-5
0.394, -1.530e-5
0.393, -1.506e-5
0.392, -1.520e-5
0.391, -1.502e-5
0.390, -1.507e-5
0.389, -1.503e-5
0.388, -1.495e-5
0.387, -1.486e-5
0.386, -1.488e-5
0.385, -1.490e-5
0.384, -1.471e-5
0.383, -1.484e-5
0.382, -1.481e-5
0.381, -1.473e-5
0.380, -1.462e-5
0.379, -1.474e-5
0.378, -1.459e-5
0.377, -1.474e-5
0.376, -1.444e-5
0.375, -1.461e-5
0.374, -1.450e-5
0.373, -1.435e-5
0.372, -1.450e-5
0.371, -1.436e-5
0.370, -1.438e-5
0.369, -1.435e-5
0.368, -1.426e-5
0.367, -1.424e-5
0.366, -1.423e-5
0.365, -1.420e-5
0.364, -1.414e-5
0.363, -1.411e-5
0.362, -1.409e-5
0.361, -1.409e-5
0.360, -1.397e-5
0.359, -1.404e-5
0.358, -1.397e-5
0.357, -1.399e-5
0.356, -1.385e-5
0.355, -1.383e-5
0.354, -1.386e-5
0.353, -1.379e-5
0.352, -1.392e-5
0.351, -1.363e-5
0.350, -1.373e-5
0.349, -1.372e-5
0.348, -1.368e-5
0.347, -1.375e-5
0.346, -1.367e-5
0.345, -1.360e-5
0.344, -1.367e-5
0.343, -1.350e-5
0.342, -1.358e-5
0.341, -1.354e-5
0.340, -1.336e-5
0.339, -1.347e-5
0.338, -1.340e-5
0.337, -1.339e-5
0.336, -1.326e-5
0.335, -1.323e-5
0.334, -1.327e-5
0.333, -1.329e-5
0.332, -1.329e-5
0.331, -1.324e-5
0.330, -1.329e-5
0.329, -1.314e-5
0.328, -1.316e-5
0.327, -1.310e-5
0.326, -1.314e-5
0.325, -1.313e-5
0.324, -1.309e-5
0.323, -1.297e-5
0.322, -1.316e-5
0.321, -1.299e-5
0.320, -1.303e-5
0.319, -1.294e-5
0.318, -1.289e-5
0.317, -1.300e-5
0.316, -1.275e-5
0.315, -1.287e-5
0.314, -1.281e-5
0.313, -1.273e-5
0.312, -1.285e-5
0.311, -1.274e-5
0.310, -1.272e-5
0.309, -1.280e-5
0.308, -1.263e-5
0.307, -1.267e-5
0.306, -1.260e-5
0.305, -1.253e-5
0.304, -1.261e-5
0.303, -1.247e-5
0.302, -1.266e-5
0.301, -1.241e-5
0.300, -1.251e-5
0.299, -1.245e-5
0.298, -1.251e-5
0.297, -1.239e-5
0.296, -1.241e-5
0.295, -1.244e-5
0.294, -1.229e-5
0.293, -1.232e-5
0.292, -1.231e-5
0.291, -1.231e-5
0.290, -1.232e-5
0.289, -1.226e-5
0.288, -1.232e-5
0.287, -1.231e-5
0.286, -1.215e-5
0.285, -1.229e-5
0.284, -1.213e-5
0.283, -1.208e-5
0.282, -1.215e-5
0.281, -1.202e-5
0.280, -1.208e-5
0.279, -1.195e-5
0.278, -1.198e-5
0.277, -1.204e-5
0.276, -1.193e-5
0.275, -1.197e-5
0.274, -1.198e-5
0.273, -1.186e-5
0.272, -1.201e-5
0.271, -1.173e-5
0.270, -1.195e-5
0.269, -1.194e-5
0.268, -1.169e-5
0.267, -1.190e-5
0.266, -1.171e-5
0.265, -1.179e-5
0.264, -1.173e-5
0.263, -1.171e-5
0.262, -1.178e-5
0.261, -1.170e-5
0.260, -1.163e-5
0.259, -1.172e-5
0.258, -1.155e-5
0.257, -1.166e-5
0.256, -1.160e-5
0.255, -1.143e-5
0.254, -1.158e-5
0.253, -1.145e-5
0.252, -1.159e-5
0.251, -1.138e-5
0.250, -1.149e-5
0.249, -1.138e-5
0.248, -1.139e-5
0.247, -1.145e-5
0.246, -1.127e-5
0.245, -1.123e-5
0.244, -1.139e-5
0.243, -1.128e-5
0.242, -1.130e-5
0.241, -1.113e-5
0.240, -1.119e-5
0.239, -1.120e-5
0.238, -1.103e-5
0.237, -1.119e-5
0.236, -1.108e-5
0.235, -1.104e-5
0.234, -1.104e-5
0.233, -1.106e-5
0.232, -1.096e-5
0.231, -1.090e-5
0.230, -1.081e-5
0.229, -1.086e-5
0.228, -1.087e-5
0.227, -1.085e-5
0.226, -1.083e-5
0.225, -1.079e-5
0.224, -1.069e-5
0.223, -1.062e-5
0.222, -1.071e-5
0.221, -1.059e-5
0.220, -1.058e-5
0.219, -1.044e-5
0.218, -1.054e-5
0.217, -1.048e-5
0.216, -1.038e-5
0.215, -1.037e-5
0.214, -1.024e-5
0.213, -1.027e-5
0.212, -1.028e-5
0.211, -1.015e-5
0.210, -1.015e-5
0.209, -1.000e-5
0.208, -9.926e-6
0.207, -9.995e-6
0.206, -9.799e-6
0.205, -9.868e-6
0.204, -9.731e-6
0.203, -9.653e-6
0.202, -9.809e-6
0.201, -9.516e-6
0.200, -9.633e-6
0.199, -9.536e-6
0.198, -9.419e-6
0.197, -9.360e-6
0.196, -9.204e-6
0.195, -9.223e-6
0.194, -9.165e-6
0.193, -8.940e-6
0.192, -9.097e-6
0.191, -8.813e-6
0.190, -8.843e-6
0.189, -8.745e-6
0.188, -8.540e-6
0.187, -8.628e-6
0.186, -8.355e-6
0.185, -8.325e-6
0.184, -8.267e-6
0.183, -8.111e-6
0.182, -8.071e-6
0.181, -7.847e-6
0.180, -7.710e-6
0.179, -7.808e-6
0.178, -7.505e-6
0.177, -7.456e-6
0.176, -7.369e-6
0.175, -7.173e-6
0.174, -7.056e-6
0.173, -6.998e-6
0.172, -6.715e-6
0.171, -6.441e-6
0.170, -6.422e-6
0.169, -6.178e-6
0.168, -6.041e-6
0.167, -5.865e-6
0.166, -5.699e-6
0.165, -5.553e-6
0.164, -5.231e-6
0.163, -5.192e-6
0.162, -4.869e-6
0.161, -4.635e-6
0.160, -4.440e-6
0.159, -4.137e-6
0.158, -3.835e-6
0.157, -3.639e-6
0.156, -3.239e-6
0.155, -3.229e-6
0.154, -2.858e-6
0.153, -2.634e-6
0.152, -2.331e-6
0.151, -1.921e-6
0.150, -1.853e-6
0.149, -1.375e-6
0.148, -1.130e-6
0.147, -8.083e-7
0.146, -4.666e-7
0.145, -1.347e-7
0.144, 1.093e-7
0.143, 5.486e-7
0.142, 9.001e-7
0.141, 1.281e-6
0.140, 1.681e-6
0.139, 2.062e-6
0.138, 2.501e-6
0.137, 2.804e-6
0.136, 3.477e-6
0.135, 3.702e-6
0.134, 4.405e-6
0.133, 4.795e-6
0.132, 5.274e-6
0.131, 5.986e-6
0.130, 6.435e-6
0.129, 7.148e-6
0.128, 7.685e-6
0.127, 8.388e-6
0.126, 9.120e-6
0.125, 9.667e-6
0.124, 1.026e-5
0.123, 1.112e-5
0.122, 1.163e-5
0.121, 1.231e-5
0.120, 1.313e-5
0.119, 1.398e-5
0.118, 1.478e-5
0.117, 1.558e-5
0.116, 1.662e-5
0.115, 1.728e-5
0.114, 1.866e-5
0.113, 1.940e-5
0.112, 2.034e-5
0.111, 2.156e-5
0.110, 2.236e-5
0.109, 2.338e-5
0.108, 2.420e-5
0.107, 2.513e-5
0.106, 2.623e-5
0.105, 2.719e-5
0.104, 2.818e-5
0.103, 2.948e-5
0.102, 3.058e-5
0.101, 3.186e-5
0.100, 3.323e-5
0.099, 3.443e-5
0.098, 3.591e-5
0.097, 3.721e-5
0.096, 3.858e-5
0.095, 3.982e-5
0.094, 4.160e-5
0.093, 4.297e-5
0.092, 4.453e-5
0.091, 4.630e-5
0.090, 4.762e-5
0.089, 4.925e-5
0.088, 5.075e-5
0.087, 5.236e-5
0.086, 5.413e-5
0.085, 5.584e-5
0.084, 5.779e-5
0.083, 5.943e-5
0.082, 6.131e-5
0.081, 6.331e-5
0.080, 6.519e-5
0.079, 6.742e-5
0.078, 6.961e-5
0.077, 7.166e-5
0.076, 7.339e-5
0.075, 7.513e-5
0.074, 7.734e-5
0.073, 7.933e-5
0.072, 8.161e-5
0.071, 8.390e-5
0.070, 8.581e-5
0.069, 8.839e-5
0.068, 9.062e-5
0.067, 9.305e-5
0.066, 9.547e-5
0.065, 9.774e-5
0.064, 1.001e-4
0.063, 1.024e-4
0.062, 1.050e-4
0.061, 1.074e-4
0.060, 1.100e-4
0.059, 1.125e-4
0.058, 1.152e-4
0.057, 1.180e-4
0.056, 1.207e-4
0.055, 1.229e-4
0.054, 1.254e-4
0.053, 1.278e-4
0.052, 1.306e-4
0.051, 1.334e-4
0.050, 1.360e-4
0.049, 1.389e-4
0.048, 1.416e-4
0.047, 1.446e-4
0.046, 1.471e-4
0.045, 1.496e-4
0.044, 1.524e-4
0.043, 1.553e-4
0.042, 1.581e-4
0.041, 1.609e-4
0.040, 1.638e-4
0.039, 1.670e-4
0.038, 1.696e-4
0.037, 1.721e-4
0.036, 1.748e-4
0.035, 1.774e-4
0.034, 1.806e-4
0.033, 1.830e-4
0.032, 1.858e-4
0.031, 1.888e-4
0.030, 1.916e-4
0.029, 1.946e-4
0.028, 1.969e-4
0.027, 1.998e-4
0.026, 2.029e-4
0.025, 2.054e-4
0.024, 2.083e-4
0.023, 2.110e-4
0.022, 2.138e-4
0.021, 2.168e-4
0.020, 2.192e-4
0.019, 2.217e-4
0.018, 2.241e-4
0.017, 2.268e-4
0.016, 2.295e-4
0.015, 2.320e-4
0.014, 2.348e-4
0.013, 2.371e-4
0.012, 2.399e-4
0.011, 2.425e-4
0.010, 2.449e-4
0.009, 2.474e-4
0.008, 2.497e-4
0.007, 2.524e-4
0.006, 2.548e-4
0.005, 2.572e-4
0.004, 2.600e-4
0.003, 2.625e-4
0.002, 2.651e-4
0.001, 2.675e-4
0.000, 2.686e-4
-0.001, 2.710e-4
-0.002, 2.732e-4
-0.003, 2.756e-4
-0.004, 2.782e-4
-0.005, 2.803e-4
-0.006, 2.829e-4
-0.007, 2.849e-4
-0.008, 2.875e-4
-0.009, 2.900e-4
-0.010, 2.920e-4
-0.011, 2.942e-4
-0.012, 2.965e-4
-0.013, 2.986e-4
-0.014, 3.009e-4
-0.015, 3.033e-4
-0.016, 3.054e-4
-0.017, 3.075e-4
-0.018, 3.099e-4
-0.019, 3.123e-4
-0.020, 3.145e-4
-0.021, 3.167e-4
-0.022, 3.184e-4
-0.023, 3.206e-4
-0.024, 3.226e-4
-0.025, 3.248e-4
-0.026, 3.273e-4
-0.027, 3.291e-4
-0.028, 3.314e-4
-0.029, 3.335e-4
-0.030, 3.356e-4
-0.031, 3.380e-4
-0.032, 3.399e-4
-0.033, 3.420e-4
-0.034, 3.441e-4
-0.035, 3.458e-4
-0.036, 3.482e-4
-0.037, 3.501e-4
-0.038, 3.523e-4
-0.039, 3.541e-4
-0.040, 3.561e-4
-0.041, 3.583e-4
-0.042, 3.603e-4
-0.043, 3.626e-4
-0.044, 3.645e-4
-0.045, 3.664e-4
-0.046, 3.683e-4
-0.047, 3.701e-4
-0.048, 3.720e-4
-0.049, 3.743e-4
-0.050, 3.763e-4
-0.051, 3.784e-4
-0.052, 3.802e-4
-0.053, 3.824e-4
-0.054, 3.845e-4
-0.055, 3.864e-4
-0.056, 3.888e-4
-0.057, 3.904e-4
-0.058, 3.925e-4
-0.059, 3.942e-4
-0.060, 3.961e-4
-0.061, 3.982e-4
-0.062, 3.999e-4
-0.063, 4.020e-4
-0.064, 4.036e-4
-0.065, 4.056e-4
-0.066, 4.078e-4
-0.067, 4.096e-4
-0.068, 4.117e-4
-0.069, 4.136e-4
-0.070, 4.151e-4
-0.071, 4.171e-4
-0.072, 4.186e-4
-0.073, 4.207e-4
-0.074, 4.226e-4
-0.075, 4.244e-4
-0.076, 4.264e-4
-0.077, 4.282e-4
-0.078, 4.302e-4
-0.079, 4.320e-4
-0.080, 4.337e-4
-0.081, 4.358e-4
-0.082, 4.374e-4
-0.083, 4.392e-4
-0.084, 4.408e-4
-0.085, 4.424e-4
-0.086, 4.441e-4
-0.087, 4.459e-4
-0.088, 4.479e-4
-0.089, 4.496e-4
-0.090, 4.509e-4
-0.091, 4.530e-4
-0.092, 4.546e-4
-0.093, 4.565e-4
-0.094, 4.582e-4
-0.095, 4.600e-4
-0.096, 4.618e-4
-0.097, 4.630e-4
-0.098, 4.649e-4
-0.099, 4.662e-4
-0.100, 4.678e-4
-0.101, 4.695e-4
-0.102, 4.711e-4
-0.103, 4.732e-4
-0.104, 4.747e-4
-0.105, 4.762e-4
-0.106, 4.780e-4
-0.107, 4.791e-4
-0.108, 4.812e-4
-0.109, 4.825e-4
-0.110, 4.842e-4
-0.111, 4.861e-4
-0.112, 4.872e-4
-0.113, 4.888e-4
-0.114, 4.902e-4
-0.115, 4.913e-4
-0.116, 4.928e-4
-0.117, 4.941e-4
-0.118, 4.959e-4
-0.119, 4.972e-4
-0.120, 4.986e-4
-0.121, 5.002e-4
-0.122, 5.012e-4
-0.123, 5.029e-4
-0.124, 5.043e-4
-0.125, 5.055e-4
-0.126, 5.073e-4
-0.127, 5.085e-4
-0.128, 5.103e-4
-0.129, 5.116e-4
-0.130, 5.127e-4
-0.131, 5.140e-4
-0.132, 5.151e-4
-0.133, 5.164e-4
-0.134, 5.178e-4
-0.135, 5.188e-4
-0.136, 5.204e-4
-0.137, 5.215e-4
-0.138, 5.228e-4
-0.139, 5.241e-4
-0.140, 5.251e-4
-0.141, 5.263e-4
-0.142, 5.274e-4
-0.143, 5.290e-4
-0.144, 5.301e-4
-0.145, 5.313e-4
-0.146, 5.329e-4
-0.147, 5.337e-4
-0.148, 5.349e-4
-0.149, 5.361e-4
-0.150, 5.373e-4
-0.151, 5.384e-4
-0.152, 5.393e-4
-0.153, 5.407e-4
-0.154, 5.416e-4
-0.155, 5.428e-4
-0.156, 5.442e-4
-0.157, 5.449e-4
-0.158, 5.465e-4
-0.159, 5.475e-4
-0.160, 5.485e-4
-0.161, 5.498e-4
-0.162, 5.505e-4
-0.163, 5.518e-4
-0.164, 5.527e-4
-0.165, 5.539e-4
-0.166, 5.553e-4
-0.167, 5.560e-4
-0.168, 5.575e-4
-0.169, 5.585e-4
-0.170, 5.592e-4
-0.171, 5.606e-4
-0.172, 5.612e-4
-0.173, 5.623e-4
-0.174, 5.632e-4
-0.175, 5.641e-4
-0.176, 5.652e-4
-0.177, 5.658e-4
-0.178, 5.673e-4
-0.179, 5.683e-4
-0.180, 5.694e-4
-0.181, 5.706e-4
-0.182, 5.715e-4
-0.183, 5.724e-4
-0.184, 5.732e-4
-0.185, 5.742e-4
-0.186, 5.751e-4
-0.187, 5.758e-4
-0.188, 5.771e-4
-0.189, 5.779e-4
-0.190, 5.789e-4
-0.191, 5.801e-4
-0.192, 5.805e-4
-0.193, 5.820e-4
-0.194, 5.826e-4
-0.195, 5.834e-4
-0.196, 5.846e-4
-0.197, 5.851e-4
-0.198, 5.861e-4
-0.199, 5.865e-4
-0.200, 5.874e-4
-0.201, 5.882e-4
-0.202, 5.887e-4
-0.203, 5.895e-4
-0.204, 5.905e-4
-0.205, 5.921e-4
-0.206, 5.933e-4
-0.207, 5.938e-4
-0.208, 5.947e-4
-0.209, 5.954e-4
-0.210, 5.960e-4
-0.211, 5.967e-4
-0.212, 5.972e-4
-0.213, 5.981e-4
-0.214, 5.984e-4
-0.215, 5.992e-4
-0.216, 6.001e-4
-0.217, 6.005e-4
-0.218, 6.012e-4
-0.219, 6.016e-4
-0.220, 6.024e-4
-0.221, 6.031e-4
-0.222, 6.037e-4
-0.223, 6.046e-4
-0.224, 6.051e-4
-0.225, 6.058e-4
-0.226, 6.067e-4
-0.227, 6.067e-4
-0.228, 6.076e-4
-0.229, 6.081e-4
-0.230, 6.087e-4
-0.231, 6.095e-4
-0.232, 6.096e-4
-0.233, 6.104e-4
-0.234, 6.105e-4
-0.235, 6.110e-4
-0.236, 6.116e-4
-0.237, 6.115e-4
-0.238, 6.122e-4
-0.239, 6.127e-4
-0.240, 6.130e-4
-0.241, 6.137e-4
-0.242, 6.139e-4
-0.243, 6.143e-4
-0.244, 6.145e-4
-0.245, 6.149e-4
-0.246, 6.155e-4
-0.247, 6.157e-4
-0.248, 6.165e-4
-0.249, 6.167e-4
-0.250, 6.169e-4
-0.251, 6.175e-4
-0.252, 6.180e-4
-0.253, 6.183e-4
-0.254, 6.187e-4
-0.255, 6.191e-4
-0.256, 6.196e-4
-0.257, 6.198e-4
-0.258, 6.204e-4
-0.259, 6.206e-4
-0.260, 6.209e-4
-0.261, 6.216e-4
-0.262, 6.217e-4
-0.263, 6.222e-4
-0.264, 6.223e-4
-0.265, 6.228e-4
-0.266, 6.232e-4
-0.267, 6.233e-4
-0.268, 6.241e-4
-0.269, 6.239e-4
-0.270, 6.244e-4
-0.271, 6.249e-4
-0.272, 6.249e-4
-0.273, 6.256e-4
-0.274, 6.258e-4
-0.275, 6.261e-4
-0.276, 6.268e-4
-0.277, 6.269e-4
-0.278, 6.276e-4
-0.279, 6.277e-4
-0.280, 6.281e-4
-0.281, 6.288e-4
-0.282, 6.291e-4
-0.283, 6.300e-4
-0.284, 6.302e-4
-0.285, 6.305e-4
-0.286, 6.311e-4
-0.287, 6.313e-4
-0.288, 6.320e-4
-0.289, 6.322e-4
-0.290, 6.326e-4
-0.291, 6.332e-4
-0.292, 6.333e-4
-0.293, 6.341e-4
-0.294, 6.342e-4
-0.295, 6.344e-4
-0.296, 6.351e-4
-0.297, 6.351e-4
-0.298, 6.356e-4
-0.299, 6.360e-4
-0.300, 6.365e-4
-0.301, 6.368e-4
-0.302, 6.371e-4
-0.303, 6.378e-4
-0.304, 6.380e-4
-0.305, 6.385e-4
-0.306, 6.390e-4
-0.307, 6.395e-4
-0.308, 6.404e-4
-0.309, 6.408e-4
-0.310, 6.412e-4
-0.311, 6.419e-4
-0.312, 6.423e-4
-0.313, 6.432e-4
-0.314, 6.432e-4
-0.315, 6.438e-4
-0.316, 6.444e-4
-0.317, 6.447e-4
-0.318, 6.454e-4
-0.319, 6.457e-4
-0.320, 6.460e-4
-0.321, 6.465e-4
-0.322, 6.470e-4
-0.323, 6.477e-4
-0.324, 6.480e-4
-0.325, 6.486e-4
-0.326, 6.496e-4
-0.327, 6.495e-4
-0.328, 6.507e-4
-0.329, 6.511e-4
-0.330, 6.516e-4
-0.331, 6.524e-4
-0.332, 6.529e-4
-0.333, 6.542e-4
-0.334, 6.545e-4
-0.335, 6.553e-4
-0.336, 6.559e-4
-0.337, 6.562e-4
-0.338, 6.571e-4
-0.339, 6.574e-4
-0.340, 6.578e-4
-0.341, 6.586e-4
-0.342, 6.589e-4
-0.343, 6.596e-4
-0.344, 6.601e-4
-0.345, 6.607e-4
-0.346, 6.612e-4
-0.347, 6.616e-4
-0.348, 6.626e-4
-0.349, 6.628e-4
-0.350, 6.637e-4
-0.351, 6.643e-4
-0.352, 6.648e-4
-0.353, 6.657e-4
-0.354, 6.665e-4
-0.355, 6.671e-4
-0.356, 6.678e-4
-0.357, 6.685e-4
-0.358, 6.692e-4
-0.359, 6.699e-4
-0.360, 6.707e-4
-0.361, 6.717e-4
-0.362, 6.719e-4
-0.363, 6.730e-4
-0.364, 6.734e-4
-0.365, 6.744e-4
-0.366, 6.750e-4
-0.367, 6.758e-4
-0.368, 6.766e-4
-0.369, 6.772e-4
-0.370, 6.783e-4
-0.371, 6.789e-4
-0.372, 6.796e-4
-0.373, 6.807e-4
-0.374, 6.813e-4
-0.375, 6.820e-4
-0.376, 6.830e-4
-0.377, 6.836e-4
-0.378, 6.846e-4
-0.379, 6.850e-4
-0.380, 6.860e-4
-0.381, 6.868e-4
-0.382, 6.873e-4
-0.383, 6.886e-4
-0.384, 6.892e-4
-0.385, 6.904e-4
-0.386, 6.915e-4
-0.387, 6.921e-4
-0.388, 6.933e-4
-0.389, 6.940e-4
-0.390, 6.949e-4
-0.391, 6.958e-4
-0.392, 6.966e-4
-0.393, 6.978e-4
-0.394, 6.985e-4
-0.395, 6.994e-4
-0.396, 7.005e-4
-0.397, 7.008e-4
-0.398, 7.024e-4
-0.399, 7.032e-4
-0.400, 7.041e-4
-0.401, 7.053e-4
-0.402, 7.061e-4
-0.403, 7.069e-4
-0.404, 7.075e-4
-0.405, 7.085e-4
-0.406, 7.095e-4
-0.407, 7.103e-4
-0.408, 7.114e-4
-0.409, 7.122e-4
-0.410, 7.126e-4
-0.411, 7.136e-4
-0.412, 7.146e-4
-0.413, 7.160e-4
-0.414, 7.168e-4
-0.415, 7.180e-4
-0.416, 7.191e-4
-0.417, 7.199e-4
-0.418, 7.212e-4
-0.419, 7.219e-4
-0.420, 7.231e-4
-0.421, 7.242e-4
-0.422, 7.250e-4
-0.423, 7.262e-4
-0.424, 7.271e-4
-0.425, 7.283e-4
-0.426, 7.296e-4
-0.427, 7.304e-4
-0.428, 7.319e-4
-0.429, 7.325e-4
-0.430, 7.336e-4
-0.431, 7.346e-4
-0.432, 7.352e-4
-0.433, 7.366e-4
-0.434, 7.376e-4
-0.435, 7.390e-4
-0.436, 7.401e-4
-0.437, 7.412e-4
-0.438, 7.424e-4
-0.439, 7.432e-4
-0.440, 7.444e-4
-0.441, 7.455e-4
-0.442, 7.465e-4
-0.443, 7.478e-4
-0.444, 7.489e-4
-0.445, 7.501e-4
-0.446, 7.513e-4
-0.447, 7.523e-4
-0.448, 7.536e-4
-0.449, 7.542e-4
-0.450, 7.554e-4
-0.451, 7.564e-4
-0.452, 7.572e-4
-0.453, 7.587e-4
-0.454, 7.593e-4
-0.455, 7.605e-4
-0.456, 7.618e-4
-0.457, 7.627e-4
-0.458, 7.639e-4
-0.459, 7.649e-4
-0.460, 7.661e-4
-0.461, 7.672e-4
-0.462, 7.681e-4
-0.463, 7.694e-4
-0.464, 7.702e-4
-0.465, 7.717e-4
-0.466, 7.728e-4
-0.467, 7.736e-4
-0.468, 7.751e-4
-0.469, 7.761e-4
-0.470, 7.774e-4
-0.471, 7.783e-4
-0.472, 7.795e-4
-0.473, 7.808e-4
-0.474, 7.813e-4
-0.475, 7.826e-4
-0.476, 7.836e-4
-0.477, 7.843e-4
-0.478, 7.858e-4
-0.479, 7.867e-4
-0.480, 7.879e-4
-0.481, 7.891e-4
-0.482, 7.903e-4
-0.483, 7.917e-4
-0.484, 7.924e-4
-0.485, 7.937e-4
-0.486, 7.951e-4
-0.487, 7.961e-4
-0.488, 7.978e-4
-0.489, 7.987e-4
-0.490, 8.000e-4
-0.491, 8.013e-4
-0.492, 8.024e-4
-0.493, 8.036e-4
-0.494, 8.046e-4
-0.495, 8.058e-4
-0.496, 8.067e-4
-0.497, 8.077e-4
-0.498, 8.091e-4
-0.499, 8.098e-4
-0.500, 8.110e-4
-0.501, 8.123e-4
-0.502, 8.132e-4
-0.503, 8.147e-4
-0.504, 8.157e-4
-0.505, 8.172e-4
-0.506, 8.181e-4
-0.507, 8.193e-4
-0.508, 8.209e-4
-0.509, 8.216e-4
-0.510, 8.232e-4
-0.511, 8.244e-4
-0.512, 8.259e-4
-0.513, 8.275e-4
-0.514, 8.285e-4
-0.515, 8.296e-4
-0.516, 8.306e-4
-0.517, 8.317e-4
-0.518, 8.333e-4
-0.519, 8.338e-4
-0.520, 8.352e-4
-0.521, 8.367e-4
-0.522, 8.376e-4
-0.523, 8.392e-4
-0.524, 8.401e-4
-0.525, 8.414e-4
-0.526, 8.426e-4
-0.527, 8.439e-4
-0.528, 8.452e-4
-0.529, 8.462e-4
-0.530, 8.477e-4
-0.531, 8.489e-4
-0.532, 8.499e-4
-0.533, 8.516e-4
-0.534, 8.526e-4
-0.535, 8.537e-4
-0.536, 8.548e-4
-0.537, 8.559e-4
-0.538, 8.575e-4
-0.539, 8.584e-4
-0.540, 8.599e-4
-0.541, 8.609e-4
-0.542, 8.622e-4
-0.543, 8.637e-4
-0.544, 8.647e-4
-0.545, 8.660e-4
-0.546, 8.671e-4
-0.547, 8.681e-4
-0.548, 8.697e-4
-0.549, 8.708e-4
-0.550, 8.720e-4
-0.551, 8.731e-4
-0.552, 8.742e-4
-0.553, 8.759e-4
-0.554, 8.767e-4
-0.555, 8.782e-4
-0.556, 8.793e-4
-0.557, 8.803e-4
-0.558, 8.817e-4
-0.559, 8.828e-4
-0.560, 8.841e-4
-0.561, 8.851e-4
-0.562, 8.862e-4
-0.563, 8.875e-4
-0.564, 8.886e-4
-0.565, 8.900e-4
-0.566, 8.911e-4
-0.567, 8.921e-4
-0.568, 8.939e-4
-0.569, 8.949e-4
-0.570, 8.963e-4
-0.571, 8.974e-4
-0.572, 8.988e-4
-0.573, 9.002e-4
-0.574, 9.012e-4
-0.575, 9.026e-4
-0.576, 9.032e-4
-0.577, 9.043e-4
-0.578, 9.057e-4
-0.579, 9.066e-4
-0.580, 9.080e-4
-0.581, 9.090e-4
-0.582, 9.102e-4
-0.583, 9.114e-4
-0.584, 9.124e-4
-0.585, 9.139e-4
-0.586, 9.149e-4
-0.587, 9.160e-4
-0.588, 9.175e-4
-0.589, 9.187e-4
-0.590, 9.203e-4
-0.591, 9.214e-4
-0.592, 9.223e-4
-0.593, 9.238e-4
-0.594, 9.246e-4
-0.595, 9.260e-4
-0.596, 9.271e-4
-0.597, 9.281e-4
-0.598, 9.297e-4
-0.599, 9.303e-4
-0.600, 9.319e-4
-0.601, 9.328e-4
-0.602, 9.336e-4
-0.603, 9.351e-4
-0.604, 9.359e-4
-0.605, 9.371e-4
-0.606, 9.383e-4
-0.607, 9.395e-4
-0.608, 9.406e-4
-0.609, 9.414e-4
-0.610, 9.431e-4
-0.611, 9.441e-4
-0.612, 9.451e-4
-0.613, 9.469e-4
-0.614, 9.483e-4
-0.615, 9.503e-4
-0.616, 9.513e-4
-0.617, 9.521e-4
-0.618, 9.533e-4
-0.619, 9.540e-4
-0.620, 9.555e-4
-0.621, 9.563e-4
-0.622, 9.574e-4
-0.623, 9.589e-4
-0.624, 9.596e-4
-0.625, 9.609e-4
-0.626, 9.621e-4
-0.627, 9.628e-4
-0.628, 9.640e-4
-0.629, 9.649e-4
-0.630, 9.662e-4
-0.631, 9.672e-4
-0.632, 9.682e-4
-0.633, 9.699e-4
-0.634, 9.706e-4
-0.635, 9.722e-4
-0.636, 9.733e-4
-0.637, 9.741e-4
-0.638, 9.754e-4
-0.639, 9.764e-4
-0.640, 9.776e-4
-0.641, 9.787e-4
-0.642, 9.796e-4
-0.643, 9.809e-4
-0.644, 9.819e-4
-0.645, 9.830e-4
-0.646, 9.842e-4
-0.647, 9.851e-4
-0.648, 9.865e-4
-0.649, 9.874e-4
-0.650, 9.886e-4
-0.651, 9.897e-4
-0.652, 9.907e-4
-0.653, 9.916e-4
-0.654, 9.926e-4
-0.655, 9.941e-4
-0.656, 9.953e-4
-0.657, 9.965e-4
-0.658, 9.979e-4
-0.659, 9.986e-4
-0.660, 9.999e-4
-0.661, 1.001e-3
-0.662, 1.002e-3
-0.663, 1.003e-3
-0.664, 1.004e-3
-0.665, 1.005e-3
-0.666, 1.006e-3
-0.667, 1.007e-3
-0.668, 1.009e-3
-0.669, 1.009e-3
-0.670, 1.011e-3
-0.671, 1.012e-3
-0.672, 1.013e-3
-0.673, 1.014e-3
-0.674, 1.015e-3
-0.675, 1.016e-3
-0.676, 1.017e-3
-0.677, 1.018e-3
-0.678, 1.020e-3
-0.679, 1.021e-3
-0.680, 1.022e-3
-0.681, 1.023e-3
-0.682, 1.024e-3
-0.683, 1.026e-3
-0.684, 1.026e-3
-0.685, 1.027e-3
-0.686, 1.028e-3
-0.687, 1.030e-3
-0.688, 1.031e-3
-0.689, 1.032e-3
-0.690, 1.033e-3
-0.691, 1.034e-3
-0.692, 1.036e-3
-0.693, 1.037e-3
-0.694, 1.038e-3
-0.695, 1.039e-3
-0.696, 1.040e-3
-0.697, 1.041e-3
-0.698, 1.043e-3
-0.699, 1.044e-3
-0.700, 1.035e-3
-0.699, 1.003e-3
-0.698, 9.717e-4
-0.697, 9.413e-4
-0.696, 9.115e-4
-0.695, 8.826e-4
-0.694, 8.545e-4
-0.693, 8.267e-4
-0.692, 7.999e-4
-0.691, 7.731e-4
-0.690, 7.473e-4
-0.689, 7.222e-4
-0.688, 6.976e-4
-0.687, 6.736e-4
-0.686, 6.496e-4
-0.685, 6.271e-4
-0.684, 6.045e-4
-0.683, 5.824e-4
-0.682, 5.608e-4
-0.681, 5.394e-4
-0.680, 5.189e-4
-0.679, 4.986e-4
-0.678, 4.789e-4
-0.677, 4.595e-4
-0.676, 4.400e-4
-0.675, 4.217e-4
-0.674, 4.032e-4
-0.673, 3.849e-4
-0.672, 3.676e-4
-0.671, 3.499e-4
-0.670, 3.333e-4
-0.669, 3.167e-4
-0.668, 3.003e-4
-0.667, 2.845e-4
-0.666, 2.686e-4
-0.665, 2.534e-4
-0.664, 2.383e-4
-0.663, 2.235e-4
-0.662, 2.093e-4
-0.661, 1.949e-4
-0.660, 1.810e-4
-0.659, 1.676e-4
-0.658, 1.538e-4
-0.657, 1.411e-4
-0.656, 1.279e-4
-0.655, 1.159e-4
-0.654, 1.028e-4
-0.653, 9.077e-5
-0.652, 7.920e-5
-0.651, 6.704e-5
-0.650, 5.573e-5
-0.649, 4.462e-5
-0.648, 3.315e-5
-0.647, 2.286e-5
-0.646, 1.185e-5
-0.645, 1.486e-6
-0.644, -9.057e-6
-0.643, -1.934e-5
-0.642, -2.857e-5
-0.641, -3.880e-5
-0.640, -4.816e-5
-0.639, -5.797e-5
-0.638, -6.745e-5
-0.637, -7.563e-5
-0.636, -8.501e-5
-0.635, -9.362e-5
-0.634, -1.021e-4
-0.633, -1.104e-4
-0.632, -1.185e-4
-0.631, -1.264e-4
-0.630, -1.346e-4
-0.629, -1.427e-4
-0.628, -1.501e-4
-0.627, -1.573e-4
-0.626, -1.650e-4
-0.625, -1.719e-4
-0.624, -1.787e-4
-0.623, -1.860e-4
-0.622, -1.927e-4
-0.621, -1.998e-4
-0.620, -2.062e-4
-0.619, -2.132e-4
-0.618, -2.192e-4
-0.617, -2.250e-4
-0.616, -2.318e-4
-0.615, -2.379e-4
-0.614, -2.447e-4
-0.613, -2.505e-4
-0.612, -2.565e-4
-0.611, -2.621e-4
-0.610, -2.671e-4
-0.609, -2.725e-4
-0.608, -2.781e-4
-0.607, -2.834e-4
-0.606, -2.890e-4
-0.605, -2.935e-4
-0.604, -2.988e-4
-0.603, -3.039e-4
-0.602, -3.086e-4
-0.601, -3.133e-4
-0.600, -3.176e-4
-0.599, -3.223e-4
-0.598, -3.270e-4
-0.597, -3.314e-4
-0.596, -3.361e-4
-0.595, -3.401e-4
-0.594, -3.444e-4
-0.593, -3.486e-4
-0.592, -3.525e-4
-0.591, -3.568e-4
-0.590, -3.606e-4
-0.589, -3.649e-4
-0.588, -3.683e-4
-0.587, -3.721e-4
-0.586, -3.764e-4
-0.585, -3.796e-4
-0.584, -3.835e-4
-0.583, -3.871e-4
-0.582, -3.903e-4
-0.581, -3.939e-4
-0.580, -3.972e-4
-0.579, -4.007e-4
-0.578, -4.040e-4
-0.577, -4.069e-4
-0.576, -4.102e-4
-0.575, -4.130e-4
-0.574, -4.160e-4
-0.573, -4.188e-4
-0.572, -4.216e-4
-0.571, -4.250e-4
-0.570, -4.275e-4
-0.569, -4.303e-4
-0.568, -4.332e-4
-0.567, -4.360e-4
-0.566, -4.387e-4
-0.565, -4.410e-4
-0.564, -4.436e-4
-0.563, -4.464e-4
-0.562, -4.488e-4
-0.561, -4.515e-4
-0.560, -4.536e-4
-0.559, -4.561e-4
-0.558, -4.587e-4
-0.557, -4.609e-4
-0.556, -4.633e-4
-0.555, -4.652e-4
-0.554, -4.674e-4
-0.553, -4.698e-4
-0.552, -4.721e-4
-0.551, -4.746e-4
-0.550, -4.761e-4
-0.549, -4.783e-4
-0.548, -4.805e-4
-0.547, -4.824e-4
-0.546, -4.847e-4
-0.545, -4.865e-4
-0.544, -4.884e-4
-0.543, -4.904e-4
-0.542, -4.921e-4
-0.541, -4.943e-4
-0.540, -4.960e-4
-0.539, -4.981e-4
-0.538, -5.001e-4
-0.537, -5.021e-4
-0.536, -5.039e-4
-0.535, -5.057e-4
-0.534, -5.075e-4
-0.533, -5.092e-4
-0.532, -5.110e-4
-0.531, -5.126e-4
-0.530, -5.140e-4
-0.529, -5.157e-4
-0.528, -5.171e-4
-0.527, -5.189e-4
-0.526, -5.210e-4
-0.525, -5.221e-4
-0.524, -5.239e-4
-0.523, -5.255e-4
-0.522, -5.271e-4
-0.521, -5.287e-4
-0.520, -5.300e-4
-0.519, -5.318e-4
-0.518, -5.332e-4
-0.517, -5.346e-4
-0.516, -5.364e-4
-0.515, -5.374e-4
-0.514, -5.390e-4
-0.513, -5.403e-4
-0.512, -5.418e-4
-0.511, -5.438e-4
-0.510, -5.450e-4
-0.509, -5.468e-4
-0.508, -5.480e-4
-0.507, -5.494e-4
-0.506, -5.510e-4
-0.505, -5.519e-4
-0.504, -5.537e-4
-0.503, -5.549e-4
-0.502, -5.560e-4
-0.501, -5.577e-4
-0.500, -5.588e-4
-0.499, -5.602e-4
-0.498, -5.613e-4
-0.497, -5.622e-4
-0.496, -5.636e-4
-0.495, -5.643e-4
-0.494, -5.660e-4
-0.493, -5.670e-4
-0.492, -5.682e-4
-0.491, -5.701e-4
-0.490, -5.711e-4
-0.489, -5.727e-4
-0.488, -5.739e-4
-0.487, -5.750e-4
-0.486, -5.766e-4
-0.485, -5.775e-4
-0.484, -5.791e-4
-0.483, -5.803e-4
-0.482, -5.814e-4
-0.481, -5.831e-4
-0.480, -5.839e-4
-0.479, -5.855e-4
-0.478, -5.867e-4
-0.477, -5.877e-4
-0.476, -5.892e-4
-0.475, -5.900e-4
-0.474, -5.917e-4
-0.473, -5.925e-4
-0.472, -5.938e-4
-0.471, -5.955e-4
-0.470, -5.963e-4
-0.469, -5.980e-4
-0.468, -5.991e-4
-0.467, -6.002e-4
-0.466, -6.016e-4
-0.465, -6.026e-4
-0.464, -6.041e-4
-0.463, -6.054e-4
-0.462, -6.065e-4
-0.461, -6.082e-4
-0.460, -6.090e-4
-0.459, -6.105e-4
-0.458, -6.115e-4
-0.457, -6.125e-4
-0.456, -6.138e-4
-0.455, -6.149e-4
-0.454, -6.163e-4
-0.453, -6.177e-4
-0.452, -6.189e-4
-0.451, -6.205e-4
-0.450, -6.213e-4
-0.449, -6.227e-4
-0.448, -6.236e-4
-0.447, -6.246e-4
-0.446, -6.263e-4
-0.445, -6.270e-4
-0.444, -6.285e-4
-0.443, -6.297e-4
-0.442, -6.308e-4
-0.441, -6.320e-4
-0.440, -6.330e-4
-0.439, -6.344e-4
-0.438, -6.354e-4
-0.437, -6.363e-4
-0.436, -6.377e-4
-0.435, -6.389e-4
-0.434, -6.403e-4
-0.433, -6.417e-4
-0.432, -6.425e-4
-0.431, -6.441e-4
-0.430, -6.449e-4
-0.429, -6.463e-4
-0.428, -6.472e-4
-0.427, -6.483e-4
-0.426, -6.496e-4
-0.425, -6.504e-4
-0.424, -6.518e-4
-0.423, -6.530e-4
-0.422, -6.538e-4
-0.421, -6.551e-4
-0.420, -6.562e-4
-0.419, -6.572e-4
-0.418, -6.583e-4
-0.417, -6.593e-4
-0.416, -6.604e-4
-0.415, -6.611e-4
-0.414, -6.624e-4
-0.413, -6.633e-4
-0.412, -6.646e-4
-0.411, -6.661e-4
-0.410, -6.669e-4
-0.409, -6.678e-4
-0.408, -6.688e-4
-0.407, -6.700e-4
-0.406, -6.710e-4
-0.405, -6.719e-4
-0.404, -6.732e-4
-0.403, -6.741e-4
-0.402, -6.753e-4
-0.401, -6.766e-4
-0.400, -6.774e-4
-0.399, -6.788e-4
-0.398, -6.798e-4
-0.397, -6.808e-4
-0.396, -6.820e-4
-0.395, -6.826e-4
-0.394, -6.840e-4
-0.393, -6.847e-4
-0.392, -6.857e-4
-0.391, -6.871e-4
-0.390, -6.877e-4
-0.389, -6.890e-4
-0.388, -6.901e-4
-0.387, -6.910e-4
-0.386, -6.924e-4
-0.385, -6.930e-4
-0.384, -6.947e-4
-0.383, -6.955e-4
-0.382, -6.964e-4
-0.381, -6.976e-4
-0.380, -6.983e-4
-0.379, -6.995e-4
-0.378, -7.003e-4
-0.377, -7.013e-4
-0.376, -7.024e-4
-0.375, -7.031e-4
-0.374, -7.043e-4
-0.373, -7.052e-4
-0.372, -7.061e-4
-0.371, -7.069e-4
-0.370, -7.075e-4
-0.369, -7.086e-4
-0.368, -7.093e-4
-0.367, -7.099e-4
-0.366, -7.110e-4
-0.365, -7.113e-4
-0.364, -7.125e-4
-0.363, -7.133e-4
-0.362, -7.142e-4
-0.361, -7.153e-4
-0.360, -7.161e-4
-0.359, -7.173e-4
-0.358, -7.180e-4
-0.357, -7.187e-4
-0.356, -7.200e-4
-0.355, -7.202e-4
-0.354, -7.214e-4
-0.353, -7.222e-4
-0.352, -7.226e-4
-0.351, -7.236e-4
-0.350, -7.241e-4
-0.349, -7.251e-4
-0.348, -7.256e-4
-0.347, -7.266e-4
-0.346, -7.274e-4
-0.345, -7.277e-4
-0.344, -7.286e-4
-0.343, -7.294e-4
-0.342, -7.297e-4
-0.341, -7.307e-4
-0.340, -7.311e-4
-0.339, -7.318e-4
-0.338, -7.324e-4
-0.337, -7.330e-4
-0.336, -7.337e-4
-0.335, -7.341e-4
-0.334, -7.348e-4
-0.333, -7.353e-4
-0.332, -7.360e-4
-0.331, -7.369e-4
-0.330, -7.373e-4
-0.329, -7.378e-4
-0.328, -7.386e-4
-0.327, -7.393e-4
-0.326, -7.397e-4
-0.325, -7.402e-4
-0.324, -7.408e-4
-0.323, -7.408e-4
-0.322, -7.414e-4
-0.321, -7.420e-4
-0.320, -7.419e-4
-0.319, -7.426e-4
-0.318, -7.430e-4
-0.317, -7.434e-4
-0.316, -7.438e-4
-0.315, -7.441e-4
-0.314, -7.446e-4
-0.313, -7.448e-4
-0.312, -7.452e-4
-0.311, -7.456e-4
-0.310, -7.456e-4
-0.309, -7.460e-4
-0.308, -7.463e-4
-0.307, -7.470e-4
-0.306, -7.474e-4
-0.305, -7.474e-4
-0.304, -7.478e-4
-0.303, -7.477e-4
-0.302, -7.481e-4
-0.301, -7.483e-4
-0.300, -7.482e-4
-0.299, -7.486e-4
-0.298, -7.485e-4
-0.297, -7.485e-4
-0.296, -7.487e-4
-0.295, -7.488e-4
-0.294, -7.488e-4
-0.293, -7.488e-4
-0.292, -7.489e-4
-0.291, -7.487e-4
-0.290, -7.486e-4
-0.289, -7.491e-4
-0.288, -7.486e-4
-0.287, -7.487e-4
-0.286, -7.488e-4
-0.285, -7.485e-4
-0.284, -7.488e-4
-0.283, -7.485e-4
-0.282, -7.486e-4
-0.281, -7.486e-4
-0.280, -7.483e-4
-0.279, -7.485e-4
-0.278, -7.480e-4
-0.277, -7.479e-4
-0.276, -7.480e-4
-0.275, -7.473e-4
-0.274, -7.474e-4
-0.273, -7.468e-4
-0.272, -7.467e-4
-0.271, -7.465e-4
-0.270, -7.460e-4
-0.269, -7.461e-4
-0.268, -7.452e-4
-0.267, -7.450e-4
-0.266, -7.448e-4
-0.265, -7.441e-4
-0.264, -7.442e-4
-0.263, -7.438e-4
-0.262, -7.432e-4
-0.261, -7.431e-4
-0.260, -7.424e-4
-0.259, -7.422e-4
-0.258, -7.416e-4
-0.257, -7.413e-4
-0.256, -7.408e-4
-0.255, -7.401e-4
-0.254, -7.402e-4
-0.253, -7.392e-4
-0.252, -7.388e-4
-0.251, -7.385e-4
-0.250, -7.378e-4
-0.249, -7.373e-4
-0.248, -7.367e-4
-0.247, -7.364e-4
-0.246, -7.359e-4
-0.245, -7.351e-4
-0.244, -7.351e-4
-0.243, -7.340e-4
-0.242, -7.336e-4
-0.241, -7.333e-4
-0.240, -7.323e-4
-0.239, -7.323e-4
-0.238, -7.315e-4
-0.237, -7.309e-4
-0.236, -7.303e-4
-0.235, -7.296e-4
-0.234, -7.293e-4
-0.233, -7.285e-4
-0.232, -7.281e-4
-0.231, -7.276e-4
-0.230, -7.269e-4
-0.229, -7.267e-4
-0.228, -7.258e-4
-0.227, -7.252e-4
-0.226, -7.248e-4
-0.225, -7.238e-4
-0.224, -7.234e-4
-0.223, -7.226e-4
-0.222, -7.221e-4
-0.221, -7.215e-4
-0.220, -7.206e-4
-0.219, -7.204e-4
-0.218, -7.194e-4
-0.217, -7.186e-4
-0.216, -7.183e-4
-0.215, -7.174e-4
-0.214, -7.168e-4
-0.213, -7.159e-4
-0.212, -7.154e-4
-0.211, -7.147e-4
-0.210, -7.138e-4
-0.209, -7.136e-4
-0.208, -7.123e-4
-0.207, -7.119e-4
-0.206, -7.114e-4
-0.205, -7.110e-4
-0.204, -7.111e-4
-0.203, -7.103e-4
-0.202, -7.097e-4
-0.201, -7.091e-4
-0.200, -7.082e-4
-0.199, -7.080e-4
-0.198, -7.071e-4
-0.197, -7.065e-4
-0.196, -7.060e-4
-0.195, -7.050e-4
-0.194, -7.047e-4
-0.193, -7.038e-4
-0.192, -7.030e-4
-0.191, -7.025e-4
-0.190, -7.016e-4
-0.189, -7.010e-4
-0.188, -7.001e-4
-0.187, -6.995e-4
-0.186, -6.993e-4
-0.185, -6.981e-4
-0.184, -6.978e-4
-0.183, -6.970e-4
-0.182, -6.962e-4
-0.181, -6.959e-4
-0.180, -6.949e-4
-0.179, -6.948e-4
-0.178, -6.939e-4
-0.177, -6.933e-4
-0.176, -6.927e-4
-0.175, -6.918e-4
-0.174, -6.914e-4
-0.173, -6.905e-4
-0.172, -6.899e-4
-0.171, -6.894e-4
-0.170, -6.885e-4
-0.169, -6.878e-4
-0.168, -6.871e-4
-0.167, -6.864e-4
-0.166, -6.857e-4
-0.165, -6.849e-4
-0.164, -6.847e-4
-0.163, -6.839e-4
-0.162, -6.839e-4
-0.161, -6.835e-4
-0.160, -6.827e-4
-0.159, -6.821e-4
-0.158, -6.814e-4
-0.157, -6.807e-4
-0.156, -6.799e-4
-0.155, -6.791e-4
-0.154, -6.785e-4
-0.153, -6.775e-4
-0.152, -6.767e-4
-0.151, -6.762e-4
-0.150, -6.751e-4
-0.149, -6.745e-4
-0.148, -6.735e-4
-0.147, -6.727e-4
-0.146, -6.717e-4
-0.145, -6.707e-4
-0.144, -6.698e-4
-0.143, -6.684e-4
-0.142, -6.673e-4
-0.141, -6.659e-4
-0.140, -6.644e-4
-0.139, -6.635e-4
-0.138, -6.621e-4
-0.137, -6.612e-4
-0.136, -6.603e-4
-0.135, -6.590e-4
-0.134, -6.583e-4
-0.133, -6.570e-4
-0.132, -6.563e-4
-0.131, -6.553e-4
-0.130, -6.542e-4
-0.129, -6.537e-4
-0.128, -6.527e-4
-0.127, -6.521e-4
-0.126, -6.515e-4
-0.125, -6.507e-4
-0.124, -6.503e-4
-0.123, -6.495e-4
-0.122, -6.491e-4
-0.121, -6.486e-4
-0.120, -6.477e-4
-0.119, -6.477e-4
-0.118, -6.468e-4
-0.117, -6.463e-4
-0.116, -6.461e-4
-0.115, -6.449e-4
-0.114, -6.446e-4
-0.113, -6.439e-4
-0.112, -6.433e-4
-0.111, -6.427e-4
-0.110, -6.419e-4
-0.109, -6.413e-4
-0.108, -6.405e-4
-0.107, -6.399e-4
-0.106, -6.392e-4
-0.105, -6.383e-4
-0.104, -6.379e-4
-0.103, -6.372e-4
-0.102, -6.369e-4
-0.101, -6.364e-4
-0.100, -6.357e-4
-0.099, -6.350e-4
-0.098, -6.342e-4
-0.097, -6.337e-4
-0.096, -6.327e-4
-0.095, -6.320e-4
-0.094, -6.315e-4
-0.093, -6.305e-4
-0.092, -6.299e-4
-0.091, -6.292e-4
-0.090, -6.282e-4
-0.089, -6.275e-4
-0.088, -6.264e-4
-0.087, -6.259e-4
-0.086, -6.252e-4
-0.085, -6.243e-4
-0.084, -6.240e-4
-0.083, -6.229e-4
-0.082, -6.222e-4
-0.081, -6.216e-4
-0.080, -6.205e-4
-0.079, -6.200e-4
-0.078, -6.190e-4
-0.077, -6.185e-4
-0.076, -6.178e-4
-0.075, -6.166e-4
-0.074, -6.160e-4
-0.073, -6.150e-4
-0.072, -6.142e-4
-0.071, -6.134e-4
-0.070, -6.124e-4
-0.069, -6.119e-4
-0.068, -6.110e-4
-0.067, -6.102e-4
-0.066, -6.096e-4
-0.065, -6.087e-4
-0.064, -6.079e-4
-0.063, -6.067e-4
-0.062, -6.061e-4
-0.061, -6.052e-4
-0.060, -6.039e-4
-0.059, -6.034e-4
-0.058, -6.021e-4
-0.057, -6.015e-4
-0.056, -6.004e-4
-0.055, -5.994e-4
-0.054, -5.987e-4
-0.053, -5.975e-4
-0.052, -5.968e-4
-0.051, -5.959e-4
-0.050, -5.946e-4
-0.049, -5.940e-4
-0.048, -5.926e-4
-0.047, -5.917e-4
-0.046, -5.909e-4
-0.045, -5.895e-4
-0.044, -5.887e-4
-0.043, -5.875e-4
-0.042, -5.866e-4
-0.041, -5.856e-4
-0.040, -5.845e-4
-0.039, -5.837e-4
-0.038, -5.822e-4
-0.037, -5.812e-4
-0.036, -5.800e-4
-0.035, -5.787e-4
-0.034, -5.776e-4
-0.033, -5.764e-4
-0.032, -5.752e-4
-0.031, -5.742e-4
-0.030, -5.727e-4
-0.029, -5.717e-4
-0.028, -5.701e-4
-0.027, -5.693e-4
-0.026, -5.680e-4
-0.025, -5.666e-4
-0.024, -5.655e-4
-0.023, -5.640e-4
-0.022, -5.629e-4
-0.021, -5.618e-4
-0.020, -5.606e-4
-0.019, -5.595e-4
-0.018, -5.581e-4
-0.017, -5.567e-4
-0.016, -5.553e-4
-0.015, -5.538e-4
-0.014, -5.527e-4
-0.013, -5.510e-4
-0.012, -5.495e-4
-0.011, -5.483e-4
-0.010, -5.466e-4
-0.009, -5.452e-4
-0.008, -5.434e-4
-0.007, -5.420e-4
-0.006, -5.402e-4
-0.005, -5.388e-4
-0.004, -5.376e-4
-0.003, -5.357e-4
-0.002, -5.344e-4
-0.001, -5.327e-4
-0.000, -5.298e-4
0.001, -5.280e-4
0.002, -5.263e-4
0.003, -5.248e-4
0.004, -5.232e-4
0.005, -5.212e-4
0.006, -5.198e-4
0.007, -5.173e-4
0.008, -5.158e-4
0.009, -5.142e-4
0.010, -5.124e-4
0.011, -5.111e-4
0.012, -5.091e-4
0.013, -5.071e-4
0.014, -5.051e-4
0.015, -5.031e-4
0.016, -5.013e-4
0.017, -4.993e-4
0.018, -4.974e-4
0.019, -4.954e-4
0.020, -4.930e-4
0.021, -4.911e-4
0.022, -4.891e-4
0.023, -4.871e-4
0.024, -4.851e-4
0.025, -4.828e-4
0.026, -4.810e-4
0.027, -4.785e-4
0.028, -4.767e-4
0.029, -4.742e-4
0.030, -4.720e-4
0.031, -4.696e-4
0.032, -4.670e-4
0.033, -4.651e-4
0.034, -4.629e-4
0.035, -4.606e-4
0.036, -4.584e-4
0.037, -4.558e-4
0.038, -4.535e-4
0.039, -4.510e-4
0.040, -4.484e-4
0.041, -4.462e-4
0.042, -4.433e-4
0.043, -4.411e-4
0.044, -4.389e-4
0.045, -4.362e-4
0.046, -4.338e-4
0.047, -4.310e-4
0.048, -4.286e-4
0.049, -4.262e-4
0.050, -4.234e-4
0.051, -4.206e-4
0.052, -4.178e-4
0.053, -4.156e-4
0.054, -4.132e-4
0.055, -4.103e-4
0.056, -4.078e-4
0.057, -4.051e-4
0.058, -4.025e-4
0.059, -3.998e-4
0.060, -3.968e-4
0.061, -3.941e-4
0.062, -3.912e-4
0.063, -3.888e-4
0.064, -3.858e-4
0.065, -3.829e-4
0.066, -3.804e-4
0.067, -3.772e-4
0.068, -3.745e-4
0.069, -3.716e-4
0.070, -3.686e-4
0.071, -3.663e-4
0.072, -3.635e-4
0.073, -3.607e-4
0.074, -3.579e-4
0.075, -3.549e-4
0.076, -3.523e-4
0.077, -3.494e-4
0.078, -3.465e-4
0.079, -3.437e-4
0.080, -3.408e-4
0.081, -3.381e-4
0.082, -3.350e-4
0.083, -3.321e-4
0.084, -3.292e-4
0.085, -3.262e-4
0.086, -3.232e-4
0.087, -3.201e-4
0.088, -3.175e-4
0.089, -3.147e-4
0.090, -3.118e-4
0.091, -3.089e-4
0.092, -3.061e-4
0.093, -3.031e-4
0.094, -3.002e-4
0.095, -2.971e-4
0.096, -2.943e-4
0.097, -2.916e-4
0.098, -2.891e-4
0.099, -2.861e-4
0.100, -2.832e-4
0.101, -2.804e-4
0.102, -2.775e-4
0.103, -2.746e-4
0.104, -2.716e-4
0.105, -2.688e-4
0.106, -2.666e-4
0.107, -2.641e-4
0.108, -2.614e-4
0.109, -2.586e-4
0.110, -2.558e-4
0.111, -2.534e-4
0.112, -2.503e-4
0.113, -2.478e-4
0.114, -2.451e-4
0.115, -2.425e-4
0.116, -2.402e-4
0.117, -2.374e-4
0.118, -2.350e-4
0.119, -2.324e-4
0.120, -2.298e-4
0.121, -2.273e-4
0.122, -2.242e-4
0.123, -2.218e-4
0.124, -2.198e-4
0.125, -2.175e-4
0.126, -2.154e-4
0.127, -2.129e-4
0.128, -2.105e-4
0.129, -2.084e-4
0.130, -2.058e-4
0.131, -2.036e-4
0.132, -2.012e-4
0.133, -1.988e-4
0.134, -1.966e-4
0.135, -1.944e-4
0.136, -1.923e-4
0.137, -1.901e-4
0.138, -1.878e-4
0.139, -1.858e-4
0.140, -1.837e-4
0.141, -1.817e-4
0.142, -1.795e-4
0.143, -1.774e-4
0.144, -1.753e-4
0.145, -1.734e-4
0.146, -1.718e-4
0.147, -1.701e-4
0.148, -1.683e-4
0.149, -1.664e-4
0.150, -1.646e-4
0.151, -1.627e-4
0.152, -1.608e-4
0.153, -1.592e-4
0.154, -1.575e-4
0.155, -1.557e-4
0.156, -1.539e-4
0.157, -1.520e-4
0.158, -1.504e-4
0.159, -1.489e-4
0.160, -1.473e-4
0.161, -1.460e-4
0.162, -1.443e-4
0.163, -1.429e-4
0.164, -1.414e-4
0.165, -1.397e-4
0.166, -1.383e-4
0.167, -1.367e-4
0.168, -1.355e-4
0.169, -1.340e-4
0.170, -1.325e-4
0.171, -1.312e-4
0.172, -1.296e-4
0.173, -1.280e-4
0.174, -1.266e-4
0.175, -1.251e-4
0.176, -1.241e-4
0.177, -1.230e-4
0.178, -1.220e-4
0.179, -1.210e-4
0.180, -1.197e-4
0.181, -1.188e-4
0.182, -1.173e-4
0.183, -1.162e-4
0.184, -1.151e-4
0.185, -1.139e-4
0.186, -1.129e-4
0.187, -1.117e-4
0.188, -1.108e-4
0.189, -1.098e-4
0.190, -1.086e-4
0.191, -1.078e-4
0.192, -1.066e-4
0.193, -1.055e-4
0.194, -1.045e-4
0.195, -1.033e-4
0.196, -1.026e-4
0.197, -1.015e-4
0.198, -1.007e-4
0.199, -9.984e-5
0.200, -9.892e-5
0.201, -9.817e-5
0.202, -9.736e-5
0.203, -9.650e-5
0.204, -9.580e-5
0.205, -9.496e-5
0.206, -9.427e-5
0.207, -9.341e-5
0.208, -9.254e-5
0.209, -9.185e-5
0.210, -9.099e-5
0.211, -9.027e-5
0.212, -8.940e-5
0.213, -8.868e-5
0.214, -8.798e-5
0.215, -8.720e-5
0.216, -8.659e-5
0.217, -8.588e-5
0.218, -8.506e-5
0.219, -8.453e-5
0.220, -8.377e-5
0.221, -8.320e-5
0.222, -8.247e-5
0.223, -8.175e-5
0.224, -8.118e-5
0.225, -8.053e-5
0.226, -7.982e-5
0.227, -7.889e-5
0.228, -7.842e-5
0.229, -7.784e-5
0.230, -7.721e-5
0.231, -7.643e-5
0.232, -7.605e-5
0.233, -7.536e-5
0.234, -7.496e-5
0.235, -7.435e-5
0.236, -7.390e-5
0.237, -7.340e-5
0.238, -7.290e-5
0.239, -7.256e-5
0.240, -7.199e-5
0.241, -7.160e-5
0.242, -7.110e-5
0.243, -7.058e-5
0.244, -7.031e-5
0.245, -6.988e-5
0.246, -6.936e-5
0.247, -6.898e-5
0.248, -6.845e-5
0.249, -6.795e-5
0.250, -6.756e-5
0.251, -6.698e-5
0.252, -6.660e-5
0.253, -6.614e-5
0.254, -6.571e-5
0.255, -6.521e-5
0.256, -6.485e-5
0.257, -6.440e-5
0.258, -6.409e-5
0.259, -6.351e-5
0.260, -6.324e-5
0.261, -6.287e-5
0.262, -6.241e-5
0.263, -6.207e-5
0.264, -6.164e-5
0.265, -6.126e-5
0.266, -6.097e-5
0.267, -6.059e-5
0.268, -6.028e-5
0.269, -5.991e-5
0.270, -5.946e-5
0.271, -5.918e-5
0.272, -5.880e-5
0.273, -5.853e-5
0.274, -5.811e-5
0.275, -5.783e-5
0.276, -5.757e-5
0.277, -5.720e-5
0.278, -5.693e-5
0.279, -5.651e-5
0.280, -5.609e-5
0.281, -5.593e-5
0.282, -5.551e-5
0.283, -5.512e-5
0.284, -5.486e-5
0.285, -5.448e-5
0.286, -5.432e-5
0.287, -5.386e-5
0.288, -5.366e-5
0.289, -5.326e-5
0.290, -5.300e-5
0.291, -5.272e-5
0.292, -5.238e-5
0.293, -5.210e-5
0.294, -5.174e-5
0.295, -5.155e-5
0.296, -5.135e-5
0.297, -5.117e-5
0.298, -5.071e-5
0.299, -5.060e-5
0.300, -5.028e-5
0.301, -5.010e-5
0.302, -4.980e-5
0.303, -4.957e-5
0.304, -4.931e-5
0.305, -4.915e-5
0.306, -4.892e-5
0.307, -4.864e-5
0.308, -4.847e-5
0.309, -4.818e-5
0.310, -4.807e-5
0.311, -4.780e-5
0.312, -4.760e-5
0.313, -4.740e-5
0.314, -4.720e-5
0.315, -4.684e-5
0.316, -4.686e-5
0.317, -4.652e-5
0.318, -4.638e-5
0.319, -4.607e-5
0.320, -4.601e-5
0.321, -4.571e-5
0.322, -4.551e-5
0.323, -4.530e-5
0.324, -4.506e-5
0.325, -4.498e-5
0.326, -4.481e-5
0.327, -4.462e-5
0.328, -4.441e-5
0.329, -4.422e-5
0.330, -4.397e-5
0.331, -4.388e-5
0.332, -4.366e-5
0.333, -4.353e-5
0.334, -4.320e-5
0.335, -4.311e-5
0.336, -4.290e-5
0.337, -4.276e-5
0.338, -4.269e-5
0.339, -4.231e-5
0.340, -4.218e-5
0.341, -4.191e-5
0.342, -4.187e-5
0.343, -4.160e-5
0.344, -4.142e-5
0.345, -4.120e-5
0.346, -4.109e-5
0.347, -4.089e-5
0.348, -4.076e-5
0.349, -4.048e-5
0.350, -4.042e-5
0.351, -4.020e-5
0.352, -4.007e-5
0.353, -4.005e-5
0.354, -3.970e-5
0.355, -3.955e-5
0.356, -3.937e-5
0.357, -3.925e-5
0.358, -3.909e-5
0.359, -3.897e-5
0.360, -3.880e-5
0.361, -3.876e-5
0.362, -3.856e-5
0.363, -3.845e-5
0.364, -3.824e-5
0.365, -3.813e-5
0.366, -3.800e-5
0.367, -3.780e-5
0.368, -3.768e-5
0.369, -3.754e-5
0.370, -3.743e-5
0.371, -3.725e-5
0.372, -3.718e-5
0.373, -3.698e-5
0.374, -3.696e-5
0.375, -3.672e-5
0.376, -3.666e-5
0.377, -3.652e-5
0.378, -3.633e-5
0.379, -3.620e-5
0.380, -3.620e-5
0.381, -3.600e-5
0.382, -3.593e-5
0.383, -3.572e-5
0.384, -3.567e-5
0.385, -3.554e-5
0.386, -3.535e-5
0.387, -3.522e-5
0.388, -3.519e-5
0.389, -3.502e-5
0.390, -3.484e-5
0.391, -3.483e-5
0.392, -3.455e-5
0.393, -3.456e-5
0.394, -3.439e-5
0.395, -3.426e-5
0.396, -3.425e-5
0.397, -3.412e-5
0.398, -3.394e-5
0.399, -3.381e-5
0.400, -3.368e-5
0.401, -3.366e-5
0.402, -3.351e-5
0.403, -3.334e-5
0.404, -3.333e-5
0.405, -3.313e-5
0.406, -3.308e-5
0.407, -3.285e-5
0.408, -3.289e-5
0.409, -3.268e-5
0.410, -3.272e-5
0.411, -3.255e-5
0.412, -3.267e-5
0.413, -3.228e-5
0.414, -3.233e-5
0.415, -3.217e-5
0.416, -3.206e-5
0.417, -3.192e-5
0.418, -3.176e-5
0.419, -3.181e-5
0.420, -3.161e-5
0.421, -3.157e-5
0.422, -3.139e-5
0.423, -3.133e-5
0.424, -3.123e-5
0.425, -3.106e-5
0.426, -3.108e-5
0.427, -3.091e-5
0.428, -3.093e-5
0.429, -3.073e-5
0.430, -3.061e-5
0.431, -3.048e-5
0.432, -3.034e-5
0.433, -3.028e-5
0.434, -3.026e-5
0.435, -3.017e-5
0.436, -3.014e-5
0.437, -2.992e-5
0.438, -2.991e-5
0.439, -2.987e-5
0.440, -2.972e-5
0.441, -2.968e-5
0.442, -2.956e-5
0.443, -2.950e-5
0.444, -2.939e-5
0.445, -2.928e-5
0.446, -2.922e-5
0.447, -2.907e-5
0.448, -2.892e-5
0.449, -2.890e-5
0.450, -2.887e-5
0.451, -2.870e-5
0.452, -2.856e-5
0.453, -2.857e-5
0.454, -2.843e-5
0.455, -2.846e-5
0.456, -2.834e-5
0.457, -2.831e-5
0.458, -2.818e-5
0.459, -2.814e-5
0.460, -2.805e-5
0.461, -2.801e-5
0.462, -2.790e-5
0.463, -2.775e-5
0.464, -2.775e-5
0.465, -2.763e-5
0.466, -2.768e-5
0.467, -2.747e-5
0.468, -2.746e-5
0.469, -2.729e-5
0.470, -2.725e-5
0.471, -2.727e-5
0.472, -2.718e-5
0.473, -2.710e-5
0.474, -2.705e-5
0.475, -2.702e-5
0.476, -2.691e-5
0.477, -2.695e-5
0.478, -2.682e-5
0.479, -2.680e-5
0.480, -2.663e-5
0.481, -2.666e-5
0.482, -2.657e-5
0.483, -2.647e-5
0.484, -2.649e-5
0.485, -2.642e-5
0.486, -2.638e-5
0.487, -2.619e-5
0.488, -2.610e-5
0.489, -2.612e-5
0.490, -2.614e-5
0.491, -2.596e-5
0.492, -2.597e-5
0.493, -2.583e-5
0.494, -2.586e-5
0.495, -2.571e-5
0.496, -2.571e-5
0.497, -2.566e-5
0.498, -2.562e-5
0.499, -2.546e-5
0.500, -2.455e-5
0.499, -2.394e-5
0.498, -2.396e-5
0.497, -2.386e-5
0.496, -2.380e-5
0.495, -2.370e-5
0.494, -2.362e-5
0.493, -2.360e-5
0.492, -2.351e-5
0.491, -2.348e-5
0.490, -2.341e-5
0.489, -2.341e-5
0.488, -2.317e-5
0.487, -2.322e-5
0.486, -2.309e-5
0.485, -2.314e-5
0.484, -2.299e-5
0.483, -2.308e-5
0.482, -2.293e-5
0.481, -2.284e-5
0.480, -2.283e-5
0.479, -2.271e-5
0.478, -2.269e-5
0.477, -2.271e-5
0.476, -2.256e-5
0.475, -2.253e-5
0.474, -2.251e-5
0.473, -2.245e-5
0.472, -2.244e-5
0.471, -2.229e-5
0.470, -2.232e-5
0.469, -2.223e-5
0.468, -2.208e-5
0.467, -2.219e-5
0.466, -2.199e-5
0.465, -2.193e-5
0.464, -2.186e-5
0.463, -2.186e-5
0.462, -2.175e-5
0.461, -2.176e-5
0.460, -2.172e-5
0.459, -2.168e-5
0.458, -2.159e-5
0.457, -2.171e-5
0.456, -2.148e-5
0.455, -2.153e-5
0.454, -2.142e-5
0.453, -2.137e-5
0.452, -2.144e-5
0.451, -2.121e-5
0.450, -2.132e-5
0.449, -2.119e-5
0.448, -2.113e-5
0.447, -2.118e-5
0.446, -2.102e-5
0.445, -2.104e-5
0.444, -2.103e-5
0.443, -2.090e-5
0.442, -2.100e-5
0.441, -2.074e-5
0.440, -2.082e-5
0.439, -2.078e-5
0.438, -2.066e-5
0.437, -2.063e-5
0.436, -2.049e-5
0.435, -2.058e-5
0.434, -2.055e-5
0.433, -2.045e-5
0.432, -2.048e-5
0.431, -2.030e-5
0.430, -2.020e-5
0.429, -2.036e-5
0.428, -2.019e-5
0.427, -2.023e-5
0.426, -2.005e-5
0.425, -2.023e-5
0.424, -1.999e-5
0.423, -2.001e-5
0.422, -2.010e-5
0.421, -1.986e-5
0.420, -1.988e-5
0.419, -1.982e-5
0.418, -1.972e-5
0.417, -1.978e-5
0.416, -1.970e-5
0.415, -1.968e-5
0.414, -1.958e-5
0.413, -1.955e-5
0.412, -1.961e-5
0.411, -1.939e-5
0.410, -1.948e-5
0.409, -1.937e-5
0.408, -1.931e-5
0.407, -1.930e-5
0.406, -1.912e-5
0.405, -1.922e-5
0.404, -1.908e-5
0.403, -1.902e-5
0.402, -1.906e-5
0.401, -1.901e-5
0.400, -1.905e-5
0.399, -1.900e-5
0.398, -1.889e-5
0.397, -1.897e-5
0.396, -1.871e-5
0.395, -1.882e-5
0.394, -1.868e-5
0.393, -1.873e-5
0.392, -1.865e-5
0.391, -1.860e-5
0.390, -1.866e-5
0.389, -1.854e-5
0.388, -1.852e-5
0.387, -1.850e-5
0.386, -1.834e-5
0.385, -1.835e-5
0.384, -1.830e-5
0.383, -1.835e-5
0.382, -1.838e-5
0.381, -1.828e-5
0.380, -1.819e-5
0.379, -1.814e-5
0.378, -1.824e-5
0.377, -1.819e-5
0.376, -1.808e-5
0.375, -1.811e-5
0.374, -1.796e-5
0.373, -1.795e-5
0.372, -1.790e-5
0.371, -1.789e-5
0.370, -1.791e-5
0.369, -1.791e-5
0.368, -1.772e-5
0.367, -1.774e-5
0.366, -1.779e-5
0.365, -1.776e-5
0.364, -1.770e-5
0.363, -1.773e-5
0.362, -1.755e-5
0.361, -1.754e-5
0.360, -1.754e-5
0.359, -1.750e-5
0.358, -1.744e-5
0.357, -1.738e-5
0.356, -1.738e-5
0.355, -1.733e-5
0.354, -1.731e-5
0.353, -1.723e-5
0.352, -1.726e-5
0.351, -1.713e-5
0.350, -1.718e-5
0.349, -1.717e-5
0.348, -1.711e-5
0.347, -1.702e-5
0.346, -1.712e-5
0.345, -1.699e-5
0.344, -1.700e-5
0.343, -1.690e-5
0.342, -1.686e-5
0.341, -1.694e-5
0.340, -1.674e-5
0.339, -1.685e-5
0.338, -1.678e-5
0.337, -1.678e-5
0.336, -1.662e-5
0.335, -1.672e-5
0.334, -1.666e-5
0.333, -1.656e-5
0.332, -1.662e-5
0.331, -1.660e-5
0.330, -1.641e-5
0.329, -1.654e-5
0.328, -1.647e-5
0.327, -1.651e-5
0.326, -1.643e-5
0.325, -1.636e-5
0.324, -1.641e-5
0.323, -1.619e-5
0.322, -1.636e-5
0.321, -1.619e-5
0.320, -1.629e-5
0.319, -1.615e-5
0.318, -1.617e-5
0.317, -1.620e-5
0.316, -1.605e-5
0.315, -1.595e-5
0.314, -1.611e-5
0.313, -1.584e-5
0.312, -1.609e-5
0.311, -1.590e-5
0.310, -1.586e-5
0.309, -1.591e-5
0.308, -1.573e-5
0.307, -1.587e-5
0.306, -1.573e-5
0.305, -1.576e-5
0.304, -1.577e-5
0.303, -1.564e-5
0.302, -1.574e-5
0.301, -1.565e-5
0.300, -1.571e-5
0.299, -1.569e-5
0.298, -1.545e-5
0.297, -1.574e-5
0.296, -1.536e-5
0.295, -1.543e-5
0.294, -1.550e-5
0.293, -1.530e-5
0.292, -1.546e-5
0.291, -1.524e-5
0.290, -1.535e-5
0.289, -1.522e-5
0.288, -1.534e-5
0.287, -1.533e-5
0.286, -1.518e-5
0.285, -1.524e-5
0.284, -1.521e-5
0.283, -1.509e-5
0.282, -1.522e-5
0.281, -1.499e-5
0.280, -1.513e-5
0.279, -1.503e-5
0.278, -1.496e-5
0.277, -1.505e-5
0.276, -1.488e-5
0.275, -1.499e-5
0.274, -1.484e-5
0.273, -1.491e-5
0.272, -1.484e-5
0.271, -1.479e-5
0.270, -1.490e-5
0.269, -1.479e-5
0.268, -1.469e-5
0.267, -1.486e-5
0.266, -1.461e-5
0.265, -1.482e-5
0.264, -1.462e-5
0.263, -1.456e-5
0.262, -1.458e-5
0.261, -1.442e-5
0.260, -1.457e-5
0.259, -1.439e-5
0.258, -1.450e-5
0.257, -1.435e-5
0.256, -1.438e-5
0.255, -1.436e-5
0.254, -1.427e-5
0.253, -1.423e-5
0.252, -1.444e-5
0.251, -1.413e-5
0.250, -1.428e-5
0.249, -1.414e-5
0.248, -1.414e-5
0.247, -1.414e-5
0.246, -1.403e-5
0.245, -1.412e-5
0.244, -1.393e-5
0.243, -1.400e-5
0.242, -1.405e-5
0.241, -1.390e-5
0.240, -1.389e-5
0.239, -1.379e-5
0.238, -1.376e-5
0.237, -1.382e-5
0.236, -1.361e-5
0.235, -1.378e-5
0.234, -1.363e-5
0.233, -1.364e-5
0.232, -1.355e-5
0.231, -1.342e-5
0.230, -1.357e-5
0.229, -1.339e-5
0.228, -1.337e-5
0.227, -1.346e-5
0.226, -1.329e-5
0.225, -1.330e-5
0.224, -1.320e-5
0.223, -1.325e-5
0.222, -1.330e-5
0.221, -1.302e-5
0.220, -1.310e-5
0.219, -1.294e-5
0.218, -1.293e-5
0.217, -1.306e-5
0.216, -1.276e-5
0.215, -1.285e-5
0.214, -1.280e-5
0.213, -1.263e-5
0.212, -1.262e-5
0.211, -1.261e-5
0.210, -1.250e-5
0.209, -1.250e-5
0.208, -1.226e-5
0.207, -1.235e-5
0.206, -1.220e-5
0.205, -1.211e-5
0.204, -1.217e-5
0.203, -1.198e-5
0.202, -1.202e-5
0.201, -1.187e-5
0.200, -1.179e-5
0.199, -1.164e-5
0.198, -1.158e-5
0.197, -1.153e-5
0.196, -1.142e-5
0.195, -1.134e-5
0.194, -1.125e-5
0.193, -1.111e-5
0.192, -1.101e-5
0.191, -1.098e-5
0.190, -1.079e-5
0.189, -1.082e-5
0.188, -1.048e-5
0.187, -1.052e-5
0.186, -1.039e-5
0.185, -1.024e-5
0.184, -1.014e-5
0.183, -1.002e-5
0.182, -9.838e-6
0.181, -9.663e-6
0.180, -9.594e-6
0.179, -9.370e-6
0.178, -9.370e-6
0.177, -9.155e-6
0.176, -8.901e-6
0.175, -8.852e-6
0.174, -8.560e-6
0.173, -8.394e-6
0.172, -8.316e-6
0.171, -7.935e-6
0.170, -7.984e-6
0.169, -7.505e-6
0.168, -7.417e-6
0.167, -7.222e-6
0.166, -6.861e-6
0.165, -6.793e-6
0.164, -6.344e-6
0.163, -6.187e-6
0.162, -5.855e-6
0.161, -5.524e-6
0.160, -5.348e-6
0.159, -4.967e-6
0.158, -4.655e-6
0.157, -4.518e-6
0.156, -3.883e-6
0.155, -3.757e-6
0.154, -3.376e-6
0.153, -2.966e-6
0.152, -2.751e-6
0.151, -2.126e-6
0.150, -1.941e-6
0.149, -1.560e-6
0.148, -1.130e-6
0.147, -7.790e-7
0.146, -2.421e-7
0.145, 3.124e-8
0.144, 4.705e-7
0.143, 1.007e-6
0.142, 1.242e-6
0.141, 1.857e-6
0.140, 2.257e-6
0.139, 2.853e-6
0.138, 3.438e-6
0.137, 3.936e-6
0.136, 4.590e-6
0.135, 5.069e-6
0.134, 5.762e-6
0.133, 6.426e-6
0.132, 6.982e-6
0.131, 7.734e-6
0.130, 8.437e-6
0.129, 9.198e-6
0.128, 9.979e-6
0.127, 1.056e-5
0.126, 1.149e-5
0.125, 1.214e-5
0.124, 1.294e-5
0.123, 1.397e-5
0.122, 1.467e-5
0.121, 1.565e-5
0.120, 1.652e-5
0.119, 1.755e-5
0.118, 1.869e-5
0.117, 1.966e-5
0.116, 2.093e-5
0.115, 2.182e-5
0.114, 2.288e-5
0.113, 2.386e-5
0.112, 2.474e-5
0.111, 2.588e-5
0.110, 2.695e-5
0.109, 2.793e-5
0.108, 2.915e-5
0.107, 3.040e-5
0.106, 3.184e-5
0.105, 3.313e-5
0.104, 3.451e-5
0.103, 3.592e-5
0.102, 3.727e-5
0.101, 3.876e-5
0.100, 4.030e-5
0.099, 4.179e-5
0.098, 4.343e-5
0.097, 4.505e-5
0.096, 4.670e-5
0.095, 4.831e-5
0.094, 4.981e-5
0.093, 5.146e-5
0.092, 5.310e-5
0.091, 5.500e-5
0.090, 5.670e-5
0.089, 5.873e-5
0.088, 6.049e-5
0.087, 6.253e-5
0.086, 6.456e-5
0.085, 6.667e-5
0.084, 6.899e-5
0.083, 7.091e-5
0.082, 7.290e-5
0.081, 7.471e-5
0.080, 7.656e-5
0.079, 7.876e-5
0.078, 8.097e-5
0.077, 8.316e-5
0.076, 8.560e-5
0.075, 8.769e-5
0.074, 9.024e-5
0.073, 9.249e-5
0.072, 9.509e-5
0.071, 9.751e-5
0.070, 9.965e-5
0.069, 1.023e-4
0.068, 1.046e-4
0.067, 1.072e-4
0.066, 1.098e-4
0.065, 1.122e-4
0.064, 1.150e-4
0.063, 1.179e-4
0.062, 1.204e-4
0.061, 1.228e-4
0.060, 1.250e-4
0.059, 1.279e-4
0.058, 1.306e-4
0.057, 1.332e-4
0.056, 1.360e-4
0.055, 1.386e-4
0.054, 1.417e-4
0.053, 1.445e-4
0.052, 1.471e-4
0.051, 1.497e-4
0.050, 1.525e-4
0.049, 1.555e-4
0.048, 1.582e-4
0.047, 1.610e-4
0.046, 1.640e-4
0.045, 1.670e-4
0.044, 1.699e-4
0.043, 1.725e-4
0.042, 1.750e-4
0.041, 1.779e-4
0.040, 1.807e-4
0.039, 1.836e-4
0.038, 1.862e-4
0.037, 1.893e-4
0.036, 1.921e-4
0.035, 1.948e-4
0.034, 1.975e-4
0.033, 2.001e-4
0.032, 2.031e-4
0.031, 2.059e-4
0.030, 2.086e-4
0.029, 2.116e-4
0.028, 2.144e-4
0.027, 2.174e-4
0.026, 2.199e-4
0.025, 2.222e-4
0.024, 2.250e-4
0.023, 2.275e-4
0.022, 2.303e-4
0.021, 2.330e-4
0.020, 2.354e-4
0.019, 2.383e-4
0.018, 2.409e-4
0.017, 2.434e-4
0.016, 2.459e-4
0.015, 2.482e-4
0.014, 2.511e-4
0.013, 2.534e-4
0.012, 2.558e-4
0.011, 2.586e-4
0.010, 2.609e-4
0.009, 2.638e-4
0.008, 2.663e-4
0.007, 2.685e-4
0.006, 2.708e-4
0.005, 2.728e-4
0.004, 2.756e-4
0.003, 2.778e-4
0.002, 2.804e-4
0.001, 2.827e-4
0.000, 2.841e-4
-0.001, 2.866e-4
-0.002, 2.891e-4
-0.003, 2.914e-4
-0.004, 2.937e-4
-0.005, 2.959e-4
-0.006, 2.983e-4
-0.007, 3.006e-4
-0.008, 3.029e-4
-0.009, 3.052e-4
-0.010, 3.074e-4
-0.011, 3.100e-4
-0.012, 3.123e-4
-0.013, 3.147e-4
-0.014, 3.168e-4
-0.015, 3.186e-4
-0.016, 3.208e-4
-0.017, 3.229e-4
-0.018, 3.253e-4
-0.019, 3.275e-4
-0.020, 3.295e-4
-0.021, 3.317e-4
-0.022, 3.338e-4
-0.023, 3.362e-4
-0.024, 3.384e-4
-0.025, 3.406e-4
-0.026, 3.428e-4
-0.027, 3.446e-4
-0.028, 3.469e-4
-0.029, 3.489e-4
-0.030, 3.510e-4
-0.031, 3.534e-4
-0.032, 3.552e-4
-0.033, 3.576e-4
-0.034, 3.598e-4
-0.035, 3.617e-4
-0.036, 3.641e-4
-0.037, 3.659e-4
-0.038, 3.678e-4
-0.039, 3.696e-4
-0.040, 3.714e-4
-0.041, 3.739e-4
-0.042, 3.754e-4
-0.043, 3.777e-4
-0.044, 3.797e-4
-0.045, 3.814e-4
-0.046, 3.840e-4
-0.047, 3.858e-4
-0.048, 3.880e-4
-0.049, 3.899e-4
-0.050, 3.918e-4
-0.051, 3.938e-4
-0.052, 3.956e-4
-0.053, 3.976e-4
-0.054, 3.997e-4
-0.055, 4.013e-4
-0.056, 4.034e-4
-0.057, 4.052e-4
-0.058, 4.072e-4
-0.059, 4.093e-4
-0.060, 4.112e-4
-0.061, 4.131e-4
-0.062, 4.146e-4
-0.063, 4.165e-4
-0.064, 4.180e-4
-0.065, 4.196e-4
-0.066, 4.217e-4
-0.067, 4.232e-4
-0.068, 4.251e-4
-0.069, 4.271e-4
-0.070, 4.287e-4
-0.071, 4.307e-4
-0.072, 4.323e-4
-0.073, 4.343e-4
-0.074, 4.361e-4
-0.075, 4.377e-4
-0.076, 4.396e-4
-0.077, 4.411e-4
-0.078, 4.429e-4
-0.079, 4.445e-4
-0.080, 4.460e-4
-0.081, 4.479e-4
-0.082, 4.495e-4
-0.083, 4.511e-4
-0.084, 4.529e-4
-0.085, 4.545e-4
-0.086, 4.564e-4
-0.087, 4.579e-4
-0.088, 4.598e-4
-0.089, 4.614e-4
-0.090, 4.624e-4
-0.091, 4.641e-4
-0.092, 4.655e-4
-0.093, 4.670e-4
-0.094, 4.684e-4
-0.095, 4.700e-4
-0.096, 4.717e-4
-0.097, 4.731e-4
-0.098, 4.748e-4
-0.099, 4.760e-4
-0.100, 4.776e-4
-0.101, 4.793e-4
-0.102, 4.808e-4
-0.103, 4.827e-4
-0.104, 4.842e-4
-0.105, 4.857e-4
-0.106, 4.873e-4
-0.107, 4.883e-4
-0.108, 4.899e-4
-0.109, 4.909e-4
-0.110, 4.921e-4
-0.111, 4.938e-4
-0.112, 4.949e-4
-0.113, 4.966e-4
-0.114, 4.977e-4
-0.115, 4.989e-4
-0.116, 5.003e-4
-0.117, 5.014e-4
-0.118, 5.029e-4
-0.119, 5.042e-4
-0.120, 5.053e-4
-0.121, 5.071e-4
-0.122, 5.080e-4
-0.123, 5.096e-4
-0.124, 5.108e-4
-0.125, 5.117e-4
-0.126, 5.132e-4
-0.127, 5.140e-4
-0.128, 5.155e-4
-0.129, 5.166e-4
-0.130, 5.179e-4
-0.131, 5.192e-4
-0.132, 5.203e-4
-0.133, 5.218e-4
-0.134, 5.227e-4
-0.135, 5.237e-4
-0.136, 5.251e-4
-0.137, 5.261e-4
-0.138, 5.273e-4
-0.139, 5.285e-4
-0.140, 5.295e-4
-0.141, 5.306e-4
-0.142, 5.316e-4
-0.143, 5.331e-4
-0.144, 5.340e-4
-0.145, 5.351e-4
-0.146, 5.366e-4
-0.147, 5.371e-4
-0.148, 5.384e-4
-0.149, 5.394e-4
-0.150, 5.404e-4
-0.151, 5.415e-4
-0.152, 5.423e-4
-0.153, 5.438e-4
-0.154, 5.447e-4
-0.155, 5.456e-4
-0.156, 5.469e-4
-0.157, 5.476e-4
-0.158, 5.488e-4
-0.159, 5.499e-4
-0.160, 5.505e-4
-0.161, 5.520e-4
-0.162, 5.527e-4
-0.163, 5.540e-4
-0.164, 5.549e-4
-0.165, 5.561e-4
-0.166, 5.574e-4
-0.167, 5.577e-4
-0.168, 5.590e-4
-0.169, 5.597e-4
-0.170, 5.606e-4
-0.171, 5.615e-4
-0.172, 5.622e-4
-0.173, 5.633e-4
-0.174, 5.640e-4
-0.175, 5.649e-4
-0.176, 5.659e-4
-0.177, 5.666e-4
-0.178, 5.679e-4
-0.179, 5.687e-4
-0.180, 5.694e-4
-0.181, 5.707e-4
-0.182, 5.714e-4
-0.183, 5.723e-4
-0.184, 5.731e-4
-0.185, 5.739e-4
-0.186, 5.748e-4
-0.187, 5.754e-4
-0.188, 5.763e-4
-0.189, 5.771e-4
-0.190, 5.779e-4
-0.191, 5.789e-4
-0.192, 5.793e-4
-0.193, 5.803e-4
-0.194, 5.810e-4
-0.195, 5.819e-4
-0.196, 5.829e-4
-0.197, 5.834e-4
-0.198, 5.843e-4
-0.199, 5.847e-4
-0.200, 5.855e-4
-0.201, 5.864e-4
-0.202, 5.866e-4
-0.203, 5.876e-4
-0.204, 5.881e-4
-0.205, 5.896e-4
-0.206, 5.905e-4
-0.207, 5.907e-4
-0.208, 5.916e-4
-0.209, 5.921e-4
-0.210, 5.927e-4
-0.211, 5.934e-4
-0.212, 5.935e-4
-0.213, 5.945e-4
-0.214, 5.949e-4
-0.215, 5.952e-4
-0.216, 5.960e-4
-0.217, 5.964e-4
-0.218, 5.969e-4
-0.219, 5.972e-4
-0.220, 5.978e-4
-0.221, 5.985e-4
-0.222, 5.990e-4
-0.223, 5.995e-4
-0.224, 5.999e-4
-0.225, 6.005e-4
-0.226, 6.010e-4
-0.227, 6.012e-4
-0.228, 6.019e-4
-0.229, 6.023e-4
-0.230, 6.029e-4
-0.231, 6.035e-4
-0.232, 6.040e-4
-0.233, 6.047e-4
-0.234, 6.048e-4
-0.235, 6.054e-4
-0.236, 6.059e-4
-0.237, 6.060e-4
-0.238, 6.070e-4
-0.239, 6.071e-4
-0.240, 6.074e-4
-0.241, 6.080e-4
-0.242, 6.082e-4
-0.243, 6.086e-4
-0.244, 6.087e-4
-0.245, 6.091e-4
-0.246, 6.096e-4
-0.247, 6.097e-4
-0.248, 6.103e-4
-0.249, 6.106e-4
-0.250, 6.108e-4
-0.251, 6.115e-4
-0.252, 6.115e-4
-0.253, 6.121e-4
-0.254, 6.122e-4
-0.255, 6.125e-4
-0.256, 6.130e-4
-0.257, 6.134e-4
-0.258, 6.140e-4
-0.259, 6.141e-4
-0.260, 6.145e-4
-0.261, 6.149e-4
-0.262, 6.151e-4
-0.263, 6.157e-4
-0.264, 6.161e-4
-0.265, 6.165e-4
-0.266, 6.169e-4
-0.267, 6.171e-4
-0.268, 6.179e-4
-0.269, 6.176e-4
-0.270, 6.185e-4
-0.271, 6.191e-4
-0.272, 6.191e-4
-0.273, 6.198e-4
-0.274, 6.201e-4
-0.275, 6.204e-4
-0.276, 6.209e-4
-0.277, 6.210e-4
-0.278, 6.218e-4
-0.279, 6.220e-4
-0.280, 6.224e-4
-0.281, 6.231e-4
-0.282, 6.234e-4
-0.283, 6.243e-4
-0.284, 6.246e-4
-0.285, 6.249e-4
-0.286, 6.257e-4
-0.287, 6.258e-4
-0.288, 6.265e-4
-0.289, 6.268e-4
-0.290, 6.272e-4
-0.291, 6.279e-4
-0.292, 6.282e-4
-0.293, 6.290e-4
-0.294, 6.292e-4
-0.295, 6.295e-4
-0.296, 6.302e-4
-0.297, 6.306e-4
-0.298, 6.312e-4
-0.299, 6.317e-4
-0.300, 6.324e-4
-0.301, 6.327e-4
-0.302, 6.330e-4
-0.303, 6.338e-4
-0.304, 6.340e-4
-0.305, 6.346e-4
-0.306, 6.352e-4
-0.307, 6.357e-4
-0.308, 6.366e-4
-0.309, 6.368e-4
-0.310, 6.374e-4
-0.311, 6.380e-4
-0.312, 6.383e-4
-0.313, 6.393e-4
-0.314, 6.396e-4
-0.315, 6.400e-4
-0.316, 6.409e-4
-0.317, 6.411e-4
-0.318, 6.421e-4
-0.319, 6.424e-4
-0.320, 6.426e-4
-0.321, 6.436e-4
-0.322, 6.440e-4
-0.323, 6.448e-4
-0.324, 6.450e-4
-0.325, 6.457e-4
-0.326, 6.465e-4
-0.327, 6.468e-4
-0.328, 6.477e-4
-0.329, 6.482e-4
-0.330, 6.487e-4
-0.331, 6.494e-4
-0.332, 6.500e-4
-0.333, 6.509e-4
-0.334, 6.516e-4
-0.335, 6.523e-4
-0.336, 6.530e-4
-0.337, 6.537e-4
-0.338, 6.548e-4
-0.339, 6.550e-4
-0.340, 6.560e-4
-0.341, 6.567e-4
-0.342, 6.571e-4
-0.343, 6.579e-4
-0.344, 6.582e-4
-0.345, 6.591e-4
-0.346, 6.593e-4
-0.347, 6.597e-4
-0.348, 6.607e-4
-0.349, 6.610e-4
-0.350, 6.618e-4
-0.351, 6.626e-4
-0.352, 6.630e-4
-0.353, 6.641e-4
-0.354, 6.646e-4
-0.355, 6.654e-4
-0.356, 6.662e-4
-0.357, 6.668e-4
-0.358, 6.680e-4
-0.359, 6.683e-4
-0.360, 6.692e-4
-0.361, 6.701e-4
-0.362, 6.706e-4
-0.363, 6.715e-4
-0.364, 6.722e-4
-0.365, 6.729e-4
-0.366, 6.738e-4
-0.367, 6.744e-4
-0.368, 6.754e-4
-0.369, 6.761e-4
-0.370, 6.771e-4
-0.371, 6.781e-4
-0.372, 6.783e-4
-0.373, 6.798e-4
-0.374, 6.804e-4
-0.375, 6.811e-4
-0.376, 6.820e-4
-0.377, 6.827e-4
-0.378, 6.837e-4
-0.379, 6.842e-4
-0.380, 6.851e-4
-0.381, 6.859e-4
-0.382, 6.865e-4
-0.383, 6.878e-4
-0.384, 6.886e-4
-0.385, 6.896e-4
-0.386, 6.908e-4
-0.387, 6.913e-4
-0.388, 6.926e-4
-0.389, 6.932e-4
-0.390, 6.942e-4
-0.391, 6.950e-4
-0.392, 6.957e-4
-0.393, 6.968e-4
-0.394, 6.976e-4
-0.395, 6.985e-4
-0.396, 6.998e-4
-0.397, 7.002e-4
-0.398, 7.014e-4
-0.399, 7.025e-4
-0.400, 7.035e-4
-0.401, 7.045e-4
-0.402, 7.053e-4
-0.403, 7.065e-4
-0.404, 7.071e-4
-0.405, 7.082e-4
-0.406, 7.089e-4
-0.407, 7.098e-4
-0.408, 7.109e-4
-0.409, 7.115e-4
-0.410, 7.123e-4
-0.411, 7.132e-4
-0.412, 7.141e-4
-0.413, 7.153e-4
-0.414, 7.163e-4
-0.415, 7.175e-4
-0.416, 7.184e-4
-0.417, 7.190e-4
-0.418, 7.205e-4
-0.419, 7.212e-4
-0.420, 7.224e-4
-0.421, 7.236e-4
-0.422, 7.243e-4
-0.423, 7.256e-4
-0.424, 7.262e-4
-0.425, 7.276e-4
-0.426, 7.285e-4
-0.427, 7.295e-4
-0.428, 7.310e-4
-0.429, 7.316e-4
-0.430, 7.326e-4
-0.431, 7.337e-4
-0.432, 7.344e-4
-0.433, 7.358e-4
-0.434, 7.367e-4
-0.435, 7.378e-4
-0.436, 7.391e-4
-0.437, 7.402e-4
-0.438, 7.413e-4
-0.439, 7.421e-4
-0.440, 7.434e-4
-0.441, 7.444e-4
-0.442, 7.453e-4
-0.443, 7.467e-4
-0.444, 7.474e-4
-0.445, 7.485e-4
-0.446, 7.497e-4
-0.447, 7.508e-4
-0.448, 7.519e-4
-0.449, 7.527e-4
-0.450, 7.540e-4
-0.451, 7.552e-4
-0.452, 7.558e-4
-0.453, 7.572e-4
-0.454, 7.577e-4
-0.455, 7.587e-4
-0.456, 7.598e-4
-0.457, 7.607e-4
-0.458, 7.620e-4
-0.459, 7.627e-4
-0.460, 7.642e-4
-0.461, 7.651e-4
-0.462, 7.662e-4
-0.463, 7.675e-4
-0.464, 7.682e-4
-0.465, 7.694e-4
-0.466, 7.704e-4
-0.467, 7.713e-4
-0.468, 7.724e-4
-0.469, 7.735e-4
-0.470, 7.747e-4
-0.471, 7.759e-4
-0.472, 7.768e-4
-0.473, 7.783e-4
-0.474, 7.788e-4
-0.475, 7.801e-4
-0.476, 7.811e-4
-0.477, 7.818e-4
-0.478, 7.832e-4
-0.479, 7.839e-4
-0.480, 7.850e-4
-0.481, 7.861e-4
-0.482, 7.872e-4
-0.483, 7.887e-4
-0.484, 7.894e-4
-0.485, 7.907e-4
-0.486, 7.920e-4
-0.487, 7.930e-4
-0.488, 7.945e-4
-0.489, 7.952e-4
-0.490, 7.963e-4
-0.491, 7.977e-4
-0.492, 7.986e-4
-0.493, 8.000e-4
-0.494, 8.012e-4
-0.495, 8.024e-4
-0.496, 8.035e-4
-0.497, 8.043e-4
-0.498, 8.056e-4
-0.499, 8.062e-4
-0.500, 8.072e-4
-0.501, 8.083e-4
-0.502, 8.094e-4
-0.503, 8.106e-4
-0.504, 8.115e-4
-0.505, 8.129e-4
-0.506, 8.139e-4
-0.507, 8.148e-4
-0.508, 8.163e-4
-0.509, 8.170e-4
-0.510, 8.186e-4
-0.511, 8.195e-4
-0.512, 8.208e-4
-0.513, 8.225e-4
-0.514, 8.234e-4
-0.515, 8.249e-4
-0.516, 8.261e-4
-0.517, 8.271e-4
-0.518, 8.284e-4
-0.519, 8.290e-4
-0.520, 8.302e-4
-0.521, 8.315e-4
-0.522, 8.322e-4
-0.523, 8.336e-4
-0.524, 8.345e-4
-0.525, 8.356e-4
-0.526, 8.369e-4
-0.527, 8.378e-4
-0.528, 8.392e-4
-0.529, 8.401e-4
-0.530, 8.414e-4
-0.531, 8.424e-4
-0.532, 8.434e-4
-0.533, 8.449e-4
-0.534, 8.458e-4
-0.535, 8.473e-4
-0.536, 8.485e-4
-0.537, 8.499e-4
-0.538, 8.513e-4
-0.539, 8.522e-4
-0.540, 8.534e-4
-0.541, 8.544e-4
-0.542, 8.551e-4
-0.543, 8.566e-4
-0.544, 8.572e-4
-0.545, 8.588e-4
-0.546, 8.599e-4
-0.547, 8.609e-4
-0.548, 8.625e-4
-0.549, 8.636e-4
-0.550, 8.648e-4
-0.551, 8.657e-4
-0.552, 8.667e-4
-0.553, 8.682e-4
-0.554, 8.689e-4
-0.555, 8.702e-4
-0.556, 8.714e-4
-0.557, 8.722e-4
-0.558, 8.738e-4
-0.559, 8.750e-4
-0.560, 8.761e-4
-0.561, 8.773e-4
-0.562, 8.783e-4
-0.563, 8.796e-4
-0.564, 8.804e-4
-0.565, 8.819e-4
-0.566, 8.829e-4
-0.567, 8.838e-4
-0.568, 8.853e-4
-0.569, 8.860e-4
-0.570, 8.874e-4
-0.571, 8.882e-4
-0.572, 8.894e-4
-0.573, 8.905e-4
-0.574, 8.914e-4
-0.575, 8.928e-4
-0.576, 8.938e-4
-0.577, 8.948e-4
-0.578, 8.964e-4
-0.579, 8.971e-4
-0.580, 8.987e-4
-0.581, 9.000e-4
-0.582, 9.009e-4
-0.583, 9.020e-4
-0.584, 9.028e-4
-0.585, 9.042e-4
-0.586, 9.048e-4
-0.587, 9.059e-4
-0.588, 9.075e-4
-0.589, 9.086e-4
-0.590, 9.098e-4
-0.591, 9.109e-4
-0.592, 9.118e-4
-0.593, 9.132e-4
-0.594, 9.141e-4
-0.595, 9.152e-4
-0.596, 9.163e-4
-0.597, 9.174e-4
-0.598, 9.187e-4
-0.599, 9.195e-4
-0.600, 9.209e-4
-0.601, 9.219e-4
-0.602, 9.228e-4
-0.603, 9.242e-4
-0.604, 9.250e-4
-0.605, 9.263e-4
-0.606, 9.272e-4
-0.607, 9.285e-4
-0.608, 9.296e-4
-0.609, 9.304e-4
-0.610, 9.317e-4
-0.611, 9.326e-4
-0.612, 9.336e-4
-0.613, 9.349e-4
-0.614, 9.361e-4
-0.615, 9.381e-4
-0.616, 9.390e-4
-0.617, 9.401e-4
-0.618, 9.413e-4
-0.619, 9.420e-4
-0.620, 9.436e-4
-0.621, 9.444e-4
-0.622, 9.455e-4
-0.623, 9.469e-4
-0.624, 9.474e-4
-0.625, 9.489e-4
-0.626, 9.499e-4
-0.627, 9.506e-4
-0.628, 9.519e-4
-0.629, 9.528e-4
-0.630, 9.540e-4
-0.631, 9.550e-4
-0.632, 9.558e-4
-0.633, 9.572e-4
-0.634, 9.578e-4
-0.635, 9.592e-4
-0.636, 9.602e-4
-0.637, 9.609e-4
-0.638, 9.622e-4
-0.639, 9.631e-4
-0.640, 9.645e-4
-0.641, 9.656e-4
-0.642, 9.666e-4
-0.643, 9.677e-4
-0.644, 9.688e-4
-0.645, 9.702e-4
-0.646, 9.712e-4
-0.647, 9.723e-4
-0.648, 9.737e-4
-0.649, 9.747e-4
-0.650, 9.757e-4
-0.651, 9.767e-4
-0.652, 9.778e-4
-0.653, 9.786e-4
-0.654, 9.794e-4
-0.655, 9.808e-4
-0.656, 9.816e-4
-0.657, 9.829e-4
-0.658, 9.842e-4
-0.659, 9.849e-4
-0.660, 9.863e-4
-0.661, 9.873e-4
-0.662, 9.881e-4
-0.663, 9.893e-4
-0.664, 9.899e-4
-0.665, 9.916e-4
-0.666, 9.925e-4
-0.667, 9.937e-4
-0.668, 9.952e-4
-0.669, 9.960e-4
-0.670, 9.976e-4
-0.671, 9.985e-4
-0.672, 9.993e-4
-0.673, 1.001e-3
-0.674, 1.001e-3
-0.675, 1.003e-3
-0.676, 1.003e-3
-0.677, 1.004e-3
-0.678, 1.006e-3
-0.679, 1.007e-3
-0.680, 1.008e-3
-0.681, 1.009e-3
-0.682, 1.010e-3
-0.683, 1.011e-3
-0.684, 1.012e-3
-0.685, 1.013e-3
-0.686, 1.014e-3
-0.687, 1.016e-3
-0.688, 1.017e-3
-0.689, 1.018e-3
-0.690, 1.019e-3
-0.691, 1.020e-3
-0.692, 1.021e-3
-0.693, 1.023e-3
-0.694, 1.024e-3
-0.695, 1.025e-3
-0.696, 1.026e-3
-0.697, 1.027e-3
-0.698, 1.028e-3
-0.699, 1.029e-3
-0.700, 1.021e-3
-0.699, 9.890e-4
-0.698, 9.575e-4
-0.697, 9.268e-4
-0.696, 8.971e-4
-0.695, 8.682e-4
-0.694, 8.400e-4
-0.693, 8.123e-4
-0.692, 7.854e-4
-0.691, 7.585e-4
-0.690, 7.327e-4
-0.689, 7.075e-4
-0.688, 6.831e-4
-0.687, 6.590e-4
-0.686, 6.350e-4
-0.685, 6.124e-4
-0.684, 5.896e-4
-0.683, 5.676e-4
-0.682, 5.461e-4
-0.681, 5.246e-4
-0.680, 5.043e-4
-0.679, 4.835e-4
-0.678, 4.639e-4
-0.677, 4.446e-4
-0.676, 4.250e-4
-0.675, 4.069e-4
-0.674, 3.882e-4
-0.673, 3.700e-4
-0.672, 3.527e-4
-0.671, 3.350e-4
-0.670, 3.184e-4
-0.669, 3.016e-4
-0.668, 2.853e-4
-0.667, 2.695e-4
-0.666, 2.533e-4
-0.665, 2.384e-4
-0.664, 2.232e-4
-0.663, 2.085e-4
-0.662, 1.943e-4
-0.661, 1.798e-4
-0.660, 1.663e-4
-0.659, 1.525e-4
-0.658, 1.390e-4
-0.657, 1.260e-4
-0.656, 1.132e-4
-0.655, 1.005e-4
-0.654, 8.788e-5
-0.653, 7.586e-5
-0.652, 6.433e-5
-0.651, 5.244e-5
-0.650, 4.107e-5
-0.649, 2.968e-5
-0.648, 1.903e-5
-0.647, 7.909e-6
-0.646, -2.673e-6
-0.645, -1.299e-5
-0.644, -2.333e-5
-0.643, -3.322e-5
-0.642, -4.329e-5
-0.641, -5.308e-5
-0.640, -6.264e-5
-0.639, -7.212e-5
-0.638, -8.104e-5
-0.637, -9.026e-5
-0.636, -9.911e-5
-0.635, -1.074e-4
-0.634, -1.163e-4
-0.633, -1.241e-4
-0.632, -1.325e-4
-0.631, -1.412e-4
-0.630, -1.483e-4
-0.629, -1.565e-4
-0.628, -1.640e-4
-0.627, -1.710e-4
-0.626, -1.786e-4
-0.625, -1.855e-4
-0.624, -1.928e-4
-0.623, -1.999e-4
-0.622, -2.067e-4
-0.621, -2.136e-4
-0.620, -2.195e-4
-0.619, -2.260e-4
-0.618, -2.329e-4
-0.617, -2.389e-4
-0.616, -2.449e-4
-0.615, -2.510e-4
-0.614, -2.583e-4
-0.613, -2.640e-4
-0.612, -2.689e-4
-0.611, -2.745e-4
-0.610, -2.805e-4
-0.609, -2.862e-4
-0.608, -2.912e-4
-0.607, -2.962e-4
-0.606, -3.018e-4
-0.605, -3.067e-4
-0.604, -3.117e-4
-0.603, -3.167e-4
-0.602, -3.210e-4
-0.601, -3.262e-4
-0.600, -3.306e-4
-0.599, -3.356e-4
-0.598, -3.397e-4
-0.597, -3.440e-4
-0.596, -3.486e-4
-0.595, -3.526e-4
-0.594, -3.572e-4
-0.593, -3.611e-4
-0.592, -3.649e-4
-0.591, -3.686e-4
-0.590, -3.724e-4
-0.589, -3.770e-4
-0.588, -3.808e-4
-0.587, -3.845e-4
-0.586, -3.885e-4
-0.585, -3.916e-4
-0.584, -3.955e-4
-0.583, -3.993e-4
-0.582, -4.025e-4
-0.581, -4.060e-4
-0.580, -4.091e-4
-0.579, -4.123e-4
-0.578, -4.153e-4
-0.577, -4.184e-4
-0.576, -4.215e-4
-0.575, -4.246e-4
-0.574, -4.278e-4
-0.573, -4.304e-4
-0.572, -4.332e-4
-0.571, -4.364e-4
-0.570, -4.389e-4
-0.569, -4.417e-4
-0.568, -4.442e-4
-0.567, -4.472e-4
-0.566, -4.500e-4
-0.565, -4.522e-4
-0.564, -4.552e-4
-0.563, -4.575e-4
-0.562, -4.601e-4
-0.561, -4.628e-4
-0.560, -4.644e-4
-0.559, -4.669e-4
-0.558, -4.691e-4
-0.557, -4.716e-4
-0.556, -4.741e-4
-0.555, -4.762e-4
-0.554, -4.785e-4
-0.553, -4.806e-4
-0.552, -4.830e-4
-0.551, -4.854e-4
-0.550, -4.869e-4
-0.549, -4.892e-4
-0.548, -4.911e-4
-0.547, -4.929e-4
-0.546, -4.953e-4
-0.545, -4.970e-4
-0.544, -4.992e-4
-0.543, -5.010e-4
-0.542, -5.030e-4
-0.541, -5.049e-4
-0.540, -5.066e-4
-0.539, -5.088e-4
-0.538, -5.105e-4
-0.537, -5.125e-4
-0.536, -5.142e-4
-0.535, -5.155e-4
-0.534, -5.174e-4
-0.533, -5.191e-4
-0.532, -5.212e-4
-0.531, -5.230e-4
-0.530, -5.244e-4
-0.529, -5.265e-4
-0.528, -5.278e-4
-0.527, -5.293e-4
-0.526, -5.314e-4
-0.525, -5.323e-4
-0.524, -5.344e-4
-0.523, -5.358e-4
-0.522, -5.372e-4
-0.521, -5.387e-4
-0.520, -5.399e-4
-0.519, -5.417e-4
-0.518, -5.430e-4
-0.517, -5.447e-4
-0.516, -5.465e-4
-0.515, -5.475e-4
-0.514, -5.493e-4
-0.513, -5.506e-4
-0.512, -5.523e-4
-0.511, -5.540e-4
-0.510, -5.551e-4
-0.509, -5.568e-4
-0.508, -5.579e-4
-0.507, -5.595e-4
-0.506, -5.608e-4
-0.505, -5.619e-4
-0.504, -5.631e-4
-0.503, -5.644e-4
-0.502, -5.658e-4
-0.501, -5.673e-4
-0.500, -5.687e-4
-0.499, -5.700e-4
-0.498, -5.711e-4
-0.497, -5.725e-4
-0.496, -5.740e-4
-0.495, -5.749e-4
-0.494, -5.767e-4
-0.493, -5.776e-4
-0.492, -5.790e-4
-0.491, -5.806e-4
-0.490, -5.819e-4
-0.489, -5.834e-4
-0.488, -5.846e-4
-0.487, -5.859e-4
-0.486, -5.875e-4
-0.485, -5.886e-4
-0.484, -5.902e-4
-0.483, -5.913e-4
-0.482, -5.929e-4
-0.481, -5.945e-4
-0.480, -5.952e-4
-0.479, -5.970e-4
-0.478, -5.981e-4
-0.477, -5.994e-4
-0.476, -6.009e-4
-0.475, -6.018e-4
-0.474, -6.035e-4
-0.473, -6.042e-4
-0.472, -6.056e-4
-0.471, -6.073e-4
-0.470, -6.081e-4
-0.469, -6.095e-4
-0.468, -6.107e-4
-0.467, -6.116e-4
-0.466, -6.130e-4
-0.465, -6.139e-4
-0.464, -6.155e-4
-0.463, -6.167e-4
-0.462, -6.183e-4
-0.461, -6.197e-4
-0.460, -6.208e-4
-0.459, -6.224e-4
-0.458, -6.233e-4
-0.457, -6.247e-4
-0.456, -6.260e-4
-0.455, -6.272e-4
-0.454, -6.286e-4
-0.453, -6.294e-4
-0.452, -6.310e-4
-0.451, -6.321e-4
-0.450, -6.331e-4
-0.449, -6.346e-4
-0.448, -6.354e-4
-0.447, -6.363e-4
-0.446, -6.378e-4
-0.445, -6.386e-4
-0.444, -6.403e-4
-0.443, -6.412e-4
-0.442, -6.425e-4
-0.441, -6.439e-4
-0.440, -6.450e-4
-0.439, -6.465e-4
-0.438, -6.473e-4
-0.437, -6.486e-4
-0.436, -6.499e-4
-0.435, -6.509e-4
-0.434, -6.526e-4
-0.433, -6.537e-4
-0.432, -6.546e-4
-0.431, -6.561e-4
-0.430, -6.570e-4
-0.429, -6.583e-4
-0.428, -6.592e-4
-0.427, -6.602e-4
-0.426, -6.615e-4
-0.425, -6.622e-4
-0.424, -6.636e-4
-0.423, -6.648e-4
-0.422, -6.658e-4
-0.421, -6.672e-4
-0.420, -6.683e-4
-0.419, -6.696e-4
-0.418, -6.706e-4
-0.417, -6.717e-4
-0.416, -6.727e-4
-0.415, -6.738e-4
-0.414, -6.753e-4
-0.413, -6.761e-4
-0.412, -6.773e-4
-0.411, -6.788e-4
-0.410, -6.795e-4
-0.409, -6.804e-4
-0.408, -6.813e-4
-0.407, -6.826e-4
-0.406, -6.836e-4
-0.405, -6.846e-4
-0.404, -6.860e-4
-0.403, -6.865e-4
-0.402, -6.878e-4
-0.401, -6.892e-4
-0.400, -6.899e-4
-0.399, -6.912e-4
-0.398, -6.921e-4
-0.397, -6.932e-4
-0.396, -6.944e-4
-0.395, -6.952e-4
-0.394, -6.965e-4
-0.393, -6.973e-4
-0.392, -6.982e-4
-0.391, -6.997e-4
-0.390, -7.002e-4
-0.389, -7.015e-4
-0.388, -7.025e-4
-0.387, -7.036e-4
-0.386, -7.050e-4
-0.385, -7.057e-4
-0.384, -7.070e-4
-0.383, -7.079e-4
-0.382, -7.088e-4
-0.381, -7.097e-4
-0.380, -7.104e-4
-0.379, -7.116e-4
-0.378, -7.125e-4
-0.377, -7.134e-4
-0.376, -7.146e-4
-0.375, -7.154e-4
-0.374, -7.165e-4
-0.373, -7.175e-4
-0.372, -7.187e-4
-0.371, -7.191e-4
-0.370, -7.200e-4
-0.369, -7.211e-4
-0.368, -7.217e-4
-0.367, -7.227e-4
-0.366, -7.235e-4
-0.365, -7.243e-4
-0.364, -7.254e-4
-0.363, -7.261e-4
-0.362, -7.271e-4
-0.361, -7.280e-4
-0.360, -7.286e-4
-0.359, -7.299e-4
-0.358, -7.303e-4
-0.357, -7.312e-4
-0.356, -7.323e-4
-0.355, -7.325e-4
-0.354, -7.337e-4
-0.353, -7.342e-4
-0.352, -7.349e-4
-0.351, -7.358e-4
-0.350, -7.364e-4
-0.349, -7.373e-4
-0.348, -7.377e-4
-0.347, -7.387e-4
-0.346, -7.395e-4
-0.345, -7.398e-4
-0.344, -7.408e-4
-0.343, -7.415e-4
-0.342, -7.420e-4
-0.341, -7.428e-4
-0.340, -7.433e-4
-0.339, -7.441e-4
-0.338, -7.447e-4
-0.337, -7.454e-4
-0.336, -7.458e-4
-0.335, -7.463e-4
-0.334, -7.471e-4
-0.333, -7.474e-4
-0.332, -7.482e-4
-0.331, -7.489e-4
-0.330, -7.495e-4
-0.329, -7.501e-4
-0.328, -7.503e-4
-0.327, -7.511e-4
-0.326, -7.518e-4
-0.325, -7.520e-4
-0.324, -7.527e-4
-0.323, -7.525e-4
-0.322, -7.534e-4
-0.321, -7.539e-4
-0.320, -7.536e-4
-0.319, -7.545e-4
-0.318, -7.547e-4
-0.317, -7.553e-4
-0.316, -7.556e-4
-0.315, -7.556e-4
-0.314, -7.562e-4
-0.313, -7.561e-4
-0.312, -7.565e-4
-0.311, -7.569e-4
-0.310, -7.569e-4
-0.309, -7.576e-4
-0.308, -7.575e-4
-0.307, -7.581e-4
-0.306, -7.584e-4
-0.305, -7.584e-4
-0.304, -7.587e-4
-0.303, -7.588e-4
-0.302, -7.591e-4
-0.301, -7.592e-4
-0.300, -7.593e-4
-0.299, -7.596e-4
-0.298, -7.595e-4
-0.297, -7.595e-4
-0.296, -7.596e-4
-0.295, -7.596e-4
-0.294, -7.595e-4
-0.293, -7.596e-4
-0.292, -7.596e-4
-0.291, -7.595e-4
-0.290, -7.594e-4
-0.289, -7.597e-4
-0.288, -7.593e-4
-0.287, -7.593e-4
-0.286, -7.593e-4
-0.285, -7.591e-4
-0.284, -7.591e-4
-0.283, -7.590e-4
-0.282, -7.590e-4
-0.281, -7.591e-4
-0.280, -7.590e-4
-0.279, -7.589e-4
-0.278, -7.584e-4
-0.277, -7.585e-4
-0.276, -7.584e-4
-0.275, -7.578e-4
-0.274, -7.578e-4
-0.273, -7.573e-4
-0.272, -7.572e-4
-0.271, -7.570e-4
-0.270, -7.566e-4
-0.269, -7.565e-4
-0.268, -7.558e-4
-0.267, -7.556e-4
-0.266, -7.553e-4
-0.265, -7.548e-4
-0.264, -7.548e-4
-0.263, -7.542e-4
-0.262, -7.538e-4
-0.261, -7.535e-4
-0.260, -7.529e-4
-0.259, -7.526e-4
-0.258, -7.521e-4
-0.257, -7.518e-4
-0.256, -7.513e-4
-0.255, -7.505e-4
-0.254, -7.503e-4
-0.253, -7.495e-4
-0.252, -7.493e-4
-0.251, -7.486e-4
-0.250, -7.481e-4
-0.249, -7.477e-4
-0.248, -7.470e-4
-0.247, -7.467e-4
-0.246, -7.460e-4
-0.245, -7.454e-4
-0.244, -7.450e-4
-0.243, -7.441e-4
-0.242, -7.438e-4
-0.241, -7.435e-4
-0.240, -7.424e-4
-0.239, -7.424e-4
-0.238, -7.414e-4
-0.237, -7.408e-4
-0.236, -7.402e-4
-0.235, -7.394e-4
-0.234, -7.390e-4
-0.233, -7.380e-4
-0.232, -7.377e-4
-0.231, -7.369e-4
-0.230, -7.367e-4
-0.229, -7.361e-4
-0.228, -7.353e-4
-0.227, -7.347e-4
-0.226, -7.341e-4
-0.225, -7.335e-4
-0.224, -7.329e-4
-0.223, -7.321e-4
-0.222, -7.317e-4
-0.221, -7.310e-4
-0.220, -7.301e-4
-0.219, -7.298e-4
-0.218, -7.289e-4
-0.217, -7.282e-4
-0.216, -7.276e-4
-0.215, -7.268e-4
-0.214, -7.262e-4
-0.213, -7.253e-4
-0.212, -7.249e-4
-0.211, -7.241e-4
-0.210, -7.234e-4
-0.209, -7.230e-4
-0.208, -7.222e-4
-0.207, -7.218e-4
-0.206, -7.211e-4
-0.205, -7.210e-4
-0.204, -7.210e-4
-0.203, -7.203e-4
-0.202, -7.196e-4
-0.201, -7.188e-4
-0.200, -7.182e-4
-0.199, -7.179e-4
-0.198, -7.167e-4
-0.197, -7.164e-4
-0.196, -7.156e-4
-0.195, -7.147e-4
-0.194, -7.146e-4
-0.193, -7.134e-4
-0.192, -7.127e-4
-0.191, -7.119e-4
-0.190, -7.114e-4
-0.189, -7.109e-4
-0.188, -7.101e-4
-0.187, -7.096e-4
-0.186, -7.089e-4
-0.185, -7.079e-4
-0.184, -7.073e-4
-0.183, -7.067e-4
-0.182, -7.066e-4
-0.181, -7.071e-4
-0.180, -7.075e-4
-0.179, -7.078e-4
-0.178, -7.069e-4
-0.177, -7.059e-4
-0.176, -7.042e-4
-0.175, -7.034e-4
-0.174, -7.027e-4
-0.173, -7.012e-4
-0.172, -7.004e-4
-0.171, -6.990e-4
-0.170, -6.977e-4
-0.169, -6.962e-4
-0.168, -6.946e-4
-0.167, -6.930e-4
-0.166, -6.908e-4
-0.165, -6.888e-4
-0.164, -6.873e-4
-0.163, -6.850e-4
-0.162, -6.834e-4
-0.161, -6.819e-4
-0.160, -6.800e-4
-0.159, -6.789e-4
-0.158, -6.771e-4
-0.157, -6.759e-4
-0.156, -6.746e-4
-0.155, -6.736e-4
-0.154, -6.730e-4
-0.153, -6.718e-4
-0.152, -6.714e-4
-0.151, -6.706e-4
-0.150, -6.698e-4
-0.149, -6.696e-4
-0.148, -6.690e-4
-0.147, -6.685e-4
-0.146, -6.681e-4
-0.145, -6.675e-4
-0.144, -6.671e-4
-0.143, -6.661e-4
-0.142, -6.662e-4
-0.141, -6.653e-4
-0.140, -6.644e-4
-0.139, -6.641e-4
-0.138, -6.632e-4
-0.137, -6.629e-4
-0.136, -6.622e-4
-0.135, -6.616e-4
-0.134, -6.611e-4
-0.133, -6.605e-4
-0.132, -6.600e-4
-0.131, -6.593e-4
-0.130, -6.587e-4
-0.129, -6.581e-4
-0.128, -6.574e-4
-0.127, -6.572e-4
-0.126, -6.565e-4
-0.125, -6.556e-4
-0.124, -6.553e-4
-0.123, -6.543e-4
-0.122, -6.540e-4
-0.121, -6.530e-4
-0.120, -6.525e-4
-0.119, -6.522e-4
-0.118, -6.510e-4
-0.117, -6.510e-4
-0.116, -6.503e-4
-0.115, -6.493e-4
-0.114, -6.490e-4
-0.113, -6.481e-4
-0.112, -6.477e-4
-0.111, -6.472e-4
-0.110, -6.465e-4
-0.109, -6.460e-4
-0.108, -6.452e-4
-0.107, -6.447e-4
-0.106, -6.441e-4
-0.105, -6.432e-4
-0.104, -6.429e-4
-0.103, -6.421e-4
-0.102, -6.420e-4
-0.101, -6.411e-4
-0.100, -6.404e-4
-0.099, -6.396e-4
-0.098, -6.387e-4
-0.097, -6.384e-4
-0.096, -6.373e-4
-0.095, -6.367e-4
-0.094, -6.362e-4
-0.093, -6.351e-4
-0.092, -6.345e-4
-0.091, -6.339e-4
-0.090, -6.329e-4
-0.089, -6.323e-4
-0.088, -6.313e-4
-0.087, -6.308e-4
-0.086, -6.298e-4
-0.085, -6.288e-4
-0.084, -6.285e-4
-0.083, -6.272e-4
-0.082, -6.266e-4
-0.081, -6.258e-4
-0.080, -6.249e-4
-0.079, -6.242e-4
-0.078, -6.233e-4
-0.077, -6.228e-4
-0.076, -6.219e-4
-0.075, -6.212e-4
-0.074, -6.205e-4
-0.073, -6.193e-4
-0.072, -6.186e-4
-0.071, -6.178e-4
-0.070, -6.166e-4
-0.069, -6.158e-4
-0.068, -6.147e-4
-0.067, -6.141e-4
-0.066, -6.131e-4
-0.065, -6.123e-4
-0.064, -6.116e-4
-0.063, -6.105e-4
-0.062, -6.101e-4
-0.061, -6.090e-4
-0.060, -6.083e-4
-0.059, -6.076e-4
-0.058, -6.066e-4
-0.057, -6.057e-4
-0.056, -6.048e-4
-0.055, -6.039e-4
-0.054, -6.032e-4
-0.053, -6.021e-4
-0.052, -6.015e-4
-0.051, -6.004e-4
-0.050, -5.996e-4
-0.049, -5.992e-4
-0.048, -5.979e-4
-0.047, -5.974e-4
-0.046, -5.963e-4
-0.045, -5.955e-4
-0.044, -5.945e-4
-0.043, -5.933e-4
-0.042, -5.926e-4
-0.041, -5.912e-4
-0.040, -5.904e-4
-0.039, -5.896e-4
-0.038, -5.882e-4
-0.037, -5.874e-4
-0.036, -5.865e-4
-0.035, -5.853e-4
-0.034, -5.846e-4
-0.033, -5.831e-4
-0.032, -5.821e-4
-0.031, -5.809e-4
-0.030, -5.798e-4
-0.029, -5.788e-4
-0.028, -5.773e-4
-0.027, -5.763e-4
-0.026, -5.752e-4
-0.025, -5.742e-4
-0.024, -5.731e-4
-0.023, -5.719e-4
-0.022, -5.705e-4
-0.021, -5.692e-4
-0.020, -5.680e-4
-0.019, -5.665e-4
-0.018, -5.651e-4
-0.017, -5.640e-4
-0.016, -5.627e-4
-0.015, -5.616e-4
-0.014, -5.608e-4
-0.013, -5.593e-4
-0.012, -5.582e-4
-0.011, -5.564e-4
-0.010, -5.552e-4
-0.009, -5.537e-4
-0.008, -5.520e-4
-0.007, -5.509e-4
-0.006, -5.491e-4
-0.005, -5.480e-4
-0.004, -5.465e-4
-0.003, -5.445e-4
-0.002, -5.432e-4
-0.001, -5.415e-4
-0.000, -5.390e-4
0.001, -5.373e-4
0.002, -5.356e-4
0.003, -5.342e-4
0.004, -5.325e-4
0.005, -5.308e-4
0.006, -5.293e-4
0.007, -5.273e-4
0.008, -5.258e-4
0.009, -5.240e-4
0.010, -5.223e-4
0.011, -5.206e-4
0.012, -5.184e-4
0.013, -5.163e-4
0.014, -5.146e-4
0.015, -5.130e-4
0.016, -5.114e-4
0.017, -5.095e-4
0.018, -5.077e-4
0.019, -5.056e-4
0.020, -5.037e-4
0.021, -5.018e-4
0.022, -4.998e-4
0.023, -4.980e-4
0.024, -4.957e-4
0.025, -4.937e-4
0.026, -4.919e-4
0.027, -4.896e-4
0.028, -4.879e-4
0.029, -4.855e-4
0.030, -4.836e-4
0.031, -4.814e-4
0.032, -4.789e-4
0.033, -4.769e-4
0.034, -4.747e-4
0.035, -4.723e-4
0.036, -4.700e-4
0.037, -4.673e-4
0.038, -4.656e-4
0.039, -4.632e-4
0.040, -4.611e-4
0.041, -4.590e-4
0.042, -4.560e-4
0.043, -4.539e-4
0.044, -4.513e-4
0.045, -4.490e-4
0.046, -4.465e-4
0.047, -4.437e-4
0.048, -4.415e-4
0.049, -4.391e-4
0.050, -4.367e-4
0.051, -4.344e-4
0.052, -4.316e-4
0.053, -4.294e-4
0.054, -4.268e-4
0.055, -4.239e-4
0.056, -4.214e-4
0.057, -4.185e-4
0.058, -4.162e-4
0.059, -4.137e-4
0.060, -4.113e-4
0.061, -4.086e-4
0.062, -4.058e-4
0.063, -4.033e-4
0.064, -4.005e-4
0.065, -3.976e-4
0.066, -3.949e-4
0.067, -3.920e-4
0.068, -3.894e-4
0.069, -3.865e-4
0.070, -3.838e-4
0.071, -3.808e-4
0.072, -3.780e-4
0.073, -3.754e-4
0.074, -3.721e-4
0.075, -3.693e-4
0.076, -3.669e-4
0.077, -3.642e-4
0.078, -3.616e-4
0.079, -3.585e-4
0.080, -3.556e-4
0.081, -3.528e-4
0.082, -3.498e-4
0.083, -3.470e-4
0.084, -3.440e-4
0.085, -3.413e-4
0.086, -3.387e-4
0.087, -3.353e-4
0.088, -3.327e-4
0.089, -3.298e-4
0.090, -3.268e-4
0.091, -3.239e-4
0.092, -3.206e-4
0.093, -3.181e-4
0.094, -3.154e-4
0.095, -3.127e-4
0.096, -3.097e-4
0.097, -3.067e-4
0.098, -3.040e-4
0.099, -3.010e-4
0.100, -2.980e-4
0.101, -2.950e-4
0.102, -2.924e-4
0.103, -2.899e-4
0.104, -2.869e-4
0.105, -2.840e-4
0.106, -2.811e-4
0.107, -2.782e-4
0.108, -2.754e-4
0.109, -2.720e-4
0.110, -2.694e-4
0.111, -2.670e-4
0.112, -2.644e-4
0.113, -2.618e-4
0.114, -2.590e-4
0.115, -2.562e-4
0.116, -2.535e-4
0.117, -2.506e-4
0.118, -2.479e-4
0.119, -2.451e-4
0.120, -2.426e-4
0.121, -2.403e-4
0.122, -2.374e-4
0.123, -2.348e-4
0.124, -2.323e-4
0.125, -2.297e-4
0.126, -2.270e-4
0.127, -2.240e-4
0.128, -2.216e-4
0.129, -2.194e-4
0.130, -2.173e-4
0.131, -2.150e-4
0.132, -2.125e-4
0.133, -2.102e-4
0.134, -2.077e-4
0.135, -2.055e-4
0.136, -2.031e-4
0.137, -2.005e-4
0.138, -1.982e-4
0.139, -1.960e-4
0.140, -1.939e-4
0.141, -1.917e-4
0.142, -1.892e-4
0.143, -1.873e-4
0.144, -1.850e-4
0.145, -1.830e-4
0.146, -1.811e-4
0.147, -1.787e-4
0.148, -1.766e-4
0.149, -1.745e-4
0.150, -1.727e-4
0.151, -1.712e-4
0.152, -1.694e-4
0.153, -1.675e-4
0.154, -1.657e-4
0.155, -1.636e-4
0.156, -1.620e-4
0.157, -1.602e-4
0.158, -1.585e-4
0.159, -1.567e-4
0.160, -1.548e-4
0.161, -1.531e-4
0.162, -1.512e-4
0.163, -1.495e-4
0.164, -1.480e-4
0.165, -1.467e-4
0.166, -1.452e-4
0.167, -1.436e-4
0.168, -1.422e-4
0.169, -1.405e-4
0.170, -1.390e-4
0.171, -1.375e-4
0.172, -1.359e-4
0.173, -1.347e-4
0.174, -1.332e-4
0.175, -1.318e-4
0.176, -1.303e-4
0.177, -1.286e-4
0.178, -1.273e-4
0.179, -1.257e-4
0.180, -1.246e-4
0.181, -1.236e-4
0.182, -1.224e-4
0.183, -1.215e-4
0.184, -1.203e-4
0.185, -1.192e-4
0.186, -1.180e-4
0.187, -1.167e-4
0.188, -1.157e-4
0.189, -1.145e-4
0.190, -1.132e-4
0.191, -1.124e-4
0.192, -1.111e-4
0.193, -1.102e-4
0.194, -1.092e-4
0.195, -1.081e-4
0.196, -1.071e-4
0.197, -1.059e-4
0.198, -1.051e-4
0.199, -1.040e-4
0.200, -1.030e-4
0.201, -1.021e-4
0.202, -1.012e-4
0.203, -1.002e-4
0.204, -9.943e-5
0.205, -9.855e-5
0.206, -9.791e-5
0.207, -9.702e-5
0.208, -9.622e-5
0.209, -9.549e-5
0.210, -9.469e-5
0.211, -9.388e-5
0.212, -9.301e-5
0.213, -9.240e-5
0.214, -9.154e-5
0.215, -9.077e-5
0.216, -8.997e-5
0.217, -8.916e-5
0.218, -8.837e-5
0.219, -8.766e-5
0.220, -8.706e-5
0.221, -8.630e-5
0.222, -8.555e-5
0.223, -8.494e-5
0.224, -8.428e-5
0.225, -8.356e-5
0.226, -8.302e-5
0.227, -8.222e-5
0.228, -8.166e-5
0.229, -8.079e-5
0.230, -8.036e-5
0.231, -7.957e-5
0.232, -7.881e-5
0.233, -7.828e-5
0.234, -7.761e-5
0.235, -7.698e-5
0.236, -7.642e-5
0.237, -7.583e-5
0.238, -7.529e-5
0.239, -7.467e-5
0.240, -7.424e-5
0.241, -7.391e-5
0.242, -7.332e-5
0.243, -7.297e-5
0.244, -7.239e-5
0.245, -7.201e-5
0.246, -7.158e-5
0.247, -7.094e-5
0.248, -7.073e-5
0.249, -7.012e-5
0.250, -6.983e-5
0.251, -6.933e-5
0.252, -6.878e-5
0.253, -6.844e-5
0.254, -6.801e-5
0.255, -6.748e-5
0.256, -6.721e-5
0.257, -6.665e-5
0.258, -6.616e-5
0.259, -6.578e-5
0.260, -6.521e-5
0.261, -6.502e-5
0.262, -6.442e-5
0.263, -6.402e-5
0.264, -6.358e-5
0.265, -6.326e-5
0.266, -6.292e-5
0.267, -6.260e-5
0.268, -6.209e-5
0.269, -6.186e-5
0.270, -6.139e-5
0.271, -6.105e-5
0.272, -6.068e-5
0.273, -6.036e-5
0.274, -5.999e-5
0.275, -5.955e-5
0.276, -5.925e-5
0.277, -5.892e-5
0.278, -5.868e-5
0.279, -5.831e-5
0.280, -5.808e-5
0.281, -5.762e-5
0.282, -5.732e-5
0.283, -5.697e-5
0.284, -5.660e-5
0.285, -5.638e-5
0.286, -5.601e-5
0.287, -5.570e-5
0.288, -5.536e-5
0.289, -5.505e-5
0.290, -5.483e-5
0.291, -5.443e-5
0.292, -5.412e-5
0.293, -5.399e-5
0.294, -5.351e-5
0.295, -5.335e-5
0.296, -5.302e-5
0.297, -5.268e-5
0.298, -5.242e-5
0.299, -5.198e-5
0.300, -5.199e-5
0.301, -5.165e-5
0.302, -5.132e-5
0.303, -5.105e-5
0.304, -5.075e-5
0.305, -5.063e-5
0.306, -5.031e-5
0.307, -4.997e-5
0.308, -4.992e-5
0.309, -4.958e-5
0.310, -4.944e-5
0.311, -4.925e-5
0.312, -4.891e-5
0.313, -4.890e-5
0.314, -4.845e-5
0.315, -4.834e-5
0.316, -4.808e-5
0.317, -4.786e-5
0.318, -4.780e-5
0.319, -4.741e-5
0.320, -4.721e-5
0.321, -4.713e-5
0.322, -4.679e-5
0.323, -4.676e-5
0.324, -4.646e-5
0.325, -4.633e-5
0.326, -4.621e-5
0.327, -4.583e-5
0.328, -4.580e-5
0.329, -4.541e-5
0.330, -4.526e-5
0.331, -4.511e-5
0.332, -4.487e-5
0.333, -4.472e-5
0.334, -4.456e-5
0.335, -4.428e-5
0.336, -4.422e-5
0.337, -4.391e-5
0.338, -4.387e-5
0.339, -4.359e-5
0.340, -4.332e-5
0.341, -4.325e-5
0.342, -4.294e-5
0.343, -4.299e-5
0.344, -4.265e-5
0.345, -4.246e-5
0.346, -4.239e-5
0.347, -4.221e-5
0.348, -4.202e-5
0.349, -4.179e-5
0.350, -4.162e-5
0.351, -4.152e-5
0.352, -4.124e-5
0.353, -4.116e-5
0.354, -4.100e-5
0.355, -4.075e-5
0.356, -4.074e-5
0.357, -4.036e-5
0.358, -4.026e-5
0.359, -4.014e-5
0.360, -4.002e-5
0.361, -3.984e-5
0.362, -3.973e-5
0.363, -3.947e-5
0.364, -3.940e-5
0.365, -3.915e-5
0.366, -3.910e-5
0.367, -3.892e-5
0.368, -3.873e-5
0.369, -3.870e-5
0.370, -3.862e-5
0.371, -3.829e-5
0.372, -3.810e-5
0.373, -3.813e-5
0.374, -3.802e-5
0.375, -3.786e-5
0.376, -3.758e-5
0.377, -3.753e-5
0.378, -3.747e-5
0.379, -3.727e-5
0.380, -3.718e-5
0.381, -3.698e-5
0.382, -3.688e-5
0.383, -3.672e-5
0.384, -3.660e-5
0.385, -3.650e-5
0.386, -3.634e-5
0.387, -3.616e-5
0.388, -3.627e-5
0.389, -3.588e-5
0.390, -3.599e-5
0.391, -3.577e-5
0.392, -3.558e-5
0.393, -3.561e-5
0.394, -3.538e-5
0.395, -3.536e-5
0.396, -3.517e-5
0.397, -3.506e-5
0.398, -3.502e-5
0.399, -3.484e-5
0.400, -3.472e-5
0.401, -3.473e-5
0.402, -3.445e-5
0.403, -3.449e-5
0.404, -3.425e-5
0.405, -3.412e-5
0.406, -3.416e-5
0.407, -3.383e-5
0.408, -3.388e-5
0.409, -3.367e-5
0.410, -3.365e-5
0.411, -3.358e-5
0.412, -3.348e-5
0.413, -3.338e-5
0.414, -3.336e-5
0.415, -3.299e-5
0.416, -3.304e-5
0.417, -3.292e-5
0.418, -3.287e-5
0.419, -3.264e-5
0.420, -3.256e-5
0.421, -3.264e-5
0.422, -3.238e-5
0.423, -3.233e-5
0.424, -3.208e-5
0.425, -3.211e-5
0.426, -3.200e-5
0.427, -3.185e-5
0.428, -3.177e-5
0.429, -3.164e-5
0.430, -3.156e-5
0.431, -3.143e-5
0.432, -3.134e-5
0.433, -3.136e-5
0.434, -3.118e-5
0.435, -3.112e-5
0.436, -3.104e-5
0.437, -3.104e-5
0.438, -3.090e-5
0.439, -3.071e-5
0.440, -3.074e-5
0.441, -3.058e-5
0.442, -3.034e-5
0.443, -3.047e-5
0.444, -3.019e-5
0.445, -3.021e-5
0.446, -3.005e-5
0.447, -2.989e-5
0.448, -2.996e-5
0.449, -2.979e-5
0.450, -2.970e-5
0.451, -2.963e-5
0.452, -2.944e-5
0.453, -2.958e-5
0.454, -2.941e-5
0.455, -2.919e-5
0.456, -2.927e-5
0.457, -2.897e-5
0.458, -2.912e-5
0.459, -2.881e-5
0.460, -2.894e-5
0.461, -2.878e-5
0.462, -2.875e-5
0.463, -2.867e-5
0.464, -2.859e-5
0.465, -2.840e-5
0.466, -2.839e-5
0.467, -2.834e-5
0.468, -2.817e-5
0.469, -2.815e-5
0.470, -2.809e-5
0.471, -2.810e-5
0.472, -2.801e-5
0.473, -2.796e-5
0.474, -2.779e-5
0.475, -2.780e-5
0.476, -2.760e-5
0.477, -2.764e-5
0.478, -2.770e-5
0.479, -2.740e-5
0.480, -2.740e-5
0.481, -2.728e-5
0.482, -2.726e-5
0.483, -2.726e-5
0.484, -2.715e-5
0.485, -2.707e-5
0.486, -2.702e-5
0.487, -2.687e-5
0.488, -2.695e-5
0.489, -2.670e-5
0.490, -2.687e-5
0.491, -2.662e-5
0.492, -2.659e-5
0.493, -2.674e-5
0.494, -2.644e-5
0.495, -2.658e-5
0.496, -2.636e-5
0.497, -2.640e-5
0.498, -2.644e-5
0.499, -2.620e-5
