# Supplementary material for: Data on characterization and electrochemical analysis of zinc oxide and tungsten trioxide as counter electrodes for electrochromic devices
Source: Data Brief. 2020 Jun 20;31:105891. doi: 10.1016/j.dib.2020.105891 (PMC7326711; doi:10.1016/j.dib.2020.105891)
Supplement: Supplementary file 1 [file mmc1.zip › Raw data/Figure 5/CV of WO3-TPA/Cycle 2000/Scan_rate_0.02.txt]

June 17, 2018   03:28:24
Cyclic Voltammetry
File: c:\users\Data Source:  Experiment
Instrument Model:  CHI660D
Header: 
Note: 

Init E (V) = 0.5
High E (V) = 0.5
Low E (V) = -0.7
Init P/N = N
Scan Rate (V/s) = 0.02
Segment = 4
Sample Interval (V) = 0.001
Quiet Time (sec) = 0
Sensitivity (A/V) = 0.01

Segment 1:
Ep = -0.556V
ip = 4.007e-4A
Ah = 1.839e-3C

Segment 2:

Segment 3:
Ep = -0.556V
ip = 3.974e-4A
Ah = 1.816e-3C

Segment 4:

Potential/V, Current/A

0.500, -2.645e-4
0.499, -2.319e-4
0.498, -2.065e-4
0.497, -1.859e-4
0.496, -1.693e-4
0.495, -1.556e-4
0.494, -1.440e-4
0.493, -1.340e-4
0.492, -1.249e-4
0.491, -1.181e-4
0.490, -1.114e-4
0.489, -1.055e-4
0.488, -1.002e-4
0.487, -9.584e-5
0.486, -9.174e-5
0.485, -8.788e-5
0.484, -8.447e-5
0.483, -8.112e-5
0.482, -7.796e-5
0.481, -7.522e-5
0.480, -7.307e-5
0.479, -7.102e-5
0.478, -6.912e-5
0.477, -6.721e-5
0.476, -6.528e-5
0.475, -6.360e-5
0.474, -6.204e-5
0.473, -6.064e-5
0.472, -5.922e-5
0.471, -5.790e-5
0.470, -5.664e-5
0.469, -5.548e-5
0.468, -5.426e-5
0.467, -5.319e-5
0.466, -5.215e-5
0.465, -5.123e-5
0.464, -5.037e-5
0.463, -4.955e-5
0.462, -4.883e-5
0.461, -4.812e-5
0.460, -4.741e-5
0.459, -4.677e-5
0.458, -4.615e-5
0.457, -4.552e-5
0.456, -4.494e-5
0.455, -4.442e-5
0.454, -4.384e-5
0.453, -4.333e-5
0.452, -4.274e-5
0.451, -4.225e-5
0.450, -4.174e-5
0.449, -4.128e-5
0.448, -4.083e-5
0.447, -4.042e-5
0.446, -4.000e-5
0.445, -3.964e-5
0.444, -3.925e-5
0.443, -3.888e-5
0.442, -3.853e-5
0.441, -3.821e-5
0.440, -3.785e-5
0.439, -3.756e-5
0.438, -3.721e-5
0.437, -3.697e-5
0.436, -3.671e-5
0.435, -3.640e-5
0.434, -3.614e-5
0.433, -3.587e-5
0.432, -3.563e-5
0.431, -3.536e-5
0.430, -3.515e-5
0.429, -3.489e-5
0.428, -3.469e-5
0.427, -3.449e-5
0.426, -3.425e-5
0.425, -3.402e-5
0.424, -3.381e-5
0.423, -3.364e-5
0.422, -3.343e-5
0.421, -3.321e-5
0.420, -3.304e-5
0.419, -3.288e-5
0.418, -3.271e-5
0.417, -3.249e-5
0.416, -3.238e-5
0.415, -3.218e-5
0.414, -3.202e-5
0.413, -3.187e-5
0.412, -3.172e-5
0.411, -3.154e-5
0.410, -3.136e-5
0.409, -3.116e-5
0.408, -3.106e-5
0.407, -3.086e-5
0.406, -3.073e-5
0.405, -3.059e-5
0.404, -3.045e-5
0.403, -3.029e-5
0.402, -3.023e-5
0.401, -3.008e-5
0.400, -2.996e-5
0.399, -2.988e-5
0.398, -2.970e-5
0.397, -2.963e-5
0.396, -2.954e-5
0.395, -2.943e-5
0.394, -2.925e-5
0.393, -2.922e-5
0.392, -2.904e-5
0.391, -2.896e-5
0.390, -2.885e-5
0.389, -2.883e-5
0.388, -2.872e-5
0.387, -2.861e-5
0.386, -2.851e-5
0.385, -2.841e-5
0.384, -2.833e-5
0.383, -2.825e-5
0.382, -2.818e-5
0.381, -2.807e-5
0.380, -2.805e-5
0.379, -2.800e-5
0.378, -2.790e-5
0.377, -2.781e-5
0.376, -2.773e-5
0.375, -2.768e-5
0.374, -2.760e-5
0.373, -2.755e-5
0.372, -2.746e-5
0.371, -2.739e-5
0.370, -2.734e-5
0.369, -2.728e-5
0.368, -2.721e-5
0.367, -2.715e-5
0.366, -2.708e-5
0.365, -2.699e-5
0.364, -2.695e-5
0.363, -2.693e-5
0.362, -2.683e-5
0.361, -2.678e-5
0.360, -2.673e-5
0.359, -2.666e-5
0.358, -2.666e-5
0.357, -2.662e-5
0.356, -2.652e-5
0.355, -2.650e-5
0.354, -2.645e-5
0.353, -2.641e-5
0.352, -2.637e-5
0.351, -2.630e-5
0.350, -2.626e-5
0.349, -2.619e-5
0.348, -2.615e-5
0.347, -2.609e-5
0.346, -2.605e-5
0.345, -2.602e-5
0.344, -2.596e-5
0.343, -2.597e-5
0.342, -2.589e-5
0.341, -2.586e-5
0.340, -2.579e-5
0.339, -2.576e-5
0.338, -2.573e-5
0.337, -2.571e-5
0.336, -2.568e-5
0.335, -2.562e-5
0.334, -2.559e-5
0.333, -2.559e-5
0.332, -2.551e-5
0.331, -2.552e-5
0.330, -2.546e-5
0.329, -2.542e-5
0.328, -2.539e-5
0.327, -2.534e-5
0.326, -2.531e-5
0.325, -2.528e-5
0.324, -2.525e-5
0.323, -2.523e-5
0.322, -2.519e-5
0.321, -2.513e-5
0.320, -2.513e-5
0.319, -2.511e-5
0.318, -2.505e-5
0.317, -2.501e-5
0.316, -2.503e-5
0.315, -2.495e-5
0.314, -2.492e-5
0.313, -2.489e-5
0.312, -2.486e-5
0.311, -2.480e-5
0.310, -2.481e-5
0.309, -2.477e-5
0.308, -2.470e-5
0.307, -2.468e-5
0.306, -2.468e-5
0.305, -2.464e-5
0.304, -2.462e-5
0.303, -2.460e-5
0.302, -2.456e-5
0.301, -2.457e-5
0.300, -2.454e-5
0.299, -2.446e-5
0.298, -2.444e-5
0.297, -2.443e-5
0.296, -2.439e-5
0.295, -2.439e-5
0.294, -2.432e-5
0.293, -2.430e-5
0.292, -2.427e-5
0.291, -2.428e-5
0.290, -2.423e-5
0.289, -2.422e-5
0.288, -2.421e-5
0.287, -2.417e-5
0.286, -2.409e-5
0.285, -2.410e-5
0.284, -2.403e-5
0.283, -2.400e-5
0.282, -2.405e-5
0.281, -2.398e-5
0.280, -2.397e-5
0.279, -2.398e-5
0.278, -2.391e-5
0.277, -2.388e-5
0.276, -2.387e-5
0.275, -2.380e-5
0.274, -2.383e-5
0.273, -2.381e-5
0.272, -2.378e-5
0.271, -2.375e-5
0.270, -2.372e-5
0.269, -2.368e-5
0.268, -2.364e-5
0.267, -2.363e-5
0.266, -2.359e-5
0.265, -2.358e-5
0.264, -2.355e-5
0.263, -2.348e-5
0.262, -2.347e-5
0.261, -2.347e-5
0.260, -2.345e-5
0.259, -2.342e-5
0.258, -2.337e-5
0.257, -2.337e-5
0.256, -2.333e-5
0.255, -2.330e-5
0.254, -2.325e-5
0.253, -2.325e-5
0.252, -2.320e-5
0.251, -2.317e-5
0.250, -2.315e-5
0.249, -2.312e-5
0.248, -2.311e-5
0.247, -2.304e-5
0.246, -2.302e-5
0.245, -2.298e-5
0.244, -2.293e-5
0.243, -2.293e-5
0.242, -2.288e-5
0.241, -2.284e-5
0.240, -2.284e-5
0.239, -2.279e-5
0.238, -2.275e-5
0.237, -2.272e-5
0.236, -2.271e-5
0.235, -2.265e-5
0.234, -2.262e-5
0.233, -2.258e-5
0.232, -2.255e-5
0.231, -2.252e-5
0.230, -2.247e-5
0.229, -2.250e-5
0.228, -2.243e-5
0.227, -2.237e-5
0.226, -2.238e-5
0.225, -2.232e-5
0.224, -2.228e-5
0.223, -2.222e-5
0.222, -2.217e-5
0.221, -2.212e-5
0.220, -2.208e-5
0.219, -2.202e-5
0.218, -2.201e-5
0.217, -2.196e-5
0.216, -2.189e-5
0.215, -2.184e-5
0.214, -2.180e-5
0.213, -2.172e-5
0.212, -2.167e-5
0.211, -2.165e-5
0.210, -2.163e-5
0.209, -2.152e-5
0.208, -2.147e-5
0.207, -2.141e-5
0.206, -2.136e-5
0.205, -2.125e-5
0.204, -2.119e-5
0.203, -2.113e-5
0.202, -2.109e-5
0.201, -2.102e-5
0.200, -2.094e-5
0.199, -2.088e-5
0.198, -2.080e-5
0.197, -2.070e-5
0.196, -2.063e-5
0.195, -2.059e-5
0.194, -2.049e-5
0.193, -2.035e-5
0.192, -2.036e-5
0.191, -2.020e-5
0.190, -2.013e-5
0.189, -2.002e-5
0.188, -1.991e-5
0.187, -1.982e-5
0.186, -1.972e-5
0.185, -1.960e-5
0.184, -1.947e-5
0.183, -1.936e-5
0.182, -1.919e-5
0.181, -1.910e-5
0.180, -1.902e-5
0.179, -1.888e-5
0.178, -1.878e-5
0.177, -1.863e-5
0.176, -1.852e-5
0.175, -1.834e-5
0.174, -1.813e-5
0.173, -1.803e-5
0.172, -1.781e-5
0.171, -1.764e-5
0.170, -1.746e-5
0.169, -1.728e-5
0.168, -1.706e-5
0.167, -1.694e-5
0.166, -1.674e-5
0.165, -1.647e-5
0.164, -1.633e-5
0.163, -1.609e-5
0.162, -1.590e-5
0.161, -1.568e-5
0.160, -1.546e-5
0.159, -1.524e-5
0.158, -1.500e-5
0.157, -1.477e-5
0.156, -1.453e-5
0.155, -1.424e-5
0.154, -1.402e-5
0.153, -1.377e-5
0.152, -1.350e-5
0.151, -1.321e-5
0.150, -1.296e-5
0.149, -1.264e-5
0.148, -1.237e-5
0.147, -1.207e-5
0.146, -1.171e-5
0.145, -1.142e-5
0.144, -1.114e-5
0.143, -1.077e-5
0.142, -1.041e-5
0.141, -1.010e-5
0.140, -9.731e-6
0.139, -9.364e-6
0.138, -9.013e-6
0.137, -8.646e-6
0.136, -8.232e-6
0.135, -7.825e-6
0.134, -7.388e-6
0.133, -7.052e-6
0.132, -6.584e-6
0.131, -6.115e-6
0.130, -5.647e-6
0.129, -5.139e-6
0.128, -4.694e-6
0.127, -4.178e-6
0.126, -3.686e-6
0.125, -3.225e-6
0.124, -2.718e-6
0.123, -2.280e-6
0.122, -1.820e-6
0.121, -1.328e-6
0.120, -8.357e-7
0.119, -3.827e-7
0.118, 9.372e-8
0.117, 5.545e-7
0.116, 1.078e-6
0.115, 1.578e-6
0.114, 2.070e-6
0.113, 2.593e-6
0.112, 3.140e-6
0.111, 3.655e-6
0.110, 4.139e-6
0.109, 4.787e-6
0.108, 5.358e-6
0.107, 5.920e-6
0.106, 6.482e-6
0.105, 7.091e-6
0.104, 7.701e-6
0.103, 8.310e-6
0.102, 8.934e-6
0.101, 9.536e-6
0.100, 1.014e-5
0.099, 1.075e-5
0.098, 1.125e-5
0.097, 1.189e-5
0.096, 1.243e-5
0.095, 1.303e-5
0.094, 1.359e-5
0.093, 1.417e-5
0.092, 1.480e-5
0.091, 1.540e-5
0.090, 1.602e-5
0.089, 1.657e-5
0.088, 1.731e-5
0.087, 1.793e-5
0.086, 1.860e-5
0.085, 1.927e-5
0.084, 1.995e-5
0.083, 2.057e-5
0.082, 2.119e-5
0.081, 2.181e-5
0.080, 2.235e-5
0.079, 2.295e-5
0.078, 2.345e-5
0.077, 2.400e-5
0.076, 2.455e-5
0.075, 2.505e-5
0.074, 2.559e-5
0.073, 2.605e-5
0.072, 2.658e-5
0.071, 2.712e-5
0.070, 2.766e-5
0.069, 2.821e-5
0.068, 2.875e-5
0.067, 2.931e-5
0.066, 2.995e-5
0.065, 3.052e-5
0.064, 3.097e-5
0.063, 3.158e-5
0.062, 3.218e-5
0.061, 3.273e-5
0.060, 3.331e-5
0.059, 3.391e-5
0.058, 3.446e-5
0.057, 3.500e-5
0.056, 3.553e-5
0.055, 3.613e-5
0.054, 3.664e-5
0.053, 3.718e-5
0.052, 3.768e-5
0.051, 3.830e-5
0.050, 3.876e-5
0.049, 3.928e-5
0.048, 3.971e-5
0.047, 4.029e-5
0.046, 4.092e-5
0.045, 4.143e-5
0.044, 4.192e-5
0.043, 4.247e-5
0.042, 4.304e-5
0.041, 4.352e-5
0.040, 4.414e-5
0.039, 4.466e-5
0.038, 4.506e-5
0.037, 4.563e-5
0.036, 4.616e-5
0.035, 4.655e-5
0.034, 4.705e-5
0.033, 4.759e-5
0.032, 4.795e-5
0.031, 4.844e-5
0.030, 4.886e-5
0.029, 4.930e-5
0.028, 4.979e-5
0.027, 5.028e-5
0.026, 5.085e-5
0.025, 5.126e-5
0.024, 5.162e-5
0.023, 5.215e-5
0.022, 5.246e-5
0.021, 5.299e-5
0.020, 5.335e-5
0.019, 5.367e-5
0.018, 5.418e-5
0.017, 5.465e-5
0.016, 5.506e-5
0.015, 5.554e-5
0.014, 5.601e-5
0.013, 5.629e-5
0.012, 5.666e-5
0.011, 5.724e-5
0.010, 5.761e-5
0.009, 5.800e-5
0.008, 5.841e-5
0.007, 5.891e-5
0.006, 5.914e-5
0.005, 5.960e-5
0.004, 6.007e-5
0.003, 6.038e-5
0.002, 6.074e-5
0.001, 6.118e-5
0.000, 6.073e-5
-0.001, 6.099e-5
-0.002, 6.164e-5
-0.003, 6.206e-5
-0.004, 6.251e-5
-0.005, 6.306e-5
-0.006, 6.356e-5
-0.007, 6.390e-5
-0.008, 6.428e-5
-0.009, 6.481e-5
-0.010, 6.513e-5
-0.011, 6.563e-5
-0.012, 6.607e-5
-0.013, 6.624e-5
-0.014, 6.671e-5
-0.015, 6.727e-5
-0.016, 6.768e-5
-0.017, 6.798e-5
-0.018, 6.844e-5
-0.019, 6.872e-5
-0.020, 6.910e-5
-0.021, 6.953e-5
-0.022, 6.987e-5
-0.023, 7.019e-5
-0.024, 7.055e-5
-0.025, 7.105e-5
-0.026, 7.144e-5
-0.027, 7.174e-5
-0.028, 7.203e-5
-0.029, 7.223e-5
-0.030, 7.251e-5
-0.031, 7.281e-5
-0.032, 7.308e-5
-0.033, 7.337e-5
-0.034, 7.371e-5
-0.035, 7.389e-5
-0.036, 7.415e-5
-0.037, 7.461e-5
-0.038, 7.479e-5
-0.039, 7.481e-5
-0.040, 7.524e-5
-0.041, 7.548e-5
-0.042, 7.574e-5
-0.043, 7.599e-5
-0.044, 7.636e-5
-0.045, 7.662e-5
-0.046, 7.689e-5
-0.047, 7.721e-5
-0.048, 7.742e-5
-0.049, 7.779e-5
-0.050, 7.804e-5
-0.051, 7.823e-5
-0.052, 7.860e-5
-0.053, 7.901e-5
-0.054, 7.922e-5
-0.055, 7.936e-5
-0.056, 7.959e-5
-0.057, 7.990e-5
-0.058, 8.008e-5
-0.059, 8.032e-5
-0.060, 8.073e-5
-0.061, 8.092e-5
-0.062, 8.128e-5
-0.063, 8.153e-5
-0.064, 8.139e-5
-0.065, 8.176e-5
-0.066, 8.225e-5
-0.067, 8.232e-5
-0.068, 8.253e-5
-0.069, 8.294e-5
-0.070, 8.321e-5
-0.071, 8.333e-5
-0.072, 8.362e-5
-0.073, 8.389e-5
-0.074, 8.402e-5
-0.075, 8.427e-5
-0.076, 8.451e-5
-0.077, 8.488e-5
-0.078, 8.504e-5
-0.079, 8.533e-5
-0.080, 8.539e-5
-0.081, 8.560e-5
-0.082, 8.587e-5
-0.083, 8.598e-5
-0.084, 8.612e-5
-0.085, 8.631e-5
-0.086, 8.660e-5
-0.087, 8.664e-5
-0.088, 8.687e-5
-0.089, 8.712e-5
-0.090, 8.712e-5
-0.091, 8.741e-5
-0.092, 8.763e-5
-0.093, 8.777e-5
-0.094, 8.801e-5
-0.095, 8.814e-5
-0.096, 8.822e-5
-0.097, 8.849e-5
-0.098, 8.874e-5
-0.099, 8.879e-5
-0.100, 8.909e-5
-0.101, 8.927e-5
-0.102, 8.967e-5
-0.103, 9.000e-5
-0.104, 9.017e-5
-0.105, 9.039e-5
-0.106, 9.034e-5
-0.107, 9.050e-5
-0.108, 9.084e-5
-0.109, 9.081e-5
-0.110, 9.106e-5
-0.111, 9.123e-5
-0.112, 9.137e-5
-0.113, 9.164e-5
-0.114, 9.185e-5
-0.115, 9.178e-5
-0.116, 9.199e-5
-0.117, 9.221e-5
-0.118, 9.244e-5
-0.119, 9.244e-5
-0.120, 9.267e-5
-0.121, 9.289e-5
-0.122, 9.315e-5
-0.123, 9.334e-5
-0.124, 9.344e-5
-0.125, 9.350e-5
-0.126, 9.365e-5
-0.127, 9.399e-5
-0.128, 9.423e-5
-0.129, 9.454e-5
-0.130, 9.469e-5
-0.131, 9.469e-5
-0.132, 9.476e-5
-0.133, 9.509e-5
-0.134, 9.518e-5
-0.135, 9.528e-5
-0.136, 9.551e-5
-0.137, 9.570e-5
-0.138, 9.580e-5
-0.139, 9.595e-5
-0.140, 9.617e-5
-0.141, 9.608e-5
-0.142, 9.633e-5
-0.143, 9.655e-5
-0.144, 9.653e-5
-0.145, 9.679e-5
-0.146, 9.694e-5
-0.147, 9.702e-5
-0.148, 9.711e-5
-0.149, 9.741e-5
-0.150, 9.755e-5
-0.151, 9.768e-5
-0.152, 9.780e-5
-0.153, 9.801e-5
-0.154, 9.819e-5
-0.155, 9.836e-5
-0.156, 9.852e-5
-0.157, 9.868e-5
-0.158, 9.883e-5
-0.159, 9.905e-5
-0.160, 9.904e-5
-0.161, 9.927e-5
-0.162, 9.940e-5
-0.163, 9.944e-5
-0.164, 9.956e-5
-0.165, 9.976e-5
-0.166, 9.974e-5
-0.167, 9.976e-5
-0.168, 1.000e-4
-0.169, 1.002e-4
-0.170, 1.003e-4
-0.171, 1.005e-4
-0.172, 1.007e-4
-0.173, 1.007e-4
-0.174, 1.010e-4
-0.175, 1.012e-4
-0.176, 1.012e-4
-0.177, 1.014e-4
-0.178, 1.016e-4
-0.179, 1.019e-4
-0.180, 1.022e-4
-0.181, 1.023e-4
-0.182, 1.023e-4
-0.183, 1.024e-4
-0.184, 1.025e-4
-0.185, 1.027e-4
-0.186, 1.027e-4
-0.187, 1.028e-4
-0.188, 1.031e-4
-0.189, 1.031e-4
-0.190, 1.034e-4
-0.191, 1.037e-4
-0.192, 1.035e-4
-0.193, 1.037e-4
-0.194, 1.039e-4
-0.195, 1.040e-4
-0.196, 1.041e-4
-0.197, 1.044e-4
-0.198, 1.045e-4
-0.199, 1.045e-4
-0.200, 1.046e-4
-0.201, 1.049e-4
-0.202, 1.049e-4
-0.203, 1.052e-4
-0.204, 1.054e-4
-0.205, 1.064e-4
-0.206, 1.065e-4
-0.207, 1.065e-4
-0.208, 1.065e-4
-0.209, 1.066e-4
-0.210, 1.067e-4
-0.211, 1.068e-4
-0.212, 1.069e-4
-0.213, 1.071e-4
-0.214, 1.071e-4
-0.215, 1.072e-4
-0.216, 1.074e-4
-0.217, 1.075e-4
-0.218, 1.074e-4
-0.219, 1.075e-4
-0.220, 1.076e-4
-0.221, 1.076e-4
-0.222, 1.078e-4
-0.223, 1.079e-4
-0.224, 1.081e-4
-0.225, 1.083e-4
-0.226, 1.086e-4
-0.227, 1.086e-4
-0.228, 1.088e-4
-0.229, 1.090e-4
-0.230, 1.093e-4
-0.231, 1.094e-4
-0.232, 1.096e-4
-0.233, 1.099e-4
-0.234, 1.099e-4
-0.235, 1.100e-4
-0.236, 1.100e-4
-0.237, 1.100e-4
-0.238, 1.101e-4
-0.239, 1.104e-4
-0.240, 1.104e-4
-0.241, 1.107e-4
-0.242, 1.109e-4
-0.243, 1.108e-4
-0.244, 1.109e-4
-0.245, 1.113e-4
-0.246, 1.114e-4
-0.247, 1.115e-4
-0.248, 1.117e-4
-0.249, 1.119e-4
-0.250, 1.119e-4
-0.251, 1.121e-4
-0.252, 1.122e-4
-0.253, 1.122e-4
-0.254, 1.125e-4
-0.255, 1.128e-4
-0.256, 1.129e-4
-0.257, 1.132e-4
-0.258, 1.133e-4
-0.259, 1.133e-4
-0.260, 1.135e-4
-0.261, 1.138e-4
-0.262, 1.138e-4
-0.263, 1.140e-4
-0.264, 1.143e-4
-0.265, 1.145e-4
-0.266, 1.145e-4
-0.267, 1.147e-4
-0.268, 1.150e-4
-0.269, 1.148e-4
-0.270, 1.151e-4
-0.271, 1.153e-4
-0.272, 1.155e-4
-0.273, 1.158e-4
-0.274, 1.160e-4
-0.275, 1.160e-4
-0.276, 1.163e-4
-0.277, 1.165e-4
-0.278, 1.167e-4
-0.279, 1.169e-4
-0.280, 1.172e-4
-0.281, 1.176e-4
-0.282, 1.180e-4
-0.283, 1.181e-4
-0.284, 1.183e-4
-0.285, 1.183e-4
-0.286, 1.186e-4
-0.287, 1.187e-4
-0.288, 1.188e-4
-0.289, 1.189e-4
-0.290, 1.192e-4
-0.291, 1.193e-4
-0.292, 1.194e-4
-0.293, 1.196e-4
-0.294, 1.198e-4
-0.295, 1.198e-4
-0.296, 1.200e-4
-0.297, 1.202e-4
-0.298, 1.203e-4
-0.299, 1.206e-4
-0.300, 1.208e-4
-0.301, 1.208e-4
-0.302, 1.211e-4
-0.303, 1.213e-4
-0.304, 1.214e-4
-0.305, 1.216e-4
-0.306, 1.220e-4
-0.307, 1.223e-4
-0.308, 1.226e-4
-0.309, 1.227e-4
-0.310, 1.229e-4
-0.311, 1.230e-4
-0.312, 1.231e-4
-0.313, 1.234e-4
-0.314, 1.234e-4
-0.315, 1.236e-4
-0.316, 1.238e-4
-0.317, 1.240e-4
-0.318, 1.243e-4
-0.319, 1.245e-4
-0.320, 1.245e-4
-0.321, 1.247e-4
-0.322, 1.251e-4
-0.323, 1.251e-4
-0.324, 1.254e-4
-0.325, 1.256e-4
-0.326, 1.259e-4
-0.327, 1.261e-4
-0.328, 1.263e-4
-0.329, 1.267e-4
-0.330, 1.268e-4
-0.331, 1.271e-4
-0.332, 1.274e-4
-0.333, 1.278e-4
-0.334, 1.280e-4
-0.335, 1.284e-4
-0.336, 1.286e-4
-0.337, 1.289e-4
-0.338, 1.292e-4
-0.339, 1.292e-4
-0.340, 1.295e-4
-0.341, 1.300e-4
-0.342, 1.301e-4
-0.343, 1.303e-4
-0.344, 1.307e-4
-0.345, 1.310e-4
-0.346, 1.310e-4
-0.347, 1.315e-4
-0.348, 1.318e-4
-0.349, 1.320e-4
-0.350, 1.324e-4
-0.351, 1.328e-4
-0.352, 1.330e-4
-0.353, 1.334e-4
-0.354, 1.338e-4
-0.355, 1.339e-4
-0.356, 1.342e-4
-0.357, 1.347e-4
-0.358, 1.350e-4
-0.359, 1.353e-4
-0.360, 1.357e-4
-0.361, 1.360e-4
-0.362, 1.364e-4
-0.363, 1.369e-4
-0.364, 1.373e-4
-0.365, 1.374e-4
-0.366, 1.378e-4
-0.367, 1.383e-4
-0.368, 1.386e-4
-0.369, 1.391e-4
-0.370, 1.395e-4
-0.371, 1.398e-4
-0.372, 1.400e-4
-0.373, 1.406e-4
-0.374, 1.410e-4
-0.375, 1.414e-4
-0.376, 1.419e-4
-0.377, 1.424e-4
-0.378, 1.427e-4
-0.379, 1.433e-4
-0.380, 1.439e-4
-0.381, 1.441e-4
-0.382, 1.447e-4
-0.383, 1.453e-4
-0.384, 1.460e-4
-0.385, 1.466e-4
-0.386, 1.471e-4
-0.387, 1.475e-4
-0.388, 1.478e-4
-0.389, 1.485e-4
-0.390, 1.491e-4
-0.391, 1.496e-4
-0.392, 1.502e-4
-0.393, 1.511e-4
-0.394, 1.515e-4
-0.395, 1.522e-4
-0.396, 1.531e-4
-0.397, 1.538e-4
-0.398, 1.547e-4
-0.399, 1.555e-4
-0.400, 1.562e-4
-0.401, 1.572e-4
-0.402, 1.583e-4
-0.403, 1.592e-4
-0.404, 1.603e-4
-0.405, 1.616e-4
-0.406, 1.628e-4
-0.407, 1.641e-4
-0.408, 1.654e-4
-0.409, 1.668e-4
-0.410, 1.676e-4
-0.411, 1.690e-4
-0.412, 1.705e-4
-0.413, 1.718e-4
-0.414, 1.735e-4
-0.415, 1.751e-4
-0.416, 1.767e-4
-0.417, 1.787e-4
-0.418, 1.805e-4
-0.419, 1.824e-4
-0.420, 1.843e-4
-0.421, 1.865e-4
-0.422, 1.886e-4
-0.423, 1.908e-4
-0.424, 1.932e-4
-0.425, 1.956e-4
-0.426, 1.979e-4
-0.427, 2.005e-4
-0.428, 2.033e-4
-0.429, 2.059e-4
-0.430, 2.087e-4
-0.431, 2.119e-4
-0.432, 2.150e-4
-0.433, 2.181e-4
-0.434, 2.209e-4
-0.435, 2.240e-4
-0.436, 2.274e-4
-0.437, 2.309e-4
-0.438, 2.342e-4
-0.439, 2.376e-4
-0.440, 2.416e-4
-0.441, 2.450e-4
-0.442, 2.485e-4
-0.443, 2.525e-4
-0.444, 2.564e-4
-0.445, 2.603e-4
-0.446, 2.647e-4
-0.447, 2.685e-4
-0.448, 2.720e-4
-0.449, 2.763e-4
-0.450, 2.806e-4
-0.451, 2.847e-4
-0.452, 2.893e-4
-0.453, 2.937e-4
-0.454, 2.979e-4
-0.455, 3.022e-4
-0.456, 3.067e-4
-0.457, 3.116e-4
-0.458, 3.160e-4
-0.459, 3.201e-4
-0.460, 3.246e-4
-0.461, 3.290e-4
-0.462, 3.338e-4
-0.463, 3.387e-4
-0.464, 3.430e-4
-0.465, 3.476e-4
-0.466, 3.522e-4
-0.467, 3.566e-4
-0.468, 3.615e-4
-0.469, 3.661e-4
-0.470, 3.703e-4
-0.471, 3.748e-4
-0.472, 3.793e-4
-0.473, 3.840e-4
-0.474, 3.884e-4
-0.475, 3.928e-4
-0.476, 3.974e-4
-0.477, 4.016e-4
-0.478, 4.062e-4
-0.479, 4.108e-4
-0.480, 4.148e-4
-0.481, 4.187e-4
-0.482, 4.230e-4
-0.483, 4.272e-4
-0.484, 4.314e-4
-0.485, 4.357e-4
-0.486, 4.397e-4
-0.487, 4.437e-4
-0.488, 4.477e-4
-0.489, 4.516e-4
-0.490, 4.554e-4
-0.491, 4.595e-4
-0.492, 4.632e-4
-0.493, 4.665e-4
-0.494, 4.701e-4
-0.495, 4.738e-4
-0.496, 4.771e-4
-0.497, 4.806e-4
-0.498, 4.842e-4
-0.499, 4.874e-4
-0.500, 4.903e-4
-0.501, 4.934e-4
-0.502, 4.966e-4
-0.503, 4.994e-4
-0.504, 5.024e-4
-0.505, 5.056e-4
-0.506, 5.085e-4
-0.507, 5.112e-4
-0.508, 5.137e-4
-0.509, 5.161e-4
-0.510, 5.187e-4
-0.511, 5.213e-4
-0.512, 5.240e-4
-0.513, 5.264e-4
-0.514, 5.288e-4
-0.515, 5.308e-4
-0.516, 5.332e-4
-0.517, 5.353e-4
-0.518, 5.372e-4
-0.519, 5.387e-4
-0.520, 5.407e-4
-0.521, 5.427e-4
-0.522, 5.443e-4
-0.523, 5.460e-4
-0.524, 5.477e-4
-0.525, 5.489e-4
-0.526, 5.505e-4
-0.527, 5.520e-4
-0.528, 5.533e-4
-0.529, 5.548e-4
-0.530, 5.562e-4
-0.531, 5.572e-4
-0.532, 5.583e-4
-0.533, 5.594e-4
-0.534, 5.602e-4
-0.535, 5.611e-4
-0.536, 5.619e-4
-0.537, 5.628e-4
-0.538, 5.635e-4
-0.539, 5.644e-4
-0.540, 5.651e-4
-0.541, 5.653e-4
-0.542, 5.658e-4
-0.543, 5.663e-4
-0.544, 5.667e-4
-0.545, 5.674e-4
-0.546, 5.679e-4
-0.547, 5.681e-4
-0.548, 5.685e-4
-0.549, 5.689e-4
-0.550, 5.689e-4
-0.551, 5.689e-4
-0.552, 5.692e-4
-0.553, 5.694e-4
-0.554, 5.694e-4
-0.555, 5.694e-4
-0.556, 5.695e-4
-0.557, 5.692e-4
-0.558, 5.692e-4
-0.559, 5.691e-4
-0.560, 5.690e-4
-0.561, 5.689e-4
-0.562, 5.688e-4
-0.563, 5.685e-4
-0.564, 5.682e-4
-0.565, 5.680e-4
-0.566, 5.678e-4
-0.567, 5.674e-4
-0.568, 5.671e-4
-0.569, 5.667e-4
-0.570, 5.664e-4
-0.571, 5.661e-4
-0.572, 5.658e-4
-0.573, 5.652e-4
-0.574, 5.650e-4
-0.575, 5.647e-4
-0.576, 5.639e-4
-0.577, 5.636e-4
-0.578, 5.630e-4
-0.579, 5.625e-4
-0.580, 5.622e-4
-0.581, 5.619e-4
-0.582, 5.614e-4
-0.583, 5.609e-4
-0.584, 5.605e-4
-0.585, 5.600e-4
-0.586, 5.594e-4
-0.587, 5.590e-4
-0.588, 5.586e-4
-0.589, 5.582e-4
-0.590, 5.577e-4
-0.591, 5.570e-4
-0.592, 5.563e-4
-0.593, 5.556e-4
-0.594, 5.550e-4
-0.595, 5.543e-4
-0.596, 5.535e-4
-0.597, 5.529e-4
-0.598, 5.522e-4
-0.599, 5.515e-4
-0.600, 5.510e-4
-0.601, 5.503e-4
-0.602, 5.494e-4
-0.603, 5.488e-4
-0.604, 5.483e-4
-0.605, 5.476e-4
-0.606, 5.470e-4
-0.607, 5.465e-4
-0.608, 5.457e-4
-0.609, 5.450e-4
-0.610, 5.446e-4
-0.611, 5.438e-4
-0.612, 5.432e-4
-0.613, 5.426e-4
-0.614, 5.424e-4
-0.615, 5.421e-4
-0.616, 5.414e-4
-0.617, 5.409e-4
-0.618, 5.401e-4
-0.619, 5.394e-4
-0.620, 5.388e-4
-0.621, 5.380e-4
-0.622, 5.373e-4
-0.623, 5.367e-4
-0.624, 5.360e-4
-0.625, 5.354e-4
-0.626, 5.349e-4
-0.627, 5.340e-4
-0.628, 5.332e-4
-0.629, 5.327e-4
-0.630, 5.320e-4
-0.631, 5.311e-4
-0.632, 5.304e-4
-0.633, 5.298e-4
-0.634, 5.289e-4
-0.635, 5.284e-4
-0.636, 5.277e-4
-0.637, 5.270e-4
-0.638, 5.266e-4
-0.639, 5.259e-4
-0.640, 5.254e-4
-0.641, 5.248e-4
-0.642, 5.241e-4
-0.643, 5.235e-4
-0.644, 5.229e-4
-0.645, 5.223e-4
-0.646, 5.214e-4
-0.647, 5.207e-4
-0.648, 5.200e-4
-0.649, 5.194e-4
-0.650, 5.186e-4
-0.651, 5.180e-4
-0.652, 5.174e-4
-0.653, 5.166e-4
-0.654, 5.161e-4
-0.655, 5.156e-4
-0.656, 5.149e-4
-0.657, 5.145e-4
-0.658, 5.140e-4
-0.659, 5.134e-4
-0.660, 5.129e-4
-0.661, 5.123e-4
-0.662, 5.119e-4
-0.663, 5.113e-4
-0.664, 5.108e-4
-0.665, 5.104e-4
-0.666, 5.099e-4
-0.667, 5.094e-4
-0.668, 5.089e-4
-0.669, 5.082e-4
-0.670, 5.078e-4
-0.671, 5.073e-4
-0.672, 5.064e-4
-0.673, 5.059e-4
-0.674, 5.054e-4
-0.675, 5.049e-4
-0.676, 5.043e-4
-0.677, 5.041e-4
-0.678, 5.033e-4
-0.679, 5.026e-4
-0.680, 5.024e-4
-0.681, 5.021e-4
-0.682, 5.016e-4
-0.683, 5.013e-4
-0.684, 5.010e-4
-0.685, 5.003e-4
-0.686, 5.000e-4
-0.687, 4.997e-4
-0.688, 4.992e-4
-0.689, 4.989e-4
-0.690, 4.986e-4
-0.691, 4.984e-4
-0.692, 4.983e-4
-0.693, 4.981e-4
-0.694, 4.977e-4
-0.695, 4.974e-4
-0.696, 4.972e-4
-0.697, 4.970e-4
-0.698, 4.965e-4
-0.699, 4.963e-4
-0.700, 4.864e-4
-0.699, 4.565e-4
-0.698, 4.294e-4
-0.697, 4.056e-4
-0.696, 3.841e-4
-0.695, 3.649e-4
-0.694, 3.479e-4
-0.693, 3.323e-4
-0.692, 3.183e-4
-0.691, 3.053e-4
-0.690, 2.935e-4
-0.689, 2.826e-4
-0.688, 2.728e-4
-0.687, 2.638e-4
-0.686, 2.550e-4
-0.685, 2.470e-4
-0.684, 2.398e-4
-0.683, 2.326e-4
-0.682, 2.260e-4
-0.681, 2.203e-4
-0.680, 2.146e-4
-0.679, 2.086e-4
-0.678, 2.037e-4
-0.677, 1.985e-4
-0.676, 1.939e-4
-0.675, 1.893e-4
-0.674, 1.848e-4
-0.673, 1.804e-4
-0.672, 1.763e-4
-0.671, 1.725e-4
-0.670, 1.689e-4
-0.669, 1.652e-4
-0.668, 1.614e-4
-0.667, 1.577e-4
-0.666, 1.542e-4
-0.665, 1.510e-4
-0.664, 1.478e-4
-0.663, 1.448e-4
-0.662, 1.418e-4
-0.661, 1.385e-4
-0.660, 1.353e-4
-0.659, 1.326e-4
-0.658, 1.297e-4
-0.657, 1.266e-4
-0.656, 1.241e-4
-0.655, 1.216e-4
-0.654, 1.190e-4
-0.653, 1.162e-4
-0.652, 1.133e-4
-0.651, 1.105e-4
-0.650, 1.078e-4
-0.649, 1.051e-4
-0.648, 1.024e-4
-0.647, 9.982e-5
-0.646, 9.767e-5
-0.645, 9.508e-5
-0.644, 9.243e-5
-0.643, 8.989e-5
-0.642, 8.727e-5
-0.641, 8.476e-5
-0.640, 8.226e-5
-0.639, 7.952e-5
-0.638, 7.711e-5
-0.637, 7.487e-5
-0.636, 7.272e-5
-0.635, 7.056e-5
-0.634, 6.791e-5
-0.633, 6.555e-5
-0.632, 6.287e-5
-0.631, 6.047e-5
-0.630, 5.829e-5
-0.629, 5.575e-5
-0.628, 5.320e-5
-0.627, 5.108e-5
-0.626, 4.876e-5
-0.625, 4.649e-5
-0.624, 4.411e-5
-0.623, 4.166e-5
-0.622, 3.914e-5
-0.621, 3.674e-5
-0.620, 3.443e-5
-0.619, 3.196e-5
-0.618, 2.946e-5
-0.617, 2.738e-5
-0.616, 2.504e-5
-0.615, 2.279e-5
-0.614, 1.970e-5
-0.613, 1.720e-5
-0.612, 1.482e-5
-0.611, 1.268e-5
-0.610, 1.026e-5
-0.609, 7.763e-6
-0.608, 5.459e-6
-0.607, 3.194e-6
-0.606, 9.372e-7
-0.605, -1.320e-6
-0.604, -3.632e-6
-0.603, -6.185e-6
-0.602, -8.552e-6
-0.601, -1.069e-5
-0.600, -1.301e-5
-0.599, -1.547e-5
-0.598, -1.791e-5
-0.597, -2.038e-5
-0.596, -2.272e-5
-0.595, -2.463e-5
-0.594, -2.687e-5
-0.593, -2.929e-5
-0.592, -3.185e-5
-0.591, -3.429e-5
-0.590, -3.664e-5
-0.589, -3.910e-5
-0.588, -4.157e-5
-0.587, -4.416e-5
-0.586, -4.652e-5
-0.585, -4.863e-5
-0.584, -5.094e-5
-0.583, -5.334e-5
-0.582, -5.580e-5
-0.581, -5.826e-5
-0.580, -6.058e-5
-0.579, -6.283e-5
-0.578, -6.529e-5
-0.577, -6.786e-5
-0.576, -6.980e-5
-0.575, -7.186e-5
-0.574, -7.403e-5
-0.573, -7.635e-5
-0.572, -7.876e-5
-0.571, -8.139e-5
-0.570, -8.372e-5
-0.569, -8.595e-5
-0.568, -8.835e-5
-0.567, -9.077e-5
-0.566, -9.305e-5
-0.565, -9.536e-5
-0.564, -9.753e-5
-0.563, -9.958e-5
-0.562, -1.018e-4
-0.561, -1.043e-4
-0.560, -1.066e-4
-0.559, -1.090e-4
-0.558, -1.112e-4
-0.557, -1.133e-4
-0.556, -1.157e-4
-0.555, -1.180e-4
-0.554, -1.203e-4
-0.553, -1.222e-4
-0.552, -1.240e-4
-0.551, -1.261e-4
-0.550, -1.281e-4
-0.549, -1.306e-4
-0.548, -1.329e-4
-0.547, -1.350e-4
-0.546, -1.372e-4
-0.545, -1.393e-4
-0.544, -1.412e-4
-0.543, -1.434e-4
-0.542, -1.456e-4
-0.541, -1.473e-4
-0.540, -1.491e-4
-0.539, -1.511e-4
-0.538, -1.533e-4
-0.537, -1.554e-4
-0.536, -1.575e-4
-0.535, -1.594e-4
-0.534, -1.610e-4
-0.533, -1.629e-4
-0.532, -1.649e-4
-0.531, -1.666e-4
-0.530, -1.683e-4
-0.529, -1.701e-4
-0.528, -1.715e-4
-0.527, -1.731e-4
-0.526, -1.748e-4
-0.525, -1.762e-4
-0.524, -1.779e-4
-0.523, -1.797e-4
-0.522, -1.813e-4
-0.521, -1.828e-4
-0.520, -1.843e-4
-0.519, -1.860e-4
-0.518, -1.874e-4
-0.517, -1.890e-4
-0.516, -1.905e-4
-0.515, -1.919e-4
-0.514, -1.934e-4
-0.513, -1.947e-4
-0.512, -1.962e-4
-0.511, -1.977e-4
-0.510, -1.992e-4
-0.509, -2.006e-4
-0.508, -2.018e-4
-0.507, -2.033e-4
-0.506, -2.044e-4
-0.505, -2.055e-4
-0.504, -2.068e-4
-0.503, -2.081e-4
-0.502, -2.092e-4
-0.501, -2.104e-4
-0.500, -2.116e-4
-0.499, -2.126e-4
-0.498, -2.138e-4
-0.497, -2.149e-4
-0.496, -2.160e-4
-0.495, -2.171e-4
-0.494, -2.180e-4
-0.493, -2.189e-4
-0.492, -2.199e-4
-0.491, -2.209e-4
-0.490, -2.220e-4
-0.489, -2.228e-4
-0.488, -2.239e-4
-0.487, -2.252e-4
-0.486, -2.266e-4
-0.485, -2.278e-4
-0.484, -2.290e-4
-0.483, -2.300e-4
-0.482, -2.311e-4
-0.481, -2.322e-4
-0.480, -2.331e-4
-0.479, -2.342e-4
-0.478, -2.353e-4
-0.477, -2.363e-4
-0.476, -2.373e-4
-0.475, -2.385e-4
-0.474, -2.395e-4
-0.473, -2.403e-4
-0.472, -2.414e-4
-0.471, -2.425e-4
-0.470, -2.434e-4
-0.469, -2.444e-4
-0.468, -2.455e-4
-0.467, -2.465e-4
-0.466, -2.478e-4
-0.465, -2.489e-4
-0.464, -2.499e-4
-0.463, -2.513e-4
-0.462, -2.525e-4
-0.461, -2.538e-4
-0.460, -2.550e-4
-0.459, -2.563e-4
-0.458, -2.576e-4
-0.457, -2.586e-4
-0.456, -2.598e-4
-0.455, -2.611e-4
-0.454, -2.623e-4
-0.453, -2.636e-4
-0.452, -2.648e-4
-0.451, -2.658e-4
-0.450, -2.669e-4
-0.449, -2.681e-4
-0.448, -2.690e-4
-0.447, -2.703e-4
-0.446, -2.717e-4
-0.445, -2.731e-4
-0.444, -2.747e-4
-0.443, -2.763e-4
-0.442, -2.777e-4
-0.441, -2.789e-4
-0.440, -2.804e-4
-0.439, -2.818e-4
-0.438, -2.830e-4
-0.437, -2.845e-4
-0.436, -2.861e-4
-0.435, -2.877e-4
-0.434, -2.892e-4
-0.433, -2.904e-4
-0.432, -2.915e-4
-0.431, -2.930e-4
-0.430, -2.943e-4
-0.429, -2.955e-4
-0.428, -2.967e-4
-0.427, -2.982e-4
-0.426, -2.997e-4
-0.425, -3.010e-4
-0.424, -3.024e-4
-0.423, -3.040e-4
-0.422, -3.049e-4
-0.421, -3.064e-4
-0.420, -3.078e-4
-0.419, -3.091e-4
-0.418, -3.104e-4
-0.417, -3.117e-4
-0.416, -3.131e-4
-0.415, -3.144e-4
-0.414, -3.157e-4
-0.413, -3.168e-4
-0.412, -3.178e-4
-0.411, -3.191e-4
-0.410, -3.200e-4
-0.409, -3.208e-4
-0.408, -3.218e-4
-0.407, -3.231e-4
-0.406, -3.242e-4
-0.405, -3.256e-4
-0.404, -3.267e-4
-0.403, -3.276e-4
-0.402, -3.286e-4
-0.401, -3.294e-4
-0.400, -3.302e-4
-0.399, -3.311e-4
-0.398, -3.318e-4
-0.397, -3.324e-4
-0.396, -3.328e-4
-0.395, -3.335e-4
-0.394, -3.342e-4
-0.393, -3.346e-4
-0.392, -3.352e-4
-0.391, -3.356e-4
-0.390, -3.359e-4
-0.389, -3.363e-4
-0.388, -3.368e-4
-0.387, -3.369e-4
-0.386, -3.372e-4
-0.385, -3.374e-4
-0.384, -3.377e-4
-0.383, -3.380e-4
-0.382, -3.380e-4
-0.381, -3.379e-4
-0.380, -3.379e-4
-0.379, -3.377e-4
-0.378, -3.374e-4
-0.377, -3.369e-4
-0.376, -3.367e-4
-0.375, -3.365e-4
-0.374, -3.362e-4
-0.373, -3.359e-4
-0.372, -3.355e-4
-0.371, -3.345e-4
-0.370, -3.341e-4
-0.369, -3.336e-4
-0.368, -3.331e-4
-0.367, -3.326e-4
-0.366, -3.320e-4
-0.365, -3.312e-4
-0.364, -3.306e-4
-0.363, -3.300e-4
-0.362, -3.293e-4
-0.361, -3.286e-4
-0.360, -3.277e-4
-0.359, -3.270e-4
-0.358, -3.262e-4
-0.357, -3.254e-4
-0.356, -3.244e-4
-0.355, -3.234e-4
-0.354, -3.226e-4
-0.353, -3.217e-4
-0.352, -3.206e-4
-0.351, -3.197e-4
-0.350, -3.189e-4
-0.349, -3.180e-4
-0.348, -3.172e-4
-0.347, -3.164e-4
-0.346, -3.155e-4
-0.345, -3.143e-4
-0.344, -3.135e-4
-0.343, -3.127e-4
-0.342, -3.116e-4
-0.341, -3.106e-4
-0.340, -3.097e-4
-0.339, -3.086e-4
-0.338, -3.078e-4
-0.337, -3.068e-4
-0.336, -3.060e-4
-0.335, -3.051e-4
-0.334, -3.042e-4
-0.333, -3.032e-4
-0.332, -3.025e-4
-0.331, -3.015e-4
-0.330, -3.005e-4
-0.329, -2.994e-4
-0.328, -2.983e-4
-0.327, -2.975e-4
-0.326, -2.964e-4
-0.325, -2.955e-4
-0.324, -2.947e-4
-0.323, -2.937e-4
-0.322, -2.929e-4
-0.321, -2.921e-4
-0.320, -2.910e-4
-0.319, -2.902e-4
-0.318, -2.893e-4
-0.317, -2.884e-4
-0.316, -2.875e-4
-0.315, -2.867e-4
-0.314, -2.858e-4
-0.313, -2.847e-4
-0.312, -2.839e-4
-0.311, -2.833e-4
-0.310, -2.823e-4
-0.309, -2.816e-4
-0.308, -2.806e-4
-0.307, -2.802e-4
-0.306, -2.793e-4
-0.305, -2.785e-4
-0.304, -2.776e-4
-0.303, -2.767e-4
-0.302, -2.758e-4
-0.301, -2.747e-4
-0.300, -2.738e-4
-0.299, -2.729e-4
-0.298, -2.721e-4
-0.297, -2.712e-4
-0.296, -2.704e-4
-0.295, -2.698e-4
-0.294, -2.688e-4
-0.293, -2.682e-4
-0.292, -2.678e-4
-0.291, -2.670e-4
-0.290, -2.665e-4
-0.289, -2.659e-4
-0.288, -2.652e-4
-0.287, -2.646e-4
-0.286, -2.639e-4
-0.285, -2.632e-4
-0.284, -2.625e-4
-0.283, -2.619e-4
-0.282, -2.612e-4
-0.281, -2.606e-4
-0.280, -2.599e-4
-0.279, -2.592e-4
-0.278, -2.584e-4
-0.277, -2.578e-4
-0.276, -2.571e-4
-0.275, -2.563e-4
-0.274, -2.557e-4
-0.273, -2.552e-4
-0.272, -2.544e-4
-0.271, -2.538e-4
-0.270, -2.532e-4
-0.269, -2.523e-4
-0.268, -2.516e-4
-0.267, -2.510e-4
-0.266, -2.503e-4
-0.265, -2.496e-4
-0.264, -2.490e-4
-0.263, -2.485e-4
-0.262, -2.476e-4
-0.261, -2.472e-4
-0.260, -2.466e-4
-0.259, -2.459e-4
-0.258, -2.454e-4
-0.257, -2.449e-4
-0.256, -2.442e-4
-0.255, -2.439e-4
-0.254, -2.434e-4
-0.253, -2.427e-4
-0.252, -2.421e-4
-0.251, -2.417e-4
-0.250, -2.411e-4
-0.249, -2.406e-4
-0.248, -2.401e-4
-0.247, -2.396e-4
-0.246, -2.390e-4
-0.245, -2.386e-4
-0.244, -2.380e-4
-0.243, -2.370e-4
-0.242, -2.366e-4
-0.241, -2.361e-4
-0.240, -2.354e-4
-0.239, -2.351e-4
-0.238, -2.345e-4
-0.237, -2.340e-4
-0.236, -2.335e-4
-0.235, -2.329e-4
-0.234, -2.325e-4
-0.233, -2.319e-4
-0.232, -2.315e-4
-0.231, -2.310e-4
-0.230, -2.307e-4
-0.229, -2.301e-4
-0.228, -2.296e-4
-0.227, -2.289e-4
-0.226, -2.284e-4
-0.225, -2.279e-4
-0.224, -2.272e-4
-0.223, -2.266e-4
-0.222, -2.262e-4
-0.221, -2.254e-4
-0.220, -2.248e-4
-0.219, -2.242e-4
-0.218, -2.237e-4
-0.217, -2.230e-4
-0.216, -2.226e-4
-0.215, -2.222e-4
-0.214, -2.218e-4
-0.213, -2.217e-4
-0.212, -2.209e-4
-0.211, -2.201e-4
-0.210, -2.196e-4
-0.209, -2.191e-4
-0.208, -2.185e-4
-0.207, -2.182e-4
-0.206, -2.178e-4
-0.205, -2.178e-4
-0.204, -2.178e-4
-0.203, -2.173e-4
-0.202, -2.169e-4
-0.201, -2.165e-4
-0.200, -2.161e-4
-0.199, -2.157e-4
-0.198, -2.152e-4
-0.197, -2.149e-4
-0.196, -2.147e-4
-0.195, -2.141e-4
-0.194, -2.140e-4
-0.193, -2.136e-4
-0.192, -2.129e-4
-0.191, -2.126e-4
-0.190, -2.123e-4
-0.189, -2.120e-4
-0.188, -2.115e-4
-0.187, -2.113e-4
-0.186, -2.109e-4
-0.185, -2.104e-4
-0.184, -2.100e-4
-0.183, -2.098e-4
-0.182, -2.093e-4
-0.181, -2.089e-4
-0.180, -2.084e-4
-0.179, -2.082e-4
-0.178, -2.078e-4
-0.177, -2.076e-4
-0.176, -2.071e-4
-0.175, -2.068e-4
-0.174, -2.065e-4
-0.173, -2.060e-4
-0.172, -2.055e-4
-0.171, -2.052e-4
-0.170, -2.049e-4
-0.169, -2.044e-4
-0.168, -2.041e-4
-0.167, -2.038e-4
-0.166, -2.032e-4
-0.165, -2.029e-4
-0.164, -2.026e-4
-0.163, -2.021e-4
-0.162, -2.018e-4
-0.161, -2.015e-4
-0.160, -2.009e-4
-0.159, -2.006e-4
-0.158, -2.003e-4
-0.157, -1.998e-4
-0.156, -1.994e-4
-0.155, -1.990e-4
-0.154, -1.988e-4
-0.153, -1.983e-4
-0.152, -1.980e-4
-0.151, -1.977e-4
-0.150, -1.971e-4
-0.149, -1.969e-4
-0.148, -1.966e-4
-0.147, -1.961e-4
-0.146, -1.959e-4
-0.145, -1.956e-4
-0.144, -1.951e-4
-0.143, -1.948e-4
-0.142, -1.945e-4
-0.141, -1.940e-4
-0.140, -1.937e-4
-0.139, -1.932e-4
-0.138, -1.929e-4
-0.137, -1.925e-4
-0.136, -1.922e-4
-0.135, -1.919e-4
-0.134, -1.914e-4
-0.133, -1.910e-4
-0.132, -1.908e-4
-0.131, -1.902e-4
-0.130, -1.900e-4
-0.129, -1.897e-4
-0.128, -1.896e-4
-0.127, -1.892e-4
-0.126, -1.890e-4
-0.125, -1.884e-4
-0.124, -1.880e-4
-0.123, -1.877e-4
-0.122, -1.874e-4
-0.121, -1.869e-4
-0.120, -1.866e-4
-0.119, -1.863e-4
-0.118, -1.859e-4
-0.117, -1.857e-4
-0.116, -1.854e-4
-0.115, -1.848e-4
-0.114, -1.846e-4
-0.113, -1.843e-4
-0.112, -1.839e-4
-0.111, -1.838e-4
-0.110, -1.836e-4
-0.109, -1.832e-4
-0.108, -1.828e-4
-0.107, -1.827e-4
-0.106, -1.822e-4
-0.105, -1.819e-4
-0.104, -1.816e-4
-0.103, -1.814e-4
-0.102, -1.813e-4
-0.101, -1.811e-4
-0.100, -1.808e-4
-0.099, -1.803e-4
-0.098, -1.801e-4
-0.097, -1.798e-4
-0.096, -1.792e-4
-0.095, -1.789e-4
-0.094, -1.787e-4
-0.093, -1.783e-4
-0.092, -1.780e-4
-0.091, -1.776e-4
-0.090, -1.772e-4
-0.089, -1.767e-4
-0.088, -1.764e-4
-0.087, -1.763e-4
-0.086, -1.759e-4
-0.085, -1.756e-4
-0.084, -1.753e-4
-0.083, -1.749e-4
-0.082, -1.747e-4
-0.081, -1.744e-4
-0.080, -1.740e-4
-0.079, -1.739e-4
-0.078, -1.736e-4
-0.077, -1.735e-4
-0.076, -1.733e-4
-0.075, -1.730e-4
-0.074, -1.728e-4
-0.073, -1.724e-4
-0.072, -1.722e-4
-0.071, -1.719e-4
-0.070, -1.716e-4
-0.069, -1.714e-4
-0.068, -1.713e-4
-0.067, -1.709e-4
-0.066, -1.706e-4
-0.065, -1.704e-4
-0.064, -1.700e-4
-0.063, -1.697e-4
-0.062, -1.695e-4
-0.061, -1.691e-4
-0.060, -1.688e-4
-0.059, -1.686e-4
-0.058, -1.683e-4
-0.057, -1.680e-4
-0.056, -1.678e-4
-0.055, -1.675e-4
-0.054, -1.670e-4
-0.053, -1.668e-4
-0.052, -1.665e-4
-0.051, -1.661e-4
-0.050, -1.659e-4
-0.049, -1.656e-4
-0.048, -1.652e-4
-0.047, -1.648e-4
-0.046, -1.646e-4
-0.045, -1.643e-4
-0.044, -1.640e-4
-0.043, -1.636e-4
-0.042, -1.634e-4
-0.041, -1.629e-4
-0.040, -1.626e-4
-0.039, -1.624e-4
-0.038, -1.617e-4
-0.037, -1.615e-4
-0.036, -1.613e-4
-0.035, -1.609e-4
-0.034, -1.606e-4
-0.033, -1.603e-4
-0.032, -1.599e-4
-0.031, -1.597e-4
-0.030, -1.594e-4
-0.029, -1.590e-4
-0.028, -1.587e-4
-0.027, -1.585e-4
-0.026, -1.581e-4
-0.025, -1.580e-4
-0.024, -1.576e-4
-0.023, -1.572e-4
-0.022, -1.567e-4
-0.021, -1.564e-4
-0.020, -1.560e-4
-0.019, -1.555e-4
-0.018, -1.552e-4
-0.017, -1.548e-4
-0.016, -1.543e-4
-0.015, -1.539e-4
-0.014, -1.536e-4
-0.013, -1.531e-4
-0.012, -1.526e-4
-0.011, -1.522e-4
-0.010, -1.518e-4
-0.009, -1.514e-4
-0.008, -1.510e-4
-0.007, -1.507e-4
-0.006, -1.503e-4
-0.005, -1.500e-4
-0.004, -1.496e-4
-0.003, -1.491e-4
-0.002, -1.488e-4
-0.001, -1.485e-4
-0.000, -1.472e-4
0.001, -1.468e-4
0.002, -1.467e-4
0.003, -1.464e-4
0.004, -1.462e-4
0.005, -1.460e-4
0.006, -1.457e-4
0.007, -1.453e-4
0.008, -1.450e-4
0.009, -1.447e-4
0.010, -1.441e-4
0.011, -1.438e-4
0.012, -1.434e-4
0.013, -1.428e-4
0.014, -1.424e-4
0.015, -1.421e-4
0.016, -1.416e-4
0.017, -1.412e-4
0.018, -1.408e-4
0.019, -1.404e-4
0.020, -1.399e-4
0.021, -1.395e-4
0.022, -1.391e-4
0.023, -1.385e-4
0.024, -1.380e-4
0.025, -1.376e-4
0.026, -1.374e-4
0.027, -1.368e-4
0.028, -1.364e-4
0.029, -1.358e-4
0.030, -1.354e-4
0.031, -1.350e-4
0.032, -1.344e-4
0.033, -1.339e-4
0.034, -1.336e-4
0.035, -1.330e-4
0.036, -1.324e-4
0.037, -1.319e-4
0.038, -1.314e-4
0.039, -1.308e-4
0.040, -1.302e-4
0.041, -1.297e-4
0.042, -1.289e-4
0.043, -1.285e-4
0.044, -1.279e-4
0.045, -1.272e-4
0.046, -1.267e-4
0.047, -1.262e-4
0.048, -1.256e-4
0.049, -1.251e-4
0.050, -1.247e-4
0.051, -1.241e-4
0.052, -1.237e-4
0.053, -1.233e-4
0.054, -1.229e-4
0.055, -1.224e-4
0.056, -1.219e-4
0.057, -1.215e-4
0.058, -1.210e-4
0.059, -1.204e-4
0.060, -1.200e-4
0.061, -1.193e-4
0.062, -1.188e-4
0.063, -1.182e-4
0.064, -1.176e-4
0.065, -1.170e-4
0.066, -1.165e-4
0.067, -1.158e-4
0.068, -1.151e-4
0.069, -1.147e-4
0.070, -1.140e-4
0.071, -1.134e-4
0.072, -1.129e-4
0.073, -1.123e-4
0.074, -1.117e-4
0.075, -1.112e-4
0.076, -1.107e-4
0.077, -1.102e-4
0.078, -1.096e-4
0.079, -1.090e-4
0.080, -1.083e-4
0.081, -1.078e-4
0.082, -1.072e-4
0.083, -1.065e-4
0.084, -1.059e-4
0.085, -1.054e-4
0.086, -1.047e-4
0.087, -1.041e-4
0.088, -1.034e-4
0.089, -1.028e-4
0.090, -1.020e-4
0.091, -1.014e-4
0.092, -1.008e-4
0.093, -1.003e-4
0.094, -9.972e-5
0.095, -9.923e-5
0.096, -9.864e-5
0.097, -9.806e-5
0.098, -9.759e-5
0.099, -9.700e-5
0.100, -9.637e-5
0.101, -9.586e-5
0.102, -9.531e-5
0.103, -9.471e-5
0.104, -9.414e-5
0.105, -9.361e-5
0.106, -9.298e-5
0.107, -9.239e-5
0.108, -9.180e-5
0.109, -9.111e-5
0.110, -9.055e-5
0.111, -8.992e-5
0.112, -8.928e-5
0.113, -8.870e-5
0.114, -8.813e-5
0.115, -8.751e-5
0.116, -8.696e-5
0.117, -8.638e-5
0.118, -8.578e-5
0.119, -8.521e-5
0.120, -8.472e-5
0.121, -8.414e-5
0.122, -8.357e-5
0.123, -8.296e-5
0.124, -8.241e-5
0.125, -8.179e-5
0.126, -8.115e-5
0.127, -8.064e-5
0.128, -8.002e-5
0.129, -7.948e-5
0.130, -7.888e-5
0.131, -7.825e-5
0.132, -7.765e-5
0.133, -7.711e-5
0.134, -7.659e-5
0.135, -7.603e-5
0.136, -7.551e-5
0.137, -7.502e-5
0.138, -7.455e-5
0.139, -7.415e-5
0.140, -7.369e-5
0.141, -7.321e-5
0.142, -7.278e-5
0.143, -7.239e-5
0.144, -7.196e-5
0.145, -7.150e-5
0.146, -7.108e-5
0.147, -7.063e-5
0.148, -7.023e-5
0.149, -6.979e-5
0.150, -6.934e-5
0.151, -6.891e-5
0.152, -6.851e-5
0.153, -6.806e-5
0.154, -6.757e-5
0.155, -6.713e-5
0.156, -6.674e-5
0.157, -6.628e-5
0.158, -6.584e-5
0.159, -6.540e-5
0.160, -6.499e-5
0.161, -6.454e-5
0.162, -6.419e-5
0.163, -6.379e-5
0.164, -6.340e-5
0.165, -6.307e-5
0.166, -6.260e-5
0.167, -6.224e-5
0.168, -6.188e-5
0.169, -6.157e-5
0.170, -6.119e-5
0.171, -6.091e-5
0.172, -6.053e-5
0.173, -6.018e-5
0.174, -5.985e-5
0.175, -5.953e-5
0.176, -5.920e-5
0.177, -5.881e-5
0.178, -5.854e-5
0.179, -5.820e-5
0.180, -5.789e-5
0.181, -5.760e-5
0.182, -5.726e-5
0.183, -5.697e-5
0.184, -5.671e-5
0.185, -5.638e-5
0.186, -5.609e-5
0.187, -5.579e-5
0.188, -5.550e-5
0.189, -5.518e-5
0.190, -5.490e-5
0.191, -5.460e-5
0.192, -5.432e-5
0.193, -5.403e-5
0.194, -5.382e-5
0.195, -5.352e-5
0.196, -5.328e-5
0.197, -5.301e-5
0.198, -5.272e-5
0.199, -5.251e-5
0.200, -5.223e-5
0.201, -5.201e-5
0.202, -5.179e-5
0.203, -5.154e-5
0.204, -5.133e-5
0.205, -5.112e-5
0.206, -5.090e-5
0.207, -5.071e-5
0.208, -5.050e-5
0.209, -5.030e-5
0.210, -5.013e-5
0.211, -4.993e-5
0.212, -4.974e-5
0.213, -4.955e-5
0.214, -4.937e-5
0.215, -4.920e-5
0.216, -4.909e-5
0.217, -4.891e-5
0.218, -4.872e-5
0.219, -4.854e-5
0.220, -4.840e-5
0.221, -4.825e-5
0.222, -4.810e-5
0.223, -4.795e-5
0.224, -4.776e-5
0.225, -4.765e-5
0.226, -4.744e-5
0.227, -4.730e-5
0.228, -4.717e-5
0.229, -4.699e-5
0.230, -4.689e-5
0.231, -4.675e-5
0.232, -4.659e-5
0.233, -4.650e-5
0.234, -4.634e-5
0.235, -4.625e-5
0.236, -4.606e-5
0.237, -4.597e-5
0.238, -4.586e-5
0.239, -4.572e-5
0.240, -4.562e-5
0.241, -4.550e-5
0.242, -4.537e-5
0.243, -4.523e-5
0.244, -4.512e-5
0.245, -4.503e-5
0.246, -4.486e-5
0.247, -4.477e-5
0.248, -4.468e-5
0.249, -4.457e-5
0.250, -4.444e-5
0.251, -4.431e-5
0.252, -4.426e-5
0.253, -4.413e-5
0.254, -4.402e-5
0.255, -4.391e-5
0.256, -4.378e-5
0.257, -4.370e-5
0.258, -4.360e-5
0.259, -4.348e-5
0.260, -4.338e-5
0.261, -4.331e-5
0.262, -4.319e-5
0.263, -4.307e-5
0.264, -4.305e-5
0.265, -4.293e-5
0.266, -4.287e-5
0.267, -4.273e-5
0.268, -4.266e-5
0.269, -4.251e-5
0.270, -4.242e-5
0.271, -4.238e-5
0.272, -4.227e-5
0.273, -4.220e-5
0.274, -4.213e-5
0.275, -4.205e-5
0.276, -4.194e-5
0.277, -4.183e-5
0.278, -4.181e-5
0.279, -4.171e-5
0.280, -4.162e-5
0.281, -4.153e-5
0.282, -4.149e-5
0.283, -4.142e-5
0.284, -4.128e-5
0.285, -4.122e-5
0.286, -4.111e-5
0.287, -4.106e-5
0.288, -4.097e-5
0.289, -4.086e-5
0.290, -4.080e-5
0.291, -4.074e-5
0.292, -4.069e-5
0.293, -4.063e-5
0.294, -4.047e-5
0.295, -4.044e-5
0.296, -4.040e-5
0.297, -4.036e-5
0.298, -4.029e-5
0.299, -4.020e-5
0.300, -4.011e-5
0.301, -4.006e-5
0.302, -3.996e-5
0.303, -3.992e-5
0.304, -3.987e-5
0.305, -3.979e-5
0.306, -3.975e-5
0.307, -3.971e-5
0.308, -3.966e-5
0.309, -3.960e-5
0.310, -3.954e-5
0.311, -3.946e-5
0.312, -3.938e-5
0.313, -3.936e-5
0.314, -3.923e-5
0.315, -3.917e-5
0.316, -3.917e-5
0.317, -3.910e-5
0.318, -3.902e-5
0.319, -3.899e-5
0.320, -3.894e-5
0.321, -3.891e-5
0.322, -3.882e-5
0.323, -3.876e-5
0.324, -3.873e-5
0.325, -3.867e-5
0.326, -3.856e-5
0.327, -3.851e-5
0.328, -3.847e-5
0.329, -3.842e-5
0.330, -3.838e-5
0.331, -3.831e-5
0.332, -3.826e-5
0.333, -3.821e-5
0.334, -3.811e-5
0.335, -3.812e-5
0.336, -3.802e-5
0.337, -3.796e-5
0.338, -3.797e-5
0.339, -3.786e-5
0.340, -3.787e-5
0.341, -3.784e-5
0.342, -3.774e-5
0.343, -3.771e-5
0.344, -3.764e-5
0.345, -3.760e-5
0.346, -3.755e-5
0.347, -3.750e-5
0.348, -3.744e-5
0.349, -3.746e-5
0.350, -3.735e-5
0.351, -3.733e-5
0.352, -3.730e-5
0.353, -3.724e-5
0.354, -3.723e-5
0.355, -3.717e-5
0.356, -3.709e-5
0.357, -3.706e-5
0.358, -3.697e-5
0.359, -3.692e-5
0.360, -3.690e-5
0.361, -3.682e-5
0.362, -3.679e-5
0.363, -3.675e-5
0.364, -3.669e-5
0.365, -3.669e-5
0.366, -3.665e-5
0.367, -3.658e-5
0.368, -3.653e-5
0.369, -3.648e-5
0.370, -3.643e-5
0.371, -3.641e-5
0.372, -3.639e-5
0.373, -3.632e-5
0.374, -3.624e-5
0.375, -3.624e-5
0.376, -3.622e-5
0.377, -3.622e-5
0.378, -3.612e-5
0.379, -3.607e-5
0.380, -3.604e-5
0.381, -3.600e-5
0.382, -3.595e-5
0.383, -3.589e-5
0.384, -3.581e-5
0.385, -3.578e-5
0.386, -3.576e-5
0.387, -3.578e-5
0.388, -3.566e-5
0.389, -3.561e-5
0.390, -3.557e-5
0.391, -3.553e-5
0.392, -3.546e-5
0.393, -3.549e-5
0.394, -3.540e-5
0.395, -3.536e-5
0.396, -3.532e-5
0.397, -3.528e-5
0.398, -3.525e-5
0.399, -3.521e-5
0.400, -3.517e-5
0.401, -3.512e-5
0.402, -3.508e-5
0.403, -3.504e-5
0.404, -3.506e-5
0.405, -3.497e-5
0.406, -3.494e-5
0.407, -3.492e-5
0.408, -3.492e-5
0.409, -3.483e-5
0.410, -3.479e-5
0.411, -3.477e-5
0.412, -3.472e-5
0.413, -3.469e-5
0.414, -3.468e-5
0.415, -3.463e-5
0.416, -3.457e-5
0.417, -3.450e-5
0.418, -3.452e-5
0.419, -3.446e-5
0.420, -3.439e-5
0.421, -3.437e-5
0.422, -3.434e-5
0.423, -3.426e-5
0.424, -3.424e-5
0.425, -3.423e-5
0.426, -3.423e-5
0.427, -3.414e-5
0.428, -3.413e-5
0.429, -3.411e-5
0.430, -3.407e-5
0.431, -3.403e-5
0.432, -3.397e-5
0.433, -3.399e-5
0.434, -3.396e-5
0.435, -3.387e-5
0.436, -3.387e-5
0.437, -3.382e-5
0.438, -3.379e-5
0.439, -3.373e-5
0.440, -3.375e-5
0.441, -3.368e-5
0.442, -3.365e-5
0.443, -3.358e-5
0.444, -3.356e-5
0.445, -3.354e-5
0.446, -3.348e-5
0.447, -3.346e-5
0.448, -3.342e-5
0.449, -3.339e-5
0.450, -3.335e-5
0.451, -3.328e-5
0.452, -3.326e-5
0.453, -3.324e-5
0.454, -3.323e-5
0.455, -3.315e-5
0.456, -3.313e-5
0.457, -3.308e-5
0.458, -3.302e-5
0.459, -3.301e-5
0.460, -3.299e-5
0.461, -3.294e-5
0.462, -3.292e-5
0.463, -3.292e-5
0.464, -3.287e-5
0.465, -3.283e-5
0.466, -3.276e-5
0.467, -3.279e-5
0.468, -3.279e-5
0.469, -3.268e-5
0.470, -3.265e-5
0.471, -3.261e-5
0.472, -3.258e-5
0.473, -3.255e-5
0.474, -3.250e-5
0.475, -3.247e-5
0.476, -3.241e-5
0.477, -3.237e-5
0.478, -3.237e-5
0.479, -3.236e-5
0.480, -3.230e-5
0.481, -3.227e-5
0.482, -3.224e-5
0.483, -3.221e-5
0.484, -3.218e-5
0.485, -3.216e-5
0.486, -3.205e-5
0.487, -3.204e-5
0.488, -3.208e-5
0.489, -3.200e-5
0.490, -3.197e-5
0.491, -3.196e-5
0.492, -3.189e-5
0.493, -3.186e-5
0.494, -3.183e-5
0.495, -3.178e-5
0.496, -3.178e-5
0.497, -3.175e-5
0.498, -3.172e-5
0.499, -3.165e-5
0.500, -3.136e-5
0.499, -3.118e-5
0.498, -3.113e-5
0.497, -3.111e-5
0.496, -3.101e-5
0.495, -3.100e-5
0.494, -3.096e-5
0.493, -3.091e-5
0.492, -3.087e-5
0.491, -3.085e-5
0.490, -3.073e-5
0.489, -3.072e-5
0.488, -3.064e-5
0.487, -3.060e-5
0.486, -3.058e-5
0.485, -3.054e-5
0.484, -3.051e-5
0.483, -3.050e-5
0.482, -3.041e-5
0.481, -3.040e-5
0.480, -3.033e-5
0.479, -3.030e-5
0.478, -3.029e-5
0.477, -3.024e-5
0.476, -3.019e-5
0.475, -3.016e-5
0.474, -3.014e-5
0.473, -3.008e-5
0.472, -3.008e-5
0.471, -2.998e-5
0.470, -2.994e-5
0.469, -2.993e-5
0.468, -2.983e-5
0.467, -2.983e-5
0.466, -2.980e-5
0.465, -2.979e-5
0.464, -2.972e-5
0.463, -2.971e-5
0.462, -2.969e-5
0.461, -2.961e-5
0.460, -2.957e-5
0.459, -2.958e-5
0.458, -2.954e-5
0.457, -2.952e-5
0.456, -2.946e-5
0.455, -2.943e-5
0.454, -2.938e-5
0.453, -2.935e-5
0.452, -2.934e-5
0.451, -2.927e-5
0.450, -2.929e-5
0.449, -2.922e-5
0.448, -2.919e-5
0.447, -2.916e-5
0.446, -2.919e-5
0.445, -2.916e-5
0.444, -2.911e-5
0.443, -2.906e-5
0.442, -2.902e-5
0.441, -2.899e-5
0.440, -2.897e-5
0.439, -2.891e-5
0.438, -2.890e-5
0.437, -2.889e-5
0.436, -2.882e-5
0.435, -2.881e-5
0.434, -2.880e-5
0.433, -2.879e-5
0.432, -2.873e-5
0.431, -2.872e-5
0.430, -2.869e-5
0.429, -2.867e-5
0.428, -2.859e-5
0.427, -2.859e-5
0.426, -2.861e-5
0.425, -2.851e-5
0.424, -2.853e-5
0.423, -2.851e-5
0.422, -2.842e-5
0.421, -2.837e-5
0.420, -2.835e-5
0.419, -2.838e-5
0.418, -2.831e-5
0.417, -2.831e-5
0.416, -2.827e-5
0.415, -2.825e-5
0.414, -2.819e-5
0.413, -2.823e-5
0.412, -2.813e-5
0.411, -2.811e-5
0.410, -2.810e-5
0.409, -2.805e-5
0.408, -2.801e-5
0.407, -2.798e-5
0.406, -2.797e-5
0.405, -2.794e-5
0.404, -2.793e-5
0.403, -2.790e-5
0.402, -2.788e-5
0.401, -2.780e-5
0.400, -2.780e-5
0.399, -2.780e-5
0.398, -2.777e-5
0.397, -2.772e-5
0.396, -2.771e-5
0.395, -2.766e-5
0.394, -2.764e-5
0.393, -2.765e-5
0.392, -2.761e-5
0.391, -2.756e-5
0.390, -2.754e-5
0.389, -2.752e-5
0.388, -2.749e-5
0.387, -2.750e-5
0.386, -2.750e-5
0.385, -2.744e-5
0.384, -2.743e-5
0.383, -2.741e-5
0.382, -2.740e-5
0.381, -2.737e-5
0.380, -2.733e-5
0.379, -2.733e-5
0.378, -2.729e-5
0.377, -2.729e-5
0.376, -2.727e-5
0.375, -2.723e-5
0.374, -2.723e-5
0.373, -2.720e-5
0.372, -2.718e-5
0.371, -2.714e-5
0.370, -2.715e-5
0.369, -2.707e-5
0.368, -2.710e-5
0.367, -2.704e-5
0.366, -2.702e-5
0.365, -2.701e-5
0.364, -2.701e-5
0.363, -2.698e-5
0.362, -2.701e-5
0.361, -2.697e-5
0.360, -2.692e-5
0.359, -2.691e-5
0.358, -2.691e-5
0.357, -2.686e-5
0.356, -2.686e-5
0.355, -2.682e-5
0.354, -2.684e-5
0.353, -2.681e-5
0.352, -2.676e-5
0.351, -2.675e-5
0.350, -2.676e-5
0.349, -2.672e-5
0.348, -2.669e-5
0.347, -2.662e-5
0.346, -2.660e-5
0.345, -2.669e-5
0.344, -2.658e-5
0.343, -2.659e-5
0.342, -2.660e-5
0.341, -2.655e-5
0.340, -2.650e-5
0.339, -2.651e-5
0.338, -2.648e-5
0.337, -2.646e-5
0.336, -2.648e-5
0.335, -2.641e-5
0.334, -2.637e-5
0.333, -2.637e-5
0.332, -2.637e-5
0.331, -2.637e-5
0.330, -2.629e-5
0.329, -2.628e-5
0.328, -2.630e-5
0.327, -2.623e-5
0.326, -2.623e-5
0.325, -2.626e-5
0.324, -2.616e-5
0.323, -2.617e-5
0.322, -2.615e-5
0.321, -2.612e-5
0.320, -2.611e-5
0.319, -2.608e-5
0.318, -2.601e-5
0.317, -2.605e-5
0.316, -2.603e-5
0.315, -2.596e-5
0.314, -2.597e-5
0.313, -2.595e-5
0.312, -2.594e-5
0.311, -2.592e-5
0.310, -2.593e-5
0.309, -2.591e-5
0.308, -2.585e-5
0.307, -2.585e-5
0.306, -2.583e-5
0.305, -2.580e-5
0.304, -2.576e-5
0.303, -2.575e-5
0.302, -2.579e-5
0.301, -2.575e-5
0.300, -2.569e-5
0.299, -2.567e-5
0.298, -2.569e-5
0.297, -2.570e-5
0.296, -2.565e-5
0.295, -2.563e-5
0.294, -2.562e-5
0.293, -2.558e-5
0.292, -2.556e-5
0.291, -2.555e-5
0.290, -2.549e-5
0.289, -2.548e-5
0.288, -2.549e-5
0.287, -2.549e-5
0.286, -2.544e-5
0.285, -2.540e-5
0.284, -2.537e-5
0.283, -2.535e-5
0.282, -2.539e-5
0.281, -2.537e-5
0.280, -2.535e-5
0.279, -2.534e-5
0.278, -2.530e-5
0.277, -2.528e-5
0.276, -2.530e-5
0.275, -2.524e-5
0.274, -2.521e-5
0.273, -2.523e-5
0.272, -2.519e-5
0.271, -2.516e-5
0.270, -2.518e-5
0.269, -2.511e-5
0.268, -2.509e-5
0.267, -2.509e-5
0.266, -2.504e-5
0.265, -2.499e-5
0.264, -2.499e-5
0.263, -2.498e-5
0.262, -2.501e-5
0.261, -2.500e-5
0.260, -2.496e-5
0.259, -2.490e-5
0.258, -2.489e-5
0.257, -2.492e-5
0.256, -2.486e-5
0.255, -2.484e-5
0.254, -2.481e-5
0.253, -2.481e-5
0.252, -2.479e-5
0.251, -2.473e-5
0.250, -2.473e-5
0.249, -2.468e-5
0.248, -2.470e-5
0.247, -2.466e-5
0.246, -2.460e-5
0.245, -2.458e-5
0.244, -2.457e-5
0.243, -2.452e-5
0.242, -2.452e-5
0.241, -2.450e-5
0.240, -2.448e-5
0.239, -2.443e-5
0.238, -2.439e-5
0.237, -2.437e-5
0.236, -2.436e-5
0.235, -2.432e-5
0.234, -2.428e-5
0.233, -2.423e-5
0.232, -2.417e-5
0.231, -2.415e-5
0.230, -2.418e-5
0.229, -2.414e-5
0.228, -2.411e-5
0.227, -2.408e-5
0.226, -2.400e-5
0.225, -2.402e-5
0.224, -2.399e-5
0.223, -2.391e-5
0.222, -2.390e-5
0.221, -2.387e-5
0.220, -2.381e-5
0.219, -2.378e-5
0.218, -2.378e-5
0.217, -2.373e-5
0.216, -2.368e-5
0.215, -2.366e-5
0.214, -2.359e-5
0.213, -2.355e-5
0.212, -2.348e-5
0.211, -2.347e-5
0.210, -2.335e-5
0.209, -2.336e-5
0.208, -2.327e-5
0.207, -2.326e-5
0.206, -2.320e-5
0.205, -2.315e-5
0.204, -2.308e-5
0.203, -2.305e-5
0.202, -2.295e-5
0.201, -2.291e-5
0.200, -2.284e-5
0.199, -2.274e-5
0.198, -2.270e-5
0.197, -2.263e-5
0.196, -2.257e-5
0.195, -2.251e-5
0.194, -2.242e-5
0.193, -2.231e-5
0.192, -2.225e-5
0.191, -2.220e-5
0.190, -2.208e-5
0.189, -2.202e-5
0.188, -2.193e-5
0.187, -2.181e-5
0.186, -2.177e-5
0.185, -2.165e-5
0.184, -2.157e-5
0.183, -2.146e-5
0.182, -2.139e-5
0.181, -2.125e-5
0.180, -2.115e-5
0.179, -2.106e-5
0.178, -2.093e-5
0.177, -2.082e-5
0.176, -2.071e-5
0.175, -2.054e-5
0.174, -2.047e-5
0.173, -2.027e-5
0.172, -2.013e-5
0.171, -1.998e-5
0.170, -1.982e-5
0.169, -1.969e-5
0.168, -1.950e-5
0.167, -1.931e-5
0.166, -1.915e-5
0.165, -1.897e-5
0.164, -1.883e-5
0.163, -1.860e-5
0.162, -1.843e-5
0.161, -1.820e-5
0.160, -1.799e-5
0.159, -1.779e-5
0.158, -1.749e-5
0.157, -1.731e-5
0.156, -1.704e-5
0.155, -1.678e-5
0.154, -1.657e-5
0.153, -1.636e-5
0.152, -1.603e-5
0.151, -1.580e-5
0.150, -1.560e-5
0.149, -1.528e-5
0.148, -1.503e-5
0.147, -1.473e-5
0.146, -1.442e-5
0.145, -1.412e-5
0.144, -1.388e-5
0.143, -1.350e-5
0.142, -1.319e-5
0.141, -1.298e-5
0.140, -1.261e-5
0.139, -1.228e-5
0.138, -1.194e-5
0.137, -1.156e-5
0.136, -1.120e-5
0.135, -1.085e-5
0.134, -1.047e-5
0.133, -1.004e-5
0.132, -9.653e-6
0.131, -9.262e-6
0.130, -8.817e-6
0.129, -8.458e-6
0.128, -7.943e-6
0.127, -7.505e-6
0.126, -7.084e-6
0.125, -6.599e-6
0.124, -6.154e-6
0.123, -5.654e-6
0.122, -5.170e-6
0.121, -4.647e-6
0.120, -4.170e-6
0.119, -3.671e-6
0.118, -3.163e-6
0.117, -2.694e-6
0.116, -2.140e-6
0.115, -1.695e-6
0.114, -1.187e-6
0.113, -6.951e-7
0.112, -1.874e-7
0.111, 3.280e-7
0.110, 8.357e-7
0.109, 1.320e-6
0.108, 1.820e-6
0.107, 2.390e-6
0.106, 2.905e-6
0.105, 3.429e-6
0.104, 3.999e-6
0.103, 4.569e-6
0.102, 5.139e-6
0.101, 5.732e-6
0.100, 6.342e-6
0.099, 6.951e-6
0.098, 7.544e-6
0.097, 8.153e-6
0.096, 8.708e-6
0.095, 9.270e-6
0.094, 9.919e-6
0.093, 1.045e-5
0.092, 1.106e-5
0.091, 1.162e-5
0.090, 1.217e-5
0.089, 1.272e-5
0.088, 1.338e-5
0.087, 1.395e-5
0.086, 1.457e-5
0.085, 1.521e-5
0.084, 1.583e-5
0.083, 1.643e-5
0.082, 1.706e-5
0.081, 1.772e-5
0.080, 1.828e-5
0.079, 1.901e-5
0.078, 1.969e-5
0.077, 2.038e-5
0.076, 2.107e-5
0.075, 2.163e-5
0.074, 2.220e-5
0.073, 2.275e-5
0.072, 2.328e-5
0.071, 2.380e-5
0.070, 2.431e-5
0.069, 2.482e-5
0.068, 2.536e-5
0.067, 2.580e-5
0.066, 2.643e-5
0.065, 2.693e-5
0.064, 2.737e-5
0.063, 2.796e-5
0.062, 2.858e-5
0.061, 2.904e-5
0.060, 2.963e-5
0.059, 3.019e-5
0.058, 3.073e-5
0.057, 3.133e-5
0.056, 3.194e-5
0.055, 3.247e-5
0.054, 3.303e-5
0.053, 3.361e-5
0.052, 3.419e-5
0.051, 3.472e-5
0.050, 3.532e-5
0.049, 3.586e-5
0.048, 3.632e-5
0.047, 3.689e-5
0.046, 3.746e-5
0.045, 3.793e-5
0.044, 3.850e-5
0.043, 3.906e-5
0.042, 3.952e-5
0.041, 4.000e-5
0.040, 4.057e-5
0.039, 4.113e-5
0.038, 4.156e-5
0.037, 4.216e-5
0.036, 4.269e-5
0.035, 4.324e-5
0.034, 4.383e-5
0.033, 4.438e-5
0.032, 4.485e-5
0.031, 4.534e-5
0.030, 4.585e-5
0.029, 4.636e-5
0.028, 4.684e-5
0.027, 4.733e-5
0.026, 4.783e-5
0.025, 4.837e-5
0.024, 4.879e-5
0.023, 4.927e-5
0.022, 4.958e-5
0.021, 5.003e-5
0.020, 5.055e-5
0.019, 5.086e-5
0.018, 5.132e-5
0.017, 5.180e-5
0.016, 5.213e-5
0.015, 5.269e-5
0.014, 5.313e-5
0.013, 5.341e-5
0.012, 5.378e-5
0.011, 5.433e-5
0.010, 5.480e-5
0.009, 5.515e-5
0.008, 5.565e-5
0.007, 5.603e-5
0.006, 5.639e-5
0.005, 5.686e-5
0.004, 5.740e-5
0.003, 5.769e-5
0.002, 5.816e-5
0.001, 5.855e-5
0.000, 5.806e-5
-0.001, 5.858e-5
-0.002, 5.913e-5
-0.003, 5.958e-5
-0.004, 6.009e-5
-0.005, 6.057e-5
-0.006, 6.098e-5
-0.007, 6.136e-5
-0.008, 6.182e-5
-0.009, 6.224e-5
-0.010, 6.263e-5
-0.011, 6.303e-5
-0.012, 6.351e-5
-0.013, 6.360e-5
-0.014, 6.405e-5
-0.015, 6.453e-5
-0.016, 6.480e-5
-0.017, 6.526e-5
-0.018, 6.572e-5
-0.019, 6.603e-5
-0.020, 6.648e-5
-0.021, 6.695e-5
-0.022, 6.734e-5
-0.023, 6.759e-5
-0.024, 6.801e-5
-0.025, 6.845e-5
-0.026, 6.884e-5
-0.027, 6.914e-5
-0.028, 6.952e-5
-0.029, 6.991e-5
-0.030, 7.016e-5
-0.031, 7.049e-5
-0.032, 7.066e-5
-0.033, 7.105e-5
-0.034, 7.136e-5
-0.035, 7.148e-5
-0.036, 7.182e-5
-0.037, 7.219e-5
-0.038, 7.234e-5
-0.039, 7.245e-5
-0.040, 7.280e-5
-0.041, 7.315e-5
-0.042, 7.328e-5
-0.043, 7.361e-5
-0.044, 7.397e-5
-0.045, 7.417e-5
-0.046, 7.439e-5
-0.047, 7.462e-5
-0.048, 7.488e-5
-0.049, 7.514e-5
-0.050, 7.551e-5
-0.051, 7.572e-5
-0.052, 7.604e-5
-0.053, 7.634e-5
-0.054, 7.655e-5
-0.055, 7.671e-5
-0.056, 7.706e-5
-0.057, 7.732e-5
-0.058, 7.751e-5
-0.059, 7.774e-5
-0.060, 7.807e-5
-0.061, 7.829e-5
-0.062, 7.861e-5
-0.063, 7.878e-5
-0.064, 7.882e-5
-0.065, 7.914e-5
-0.066, 7.939e-5
-0.067, 7.957e-5
-0.068, 7.991e-5
-0.069, 8.022e-5
-0.070, 8.037e-5
-0.071, 8.048e-5
-0.072, 8.086e-5
-0.073, 8.113e-5
-0.074, 8.130e-5
-0.075, 8.161e-5
-0.076, 8.186e-5
-0.077, 8.223e-5
-0.078, 8.241e-5
-0.079, 8.259e-5
-0.080, 8.278e-5
-0.081, 8.293e-5
-0.082, 8.315e-5
-0.083, 8.335e-5
-0.084, 8.355e-5
-0.085, 8.375e-5
-0.086, 8.403e-5
-0.087, 8.407e-5
-0.088, 8.430e-5
-0.089, 8.438e-5
-0.090, 8.438e-5
-0.091, 8.469e-5
-0.092, 8.499e-5
-0.093, 8.506e-5
-0.094, 8.534e-5
-0.095, 8.546e-5
-0.096, 8.556e-5
-0.097, 8.582e-5
-0.098, 8.617e-5
-0.099, 8.620e-5
-0.100, 8.639e-5
-0.101, 8.659e-5
-0.102, 8.692e-5
-0.103, 8.725e-5
-0.104, 8.730e-5
-0.105, 8.748e-5
-0.106, 8.753e-5
-0.107, 8.774e-5
-0.108, 8.797e-5
-0.109, 8.803e-5
-0.110, 8.834e-5
-0.111, 8.849e-5
-0.112, 8.846e-5
-0.113, 8.870e-5
-0.114, 8.890e-5
-0.115, 8.884e-5
-0.116, 8.899e-5
-0.117, 8.931e-5
-0.118, 8.951e-5
-0.119, 8.968e-5
-0.120, 8.987e-5
-0.121, 9.006e-5
-0.122, 9.016e-5
-0.123, 9.034e-5
-0.124, 9.056e-5
-0.125, 9.052e-5
-0.126, 9.077e-5
-0.127, 9.103e-5
-0.128, 9.124e-5
-0.129, 9.140e-5
-0.130, 9.173e-5
-0.131, 9.172e-5
-0.132, 9.183e-5
-0.133, 9.219e-5
-0.134, 9.216e-5
-0.135, 9.224e-5
-0.136, 9.253e-5
-0.137, 9.277e-5
-0.138, 9.278e-5
-0.139, 9.309e-5
-0.140, 9.327e-5
-0.141, 9.314e-5
-0.142, 9.336e-5
-0.143, 9.350e-5
-0.144, 9.359e-5
-0.145, 9.373e-5
-0.146, 9.401e-5
-0.147, 9.419e-5
-0.148, 9.434e-5
-0.149, 9.453e-5
-0.150, 9.476e-5
-0.151, 9.491e-5
-0.152, 9.519e-5
-0.153, 9.543e-5
-0.154, 9.553e-5
-0.155, 9.567e-5
-0.156, 9.587e-5
-0.157, 9.587e-5
-0.158, 9.607e-5
-0.159, 9.630e-5
-0.160, 9.637e-5
-0.161, 9.662e-5
-0.162, 9.676e-5
-0.163, 9.684e-5
-0.164, 9.700e-5
-0.165, 9.726e-5
-0.166, 9.721e-5
-0.167, 9.728e-5
-0.168, 9.738e-5
-0.169, 9.760e-5
-0.170, 9.765e-5
-0.171, 9.783e-5
-0.172, 9.795e-5
-0.173, 9.809e-5
-0.174, 9.839e-5
-0.175, 9.858e-5
-0.176, 9.868e-5
-0.177, 9.887e-5
-0.178, 9.904e-5
-0.179, 9.930e-5
-0.180, 9.956e-5
-0.181, 9.968e-5
-0.182, 9.968e-5
-0.183, 9.964e-5
-0.184, 9.993e-5
-0.185, 1.001e-4
-0.186, 1.001e-4
-0.187, 1.003e-4
-0.188, 1.005e-4
-0.189, 1.005e-4
-0.190, 1.006e-4
-0.191, 1.010e-4
-0.192, 1.008e-4
-0.193, 1.010e-4
-0.194, 1.012e-4
-0.195, 1.012e-4
-0.196, 1.013e-4
-0.197, 1.016e-4
-0.198, 1.017e-4
-0.199, 1.018e-4
-0.200, 1.020e-4
-0.201, 1.021e-4
-0.202, 1.023e-4
-0.203, 1.025e-4
-0.204, 1.027e-4
-0.205, 1.038e-4
-0.206, 1.038e-4
-0.207, 1.038e-4
-0.208, 1.037e-4
-0.209, 1.038e-4
-0.210, 1.041e-4
-0.211, 1.041e-4
-0.212, 1.042e-4
-0.213, 1.042e-4
-0.214, 1.045e-4
-0.215, 1.045e-4
-0.216, 1.047e-4
-0.217, 1.049e-4
-0.218, 1.048e-4
-0.219, 1.050e-4
-0.220, 1.051e-4
-0.221, 1.050e-4
-0.222, 1.052e-4
-0.223, 1.054e-4
-0.224, 1.056e-4
-0.225, 1.058e-4
-0.226, 1.060e-4
-0.227, 1.059e-4
-0.228, 1.062e-4
-0.229, 1.063e-4
-0.230, 1.066e-4
-0.231, 1.068e-4
-0.232, 1.071e-4
-0.233, 1.072e-4
-0.234, 1.071e-4
-0.235, 1.072e-4
-0.236, 1.075e-4
-0.237, 1.075e-4
-0.238, 1.077e-4
-0.239, 1.079e-4
-0.240, 1.079e-4
-0.241, 1.081e-4
-0.242, 1.083e-4
-0.243, 1.083e-4
-0.244, 1.083e-4
-0.245, 1.087e-4
-0.246, 1.088e-4
-0.247, 1.087e-4
-0.248, 1.089e-4
-0.249, 1.092e-4
-0.250, 1.092e-4
-0.251, 1.095e-4
-0.252, 1.097e-4
-0.253, 1.098e-4
-0.254, 1.099e-4
-0.255, 1.101e-4
-0.256, 1.102e-4
-0.257, 1.104e-4
-0.258, 1.106e-4
-0.259, 1.106e-4
-0.260, 1.107e-4
-0.261, 1.109e-4
-0.262, 1.111e-4
-0.263, 1.112e-4
-0.264, 1.115e-4
-0.265, 1.117e-4
-0.266, 1.117e-4
-0.267, 1.120e-4
-0.268, 1.122e-4
-0.269, 1.120e-4
-0.270, 1.122e-4
-0.271, 1.125e-4
-0.272, 1.125e-4
-0.273, 1.130e-4
-0.274, 1.131e-4
-0.275, 1.132e-4
-0.276, 1.133e-4
-0.277, 1.136e-4
-0.278, 1.138e-4
-0.279, 1.139e-4
-0.280, 1.142e-4
-0.281, 1.146e-4
-0.282, 1.148e-4
-0.283, 1.150e-4
-0.284, 1.152e-4
-0.285, 1.152e-4
-0.286, 1.155e-4
-0.287, 1.156e-4
-0.288, 1.156e-4
-0.289, 1.160e-4
-0.290, 1.163e-4
-0.291, 1.164e-4
-0.292, 1.166e-4
-0.293, 1.168e-4
-0.294, 1.169e-4
-0.295, 1.170e-4
-0.296, 1.172e-4
-0.297, 1.174e-4
-0.298, 1.175e-4
-0.299, 1.178e-4
-0.300, 1.181e-4
-0.301, 1.183e-4
-0.302, 1.186e-4
-0.303, 1.189e-4
-0.304, 1.188e-4
-0.305, 1.191e-4
-0.306, 1.195e-4
-0.307, 1.199e-4
-0.308, 1.202e-4
-0.309, 1.204e-4
-0.310, 1.205e-4
-0.311, 1.206e-4
-0.312, 1.208e-4
-0.313, 1.211e-4
-0.314, 1.212e-4
-0.315, 1.213e-4
-0.316, 1.215e-4
-0.317, 1.216e-4
-0.318, 1.219e-4
-0.319, 1.223e-4
-0.320, 1.222e-4
-0.321, 1.224e-4
-0.322, 1.226e-4
-0.323, 1.228e-4
-0.324, 1.230e-4
-0.325, 1.232e-4
-0.326, 1.234e-4
-0.327, 1.236e-4
-0.328, 1.239e-4
-0.329, 1.241e-4
-0.330, 1.243e-4
-0.331, 1.247e-4
-0.332, 1.248e-4
-0.333, 1.253e-4
-0.334, 1.255e-4
-0.335, 1.257e-4
-0.336, 1.259e-4
-0.337, 1.263e-4
-0.338, 1.266e-4
-0.339, 1.267e-4
-0.340, 1.269e-4
-0.341, 1.273e-4
-0.342, 1.276e-4
-0.343, 1.279e-4
-0.344, 1.281e-4
-0.345, 1.284e-4
-0.346, 1.284e-4
-0.347, 1.288e-4
-0.348, 1.290e-4
-0.349, 1.293e-4
-0.350, 1.297e-4
-0.351, 1.301e-4
-0.352, 1.302e-4
-0.353, 1.307e-4
-0.354, 1.311e-4
-0.355, 1.315e-4
-0.356, 1.318e-4
-0.357, 1.322e-4
-0.358, 1.325e-4
-0.359, 1.328e-4
-0.360, 1.332e-4
-0.361, 1.336e-4
-0.362, 1.339e-4
-0.363, 1.342e-4
-0.364, 1.347e-4
-0.365, 1.349e-4
-0.366, 1.352e-4
-0.367, 1.357e-4
-0.368, 1.360e-4
-0.369, 1.364e-4
-0.370, 1.369e-4
-0.371, 1.373e-4
-0.372, 1.375e-4
-0.373, 1.380e-4
-0.374, 1.384e-4
-0.375, 1.388e-4
-0.376, 1.392e-4
-0.377, 1.398e-4
-0.378, 1.401e-4
-0.379, 1.406e-4
-0.380, 1.411e-4
-0.381, 1.416e-4
-0.382, 1.422e-4
-0.383, 1.429e-4
-0.384, 1.436e-4
-0.385, 1.443e-4
-0.386, 1.448e-4
-0.387, 1.453e-4
-0.388, 1.457e-4
-0.389, 1.463e-4
-0.390, 1.468e-4
-0.391, 1.473e-4
-0.392, 1.480e-4
-0.393, 1.487e-4
-0.394, 1.492e-4
-0.395, 1.500e-4
-0.396, 1.509e-4
-0.397, 1.514e-4
-0.398, 1.524e-4
-0.399, 1.533e-4
-0.400, 1.542e-4
-0.401, 1.552e-4
-0.402, 1.562e-4
-0.403, 1.571e-4
-0.404, 1.583e-4
-0.405, 1.594e-4
-0.406, 1.606e-4
-0.407, 1.617e-4
-0.408, 1.630e-4
-0.409, 1.646e-4
-0.410, 1.655e-4
-0.411, 1.671e-4
-0.412, 1.687e-4
-0.413, 1.700e-4
-0.414, 1.715e-4
-0.415, 1.731e-4
-0.416, 1.747e-4
-0.417, 1.765e-4
-0.418, 1.786e-4
-0.419, 1.805e-4
-0.420, 1.826e-4
-0.421, 1.849e-4
-0.422, 1.868e-4
-0.423, 1.890e-4
-0.424, 1.915e-4
-0.425, 1.940e-4
-0.426, 1.962e-4
-0.427, 1.987e-4
-0.428, 2.015e-4
-0.429, 2.042e-4
-0.430, 2.070e-4
-0.431, 2.100e-4
-0.432, 2.130e-4
-0.433, 2.166e-4
-0.434, 2.196e-4
-0.435, 2.225e-4
-0.436, 2.258e-4
-0.437, 2.293e-4
-0.438, 2.326e-4
-0.439, 2.361e-4
-0.440, 2.400e-4
-0.441, 2.437e-4
-0.442, 2.472e-4
-0.443, 2.510e-4
-0.444, 2.549e-4
-0.445, 2.588e-4
-0.446, 2.631e-4
-0.447, 2.673e-4
-0.448, 2.707e-4
-0.449, 2.748e-4
-0.450, 2.792e-4
-0.451, 2.832e-4
-0.452, 2.877e-4
-0.453, 2.922e-4
-0.454, 2.964e-4
-0.455, 3.009e-4
-0.456, 3.054e-4
-0.457, 3.102e-4
-0.458, 3.148e-4
-0.459, 3.189e-4
-0.460, 3.233e-4
-0.461, 3.279e-4
-0.462, 3.325e-4
-0.463, 3.373e-4
-0.464, 3.416e-4
-0.465, 3.463e-4
-0.466, 3.510e-4
-0.467, 3.552e-4
-0.468, 3.600e-4
-0.469, 3.649e-4
-0.470, 3.690e-4
-0.471, 3.735e-4
-0.472, 3.779e-4
-0.473, 3.826e-4
-0.474, 3.870e-4
-0.475, 3.915e-4
-0.476, 3.958e-4
-0.477, 4.002e-4
-0.478, 4.046e-4
-0.479, 4.092e-4
-0.480, 4.134e-4
-0.481, 4.175e-4
-0.482, 4.217e-4
-0.483, 4.258e-4
-0.484, 4.299e-4
-0.485, 4.342e-4
-0.486, 4.384e-4
-0.487, 4.424e-4
-0.488, 4.463e-4
-0.489, 4.503e-4
-0.490, 4.538e-4
-0.491, 4.578e-4
-0.492, 4.618e-4
-0.493, 4.649e-4
-0.494, 4.686e-4
-0.495, 4.724e-4
-0.496, 4.756e-4
-0.497, 4.792e-4
-0.498, 4.828e-4
-0.499, 4.860e-4
-0.500, 4.890e-4
-0.501, 4.921e-4
-0.502, 4.953e-4
-0.503, 4.983e-4
-0.504, 5.012e-4
-0.505, 5.042e-4
-0.506, 5.072e-4
-0.507, 5.101e-4
-0.508, 5.127e-4
-0.509, 5.150e-4
-0.510, 5.176e-4
-0.511, 5.201e-4
-0.512, 5.229e-4
-0.513, 5.252e-4
-0.514, 5.275e-4
-0.515, 5.296e-4
-0.516, 5.319e-4
-0.517, 5.341e-4
-0.518, 5.359e-4
-0.519, 5.376e-4
-0.520, 5.395e-4
-0.521, 5.413e-4
-0.522, 5.428e-4
-0.523, 5.445e-4
-0.524, 5.463e-4
-0.525, 5.476e-4
-0.526, 5.491e-4
-0.527, 5.506e-4
-0.528, 5.518e-4
-0.529, 5.532e-4
-0.530, 5.546e-4
-0.531, 5.558e-4
-0.532, 5.571e-4
-0.533, 5.581e-4
-0.534, 5.592e-4
-0.535, 5.599e-4
-0.536, 5.609e-4
-0.537, 5.617e-4
-0.538, 5.626e-4
-0.539, 5.633e-4
-0.540, 5.638e-4
-0.541, 5.643e-4
-0.542, 5.648e-4
-0.543, 5.654e-4
-0.544, 5.657e-4
-0.545, 5.663e-4
-0.546, 5.669e-4
-0.547, 5.671e-4
-0.548, 5.674e-4
-0.549, 5.678e-4
-0.550, 5.678e-4
-0.551, 5.679e-4
-0.552, 5.682e-4
-0.553, 5.684e-4
-0.554, 5.684e-4
-0.555, 5.685e-4
-0.556, 5.685e-4
-0.557, 5.684e-4
-0.558, 5.684e-4
-0.559, 5.685e-4
-0.560, 5.682e-4
-0.561, 5.682e-4
-0.562, 5.680e-4
-0.563, 5.678e-4
-0.564, 5.677e-4
-0.565, 5.674e-4
-0.566, 5.672e-4
-0.567, 5.669e-4
-0.568, 5.666e-4
-0.569, 5.666e-4
-0.570, 5.662e-4
-0.571, 5.658e-4
-0.572, 5.654e-4
-0.573, 5.649e-4
-0.574, 5.647e-4
-0.575, 5.643e-4
-0.576, 5.636e-4
-0.577, 5.633e-4
-0.578, 5.629e-4
-0.579, 5.625e-4
-0.580, 5.621e-4
-0.581, 5.616e-4
-0.582, 5.613e-4
-0.583, 5.607e-4
-0.584, 5.604e-4
-0.585, 5.600e-4
-0.586, 5.595e-4
-0.587, 5.591e-4
-0.588, 5.587e-4
-0.589, 5.582e-4
-0.590, 5.577e-4
-0.591, 5.572e-4
-0.592, 5.564e-4
-0.593, 5.557e-4
-0.594, 5.551e-4
-0.595, 5.544e-4
-0.596, 5.537e-4
-0.597, 5.532e-4
-0.598, 5.527e-4
-0.599, 5.520e-4
-0.600, 5.515e-4
-0.601, 5.509e-4
-0.602, 5.501e-4
-0.603, 5.494e-4
-0.604, 5.490e-4
-0.605, 5.483e-4
-0.606, 5.477e-4
-0.607, 5.471e-4
-0.608, 5.464e-4
-0.609, 5.458e-4
-0.610, 5.453e-4
-0.611, 5.446e-4
-0.612, 5.439e-4
-0.613, 5.433e-4
-0.614, 5.432e-4
-0.615, 5.431e-4
-0.616, 5.423e-4
-0.617, 5.415e-4
-0.618, 5.407e-4
-0.619, 5.401e-4
-0.620, 5.396e-4
-0.621, 5.388e-4
-0.622, 5.382e-4
-0.623, 5.377e-4
-0.624, 5.369e-4
-0.625, 5.364e-4
-0.626, 5.358e-4
-0.627, 5.349e-4
-0.628, 5.342e-4
-0.629, 5.334e-4
-0.630, 5.329e-4
-0.631, 5.322e-4
-0.632, 5.315e-4
-0.633, 5.309e-4
-0.634, 5.300e-4
-0.635, 5.294e-4
-0.636, 5.289e-4
-0.637, 5.281e-4
-0.638, 5.275e-4
-0.639, 5.270e-4
-0.640, 5.264e-4
-0.641, 5.259e-4
-0.642, 5.252e-4
-0.643, 5.243e-4
-0.644, 5.237e-4
-0.645, 5.231e-4
-0.646, 5.226e-4
-0.647, 5.219e-4
-0.648, 5.213e-4
-0.649, 5.207e-4
-0.650, 5.198e-4
-0.651, 5.193e-4
-0.652, 5.186e-4
-0.653, 5.176e-4
-0.654, 5.171e-4
-0.655, 5.165e-4
-0.656, 5.158e-4
-0.657, 5.153e-4
-0.658, 5.147e-4
-0.659, 5.142e-4
-0.660, 5.136e-4
-0.661, 5.131e-4
-0.662, 5.126e-4
-0.663, 5.121e-4
-0.664, 5.116e-4
-0.665, 5.111e-4
-0.666, 5.105e-4
-0.667, 5.101e-4
-0.668, 5.096e-4
-0.669, 5.090e-4
-0.670, 5.085e-4
-0.671, 5.079e-4
-0.672, 5.071e-4
-0.673, 5.066e-4
-0.674, 5.061e-4
-0.675, 5.054e-4
-0.676, 5.049e-4
-0.677, 5.044e-4
-0.678, 5.037e-4
-0.679, 5.033e-4
-0.680, 5.029e-4
-0.681, 5.025e-4
-0.682, 5.018e-4
-0.683, 5.014e-4
-0.684, 5.012e-4
-0.685, 5.007e-4
-0.686, 5.005e-4
-0.687, 5.001e-4
-0.688, 4.995e-4
-0.689, 4.993e-4
-0.690, 4.989e-4
-0.691, 4.986e-4
-0.692, 4.985e-4
-0.693, 4.982e-4
-0.694, 4.977e-4
-0.695, 4.973e-4
-0.696, 4.970e-4
-0.697, 4.966e-4
-0.698, 4.963e-4
-0.699, 4.961e-4
-0.700, 4.864e-4
-0.699, 4.564e-4
-0.698, 4.293e-4
-0.697, 4.057e-4
-0.696, 3.843e-4
-0.695, 3.653e-4
-0.694, 3.482e-4
-0.693, 3.327e-4
-0.692, 3.189e-4
-0.691, 3.059e-4
-0.690, 2.940e-4
-0.689, 2.832e-4
-0.688, 2.735e-4
-0.687, 2.645e-4
-0.686, 2.556e-4
-0.685, 2.477e-4
-0.684, 2.406e-4
-0.683, 2.335e-4
-0.682, 2.269e-4
-0.681, 2.212e-4
-0.680, 2.154e-4
-0.679, 2.096e-4
-0.678, 2.045e-4
-0.677, 1.994e-4
-0.676, 1.948e-4
-0.675, 1.904e-4
-0.674, 1.857e-4
-0.673, 1.815e-4
-0.672, 1.776e-4
-0.671, 1.736e-4
-0.670, 1.699e-4
-0.669, 1.662e-4
-0.668, 1.622e-4
-0.667, 1.585e-4
-0.666, 1.549e-4
-0.665, 1.515e-4
-0.664, 1.482e-4
-0.663, 1.452e-4
-0.662, 1.422e-4
-0.661, 1.388e-4
-0.660, 1.357e-4
-0.659, 1.329e-4
-0.658, 1.298e-4
-0.657, 1.268e-4
-0.656, 1.241e-4
-0.655, 1.216e-4
-0.654, 1.190e-4
-0.653, 1.162e-4
-0.652, 1.133e-4
-0.651, 1.105e-4
-0.650, 1.078e-4
-0.649, 1.053e-4
-0.648, 1.024e-4
-0.647, 9.972e-5
-0.646, 9.743e-5
-0.645, 9.478e-5
-0.644, 9.209e-5
-0.643, 8.947e-5
-0.642, 8.681e-5
-0.641, 8.433e-5
-0.640, 8.161e-5
-0.639, 7.884e-5
-0.638, 7.636e-5
-0.637, 7.418e-5
-0.636, 7.201e-5
-0.635, 6.961e-5
-0.634, 6.674e-5
-0.633, 6.427e-5
-0.632, 6.171e-5
-0.631, 5.914e-5
-0.630, 5.691e-5
-0.629, 5.446e-5
-0.628, 5.206e-5
-0.627, 4.997e-5
-0.626, 4.769e-5
-0.625, 4.514e-5
-0.624, 4.260e-5
-0.623, 4.004e-5
-0.622, 3.751e-5
-0.621, 3.528e-5
-0.620, 3.295e-5
-0.619, 3.049e-5
-0.618, 2.817e-5
-0.617, 2.598e-5
-0.616, 2.371e-5
-0.615, 2.121e-5
-0.614, 1.765e-5
-0.613, 1.518e-5
-0.612, 1.275e-5
-0.611, 1.050e-5
-0.610, 8.271e-6
-0.609, 5.889e-6
-0.608, 3.593e-6
-0.607, 1.335e-6
-0.606, -8.981e-7
-0.605, -3.101e-6
-0.604, -5.647e-6
-0.603, -8.325e-6
-0.602, -1.043e-5
-0.601, -1.272e-5
-0.600, -1.521e-5
-0.599, -1.772e-5
-0.598, -2.006e-5
-0.597, -2.220e-5
-0.596, -2.449e-5
-0.595, -2.653e-5
-0.594, -2.901e-5
-0.593, -3.164e-5
-0.592, -3.401e-5
-0.591, -3.644e-5
-0.590, -3.893e-5
-0.589, -4.162e-5
-0.588, -4.410e-5
-0.587, -4.639e-5
-0.586, -4.867e-5
-0.585, -5.086e-5
-0.584, -5.328e-5
-0.583, -5.598e-5
-0.582, -5.832e-5
-0.581, -6.064e-5
-0.580, -6.289e-5
-0.579, -6.519e-5
-0.578, -6.767e-5
-0.577, -7.006e-5
-0.576, -7.210e-5
-0.575, -7.419e-5
-0.574, -7.636e-5
-0.573, -7.886e-5
-0.572, -8.125e-5
-0.571, -8.383e-5
-0.570, -8.633e-5
-0.569, -8.842e-5
-0.568, -9.088e-5
-0.567, -9.337e-5
-0.566, -9.546e-5
-0.565, -9.756e-5
-0.564, -9.977e-5
-0.563, -1.019e-4
-0.562, -1.045e-4
-0.561, -1.068e-4
-0.560, -1.089e-4
-0.559, -1.111e-4
-0.558, -1.136e-4
-0.557, -1.157e-4
-0.556, -1.180e-4
-0.555, -1.203e-4
-0.554, -1.223e-4
-0.553, -1.240e-4
-0.552, -1.262e-4
-0.551, -1.285e-4
-0.550, -1.305e-4
-0.549, -1.329e-4
-0.548, -1.352e-4
-0.547, -1.371e-4
-0.546, -1.392e-4
-0.545, -1.415e-4
-0.544, -1.433e-4
-0.543, -1.454e-4
-0.542, -1.474e-4
-0.541, -1.491e-4
-0.540, -1.510e-4
-0.539, -1.531e-4
-0.538, -1.553e-4
-0.537, -1.574e-4
-0.536, -1.593e-4
-0.535, -1.611e-4
-0.534, -1.627e-4
-0.533, -1.646e-4
-0.532, -1.666e-4
-0.531, -1.682e-4
-0.530, -1.699e-4
-0.529, -1.716e-4
-0.528, -1.730e-4
-0.527, -1.745e-4
-0.526, -1.761e-4
-0.525, -1.778e-4
-0.524, -1.794e-4
-0.523, -1.812e-4
-0.522, -1.827e-4
-0.521, -1.842e-4
-0.520, -1.857e-4
-0.519, -1.872e-4
-0.518, -1.886e-4
-0.517, -1.901e-4
-0.516, -1.916e-4
-0.515, -1.930e-4
-0.514, -1.945e-4
-0.513, -1.960e-4
-0.512, -1.974e-4
-0.511, -1.988e-4
-0.510, -2.003e-4
-0.509, -2.015e-4
-0.508, -2.029e-4
-0.507, -2.042e-4
-0.506, -2.054e-4
-0.505, -2.065e-4
-0.504, -2.079e-4
-0.503, -2.089e-4
-0.502, -2.100e-4
-0.501, -2.112e-4
-0.500, -2.125e-4
-0.499, -2.134e-4
-0.498, -2.146e-4
-0.497, -2.157e-4
-0.496, -2.167e-4
-0.495, -2.178e-4
-0.494, -2.189e-4
-0.493, -2.198e-4
-0.492, -2.206e-4
-0.491, -2.217e-4
-0.490, -2.226e-4
-0.489, -2.236e-4
-0.488, -2.249e-4
-0.487, -2.263e-4
-0.486, -2.276e-4
-0.485, -2.288e-4
-0.484, -2.300e-4
-0.483, -2.307e-4
-0.482, -2.319e-4
-0.481, -2.331e-4
-0.480, -2.339e-4
-0.479, -2.349e-4
-0.478, -2.361e-4
-0.477, -2.372e-4
-0.476, -2.382e-4
-0.475, -2.394e-4
-0.474, -2.404e-4
-0.473, -2.412e-4
-0.472, -2.424e-4
-0.471, -2.434e-4
-0.470, -2.443e-4
-0.469, -2.452e-4
-0.468, -2.463e-4
-0.467, -2.473e-4
-0.466, -2.487e-4
-0.465, -2.500e-4
-0.464, -2.512e-4
-0.463, -2.525e-4
-0.462, -2.536e-4
-0.461, -2.548e-4
-0.460, -2.560e-4
-0.459, -2.573e-4
-0.458, -2.586e-4
-0.457, -2.597e-4
-0.456, -2.609e-4
-0.455, -2.623e-4
-0.454, -2.634e-4
-0.453, -2.646e-4
-0.452, -2.659e-4
-0.451, -2.668e-4
-0.450, -2.680e-4
-0.449, -2.691e-4
-0.448, -2.702e-4
-0.447, -2.716e-4
-0.446, -2.731e-4
-0.445, -2.745e-4
-0.444, -2.760e-4
-0.443, -2.776e-4
-0.442, -2.790e-4
-0.441, -2.803e-4
-0.440, -2.817e-4
-0.439, -2.832e-4
-0.438, -2.844e-4
-0.437, -2.860e-4
-0.436, -2.875e-4
-0.435, -2.889e-4
-0.434, -2.904e-4
-0.433, -2.919e-4
-0.432, -2.931e-4
-0.431, -2.944e-4
-0.430, -2.957e-4
-0.429, -2.968e-4
-0.428, -2.984e-4
-0.427, -2.999e-4
-0.426, -3.014e-4
-0.425, -3.027e-4
-0.424, -3.041e-4
-0.423, -3.054e-4
-0.422, -3.065e-4
-0.421, -3.079e-4
-0.420, -3.095e-4
-0.419, -3.106e-4
-0.418, -3.120e-4
-0.417, -3.134e-4
-0.416, -3.146e-4
-0.415, -3.159e-4
-0.414, -3.173e-4
-0.413, -3.182e-4
-0.412, -3.193e-4
-0.411, -3.207e-4
-0.410, -3.216e-4
-0.409, -3.222e-4
-0.408, -3.237e-4
-0.407, -3.251e-4
-0.406, -3.261e-4
-0.405, -3.272e-4
-0.404, -3.283e-4
-0.403, -3.291e-4
-0.402, -3.302e-4
-0.401, -3.311e-4
-0.400, -3.318e-4
-0.399, -3.327e-4
-0.398, -3.335e-4
-0.397, -3.340e-4
-0.396, -3.346e-4
-0.395, -3.353e-4
-0.394, -3.360e-4
-0.393, -3.365e-4
-0.392, -3.371e-4
-0.391, -3.375e-4
-0.390, -3.377e-4
-0.389, -3.382e-4
-0.388, -3.386e-4
-0.387, -3.387e-4
-0.386, -3.391e-4
-0.385, -3.393e-4
-0.384, -3.394e-4
-0.383, -3.395e-4
-0.382, -3.395e-4
-0.381, -3.394e-4
-0.380, -3.392e-4
-0.379, -3.392e-4
-0.378, -3.391e-4
-0.377, -3.387e-4
-0.376, -3.385e-4
-0.375, -3.383e-4
-0.374, -3.377e-4
-0.373, -3.374e-4
-0.372, -3.370e-4
-0.371, -3.363e-4
-0.370, -3.358e-4
-0.369, -3.353e-4
-0.368, -3.346e-4
-0.367, -3.341e-4
-0.366, -3.338e-4
-0.365, -3.330e-4
-0.364, -3.322e-4
-0.363, -3.316e-4
-0.362, -3.308e-4
-0.361, -3.299e-4
-0.360, -3.292e-4
-0.359, -3.285e-4
-0.358, -3.276e-4
-0.357, -3.268e-4
-0.356, -3.261e-4
-0.355, -3.250e-4
-0.354, -3.242e-4
-0.353, -3.231e-4
-0.352, -3.219e-4
-0.351, -3.211e-4
-0.350, -3.203e-4
-0.349, -3.193e-4
-0.348, -3.185e-4
-0.347, -3.176e-4
-0.346, -3.168e-4
-0.345, -3.157e-4
-0.344, -3.149e-4
-0.343, -3.139e-4
-0.342, -3.129e-4
-0.341, -3.121e-4
-0.340, -3.111e-4
-0.339, -3.099e-4
-0.338, -3.090e-4
-0.337, -3.082e-4
-0.336, -3.071e-4
-0.335, -3.061e-4
-0.334, -3.053e-4
-0.333, -3.045e-4
-0.332, -3.036e-4
-0.331, -3.027e-4
-0.330, -3.017e-4
-0.329, -3.005e-4
-0.328, -2.995e-4
-0.327, -2.986e-4
-0.326, -2.973e-4
-0.325, -2.965e-4
-0.324, -2.956e-4
-0.323, -2.945e-4
-0.322, -2.938e-4
-0.321, -2.930e-4
-0.320, -2.920e-4
-0.319, -2.910e-4
-0.318, -2.902e-4
-0.317, -2.894e-4
-0.316, -2.886e-4
-0.315, -2.878e-4
-0.314, -2.868e-4
-0.313, -2.857e-4
-0.312, -2.849e-4
-0.311, -2.841e-4
-0.310, -2.831e-4
-0.309, -2.825e-4
-0.308, -2.817e-4
-0.307, -2.810e-4
-0.306, -2.803e-4
-0.305, -2.795e-4
-0.304, -2.784e-4
-0.303, -2.776e-4
-0.302, -2.769e-4
-0.301, -2.759e-4
-0.300, -2.749e-4
-0.299, -2.742e-4
-0.298, -2.732e-4
-0.297, -2.722e-4
-0.296, -2.714e-4
-0.295, -2.706e-4
-0.294, -2.695e-4
-0.293, -2.689e-4
-0.292, -2.684e-4
-0.291, -2.676e-4
-0.290, -2.672e-4
-0.289, -2.666e-4
-0.288, -2.658e-4
-0.287, -2.653e-4
-0.286, -2.647e-4
-0.285, -2.640e-4
-0.284, -2.634e-4
-0.283, -2.627e-4
-0.282, -2.621e-4
-0.281, -2.614e-4
-0.280, -2.607e-4
-0.279, -2.600e-4
-0.278, -2.592e-4
-0.277, -2.586e-4
-0.276, -2.579e-4
-0.275, -2.570e-4
-0.274, -2.565e-4
-0.273, -2.558e-4
-0.272, -2.551e-4
-0.271, -2.544e-4
-0.270, -2.539e-4
-0.269, -2.531e-4
-0.268, -2.524e-4
-0.267, -2.519e-4
-0.266, -2.512e-4
-0.265, -2.505e-4
-0.264, -2.498e-4
-0.263, -2.491e-4
-0.262, -2.483e-4
-0.261, -2.478e-4
-0.260, -2.473e-4
-0.259, -2.466e-4
-0.258, -2.461e-4
-0.257, -2.456e-4
-0.256, -2.449e-4
-0.255, -2.445e-4
-0.254, -2.440e-4
-0.253, -2.434e-4
-0.252, -2.429e-4
-0.251, -2.424e-4
-0.250, -2.419e-4
-0.249, -2.413e-4
-0.248, -2.408e-4
-0.247, -2.403e-4
-0.246, -2.398e-4
-0.245, -2.393e-4
-0.244, -2.388e-4
-0.243, -2.378e-4
-0.242, -2.374e-4
-0.241, -2.370e-4
-0.240, -2.363e-4
-0.239, -2.359e-4
-0.238, -2.354e-4
-0.237, -2.347e-4
-0.236, -2.342e-4
-0.235, -2.336e-4
-0.234, -2.332e-4
-0.233, -2.327e-4
-0.232, -2.322e-4
-0.231, -2.319e-4
-0.230, -2.315e-4
-0.229, -2.309e-4
-0.228, -2.304e-4
-0.227, -2.297e-4
-0.226, -2.294e-4
-0.225, -2.288e-4
-0.224, -2.280e-4
-0.223, -2.275e-4
-0.222, -2.270e-4
-0.221, -2.264e-4
-0.220, -2.258e-4
-0.219, -2.253e-4
-0.218, -2.246e-4
-0.217, -2.239e-4
-0.216, -2.234e-4
-0.215, -2.229e-4
-0.214, -2.224e-4
-0.213, -2.219e-4
-0.212, -2.217e-4
-0.211, -2.212e-4
-0.210, -2.206e-4
-0.209, -2.200e-4
-0.208, -2.195e-4
-0.207, -2.191e-4
-0.206, -2.186e-4
-0.205, -2.186e-4
-0.204, -2.186e-4
-0.203, -2.181e-4
-0.202, -2.177e-4
-0.201, -2.171e-4
-0.200, -2.167e-4
-0.199, -2.164e-4
-0.198, -2.158e-4
-0.197, -2.155e-4
-0.196, -2.151e-4
-0.195, -2.147e-4
-0.194, -2.144e-4
-0.193, -2.141e-4
-0.192, -2.136e-4
-0.191, -2.131e-4
-0.190, -2.129e-4
-0.189, -2.125e-4
-0.188, -2.121e-4
-0.187, -2.118e-4
-0.186, -2.114e-4
-0.185, -2.109e-4
-0.184, -2.107e-4
-0.183, -2.103e-4
-0.182, -2.098e-4
-0.181, -2.095e-4
-0.180, -2.091e-4
-0.179, -2.090e-4
-0.178, -2.087e-4
-0.177, -2.083e-4
-0.176, -2.078e-4
-0.175, -2.074e-4
-0.174, -2.071e-4
-0.173, -2.065e-4
-0.172, -2.062e-4
-0.171, -2.059e-4
-0.170, -2.055e-4
-0.169, -2.051e-4
-0.168, -2.047e-4
-0.167, -2.044e-4
-0.166, -2.037e-4
-0.165, -2.036e-4
-0.164, -2.032e-4
-0.163, -2.027e-4
-0.162, -2.024e-4
-0.161, -2.020e-4
-0.160, -2.015e-4
-0.159, -2.012e-4
-0.158, -2.009e-4
-0.157, -2.005e-4
-0.156, -2.002e-4
-0.155, -1.999e-4
-0.154, -1.995e-4
-0.153, -1.991e-4
-0.152, -1.988e-4
-0.151, -1.984e-4
-0.150, -1.979e-4
-0.149, -1.976e-4
-0.148, -1.973e-4
-0.147, -1.967e-4
-0.146, -1.964e-4
-0.145, -1.961e-4
-0.144, -1.955e-4
-0.143, -1.954e-4
-0.142, -1.950e-4
-0.141, -1.945e-4
-0.140, -1.941e-4
-0.139, -1.938e-4
-0.138, -1.935e-4
-0.137, -1.930e-4
-0.136, -1.928e-4
-0.135, -1.925e-4
-0.134, -1.920e-4
-0.133, -1.918e-4
-0.132, -1.915e-4
-0.131, -1.911e-4
-0.130, -1.907e-4
-0.129, -1.905e-4
-0.128, -1.902e-4
-0.127, -1.900e-4
-0.126, -1.896e-4
-0.125, -1.891e-4
-0.124, -1.888e-4
-0.123, -1.884e-4
-0.122, -1.880e-4
-0.121, -1.876e-4
-0.120, -1.873e-4
-0.119, -1.871e-4
-0.118, -1.865e-4
-0.117, -1.863e-4
-0.116, -1.862e-4
-0.115, -1.855e-4
-0.114, -1.853e-4
-0.113, -1.850e-4
-0.112, -1.846e-4
-0.111, -1.844e-4
-0.110, -1.842e-4
-0.109, -1.838e-4
-0.108, -1.834e-4
-0.107, -1.832e-4
-0.106, -1.828e-4
-0.105, -1.825e-4
-0.104, -1.822e-4
-0.103, -1.820e-4
-0.102, -1.820e-4
-0.101, -1.818e-4
-0.100, -1.815e-4
-0.099, -1.809e-4
-0.098, -1.807e-4
-0.097, -1.804e-4
-0.096, -1.799e-4
-0.095, -1.796e-4
-0.094, -1.794e-4
-0.093, -1.789e-4
-0.092, -1.786e-4
-0.091, -1.784e-4
-0.090, -1.779e-4
-0.089, -1.773e-4
-0.088, -1.770e-4
-0.087, -1.768e-4
-0.086, -1.764e-4
-0.085, -1.762e-4
-0.084, -1.760e-4
-0.083, -1.756e-4
-0.082, -1.753e-4
-0.081, -1.751e-4
-0.080, -1.747e-4
-0.079, -1.745e-4
-0.078, -1.743e-4
-0.077, -1.740e-4
-0.076, -1.737e-4
-0.075, -1.735e-4
-0.074, -1.733e-4
-0.073, -1.730e-4
-0.072, -1.727e-4
-0.071, -1.724e-4
-0.070, -1.721e-4
-0.069, -1.719e-4
-0.068, -1.716e-4
-0.067, -1.712e-4
-0.066, -1.711e-4
-0.065, -1.709e-4
-0.064, -1.705e-4
-0.063, -1.702e-4
-0.062, -1.700e-4
-0.061, -1.697e-4
-0.060, -1.694e-4
-0.059, -1.691e-4
-0.058, -1.689e-4
-0.057, -1.686e-4
-0.056, -1.683e-4
-0.055, -1.681e-4
-0.054, -1.676e-4
-0.053, -1.675e-4
-0.052, -1.671e-4
-0.051, -1.668e-4
-0.050, -1.666e-4
-0.049, -1.663e-4
-0.048, -1.659e-4
-0.047, -1.655e-4
-0.046, -1.652e-4
-0.045, -1.648e-4
-0.044, -1.644e-4
-0.043, -1.642e-4
-0.042, -1.640e-4
-0.041, -1.635e-4
-0.040, -1.632e-4
-0.039, -1.629e-4
-0.038, -1.624e-4
-0.037, -1.622e-4
-0.036, -1.619e-4
-0.035, -1.615e-4
-0.034, -1.611e-4
-0.033, -1.610e-4
-0.032, -1.605e-4
-0.031, -1.602e-4
-0.030, -1.600e-4
-0.029, -1.597e-4
-0.028, -1.593e-4
-0.027, -1.591e-4
-0.026, -1.588e-4
-0.025, -1.586e-4
-0.024, -1.583e-4
-0.023, -1.580e-4
-0.022, -1.575e-4
-0.021, -1.570e-4
-0.020, -1.567e-4
-0.019, -1.562e-4
-0.018, -1.559e-4
-0.017, -1.556e-4
-0.016, -1.550e-4
-0.015, -1.546e-4
-0.014, -1.544e-4
-0.013, -1.539e-4
-0.012, -1.534e-4
-0.011, -1.530e-4
-0.010, -1.527e-4
-0.009, -1.523e-4
-0.008, -1.519e-4
-0.007, -1.515e-4
-0.006, -1.511e-4
-0.005, -1.506e-4
-0.004, -1.503e-4
-0.003, -1.499e-4
-0.002, -1.496e-4
-0.001, -1.493e-4
-0.000, -1.479e-4
0.001, -1.475e-4
0.002, -1.475e-4
0.003, -1.472e-4
0.004, -1.470e-4
0.005, -1.467e-4
0.006, -1.463e-4
0.007, -1.461e-4
0.008, -1.458e-4
0.009, -1.455e-4
0.010, -1.450e-4
0.011, -1.446e-4
0.012, -1.443e-4
0.013, -1.437e-4
0.014, -1.433e-4
0.015, -1.430e-4
0.016, -1.425e-4
0.017, -1.422e-4
0.018, -1.418e-4
0.019, -1.412e-4
0.020, -1.408e-4
0.021, -1.403e-4
0.022, -1.398e-4
0.023, -1.393e-4
0.024, -1.390e-4
0.025, -1.385e-4
0.026, -1.382e-4
0.027, -1.377e-4
0.028, -1.373e-4
0.029, -1.367e-4
0.030, -1.363e-4
0.031, -1.359e-4
0.032, -1.354e-4
0.033, -1.349e-4
0.034, -1.344e-4
0.035, -1.338e-4
0.036, -1.333e-4
0.037, -1.329e-4
0.038, -1.324e-4
0.039, -1.316e-4
0.040, -1.311e-4
0.041, -1.307e-4
0.042, -1.300e-4
0.043, -1.296e-4
0.044, -1.290e-4
0.045, -1.283e-4
0.046, -1.278e-4
0.047, -1.272e-4
0.048, -1.266e-4
0.049, -1.261e-4
0.050, -1.255e-4
0.051, -1.250e-4
0.052, -1.246e-4
0.053, -1.241e-4
0.054, -1.237e-4
0.055, -1.232e-4
0.056, -1.227e-4
0.057, -1.223e-4
0.058, -1.218e-4
0.059, -1.213e-4
0.060, -1.208e-4
0.061, -1.203e-4
0.062, -1.198e-4
0.063, -1.192e-4
0.064, -1.185e-4
0.065, -1.179e-4
0.066, -1.174e-4
0.067, -1.168e-4
0.068, -1.162e-4
0.069, -1.157e-4
0.070, -1.150e-4
0.071, -1.144e-4
0.072, -1.139e-4
0.073, -1.133e-4
0.074, -1.126e-4
0.075, -1.122e-4
0.076, -1.116e-4
0.077, -1.111e-4
0.078, -1.105e-4
0.079, -1.099e-4
0.080, -1.093e-4
0.081, -1.087e-4
0.082, -1.082e-4
0.083, -1.075e-4
0.084, -1.068e-4
0.085, -1.063e-4
0.086, -1.056e-4
0.087, -1.050e-4
0.088, -1.043e-4
0.089, -1.037e-4
0.090, -1.030e-4
0.091, -1.024e-4
0.092, -1.018e-4
0.093, -1.011e-4
0.094, -1.006e-4
0.095, -1.000e-4
0.096, -9.939e-5
0.097, -9.883e-5
0.098, -9.834e-5
0.099, -9.772e-5
0.100, -9.718e-5
0.101, -9.665e-5
0.102, -9.606e-5
0.103, -9.557e-5
0.104, -9.498e-5
0.105, -9.447e-5
0.106, -9.387e-5
0.107, -9.326e-5
0.108, -9.268e-5
0.109, -9.203e-5
0.110, -9.145e-5
0.111, -9.084e-5
0.112, -9.016e-5
0.113, -8.956e-5
0.114, -8.901e-5
0.115, -8.837e-5
0.116, -8.777e-5
0.117, -8.720e-5
0.118, -8.663e-5
0.119, -8.607e-5
0.120, -8.548e-5
0.121, -8.492e-5
0.122, -8.436e-5
0.123, -8.379e-5
0.124, -8.321e-5
0.125, -8.267e-5
0.126, -8.207e-5
0.127, -8.144e-5
0.128, -8.093e-5
0.129, -8.036e-5
0.130, -7.972e-5
0.131, -7.908e-5
0.132, -7.846e-5
0.133, -7.789e-5
0.134, -7.737e-5
0.135, -7.671e-5
0.136, -7.625e-5
0.137, -7.572e-5
0.138, -7.520e-5
0.139, -7.477e-5
0.140, -7.437e-5
0.141, -7.381e-5
0.142, -7.344e-5
0.143, -7.306e-5
0.144, -7.262e-5
0.145, -7.215e-5
0.146, -7.173e-5
0.147, -7.130e-5
0.148, -7.089e-5
0.149, -7.046e-5
0.150, -7.002e-5
0.151, -6.963e-5
0.152, -6.919e-5
0.153, -6.876e-5
0.154, -6.829e-5
0.155, -6.787e-5
0.156, -6.746e-5
0.157, -6.702e-5
0.158, -6.658e-5
0.159, -6.613e-5
0.160, -6.567e-5
0.161, -6.526e-5
0.162, -6.487e-5
0.163, -6.445e-5
0.164, -6.410e-5
0.165, -6.374e-5
0.166, -6.331e-5
0.167, -6.296e-5
0.168, -6.255e-5
0.169, -6.218e-5
0.170, -6.184e-5
0.171, -6.153e-5
0.172, -6.117e-5
0.173, -6.087e-5
0.174, -6.052e-5
0.175, -6.017e-5
0.176, -5.989e-5
0.177, -5.950e-5
0.178, -5.921e-5
0.179, -5.887e-5
0.180, -5.853e-5
0.181, -5.823e-5
0.182, -5.790e-5
0.183, -5.761e-5
0.184, -5.734e-5
0.185, -5.705e-5
0.186, -5.679e-5
0.187, -5.649e-5
0.188, -5.619e-5
0.189, -5.587e-5
0.190, -5.557e-5
0.191, -5.530e-5
0.192, -5.507e-5
0.193, -5.475e-5
0.194, -5.451e-5
0.195, -5.419e-5
0.196, -5.390e-5
0.197, -5.371e-5
0.198, -5.340e-5
0.199, -5.319e-5
0.200, -5.297e-5
0.201, -5.270e-5
0.202, -5.244e-5
0.203, -5.229e-5
0.204, -5.202e-5
0.205, -5.182e-5
0.206, -5.161e-5
0.207, -5.138e-5
0.208, -5.119e-5
0.209, -5.098e-5
0.210, -5.077e-5
0.211, -5.059e-5
0.212, -5.037e-5
0.213, -5.019e-5
0.214, -5.008e-5
0.215, -4.985e-5
0.216, -4.969e-5
0.217, -4.951e-5
0.218, -4.932e-5
0.219, -4.917e-5
0.220, -4.905e-5
0.221, -4.887e-5
0.222, -4.874e-5
0.223, -4.856e-5
0.224, -4.841e-5
0.225, -4.829e-5
0.226, -4.812e-5
0.227, -4.798e-5
0.228, -4.780e-5
0.229, -4.770e-5
0.230, -4.756e-5
0.231, -4.737e-5
0.232, -4.726e-5
0.233, -4.713e-5
0.234, -4.698e-5
0.235, -4.685e-5
0.236, -4.679e-5
0.237, -4.660e-5
0.238, -4.656e-5
0.239, -4.639e-5
0.240, -4.623e-5
0.241, -4.611e-5
0.242, -4.603e-5
0.243, -4.591e-5
0.244, -4.577e-5
0.245, -4.570e-5
0.246, -4.553e-5
0.247, -4.547e-5
0.248, -4.535e-5
0.249, -4.525e-5
0.250, -4.511e-5
0.251, -4.502e-5
0.252, -4.491e-5
0.253, -4.481e-5
0.254, -4.475e-5
0.255, -4.462e-5
0.256, -4.450e-5
0.257, -4.438e-5
0.258, -4.431e-5
0.259, -4.424e-5
0.260, -4.409e-5
0.261, -4.401e-5
0.262, -4.388e-5
0.263, -4.386e-5
0.264, -4.374e-5
0.265, -4.363e-5
0.266, -4.358e-5
0.267, -4.350e-5
0.268, -4.341e-5
0.269, -4.333e-5
0.270, -4.324e-5
0.271, -4.316e-5
0.272, -4.306e-5
0.273, -4.299e-5
0.274, -4.289e-5
0.275, -4.281e-5
0.276, -4.273e-5
0.277, -4.261e-5
0.278, -4.259e-5
0.279, -4.251e-5
0.280, -4.233e-5
0.281, -4.226e-5
0.282, -4.220e-5
0.283, -4.212e-5
0.284, -4.208e-5
0.285, -4.200e-5
0.286, -4.192e-5
0.287, -4.185e-5
0.288, -4.173e-5
0.289, -4.167e-5
0.290, -4.161e-5
0.291, -4.152e-5
0.292, -4.145e-5
0.293, -4.136e-5
0.294, -4.129e-5
0.295, -4.120e-5
0.296, -4.117e-5
0.297, -4.106e-5
0.298, -4.102e-5
0.299, -4.098e-5
0.300, -4.090e-5
0.301, -4.082e-5
0.302, -4.078e-5
0.303, -4.068e-5
0.304, -4.063e-5
0.305, -4.060e-5
0.306, -4.050e-5
0.307, -4.043e-5
0.308, -4.038e-5
0.309, -4.032e-5
0.310, -4.022e-5
0.311, -4.018e-5
0.312, -4.014e-5
0.313, -4.006e-5
0.314, -4.002e-5
0.315, -3.996e-5
0.316, -3.987e-5
0.317, -3.982e-5
0.318, -3.980e-5
0.319, -3.971e-5
0.320, -3.965e-5
0.321, -3.960e-5
0.322, -3.956e-5
0.323, -3.947e-5
0.324, -3.944e-5
0.325, -3.939e-5
0.326, -3.933e-5
0.327, -3.924e-5
0.328, -3.917e-5
0.329, -3.916e-5
0.330, -3.905e-5
0.331, -3.901e-5
0.332, -3.899e-5
0.333, -3.895e-5
0.334, -3.885e-5
0.335, -3.882e-5
0.336, -3.883e-5
0.337, -3.876e-5
0.338, -3.871e-5
0.339, -3.862e-5
0.340, -3.857e-5
0.341, -3.854e-5
0.342, -3.853e-5
0.343, -3.840e-5
0.344, -3.835e-5
0.345, -3.830e-5
0.346, -3.827e-5
0.347, -3.820e-5
0.348, -3.819e-5
0.349, -3.814e-5
0.350, -3.808e-5
0.351, -3.803e-5
0.352, -3.797e-5
0.353, -3.790e-5
0.354, -3.788e-5
0.355, -3.782e-5
0.356, -3.778e-5
0.357, -3.772e-5
0.358, -3.767e-5
0.359, -3.764e-5
0.360, -3.760e-5
0.361, -3.755e-5
0.362, -3.747e-5
0.363, -3.747e-5
0.364, -3.741e-5
0.365, -3.736e-5
0.366, -3.735e-5
0.367, -3.733e-5
0.368, -3.725e-5
0.369, -3.717e-5
0.370, -3.717e-5
0.371, -3.714e-5
0.372, -3.707e-5
0.373, -3.705e-5
0.374, -3.697e-5
0.375, -3.697e-5
0.376, -3.692e-5
0.377, -3.686e-5
0.378, -3.681e-5
0.379, -3.672e-5
0.380, -3.672e-5
0.381, -3.668e-5
0.382, -3.663e-5
0.383, -3.657e-5
0.384, -3.652e-5
0.385, -3.649e-5
0.386, -3.641e-5
0.387, -3.641e-5
0.388, -3.635e-5
0.389, -3.634e-5
0.390, -3.625e-5
0.391, -3.625e-5
0.392, -3.619e-5
0.393, -3.617e-5
0.394, -3.613e-5
0.395, -3.609e-5
0.396, -3.600e-5
0.397, -3.600e-5
0.398, -3.591e-5
0.399, -3.589e-5
0.400, -3.586e-5
0.401, -3.583e-5
0.402, -3.579e-5
0.403, -3.575e-5
0.404, -3.573e-5
0.405, -3.571e-5
0.406, -3.570e-5
0.407, -3.561e-5
0.408, -3.555e-5
0.409, -3.551e-5
0.410, -3.550e-5
0.411, -3.549e-5
0.412, -3.547e-5
0.413, -3.543e-5
0.414, -3.537e-5
0.415, -3.536e-5
0.416, -3.532e-5
0.417, -3.527e-5
0.418, -3.527e-5
0.419, -3.520e-5
0.420, -3.514e-5
0.421, -3.511e-5
0.422, -3.510e-5
0.423, -3.504e-5
0.424, -3.503e-5
0.425, -3.497e-5
0.426, -3.493e-5
0.427, -3.489e-5
0.428, -3.482e-5
0.429, -3.482e-5
0.430, -3.478e-5
0.431, -3.474e-5
0.432, -3.476e-5
0.433, -3.469e-5
0.434, -3.464e-5
0.435, -3.462e-5
0.436, -3.455e-5
0.437, -3.452e-5
0.438, -3.447e-5
0.439, -3.450e-5
0.440, -3.446e-5
0.441, -3.439e-5
0.442, -3.439e-5
0.443, -3.433e-5
0.444, -3.426e-5
0.445, -3.425e-5
0.446, -3.415e-5
0.447, -3.419e-5
0.448, -3.416e-5
0.449, -3.412e-5
0.450, -3.406e-5
0.451, -3.404e-5
0.452, -3.396e-5
0.453, -3.393e-5
0.454, -3.395e-5
0.455, -3.391e-5
0.456, -3.385e-5
0.457, -3.384e-5
0.458, -3.377e-5
0.459, -3.375e-5
0.460, -3.375e-5
0.461, -3.368e-5
0.462, -3.364e-5
0.463, -3.364e-5
0.464, -3.358e-5
0.465, -3.353e-5
0.466, -3.350e-5
0.467, -3.343e-5
0.468, -3.347e-5
0.469, -3.336e-5
0.470, -3.338e-5
0.471, -3.339e-5
0.472, -3.339e-5
0.473, -3.332e-5
0.474, -3.327e-5
0.475, -3.322e-5
0.476, -3.324e-5
0.477, -3.312e-5
0.478, -3.314e-5
0.479, -3.310e-5
0.480, -3.304e-5
0.481, -3.302e-5
0.482, -3.299e-5
0.483, -3.294e-5
0.484, -3.295e-5
0.485, -3.286e-5
0.486, -3.282e-5
0.487, -3.282e-5
0.488, -3.276e-5
0.489, -3.272e-5
0.490, -3.269e-5
0.491, -3.265e-5
0.492, -3.258e-5
0.493, -3.256e-5
0.494, -3.253e-5
0.495, -3.256e-5
0.496, -3.248e-5
0.497, -3.240e-5
0.498, -3.243e-5
0.499, -3.238e-5
