# Supplementary material for: Data on characterization and electrochemical analysis of zinc oxide and tungsten trioxide as counter electrodes for electrochromic devices
Source: Data Brief. 2020 Jun 20;31:105891. doi: 10.1016/j.dib.2020.105891 (PMC7326711; doi:10.1016/j.dib.2020.105891)
Supplement: Supplementary file 1 [file mmc1.zip › Raw data/Figure 5/CV of WO3-TPA/Cycle 2000/Scan_rate_0.04.txt]

June 17, 2018   03:24:08
Cyclic Voltammetry
File: c:\users\Data Source:  Experiment
Instrument Model:  CHI660D
Header: 
Note: 

Init E (V) = 0.5
High E (V) = 0.5
Low E (V) = -0.7
Init P/N = N
Scan Rate (V/s) = 0.04
Segment = 4
Sample Interval (V) = 0.001
Quiet Time (sec) = 0
Sensitivity (A/V) = 0.01

Segment 1:
Ep = -0.607V
ip = 4.872e-4A
Ah = 1.384e-3C

Segment 2:

Segment 3:
Ep = -0.607V
ip = 4.904e-4A
Ah = 1.399e-3C

Segment 4:

Potential/V, Current/A

0.500, -3.164e-4
0.499, -2.930e-4
0.498, -2.727e-4
0.497, -2.555e-4
0.496, -2.400e-4
0.495, -2.258e-4
0.494, -2.139e-4
0.493, -2.028e-4
0.492, -1.927e-4
0.491, -1.837e-4
0.490, -1.752e-4
0.489, -1.683e-4
0.488, -1.613e-4
0.487, -1.549e-4
0.486, -1.489e-4
0.485, -1.438e-4
0.484, -1.387e-4
0.483, -1.341e-4
0.482, -1.293e-4
0.481, -1.250e-4
0.480, -1.217e-4
0.479, -1.184e-4
0.478, -1.149e-4
0.477, -1.117e-4
0.476, -1.088e-4
0.475, -1.060e-4
0.474, -1.031e-4
0.473, -1.006e-4
0.472, -9.832e-5
0.471, -9.620e-5
0.470, -9.416e-5
0.469, -9.227e-5
0.468, -9.017e-5
0.467, -8.831e-5
0.466, -8.646e-5
0.465, -8.477e-5
0.464, -8.314e-5
0.463, -8.151e-5
0.462, -7.985e-5
0.461, -7.818e-5
0.460, -7.670e-5
0.459, -7.546e-5
0.458, -7.429e-5
0.457, -7.327e-5
0.456, -7.219e-5
0.455, -7.121e-5
0.454, -7.017e-5
0.453, -6.917e-5
0.452, -6.825e-5
0.451, -6.728e-5
0.450, -6.627e-5
0.449, -6.530e-5
0.448, -6.440e-5
0.447, -6.360e-5
0.446, -6.274e-5
0.445, -6.199e-5
0.444, -6.114e-5
0.443, -6.042e-5
0.442, -5.974e-5
0.441, -5.909e-5
0.440, -5.835e-5
0.439, -5.768e-5
0.438, -5.700e-5
0.437, -5.636e-5
0.436, -5.572e-5
0.435, -5.507e-5
0.434, -5.452e-5
0.433, -5.387e-5
0.432, -5.332e-5
0.431, -5.282e-5
0.430, -5.223e-5
0.429, -5.170e-5
0.428, -5.121e-5
0.427, -5.078e-5
0.426, -5.033e-5
0.425, -4.997e-5
0.424, -4.944e-5
0.423, -4.910e-5
0.422, -4.866e-5
0.421, -4.833e-5
0.420, -4.795e-5
0.419, -4.759e-5
0.418, -4.713e-5
0.417, -4.678e-5
0.416, -4.645e-5
0.415, -4.614e-5
0.414, -4.582e-5
0.413, -4.551e-5
0.412, -4.506e-5
0.411, -4.473e-5
0.410, -4.441e-5
0.409, -4.421e-5
0.408, -4.381e-5
0.407, -4.351e-5
0.406, -4.320e-5
0.405, -4.288e-5
0.404, -4.265e-5
0.403, -4.242e-5
0.402, -4.210e-5
0.401, -4.177e-5
0.400, -4.151e-5
0.399, -4.124e-5
0.398, -4.100e-5
0.397, -4.081e-5
0.396, -4.049e-5
0.395, -4.020e-5
0.394, -3.999e-5
0.393, -3.981e-5
0.392, -3.957e-5
0.391, -3.942e-5
0.390, -3.912e-5
0.389, -3.888e-5
0.388, -3.878e-5
0.387, -3.856e-5
0.386, -3.832e-5
0.385, -3.812e-5
0.384, -3.793e-5
0.383, -3.778e-5
0.382, -3.757e-5
0.381, -3.740e-5
0.380, -3.721e-5
0.379, -3.709e-5
0.378, -3.693e-5
0.377, -3.678e-5
0.376, -3.655e-5
0.375, -3.638e-5
0.374, -3.618e-5
0.373, -3.603e-5
0.372, -3.593e-5
0.371, -3.575e-5
0.370, -3.559e-5
0.369, -3.547e-5
0.368, -3.525e-5
0.367, -3.516e-5
0.366, -3.503e-5
0.365, -3.486e-5
0.364, -3.471e-5
0.363, -3.454e-5
0.362, -3.446e-5
0.361, -3.435e-5
0.360, -3.422e-5
0.359, -3.407e-5
0.358, -3.394e-5
0.357, -3.380e-5
0.356, -3.372e-5
0.355, -3.354e-5
0.354, -3.336e-5
0.353, -3.338e-5
0.352, -3.311e-5
0.351, -3.306e-5
0.350, -3.293e-5
0.349, -3.280e-5
0.348, -3.268e-5
0.347, -3.255e-5
0.346, -3.248e-5
0.345, -3.239e-5
0.344, -3.219e-5
0.343, -3.210e-5
0.342, -3.191e-5
0.341, -3.183e-5
0.340, -3.178e-5
0.339, -3.168e-5
0.338, -3.155e-5
0.337, -3.140e-5
0.336, -3.134e-5
0.335, -3.126e-5
0.334, -3.119e-5
0.333, -3.106e-5
0.332, -3.098e-5
0.331, -3.080e-5
0.330, -3.072e-5
0.329, -3.068e-5
0.328, -3.054e-5
0.327, -3.047e-5
0.326, -3.029e-5
0.325, -3.027e-5
0.324, -3.019e-5
0.323, -3.012e-5
0.322, -2.990e-5
0.321, -2.994e-5
0.320, -2.980e-5
0.319, -2.973e-5
0.318, -2.966e-5
0.317, -2.957e-5
0.316, -2.948e-5
0.315, -2.937e-5
0.314, -2.931e-5
0.313, -2.926e-5
0.312, -2.924e-5
0.311, -2.915e-5
0.310, -2.902e-5
0.309, -2.894e-5
0.308, -2.883e-5
0.307, -2.879e-5
0.306, -2.873e-5
0.305, -2.862e-5
0.304, -2.855e-5
0.303, -2.850e-5
0.302, -2.841e-5
0.301, -2.837e-5
0.300, -2.822e-5
0.299, -2.822e-5
0.298, -2.809e-5
0.297, -2.804e-5
0.296, -2.797e-5
0.295, -2.800e-5
0.294, -2.788e-5
0.293, -2.786e-5
0.292, -2.777e-5
0.291, -2.775e-5
0.290, -2.759e-5
0.289, -2.755e-5
0.288, -2.749e-5
0.287, -2.745e-5
0.286, -2.736e-5
0.285, -2.732e-5
0.284, -2.729e-5
0.283, -2.723e-5
0.282, -2.719e-5
0.281, -2.711e-5
0.280, -2.701e-5
0.279, -2.705e-5
0.278, -2.699e-5
0.277, -2.692e-5
0.276, -2.687e-5
0.275, -2.681e-5
0.274, -2.670e-5
0.273, -2.669e-5
0.272, -2.665e-5
0.271, -2.666e-5
0.270, -2.655e-5
0.269, -2.654e-5
0.268, -2.641e-5
0.267, -2.637e-5
0.266, -2.630e-5
0.265, -2.632e-5
0.264, -2.623e-5
0.263, -2.621e-5
0.262, -2.613e-5
0.261, -2.612e-5
0.260, -2.604e-5
0.259, -2.602e-5
0.258, -2.598e-5
0.257, -2.589e-5
0.256, -2.582e-5
0.255, -2.583e-5
0.254, -2.580e-5
0.253, -2.574e-5
0.252, -2.566e-5
0.251, -2.559e-5
0.250, -2.551e-5
0.249, -2.551e-5
0.248, -2.547e-5
0.247, -2.551e-5
0.246, -2.537e-5
0.245, -2.536e-5
0.244, -2.528e-5
0.243, -2.526e-5
0.242, -2.515e-5
0.241, -2.514e-5
0.240, -2.513e-5
0.239, -2.509e-5
0.238, -2.498e-5
0.237, -2.494e-5
0.236, -2.490e-5
0.235, -2.484e-5
0.234, -2.484e-5
0.233, -2.474e-5
0.232, -2.466e-5
0.231, -2.455e-5
0.230, -2.452e-5
0.229, -2.452e-5
0.228, -2.446e-5
0.227, -2.448e-5
0.226, -2.435e-5
0.225, -2.428e-5
0.224, -2.421e-5
0.223, -2.420e-5
0.222, -2.414e-5
0.221, -2.409e-5
0.220, -2.402e-5
0.219, -2.393e-5
0.218, -2.387e-5
0.217, -2.386e-5
0.216, -2.378e-5
0.215, -2.372e-5
0.214, -2.361e-5
0.213, -2.348e-5
0.212, -2.337e-5
0.211, -2.342e-5
0.210, -2.329e-5
0.209, -2.318e-5
0.208, -2.314e-5
0.207, -2.305e-5
0.206, -2.295e-5
0.205, -2.280e-5
0.204, -2.273e-5
0.203, -2.272e-5
0.202, -2.260e-5
0.201, -2.244e-5
0.200, -2.234e-5
0.199, -2.231e-5
0.198, -2.220e-5
0.197, -2.212e-5
0.196, -2.195e-5
0.195, -2.185e-5
0.194, -2.169e-5
0.193, -2.153e-5
0.192, -2.152e-5
0.191, -2.141e-5
0.190, -2.126e-5
0.189, -2.113e-5
0.188, -2.091e-5
0.187, -2.075e-5
0.186, -2.062e-5
0.185, -2.052e-5
0.184, -2.031e-5
0.183, -2.019e-5
0.182, -2.002e-5
0.181, -1.977e-5
0.180, -1.963e-5
0.179, -1.950e-5
0.178, -1.930e-5
0.177, -1.908e-5
0.176, -1.885e-5
0.175, -1.863e-5
0.174, -1.838e-5
0.173, -1.819e-5
0.172, -1.800e-5
0.171, -1.767e-5
0.170, -1.745e-5
0.169, -1.717e-5
0.168, -1.692e-5
0.167, -1.664e-5
0.166, -1.642e-5
0.165, -1.611e-5
0.164, -1.578e-5
0.163, -1.551e-5
0.162, -1.514e-5
0.161, -1.488e-5
0.160, -1.453e-5
0.159, -1.423e-5
0.158, -1.377e-5
0.157, -1.350e-5
0.156, -1.312e-5
0.155, -1.278e-5
0.154, -1.243e-5
0.153, -1.208e-5
0.152, -1.160e-5
0.151, -1.117e-5
0.150, -1.073e-5
0.149, -1.036e-5
0.148, -9.887e-6
0.147, -9.497e-6
0.146, -8.950e-6
0.145, -8.466e-6
0.144, -7.966e-6
0.143, -7.419e-6
0.142, -6.880e-6
0.141, -6.357e-6
0.140, -5.732e-6
0.139, -5.092e-6
0.138, -4.444e-6
0.137, -3.827e-6
0.136, -3.265e-6
0.135, -2.632e-6
0.134, -1.921e-6
0.133, -1.265e-6
0.132, -6.170e-7
0.131, 7.810e-8
0.130, 6.404e-7
0.129, 1.304e-6
0.128, 2.054e-6
0.127, 2.733e-6
0.126, 3.421e-6
0.125, 4.217e-6
0.124, 5.069e-6
0.123, 5.857e-6
0.122, 6.709e-6
0.121, 7.599e-6
0.120, 8.521e-6
0.119, 9.426e-6
0.118, 1.033e-5
0.117, 1.116e-5
0.116, 1.208e-5
0.115, 1.290e-5
0.114, 1.389e-5
0.113, 1.498e-5
0.112, 1.596e-5
0.111, 1.706e-5
0.110, 1.820e-5
0.109, 1.920e-5
0.108, 2.041e-5
0.107, 2.146e-5
0.106, 2.254e-5
0.105, 2.345e-5
0.104, 2.437e-5
0.103, 2.539e-5
0.102, 2.638e-5
0.101, 2.743e-5
0.100, 2.849e-5
0.099, 2.955e-5
0.098, 3.074e-5
0.097, 3.193e-5
0.096, 3.308e-5
0.095, 3.414e-5
0.094, 3.532e-5
0.093, 3.646e-5
0.092, 3.764e-5
0.091, 3.886e-5
0.090, 3.997e-5
0.089, 4.116e-5
0.088, 4.237e-5
0.087, 4.363e-5
0.086, 4.490e-5
0.085, 4.605e-5
0.084, 4.725e-5
0.083, 4.831e-5
0.082, 4.937e-5
0.081, 5.039e-5
0.080, 5.151e-5
0.079, 5.261e-5
0.078, 5.376e-5
0.077, 5.503e-5
0.076, 5.625e-5
0.075, 5.745e-5
0.074, 5.856e-5
0.073, 5.975e-5
0.072, 6.088e-5
0.071, 6.208e-5
0.070, 6.324e-5
0.069, 6.439e-5
0.068, 6.566e-5
0.067, 6.690e-5
0.066, 6.827e-5
0.065, 6.945e-5
0.064, 7.066e-5
0.063, 7.167e-5
0.062, 7.271e-5
0.061, 7.365e-5
0.060, 7.470e-5
0.059, 7.579e-5
0.058, 7.688e-5
0.057, 7.790e-5
0.056, 7.911e-5
0.055, 8.029e-5
0.054, 8.138e-5
0.053, 8.249e-5
0.052, 8.358e-5
0.051, 8.462e-5
0.050, 8.578e-5
0.049, 8.686e-5
0.048, 8.793e-5
0.047, 8.902e-5
0.046, 9.009e-5
0.045, 9.115e-5
0.044, 9.230e-5
0.043, 9.346e-5
0.042, 9.462e-5
0.041, 9.554e-5
0.040, 9.655e-5
0.039, 9.746e-5
0.038, 9.844e-5
0.037, 9.936e-5
0.036, 1.003e-4
0.035, 1.012e-4
0.034, 1.023e-4
0.033, 1.033e-4
0.032, 1.042e-4
0.031, 1.053e-4
0.030, 1.064e-4
0.029, 1.073e-4
0.028, 1.082e-4
0.027, 1.092e-4
0.026, 1.102e-4
0.025, 1.112e-4
0.024, 1.122e-4
0.023, 1.131e-4
0.022, 1.140e-4
0.021, 1.151e-4
0.020, 1.161e-4
0.019, 1.170e-4
0.018, 1.179e-4
0.017, 1.188e-4
0.016, 1.196e-4
0.015, 1.204e-4
0.014, 1.212e-4
0.013, 1.219e-4
0.012, 1.226e-4
0.011, 1.233e-4
0.010, 1.241e-4
0.009, 1.247e-4
0.008, 1.255e-4
0.007, 1.263e-4
0.006, 1.271e-4
0.005, 1.279e-4
0.004, 1.287e-4
0.003, 1.295e-4
0.002, 1.303e-4
0.001, 1.312e-4
0.000, 1.313e-4
-0.001, 1.316e-4
-0.002, 1.325e-4
-0.003, 1.332e-4
-0.004, 1.340e-4
-0.005, 1.349e-4
-0.006, 1.357e-4
-0.007, 1.364e-4
-0.008, 1.371e-4
-0.009, 1.379e-4
-0.010, 1.386e-4
-0.011, 1.394e-4
-0.012, 1.401e-4
-0.013, 1.409e-4
-0.014, 1.415e-4
-0.015, 1.423e-4
-0.016, 1.429e-4
-0.017, 1.437e-4
-0.018, 1.445e-4
-0.019, 1.451e-4
-0.020, 1.456e-4
-0.021, 1.464e-4
-0.022, 1.469e-4
-0.023, 1.474e-4
-0.024, 1.481e-4
-0.025, 1.487e-4
-0.026, 1.495e-4
-0.027, 1.502e-4
-0.028, 1.508e-4
-0.029, 1.513e-4
-0.030, 1.520e-4
-0.031, 1.525e-4
-0.032, 1.531e-4
-0.033, 1.537e-4
-0.034, 1.544e-4
-0.035, 1.550e-4
-0.036, 1.555e-4
-0.037, 1.560e-4
-0.038, 1.566e-4
-0.039, 1.571e-4
-0.040, 1.577e-4
-0.041, 1.582e-4
-0.042, 1.586e-4
-0.043, 1.592e-4
-0.044, 1.597e-4
-0.045, 1.602e-4
-0.046, 1.609e-4
-0.047, 1.615e-4
-0.048, 1.620e-4
-0.049, 1.626e-4
-0.050, 1.631e-4
-0.051, 1.637e-4
-0.052, 1.643e-4
-0.053, 1.649e-4
-0.054, 1.655e-4
-0.055, 1.660e-4
-0.056, 1.666e-4
-0.057, 1.672e-4
-0.058, 1.677e-4
-0.059, 1.682e-4
-0.060, 1.688e-4
-0.061, 1.693e-4
-0.062, 1.697e-4
-0.063, 1.702e-4
-0.064, 1.706e-4
-0.065, 1.710e-4
-0.066, 1.714e-4
-0.067, 1.719e-4
-0.068, 1.722e-4
-0.069, 1.726e-4
-0.070, 1.731e-4
-0.071, 1.735e-4
-0.072, 1.741e-4
-0.073, 1.745e-4
-0.074, 1.749e-4
-0.075, 1.754e-4
-0.076, 1.758e-4
-0.077, 1.765e-4
-0.078, 1.770e-4
-0.079, 1.776e-4
-0.080, 1.779e-4
-0.081, 1.783e-4
-0.082, 1.788e-4
-0.083, 1.792e-4
-0.084, 1.796e-4
-0.085, 1.801e-4
-0.086, 1.805e-4
-0.087, 1.809e-4
-0.088, 1.813e-4
-0.089, 1.817e-4
-0.090, 1.819e-4
-0.091, 1.824e-4
-0.092, 1.829e-4
-0.093, 1.832e-4
-0.094, 1.834e-4
-0.095, 1.839e-4
-0.096, 1.842e-4
-0.097, 1.846e-4
-0.098, 1.851e-4
-0.099, 1.854e-4
-0.100, 1.857e-4
-0.101, 1.862e-4
-0.102, 1.866e-4
-0.103, 1.872e-4
-0.104, 1.877e-4
-0.105, 1.881e-4
-0.106, 1.882e-4
-0.107, 1.886e-4
-0.108, 1.890e-4
-0.109, 1.892e-4
-0.110, 1.897e-4
-0.111, 1.902e-4
-0.112, 1.903e-4
-0.113, 1.907e-4
-0.114, 1.911e-4
-0.115, 1.913e-4
-0.116, 1.914e-4
-0.117, 1.918e-4
-0.118, 1.921e-4
-0.119, 1.924e-4
-0.120, 1.927e-4
-0.121, 1.932e-4
-0.122, 1.933e-4
-0.123, 1.937e-4
-0.124, 1.940e-4
-0.125, 1.942e-4
-0.126, 1.945e-4
-0.127, 1.948e-4
-0.128, 1.953e-4
-0.129, 1.955e-4
-0.130, 1.958e-4
-0.131, 1.960e-4
-0.132, 1.962e-4
-0.133, 1.966e-4
-0.134, 1.969e-4
-0.135, 1.970e-4
-0.136, 1.974e-4
-0.137, 1.977e-4
-0.138, 1.977e-4
-0.139, 1.981e-4
-0.140, 1.984e-4
-0.141, 1.985e-4
-0.142, 1.987e-4
-0.143, 1.990e-4
-0.144, 1.992e-4
-0.145, 1.995e-4
-0.146, 1.999e-4
-0.147, 2.001e-4
-0.148, 2.002e-4
-0.149, 2.007e-4
-0.150, 2.011e-4
-0.151, 2.013e-4
-0.152, 2.016e-4
-0.153, 2.019e-4
-0.154, 2.021e-4
-0.155, 2.023e-4
-0.156, 2.027e-4
-0.157, 2.029e-4
-0.158, 2.033e-4
-0.159, 2.035e-4
-0.160, 2.037e-4
-0.161, 2.040e-4
-0.162, 2.043e-4
-0.163, 2.045e-4
-0.164, 2.046e-4
-0.165, 2.051e-4
-0.166, 2.052e-4
-0.167, 2.053e-4
-0.168, 2.057e-4
-0.169, 2.061e-4
-0.170, 2.063e-4
-0.171, 2.066e-4
-0.172, 2.069e-4
-0.173, 2.070e-4
-0.174, 2.073e-4
-0.175, 2.076e-4
-0.176, 2.078e-4
-0.177, 2.081e-4
-0.178, 2.084e-4
-0.179, 2.088e-4
-0.180, 2.092e-4
-0.181, 2.095e-4
-0.182, 2.098e-4
-0.183, 2.098e-4
-0.184, 2.101e-4
-0.185, 2.105e-4
-0.186, 2.105e-4
-0.187, 2.109e-4
-0.188, 2.113e-4
-0.189, 2.115e-4
-0.190, 2.118e-4
-0.191, 2.122e-4
-0.192, 2.123e-4
-0.193, 2.124e-4
-0.194, 2.126e-4
-0.195, 2.130e-4
-0.196, 2.133e-4
-0.197, 2.136e-4
-0.198, 2.139e-4
-0.199, 2.140e-4
-0.200, 2.144e-4
-0.201, 2.147e-4
-0.202, 2.149e-4
-0.203, 2.153e-4
-0.204, 2.157e-4
-0.205, 2.167e-4
-0.206, 2.172e-4
-0.207, 2.173e-4
-0.208, 2.176e-4
-0.209, 2.179e-4
-0.210, 2.181e-4
-0.211, 2.183e-4
-0.212, 2.184e-4
-0.213, 2.187e-4
-0.214, 2.188e-4
-0.215, 2.189e-4
-0.216, 2.192e-4
-0.217, 2.195e-4
-0.218, 2.194e-4
-0.219, 2.196e-4
-0.220, 2.200e-4
-0.221, 2.201e-4
-0.222, 2.204e-4
-0.223, 2.205e-4
-0.224, 2.207e-4
-0.225, 2.209e-4
-0.226, 2.213e-4
-0.227, 2.214e-4
-0.228, 2.216e-4
-0.229, 2.219e-4
-0.230, 2.221e-4
-0.231, 2.224e-4
-0.232, 2.227e-4
-0.233, 2.230e-4
-0.234, 2.232e-4
-0.235, 2.234e-4
-0.236, 2.236e-4
-0.237, 2.237e-4
-0.238, 2.240e-4
-0.239, 2.243e-4
-0.240, 2.245e-4
-0.241, 2.247e-4
-0.242, 2.250e-4
-0.243, 2.251e-4
-0.244, 2.253e-4
-0.245, 2.256e-4
-0.246, 2.260e-4
-0.247, 2.260e-4
-0.248, 2.264e-4
-0.249, 2.267e-4
-0.250, 2.268e-4
-0.251, 2.273e-4
-0.252, 2.276e-4
-0.253, 2.277e-4
-0.254, 2.281e-4
-0.255, 2.284e-4
-0.256, 2.287e-4
-0.257, 2.291e-4
-0.258, 2.294e-4
-0.259, 2.294e-4
-0.260, 2.297e-4
-0.261, 2.300e-4
-0.262, 2.303e-4
-0.263, 2.303e-4
-0.264, 2.306e-4
-0.265, 2.309e-4
-0.266, 2.311e-4
-0.267, 2.316e-4
-0.268, 2.318e-4
-0.269, 2.319e-4
-0.270, 2.322e-4
-0.271, 2.325e-4
-0.272, 2.326e-4
-0.273, 2.329e-4
-0.274, 2.333e-4
-0.275, 2.335e-4
-0.276, 2.337e-4
-0.277, 2.340e-4
-0.278, 2.343e-4
-0.279, 2.346e-4
-0.280, 2.350e-4
-0.281, 2.354e-4
-0.282, 2.360e-4
-0.283, 2.363e-4
-0.284, 2.365e-4
-0.285, 2.367e-4
-0.286, 2.369e-4
-0.287, 2.372e-4
-0.288, 2.375e-4
-0.289, 2.377e-4
-0.290, 2.382e-4
-0.291, 2.385e-4
-0.292, 2.388e-4
-0.293, 2.391e-4
-0.294, 2.393e-4
-0.295, 2.394e-4
-0.296, 2.399e-4
-0.297, 2.403e-4
-0.298, 2.406e-4
-0.299, 2.407e-4
-0.300, 2.410e-4
-0.301, 2.412e-4
-0.302, 2.416e-4
-0.303, 2.419e-4
-0.304, 2.420e-4
-0.305, 2.424e-4
-0.306, 2.427e-4
-0.307, 2.432e-4
-0.308, 2.437e-4
-0.309, 2.441e-4
-0.310, 2.445e-4
-0.311, 2.446e-4
-0.312, 2.448e-4
-0.313, 2.451e-4
-0.314, 2.453e-4
-0.315, 2.457e-4
-0.316, 2.460e-4
-0.317, 2.463e-4
-0.318, 2.465e-4
-0.319, 2.468e-4
-0.320, 2.469e-4
-0.321, 2.473e-4
-0.322, 2.477e-4
-0.323, 2.479e-4
-0.324, 2.482e-4
-0.325, 2.487e-4
-0.326, 2.489e-4
-0.327, 2.493e-4
-0.328, 2.497e-4
-0.329, 2.502e-4
-0.330, 2.503e-4
-0.331, 2.507e-4
-0.332, 2.512e-4
-0.333, 2.517e-4
-0.334, 2.522e-4
-0.335, 2.526e-4
-0.336, 2.529e-4
-0.337, 2.533e-4
-0.338, 2.537e-4
-0.339, 2.539e-4
-0.340, 2.543e-4
-0.341, 2.548e-4
-0.342, 2.550e-4
-0.343, 2.553e-4
-0.344, 2.557e-4
-0.345, 2.562e-4
-0.346, 2.564e-4
-0.347, 2.567e-4
-0.348, 2.571e-4
-0.349, 2.574e-4
-0.350, 2.578e-4
-0.351, 2.584e-4
-0.352, 2.588e-4
-0.353, 2.591e-4
-0.354, 2.597e-4
-0.355, 2.600e-4
-0.356, 2.605e-4
-0.357, 2.610e-4
-0.358, 2.616e-4
-0.359, 2.620e-4
-0.360, 2.627e-4
-0.361, 2.631e-4
-0.362, 2.636e-4
-0.363, 2.641e-4
-0.364, 2.646e-4
-0.365, 2.651e-4
-0.366, 2.656e-4
-0.367, 2.659e-4
-0.368, 2.663e-4
-0.369, 2.668e-4
-0.370, 2.673e-4
-0.371, 2.677e-4
-0.372, 2.680e-4
-0.373, 2.685e-4
-0.374, 2.690e-4
-0.375, 2.694e-4
-0.376, 2.698e-4
-0.377, 2.704e-4
-0.378, 2.708e-4
-0.379, 2.712e-4
-0.380, 2.717e-4
-0.381, 2.722e-4
-0.382, 2.728e-4
-0.383, 2.734e-4
-0.384, 2.741e-4
-0.385, 2.748e-4
-0.386, 2.754e-4
-0.387, 2.759e-4
-0.388, 2.765e-4
-0.389, 2.770e-4
-0.390, 2.776e-4
-0.391, 2.781e-4
-0.392, 2.787e-4
-0.393, 2.793e-4
-0.394, 2.799e-4
-0.395, 2.806e-4
-0.396, 2.811e-4
-0.397, 2.816e-4
-0.398, 2.823e-4
-0.399, 2.829e-4
-0.400, 2.834e-4
-0.401, 2.842e-4
-0.402, 2.850e-4
-0.403, 2.857e-4
-0.404, 2.863e-4
-0.405, 2.874e-4
-0.406, 2.882e-4
-0.407, 2.890e-4
-0.408, 2.898e-4
-0.409, 2.907e-4
-0.410, 2.911e-4
-0.411, 2.918e-4
-0.412, 2.927e-4
-0.413, 2.936e-4
-0.414, 2.948e-4
-0.415, 2.956e-4
-0.416, 2.966e-4
-0.417, 2.977e-4
-0.418, 2.987e-4
-0.419, 2.999e-4
-0.420, 3.013e-4
-0.421, 3.027e-4
-0.422, 3.038e-4
-0.423, 3.048e-4
-0.424, 3.062e-4
-0.425, 3.077e-4
-0.426, 3.091e-4
-0.427, 3.107e-4
-0.428, 3.125e-4
-0.429, 3.141e-4
-0.430, 3.158e-4
-0.431, 3.174e-4
-0.432, 3.190e-4
-0.433, 3.209e-4
-0.434, 3.227e-4
-0.435, 3.248e-4
-0.436, 3.270e-4
-0.437, 3.293e-4
-0.438, 3.315e-4
-0.439, 3.336e-4
-0.440, 3.362e-4
-0.441, 3.390e-4
-0.442, 3.412e-4
-0.443, 3.436e-4
-0.444, 3.462e-4
-0.445, 3.489e-4
-0.446, 3.517e-4
-0.447, 3.547e-4
-0.448, 3.575e-4
-0.449, 3.606e-4
-0.450, 3.641e-4
-0.451, 3.671e-4
-0.452, 3.701e-4
-0.453, 3.738e-4
-0.454, 3.774e-4
-0.455, 3.807e-4
-0.456, 3.845e-4
-0.457, 3.887e-4
-0.458, 3.924e-4
-0.459, 3.963e-4
-0.460, 4.004e-4
-0.461, 4.043e-4
-0.462, 4.086e-4
-0.463, 4.131e-4
-0.464, 4.169e-4
-0.465, 4.213e-4
-0.466, 4.258e-4
-0.467, 4.302e-4
-0.468, 4.347e-4
-0.469, 4.393e-4
-0.470, 4.438e-4
-0.471, 4.487e-4
-0.472, 4.535e-4
-0.473, 4.587e-4
-0.474, 4.630e-4
-0.475, 4.675e-4
-0.476, 4.726e-4
-0.477, 4.776e-4
-0.478, 4.829e-4
-0.479, 4.881e-4
-0.480, 4.927e-4
-0.481, 4.978e-4
-0.482, 5.030e-4
-0.483, 5.084e-4
-0.484, 5.133e-4
-0.485, 5.182e-4
-0.486, 5.235e-4
-0.487, 5.288e-4
-0.488, 5.342e-4
-0.489, 5.393e-4
-0.490, 5.443e-4
-0.491, 5.496e-4
-0.492, 5.549e-4
-0.493, 5.602e-4
-0.494, 5.651e-4
-0.495, 5.703e-4
-0.496, 5.754e-4
-0.497, 5.810e-4
-0.498, 5.860e-4
-0.499, 5.908e-4
-0.500, 5.957e-4
-0.501, 6.009e-4
-0.502, 6.062e-4
-0.503, 6.108e-4
-0.504, 6.155e-4
-0.505, 6.207e-4
-0.506, 6.254e-4
-0.507, 6.307e-4
-0.508, 6.354e-4
-0.509, 6.399e-4
-0.510, 6.449e-4
-0.511, 6.497e-4
-0.512, 6.550e-4
-0.513, 6.596e-4
-0.514, 6.641e-4
-0.515, 6.688e-4
-0.516, 6.731e-4
-0.517, 6.780e-4
-0.518, 6.826e-4
-0.519, 6.866e-4
-0.520, 6.910e-4
-0.521, 6.955e-4
-0.522, 6.997e-4
-0.523, 7.043e-4
-0.524, 7.082e-4
-0.525, 7.119e-4
-0.526, 7.158e-4
-0.527, 7.198e-4
-0.528, 7.238e-4
-0.529, 7.279e-4
-0.530, 7.318e-4
-0.531, 7.353e-4
-0.532, 7.389e-4
-0.533, 7.427e-4
-0.534, 7.464e-4
-0.535, 7.500e-4
-0.536, 7.536e-4
-0.537, 7.569e-4
-0.538, 7.601e-4
-0.539, 7.636e-4
-0.540, 7.670e-4
-0.541, 7.699e-4
-0.542, 7.731e-4
-0.543, 7.763e-4
-0.544, 7.792e-4
-0.545, 7.820e-4
-0.546, 7.847e-4
-0.547, 7.876e-4
-0.548, 7.904e-4
-0.549, 7.931e-4
-0.550, 7.956e-4
-0.551, 7.980e-4
-0.552, 8.008e-4
-0.553, 8.034e-4
-0.554, 8.053e-4
-0.555, 8.076e-4
-0.556, 8.098e-4
-0.557, 8.119e-4
-0.558, 8.141e-4
-0.559, 8.163e-4
-0.560, 8.181e-4
-0.561, 8.202e-4
-0.562, 8.223e-4
-0.563, 8.242e-4
-0.564, 8.261e-4
-0.565, 8.278e-4
-0.566, 8.295e-4
-0.567, 8.309e-4
-0.568, 8.323e-4
-0.569, 8.339e-4
-0.570, 8.353e-4
-0.571, 8.369e-4
-0.572, 8.383e-4
-0.573, 8.395e-4
-0.574, 8.407e-4
-0.575, 8.419e-4
-0.576, 8.429e-4
-0.577, 8.441e-4
-0.578, 8.451e-4
-0.579, 8.462e-4
-0.580, 8.473e-4
-0.581, 8.484e-4
-0.582, 8.494e-4
-0.583, 8.501e-4
-0.584, 8.510e-4
-0.585, 8.517e-4
-0.586, 8.523e-4
-0.587, 8.529e-4
-0.588, 8.536e-4
-0.589, 8.543e-4
-0.590, 8.548e-4
-0.591, 8.553e-4
-0.592, 8.556e-4
-0.593, 8.561e-4
-0.594, 8.565e-4
-0.595, 8.567e-4
-0.596, 8.570e-4
-0.597, 8.573e-4
-0.598, 8.575e-4
-0.599, 8.577e-4
-0.600, 8.577e-4
-0.601, 8.579e-4
-0.602, 8.578e-4
-0.603, 8.580e-4
-0.604, 8.581e-4
-0.605, 8.580e-4
-0.606, 8.581e-4
-0.607, 8.582e-4
-0.608, 8.580e-4
-0.609, 8.580e-4
-0.610, 8.579e-4
-0.611, 8.576e-4
-0.612, 8.573e-4
-0.613, 8.571e-4
-0.614, 8.573e-4
-0.615, 8.579e-4
-0.616, 8.575e-4
-0.617, 8.572e-4
-0.618, 8.568e-4
-0.619, 8.566e-4
-0.620, 8.564e-4
-0.621, 8.558e-4
-0.622, 8.554e-4
-0.623, 8.551e-4
-0.624, 8.546e-4
-0.625, 8.541e-4
-0.626, 8.538e-4
-0.627, 8.532e-4
-0.628, 8.527e-4
-0.629, 8.521e-4
-0.630, 8.517e-4
-0.631, 8.511e-4
-0.632, 8.506e-4
-0.633, 8.500e-4
-0.634, 8.493e-4
-0.635, 8.486e-4
-0.636, 8.480e-4
-0.637, 8.471e-4
-0.638, 8.465e-4
-0.639, 8.459e-4
-0.640, 8.452e-4
-0.641, 8.447e-4
-0.642, 8.440e-4
-0.643, 8.433e-4
-0.644, 8.426e-4
-0.645, 8.419e-4
-0.646, 8.413e-4
-0.647, 8.404e-4
-0.648, 8.397e-4
-0.649, 8.389e-4
-0.650, 8.379e-4
-0.651, 8.371e-4
-0.652, 8.362e-4
-0.653, 8.352e-4
-0.654, 8.344e-4
-0.655, 8.337e-4
-0.656, 8.328e-4
-0.657, 8.321e-4
-0.658, 8.314e-4
-0.659, 8.305e-4
-0.660, 8.298e-4
-0.661, 8.292e-4
-0.662, 8.285e-4
-0.663, 8.275e-4
-0.664, 8.268e-4
-0.665, 8.259e-4
-0.666, 8.247e-4
-0.667, 8.238e-4
-0.668, 8.229e-4
-0.669, 8.218e-4
-0.670, 8.211e-4
-0.671, 8.202e-4
-0.672, 8.193e-4
-0.673, 8.184e-4
-0.674, 8.176e-4
-0.675, 8.166e-4
-0.676, 8.158e-4
-0.677, 8.149e-4
-0.678, 8.139e-4
-0.679, 8.127e-4
-0.680, 8.119e-4
-0.681, 8.110e-4
-0.682, 8.101e-4
-0.683, 8.093e-4
-0.684, 8.086e-4
-0.685, 8.076e-4
-0.686, 8.068e-4
-0.687, 8.062e-4
-0.688, 8.053e-4
-0.689, 8.045e-4
-0.690, 8.038e-4
-0.691, 8.031e-4
-0.692, 8.025e-4
-0.693, 8.015e-4
-0.694, 8.007e-4
-0.695, 7.996e-4
-0.696, 7.987e-4
-0.697, 7.978e-4
-0.698, 7.969e-4
-0.699, 7.961e-4
-0.700, 7.895e-4
-0.699, 7.602e-4
-0.698, 7.284e-4
-0.697, 6.990e-4
-0.696, 6.711e-4
-0.695, 6.448e-4
-0.694, 6.200e-4
-0.693, 5.966e-4
-0.692, 5.744e-4
-0.691, 5.534e-4
-0.690, 5.332e-4
-0.689, 5.141e-4
-0.688, 4.960e-4
-0.687, 4.788e-4
-0.686, 4.624e-4
-0.685, 4.466e-4
-0.684, 4.317e-4
-0.683, 4.172e-4
-0.682, 4.034e-4
-0.681, 3.905e-4
-0.680, 3.775e-4
-0.679, 3.655e-4
-0.678, 3.540e-4
-0.677, 3.429e-4
-0.676, 3.320e-4
-0.675, 3.219e-4
-0.674, 3.122e-4
-0.673, 3.023e-4
-0.672, 2.933e-4
-0.671, 2.843e-4
-0.670, 2.755e-4
-0.669, 2.675e-4
-0.668, 2.595e-4
-0.667, 2.516e-4
-0.666, 2.441e-4
-0.665, 2.367e-4
-0.664, 2.295e-4
-0.663, 2.229e-4
-0.662, 2.168e-4
-0.661, 2.099e-4
-0.660, 2.035e-4
-0.659, 1.977e-4
-0.658, 1.919e-4
-0.657, 1.859e-4
-0.656, 1.803e-4
-0.655, 1.748e-4
-0.654, 1.697e-4
-0.653, 1.644e-4
-0.652, 1.594e-4
-0.651, 1.543e-4
-0.650, 1.494e-4
-0.649, 1.448e-4
-0.648, 1.400e-4
-0.647, 1.352e-4
-0.646, 1.308e-4
-0.645, 1.261e-4
-0.644, 1.221e-4
-0.643, 1.183e-4
-0.642, 1.138e-4
-0.641, 1.094e-4
-0.640, 1.052e-4
-0.639, 1.009e-4
-0.638, 9.717e-5
-0.637, 9.330e-5
-0.636, 8.924e-5
-0.635, 8.541e-5
-0.634, 8.169e-5
-0.633, 7.803e-5
-0.632, 7.445e-5
-0.631, 7.108e-5
-0.630, 6.757e-5
-0.629, 6.370e-5
-0.628, 6.006e-5
-0.627, 5.682e-5
-0.626, 5.323e-5
-0.625, 4.993e-5
-0.624, 4.669e-5
-0.623, 4.327e-5
-0.622, 3.963e-5
-0.621, 3.628e-5
-0.620, 3.304e-5
-0.619, 2.965e-5
-0.618, 2.637e-5
-0.617, 2.362e-5
-0.616, 2.033e-5
-0.615, 1.662e-5
-0.614, 1.245e-5
-0.613, 9.028e-6
-0.612, 5.818e-6
-0.611, 2.835e-6
-0.610, -1.171e-7
-0.609, -3.179e-6
-0.608, -6.467e-6
-0.607, -9.622e-6
-0.606, -1.278e-5
-0.605, -1.588e-5
-0.604, -1.900e-5
-0.603, -2.206e-5
-0.602, -2.491e-5
-0.601, -2.760e-5
-0.600, -3.101e-5
-0.599, -3.430e-5
-0.598, -3.737e-5
-0.597, -4.047e-5
-0.596, -4.371e-5
-0.595, -4.666e-5
-0.594, -4.962e-5
-0.593, -5.276e-5
-0.592, -5.603e-5
-0.591, -5.913e-5
-0.590, -6.221e-5
-0.589, -6.545e-5
-0.588, -6.866e-5
-0.587, -7.156e-5
-0.586, -7.445e-5
-0.585, -7.736e-5
-0.584, -8.096e-5
-0.583, -8.417e-5
-0.582, -8.718e-5
-0.581, -9.038e-5
-0.580, -9.366e-5
-0.579, -9.655e-5
-0.578, -9.951e-5
-0.577, -1.027e-4
-0.576, -1.058e-4
-0.575, -1.088e-4
-0.574, -1.120e-4
-0.573, -1.152e-4
-0.572, -1.184e-4
-0.571, -1.215e-4
-0.570, -1.242e-4
-0.569, -1.272e-4
-0.568, -1.308e-4
-0.567, -1.342e-4
-0.566, -1.372e-4
-0.565, -1.404e-4
-0.564, -1.437e-4
-0.563, -1.469e-4
-0.562, -1.499e-4
-0.561, -1.532e-4
-0.560, -1.566e-4
-0.559, -1.596e-4
-0.558, -1.627e-4
-0.557, -1.661e-4
-0.556, -1.692e-4
-0.555, -1.722e-4
-0.554, -1.752e-4
-0.553, -1.783e-4
-0.552, -1.817e-4
-0.551, -1.850e-4
-0.550, -1.880e-4
-0.549, -1.914e-4
-0.548, -1.948e-4
-0.547, -1.977e-4
-0.546, -2.012e-4
-0.545, -2.045e-4
-0.544, -2.077e-4
-0.543, -2.109e-4
-0.542, -2.141e-4
-0.541, -2.174e-4
-0.540, -2.201e-4
-0.539, -2.231e-4
-0.538, -2.268e-4
-0.537, -2.305e-4
-0.536, -2.338e-4
-0.535, -2.370e-4
-0.534, -2.401e-4
-0.533, -2.431e-4
-0.532, -2.461e-4
-0.531, -2.491e-4
-0.530, -2.526e-4
-0.529, -2.558e-4
-0.528, -2.589e-4
-0.527, -2.620e-4
-0.526, -2.651e-4
-0.525, -2.676e-4
-0.524, -2.702e-4
-0.523, -2.736e-4
-0.522, -2.770e-4
-0.521, -2.801e-4
-0.520, -2.831e-4
-0.519, -2.862e-4
-0.518, -2.893e-4
-0.517, -2.920e-4
-0.516, -2.949e-4
-0.515, -2.978e-4
-0.514, -3.009e-4
-0.513, -3.039e-4
-0.512, -3.070e-4
-0.511, -3.101e-4
-0.510, -3.131e-4
-0.509, -3.159e-4
-0.508, -3.184e-4
-0.507, -3.209e-4
-0.506, -3.240e-4
-0.505, -3.269e-4
-0.504, -3.298e-4
-0.503, -3.325e-4
-0.502, -3.350e-4
-0.501, -3.378e-4
-0.500, -3.405e-4
-0.499, -3.429e-4
-0.498, -3.454e-4
-0.497, -3.480e-4
-0.496, -3.506e-4
-0.495, -3.533e-4
-0.494, -3.557e-4
-0.493, -3.581e-4
-0.492, -3.605e-4
-0.491, -3.631e-4
-0.490, -3.655e-4
-0.489, -3.675e-4
-0.488, -3.696e-4
-0.487, -3.722e-4
-0.486, -3.749e-4
-0.485, -3.773e-4
-0.484, -3.795e-4
-0.483, -3.817e-4
-0.482, -3.840e-4
-0.481, -3.863e-4
-0.480, -3.884e-4
-0.479, -3.903e-4
-0.478, -3.924e-4
-0.477, -3.945e-4
-0.476, -3.965e-4
-0.475, -3.988e-4
-0.474, -4.009e-4
-0.473, -4.025e-4
-0.472, -4.043e-4
-0.471, -4.061e-4
-0.470, -4.079e-4
-0.469, -4.099e-4
-0.468, -4.117e-4
-0.467, -4.135e-4
-0.466, -4.151e-4
-0.465, -4.167e-4
-0.464, -4.183e-4
-0.463, -4.198e-4
-0.462, -4.218e-4
-0.461, -4.236e-4
-0.460, -4.252e-4
-0.459, -4.267e-4
-0.458, -4.284e-4
-0.457, -4.299e-4
-0.456, -4.314e-4
-0.455, -4.330e-4
-0.454, -4.344e-4
-0.453, -4.360e-4
-0.452, -4.375e-4
-0.451, -4.386e-4
-0.450, -4.399e-4
-0.449, -4.414e-4
-0.448, -4.425e-4
-0.447, -4.439e-4
-0.446, -4.452e-4
-0.445, -4.466e-4
-0.444, -4.480e-4
-0.443, -4.494e-4
-0.442, -4.507e-4
-0.441, -4.518e-4
-0.440, -4.531e-4
-0.439, -4.543e-4
-0.438, -4.555e-4
-0.437, -4.568e-4
-0.436, -4.580e-4
-0.435, -4.594e-4
-0.434, -4.608e-4
-0.433, -4.620e-4
-0.432, -4.631e-4
-0.431, -4.641e-4
-0.430, -4.651e-4
-0.429, -4.660e-4
-0.428, -4.669e-4
-0.427, -4.681e-4
-0.426, -4.695e-4
-0.425, -4.703e-4
-0.424, -4.716e-4
-0.423, -4.727e-4
-0.422, -4.734e-4
-0.421, -4.747e-4
-0.420, -4.758e-4
-0.419, -4.768e-4
-0.418, -4.778e-4
-0.417, -4.791e-4
-0.416, -4.800e-4
-0.415, -4.808e-4
-0.414, -4.821e-4
-0.413, -4.831e-4
-0.412, -4.840e-4
-0.411, -4.850e-4
-0.410, -4.859e-4
-0.409, -4.864e-4
-0.408, -4.873e-4
-0.407, -4.882e-4
-0.406, -4.889e-4
-0.405, -4.898e-4
-0.404, -4.906e-4
-0.403, -4.913e-4
-0.402, -4.922e-4
-0.401, -4.931e-4
-0.400, -4.938e-4
-0.399, -4.944e-4
-0.398, -4.952e-4
-0.397, -4.959e-4
-0.396, -4.964e-4
-0.395, -4.971e-4
-0.394, -4.977e-4
-0.393, -4.981e-4
-0.392, -4.988e-4
-0.391, -4.993e-4
-0.390, -4.997e-4
-0.389, -5.001e-4
-0.388, -5.006e-4
-0.387, -5.007e-4
-0.386, -5.012e-4
-0.385, -5.017e-4
-0.384, -5.021e-4
-0.383, -5.025e-4
-0.382, -5.028e-4
-0.381, -5.031e-4
-0.380, -5.032e-4
-0.379, -5.034e-4
-0.378, -5.034e-4
-0.377, -5.034e-4
-0.376, -5.036e-4
-0.375, -5.038e-4
-0.374, -5.035e-4
-0.373, -5.036e-4
-0.372, -5.037e-4
-0.371, -5.035e-4
-0.370, -5.034e-4
-0.369, -5.033e-4
-0.368, -5.030e-4
-0.367, -5.028e-4
-0.366, -5.027e-4
-0.365, -5.027e-4
-0.364, -5.021e-4
-0.363, -5.019e-4
-0.362, -5.017e-4
-0.361, -5.014e-4
-0.360, -5.012e-4
-0.359, -5.009e-4
-0.358, -5.005e-4
-0.357, -5.002e-4
-0.356, -4.997e-4
-0.355, -4.991e-4
-0.354, -4.986e-4
-0.353, -4.982e-4
-0.352, -4.977e-4
-0.351, -4.971e-4
-0.350, -4.965e-4
-0.349, -4.959e-4
-0.348, -4.952e-4
-0.347, -4.947e-4
-0.346, -4.941e-4
-0.345, -4.931e-4
-0.344, -4.925e-4
-0.343, -4.920e-4
-0.342, -4.912e-4
-0.341, -4.906e-4
-0.340, -4.900e-4
-0.339, -4.892e-4
-0.338, -4.886e-4
-0.337, -4.879e-4
-0.336, -4.871e-4
-0.335, -4.865e-4
-0.334, -4.859e-4
-0.333, -4.852e-4
-0.332, -4.845e-4
-0.331, -4.837e-4
-0.330, -4.829e-4
-0.329, -4.821e-4
-0.328, -4.813e-4
-0.327, -4.807e-4
-0.326, -4.796e-4
-0.325, -4.788e-4
-0.324, -4.780e-4
-0.323, -4.771e-4
-0.322, -4.763e-4
-0.321, -4.756e-4
-0.320, -4.746e-4
-0.319, -4.736e-4
-0.318, -4.728e-4
-0.317, -4.719e-4
-0.316, -4.708e-4
-0.315, -4.699e-4
-0.314, -4.691e-4
-0.313, -4.681e-4
-0.312, -4.672e-4
-0.311, -4.664e-4
-0.310, -4.656e-4
-0.309, -4.648e-4
-0.308, -4.642e-4
-0.307, -4.636e-4
-0.306, -4.630e-4
-0.305, -4.622e-4
-0.304, -4.613e-4
-0.303, -4.604e-4
-0.302, -4.595e-4
-0.301, -4.586e-4
-0.300, -4.576e-4
-0.299, -4.567e-4
-0.298, -4.559e-4
-0.297, -4.549e-4
-0.296, -4.539e-4
-0.295, -4.532e-4
-0.294, -4.520e-4
-0.293, -4.513e-4
-0.292, -4.505e-4
-0.291, -4.496e-4
-0.290, -4.488e-4
-0.289, -4.481e-4
-0.288, -4.471e-4
-0.287, -4.460e-4
-0.286, -4.452e-4
-0.285, -4.444e-4
-0.284, -4.434e-4
-0.283, -4.426e-4
-0.282, -4.419e-4
-0.281, -4.412e-4
-0.280, -4.404e-4
-0.279, -4.398e-4
-0.278, -4.388e-4
-0.277, -4.380e-4
-0.276, -4.373e-4
-0.275, -4.363e-4
-0.274, -4.354e-4
-0.273, -4.345e-4
-0.272, -4.336e-4
-0.271, -4.327e-4
-0.270, -4.319e-4
-0.269, -4.311e-4
-0.268, -4.300e-4
-0.267, -4.292e-4
-0.266, -4.283e-4
-0.265, -4.274e-4
-0.264, -4.267e-4
-0.263, -4.262e-4
-0.262, -4.252e-4
-0.261, -4.245e-4
-0.260, -4.237e-4
-0.259, -4.227e-4
-0.258, -4.219e-4
-0.257, -4.212e-4
-0.256, -4.203e-4
-0.255, -4.195e-4
-0.254, -4.187e-4
-0.253, -4.180e-4
-0.252, -4.171e-4
-0.251, -4.166e-4
-0.250, -4.160e-4
-0.249, -4.152e-4
-0.248, -4.145e-4
-0.247, -4.138e-4
-0.246, -4.129e-4
-0.245, -4.123e-4
-0.244, -4.115e-4
-0.243, -4.105e-4
-0.242, -4.096e-4
-0.241, -4.090e-4
-0.240, -4.081e-4
-0.239, -4.073e-4
-0.238, -4.068e-4
-0.237, -4.061e-4
-0.236, -4.053e-4
-0.235, -4.046e-4
-0.234, -4.039e-4
-0.233, -4.031e-4
-0.232, -4.025e-4
-0.231, -4.021e-4
-0.230, -4.014e-4
-0.229, -4.008e-4
-0.228, -4.000e-4
-0.227, -3.992e-4
-0.226, -3.984e-4
-0.225, -3.976e-4
-0.224, -3.968e-4
-0.223, -3.960e-4
-0.222, -3.952e-4
-0.221, -3.945e-4
-0.220, -3.937e-4
-0.219, -3.929e-4
-0.218, -3.922e-4
-0.217, -3.913e-4
-0.216, -3.906e-4
-0.215, -3.898e-4
-0.214, -3.891e-4
-0.213, -3.884e-4
-0.212, -3.877e-4
-0.211, -3.867e-4
-0.210, -3.859e-4
-0.209, -3.851e-4
-0.208, -3.843e-4
-0.207, -3.835e-4
-0.206, -3.827e-4
-0.205, -3.823e-4
-0.204, -3.822e-4
-0.203, -3.816e-4
-0.202, -3.810e-4
-0.201, -3.794e-4
-0.200, -3.781e-4
-0.199, -3.770e-4
-0.198, -3.756e-4
-0.197, -3.744e-4
-0.196, -3.734e-4
-0.195, -3.722e-4
-0.194, -3.712e-4
-0.193, -3.705e-4
-0.192, -3.696e-4
-0.191, -3.690e-4
-0.190, -3.686e-4
-0.189, -3.681e-4
-0.188, -3.675e-4
-0.187, -3.673e-4
-0.186, -3.670e-4
-0.185, -3.665e-4
-0.184, -3.662e-4
-0.183, -3.660e-4
-0.182, -3.654e-4
-0.181, -3.652e-4
-0.180, -3.648e-4
-0.179, -3.646e-4
-0.178, -3.644e-4
-0.177, -3.640e-4
-0.176, -3.633e-4
-0.175, -3.629e-4
-0.174, -3.625e-4
-0.173, -3.620e-4
-0.172, -3.614e-4
-0.171, -3.610e-4
-0.170, -3.604e-4
-0.169, -3.598e-4
-0.168, -3.593e-4
-0.167, -3.588e-4
-0.166, -3.579e-4
-0.165, -3.574e-4
-0.164, -3.567e-4
-0.163, -3.561e-4
-0.162, -3.556e-4
-0.161, -3.551e-4
-0.160, -3.544e-4
-0.159, -3.540e-4
-0.158, -3.535e-4
-0.157, -3.529e-4
-0.156, -3.522e-4
-0.155, -3.517e-4
-0.154, -3.512e-4
-0.153, -3.507e-4
-0.152, -3.501e-4
-0.151, -3.497e-4
-0.150, -3.490e-4
-0.149, -3.485e-4
-0.148, -3.481e-4
-0.147, -3.475e-4
-0.146, -3.469e-4
-0.145, -3.464e-4
-0.144, -3.459e-4
-0.143, -3.453e-4
-0.142, -3.449e-4
-0.141, -3.444e-4
-0.140, -3.437e-4
-0.139, -3.434e-4
-0.138, -3.430e-4
-0.137, -3.424e-4
-0.136, -3.419e-4
-0.135, -3.414e-4
-0.134, -3.409e-4
-0.133, -3.404e-4
-0.132, -3.400e-4
-0.131, -3.394e-4
-0.130, -3.389e-4
-0.129, -3.384e-4
-0.128, -3.380e-4
-0.127, -3.375e-4
-0.126, -3.369e-4
-0.125, -3.364e-4
-0.124, -3.356e-4
-0.123, -3.352e-4
-0.122, -3.345e-4
-0.121, -3.337e-4
-0.120, -3.332e-4
-0.119, -3.327e-4
-0.118, -3.321e-4
-0.117, -3.315e-4
-0.116, -3.311e-4
-0.115, -3.302e-4
-0.114, -3.297e-4
-0.113, -3.292e-4
-0.112, -3.287e-4
-0.111, -3.279e-4
-0.110, -3.274e-4
-0.109, -3.268e-4
-0.108, -3.261e-4
-0.107, -3.255e-4
-0.106, -3.250e-4
-0.105, -3.241e-4
-0.104, -3.235e-4
-0.103, -3.230e-4
-0.102, -3.226e-4
-0.101, -3.219e-4
-0.100, -3.212e-4
-0.099, -3.206e-4
-0.098, -3.201e-4
-0.097, -3.197e-4
-0.096, -3.191e-4
-0.095, -3.185e-4
-0.094, -3.180e-4
-0.093, -3.177e-4
-0.092, -3.170e-4
-0.091, -3.166e-4
-0.090, -3.161e-4
-0.089, -3.153e-4
-0.088, -3.149e-4
-0.087, -3.144e-4
-0.086, -3.137e-4
-0.085, -3.132e-4
-0.084, -3.127e-4
-0.083, -3.122e-4
-0.082, -3.117e-4
-0.081, -3.114e-4
-0.080, -3.106e-4
-0.079, -3.100e-4
-0.078, -3.095e-4
-0.077, -3.092e-4
-0.076, -3.087e-4
-0.075, -3.081e-4
-0.074, -3.077e-4
-0.073, -3.070e-4
-0.072, -3.065e-4
-0.071, -3.061e-4
-0.070, -3.055e-4
-0.069, -3.050e-4
-0.068, -3.046e-4
-0.067, -3.038e-4
-0.066, -3.034e-4
-0.065, -3.028e-4
-0.064, -3.020e-4
-0.063, -3.014e-4
-0.062, -3.010e-4
-0.061, -3.004e-4
-0.060, -2.998e-4
-0.059, -2.994e-4
-0.058, -2.988e-4
-0.057, -2.980e-4
-0.056, -2.976e-4
-0.055, -2.971e-4
-0.054, -2.965e-4
-0.053, -2.960e-4
-0.052, -2.956e-4
-0.051, -2.949e-4
-0.050, -2.945e-4
-0.049, -2.940e-4
-0.048, -2.934e-4
-0.047, -2.929e-4
-0.046, -2.924e-4
-0.045, -2.919e-4
-0.044, -2.912e-4
-0.043, -2.908e-4
-0.042, -2.903e-4
-0.041, -2.896e-4
-0.040, -2.891e-4
-0.039, -2.886e-4
-0.038, -2.880e-4
-0.037, -2.875e-4
-0.036, -2.869e-4
-0.035, -2.862e-4
-0.034, -2.856e-4
-0.033, -2.850e-4
-0.032, -2.843e-4
-0.031, -2.837e-4
-0.030, -2.832e-4
-0.029, -2.825e-4
-0.028, -2.818e-4
-0.027, -2.812e-4
-0.026, -2.808e-4
-0.025, -2.803e-4
-0.024, -2.798e-4
-0.023, -2.791e-4
-0.022, -2.784e-4
-0.021, -2.778e-4
-0.020, -2.773e-4
-0.019, -2.764e-4
-0.018, -2.758e-4
-0.017, -2.750e-4
-0.016, -2.743e-4
-0.015, -2.734e-4
-0.014, -2.727e-4
-0.013, -2.719e-4
-0.012, -2.710e-4
-0.011, -2.704e-4
-0.010, -2.698e-4
-0.009, -2.690e-4
-0.008, -2.684e-4
-0.007, -2.679e-4
-0.006, -2.672e-4
-0.005, -2.667e-4
-0.004, -2.662e-4
-0.003, -2.655e-4
-0.002, -2.650e-4
-0.001, -2.644e-4
-0.000, -2.628e-4
0.001, -2.615e-4
0.002, -2.610e-4
0.003, -2.604e-4
0.004, -2.596e-4
0.005, -2.589e-4
0.006, -2.584e-4
0.007, -2.576e-4
0.008, -2.570e-4
0.009, -2.563e-4
0.010, -2.553e-4
0.011, -2.546e-4
0.012, -2.540e-4
0.013, -2.530e-4
0.014, -2.524e-4
0.015, -2.516e-4
0.016, -2.506e-4
0.017, -2.498e-4
0.018, -2.490e-4
0.019, -2.481e-4
0.020, -2.471e-4
0.021, -2.464e-4
0.022, -2.457e-4
0.023, -2.449e-4
0.024, -2.441e-4
0.025, -2.433e-4
0.026, -2.427e-4
0.027, -2.419e-4
0.028, -2.412e-4
0.029, -2.403e-4
0.030, -2.394e-4
0.031, -2.385e-4
0.032, -2.376e-4
0.033, -2.365e-4
0.034, -2.356e-4
0.035, -2.345e-4
0.036, -2.336e-4
0.037, -2.328e-4
0.038, -2.318e-4
0.039, -2.307e-4
0.040, -2.297e-4
0.041, -2.288e-4
0.042, -2.277e-4
0.043, -2.268e-4
0.044, -2.257e-4
0.045, -2.244e-4
0.046, -2.234e-4
0.047, -2.224e-4
0.048, -2.216e-4
0.049, -2.207e-4
0.050, -2.198e-4
0.051, -2.189e-4
0.052, -2.180e-4
0.053, -2.171e-4
0.054, -2.161e-4
0.055, -2.151e-4
0.056, -2.140e-4
0.057, -2.131e-4
0.058, -2.118e-4
0.059, -2.108e-4
0.060, -2.097e-4
0.061, -2.086e-4
0.062, -2.075e-4
0.063, -2.066e-4
0.064, -2.053e-4
0.065, -2.041e-4
0.066, -2.031e-4
0.067, -2.019e-4
0.068, -2.007e-4
0.069, -1.997e-4
0.070, -1.985e-4
0.071, -1.973e-4
0.072, -1.962e-4
0.073, -1.952e-4
0.074, -1.941e-4
0.075, -1.929e-4
0.076, -1.918e-4
0.077, -1.907e-4
0.078, -1.896e-4
0.079, -1.884e-4
0.080, -1.873e-4
0.081, -1.862e-4
0.082, -1.850e-4
0.083, -1.838e-4
0.084, -1.826e-4
0.085, -1.815e-4
0.086, -1.804e-4
0.087, -1.791e-4
0.088, -1.778e-4
0.089, -1.766e-4
0.090, -1.752e-4
0.091, -1.741e-4
0.092, -1.731e-4
0.093, -1.720e-4
0.094, -1.710e-4
0.095, -1.701e-4
0.096, -1.690e-4
0.097, -1.679e-4
0.098, -1.667e-4
0.099, -1.654e-4
0.100, -1.641e-4
0.101, -1.631e-4
0.102, -1.620e-4
0.103, -1.609e-4
0.104, -1.598e-4
0.105, -1.587e-4
0.106, -1.574e-4
0.107, -1.563e-4
0.108, -1.551e-4
0.109, -1.539e-4
0.110, -1.526e-4
0.111, -1.513e-4
0.112, -1.502e-4
0.113, -1.491e-4
0.114, -1.481e-4
0.115, -1.471e-4
0.116, -1.460e-4
0.117, -1.450e-4
0.118, -1.439e-4
0.119, -1.429e-4
0.120, -1.417e-4
0.121, -1.405e-4
0.122, -1.394e-4
0.123, -1.384e-4
0.124, -1.373e-4
0.125, -1.362e-4
0.126, -1.352e-4
0.127, -1.341e-4
0.128, -1.332e-4
0.129, -1.321e-4
0.130, -1.310e-4
0.131, -1.298e-4
0.132, -1.287e-4
0.133, -1.275e-4
0.134, -1.264e-4
0.135, -1.254e-4
0.136, -1.245e-4
0.137, -1.236e-4
0.138, -1.228e-4
0.139, -1.221e-4
0.140, -1.212e-4
0.141, -1.204e-4
0.142, -1.194e-4
0.143, -1.185e-4
0.144, -1.175e-4
0.145, -1.167e-4
0.146, -1.157e-4
0.147, -1.149e-4
0.148, -1.139e-4
0.149, -1.130e-4
0.150, -1.122e-4
0.151, -1.114e-4
0.152, -1.106e-4
0.153, -1.098e-4
0.154, -1.089e-4
0.155, -1.081e-4
0.156, -1.073e-4
0.157, -1.065e-4
0.158, -1.058e-4
0.159, -1.049e-4
0.160, -1.041e-4
0.161, -1.032e-4
0.162, -1.024e-4
0.163, -1.017e-4
0.164, -1.010e-4
0.165, -1.003e-4
0.166, -9.965e-5
0.167, -9.901e-5
0.168, -9.832e-5
0.169, -9.772e-5
0.170, -9.704e-5
0.171, -9.648e-5
0.172, -9.587e-5
0.173, -9.527e-5
0.174, -9.462e-5
0.175, -9.408e-5
0.176, -9.341e-5
0.177, -9.280e-5
0.178, -9.221e-5
0.179, -9.155e-5
0.180, -9.091e-5
0.181, -9.036e-5
0.182, -8.974e-5
0.183, -8.917e-5
0.184, -8.862e-5
0.185, -8.802e-5
0.186, -8.747e-5
0.187, -8.701e-5
0.188, -8.652e-5
0.189, -8.595e-5
0.190, -8.549e-5
0.191, -8.497e-5
0.192, -8.443e-5
0.193, -8.402e-5
0.194, -8.353e-5
0.195, -8.305e-5
0.196, -8.252e-5
0.197, -8.204e-5
0.198, -8.156e-5
0.199, -8.111e-5
0.200, -8.066e-5
0.201, -8.020e-5
0.202, -7.972e-5
0.203, -7.920e-5
0.204, -7.879e-5
0.205, -7.832e-5
0.206, -7.786e-5
0.207, -7.743e-5
0.208, -7.704e-5
0.209, -7.658e-5
0.210, -7.627e-5
0.211, -7.587e-5
0.212, -7.557e-5
0.213, -7.516e-5
0.214, -7.485e-5
0.215, -7.451e-5
0.216, -7.423e-5
0.217, -7.393e-5
0.218, -7.365e-5
0.219, -7.330e-5
0.220, -7.300e-5
0.221, -7.273e-5
0.222, -7.244e-5
0.223, -7.222e-5
0.224, -7.189e-5
0.225, -7.167e-5
0.226, -7.138e-5
0.227, -7.116e-5
0.228, -7.082e-5
0.229, -7.067e-5
0.230, -7.037e-5
0.231, -7.019e-5
0.232, -6.984e-5
0.233, -6.955e-5
0.234, -6.934e-5
0.235, -6.912e-5
0.236, -6.884e-5
0.237, -6.857e-5
0.238, -6.827e-5
0.239, -6.809e-5
0.240, -6.783e-5
0.241, -6.767e-5
0.242, -6.734e-5
0.243, -6.709e-5
0.244, -6.688e-5
0.245, -6.664e-5
0.246, -6.640e-5
0.247, -6.623e-5
0.248, -6.596e-5
0.249, -6.582e-5
0.250, -6.547e-5
0.251, -6.527e-5
0.252, -6.510e-5
0.253, -6.492e-5
0.254, -6.467e-5
0.255, -6.442e-5
0.256, -6.424e-5
0.257, -6.406e-5
0.258, -6.388e-5
0.259, -6.370e-5
0.260, -6.351e-5
0.261, -6.332e-5
0.262, -6.310e-5
0.263, -6.292e-5
0.264, -6.278e-5
0.265, -6.265e-5
0.266, -6.250e-5
0.267, -6.226e-5
0.268, -6.206e-5
0.269, -6.187e-5
0.270, -6.171e-5
0.271, -6.168e-5
0.272, -6.146e-5
0.273, -6.134e-5
0.274, -6.112e-5
0.275, -6.095e-5
0.276, -6.086e-5
0.277, -6.073e-5
0.278, -6.054e-5
0.279, -6.043e-5
0.280, -6.023e-5
0.281, -6.003e-5
0.282, -5.989e-5
0.283, -5.984e-5
0.284, -5.967e-5
0.285, -5.956e-5
0.286, -5.934e-5
0.287, -5.918e-5
0.288, -5.910e-5
0.289, -5.900e-5
0.290, -5.884e-5
0.291, -5.873e-5
0.292, -5.861e-5
0.293, -5.846e-5
0.294, -5.832e-5
0.295, -5.819e-5
0.296, -5.810e-5
0.297, -5.797e-5
0.298, -5.782e-5
0.299, -5.771e-5
0.300, -5.757e-5
0.301, -5.749e-5
0.302, -5.741e-5
0.303, -5.721e-5
0.304, -5.710e-5
0.305, -5.703e-5
0.306, -5.686e-5
0.307, -5.675e-5
0.308, -5.668e-5
0.309, -5.665e-5
0.310, -5.647e-5
0.311, -5.635e-5
0.312, -5.625e-5
0.313, -5.616e-5
0.314, -5.606e-5
0.315, -5.593e-5
0.316, -5.581e-5
0.317, -5.568e-5
0.318, -5.554e-5
0.319, -5.547e-5
0.320, -5.537e-5
0.321, -5.529e-5
0.322, -5.518e-5
0.323, -5.512e-5
0.324, -5.495e-5
0.325, -5.486e-5
0.326, -5.480e-5
0.327, -5.469e-5
0.328, -5.460e-5
0.329, -5.450e-5
0.330, -5.433e-5
0.331, -5.430e-5
0.332, -5.418e-5
0.333, -5.413e-5
0.334, -5.390e-5
0.335, -5.379e-5
0.336, -5.370e-5
0.337, -5.367e-5
0.338, -5.358e-5
0.339, -5.347e-5
0.340, -5.336e-5
0.341, -5.333e-5
0.342, -5.316e-5
0.343, -5.315e-5
0.344, -5.308e-5
0.345, -5.291e-5
0.346, -5.283e-5
0.347, -5.276e-5
0.348, -5.266e-5
0.349, -5.261e-5
0.350, -5.254e-5
0.351, -5.240e-5
0.352, -5.230e-5
0.353, -5.222e-5
0.354, -5.215e-5
0.355, -5.217e-5
0.356, -5.205e-5
0.357, -5.196e-5
0.358, -5.177e-5
0.359, -5.172e-5
0.360, -5.168e-5
0.361, -5.158e-5
0.362, -5.150e-5
0.363, -5.146e-5
0.364, -5.134e-5
0.365, -5.128e-5
0.366, -5.130e-5
0.367, -5.118e-5
0.368, -5.107e-5
0.369, -5.103e-5
0.370, -5.090e-5
0.371, -5.080e-5
0.372, -5.085e-5
0.373, -5.074e-5
0.374, -5.070e-5
0.375, -5.060e-5
0.376, -5.048e-5
0.377, -5.041e-5
0.378, -5.033e-5
0.379, -5.033e-5
0.380, -5.025e-5
0.381, -5.019e-5
0.382, -5.005e-5
0.383, -5.006e-5
0.384, -4.996e-5
0.385, -4.989e-5
0.386, -4.976e-5
0.387, -4.970e-5
0.388, -4.962e-5
0.389, -4.958e-5
0.390, -4.953e-5
0.391, -4.949e-5
0.392, -4.942e-5
0.393, -4.935e-5
0.394, -4.927e-5
0.395, -4.924e-5
0.396, -4.914e-5
0.397, -4.913e-5
0.398, -4.900e-5
0.399, -4.901e-5
0.400, -4.894e-5
0.401, -4.887e-5
0.402, -4.881e-5
0.403, -4.869e-5
0.404, -4.868e-5
0.405, -4.864e-5
0.406, -4.851e-5
0.407, -4.850e-5
0.408, -4.843e-5
0.409, -4.838e-5
0.410, -4.834e-5
0.411, -4.830e-5
0.412, -4.819e-5
0.413, -4.816e-5
0.414, -4.818e-5
0.415, -4.811e-5
0.416, -4.800e-5
0.417, -4.801e-5
0.418, -4.795e-5
0.419, -4.787e-5
0.420, -4.785e-5
0.421, -4.774e-5
0.422, -4.771e-5
0.423, -4.767e-5
0.424, -4.755e-5
0.425, -4.756e-5
0.426, -4.740e-5
0.427, -4.744e-5
0.428, -4.737e-5
0.429, -4.734e-5
0.430, -4.728e-5
0.431, -4.724e-5
0.432, -4.719e-5
0.433, -4.713e-5
0.434, -4.704e-5
0.435, -4.698e-5
0.436, -4.690e-5
0.437, -4.682e-5
0.438, -4.683e-5
0.439, -4.680e-5
0.440, -4.672e-5
0.441, -4.667e-5
0.442, -4.658e-5
0.443, -4.654e-5
0.444, -4.652e-5
0.445, -4.652e-5
0.446, -4.646e-5
0.447, -4.638e-5
0.448, -4.630e-5
0.449, -4.630e-5
0.450, -4.623e-5
0.451, -4.617e-5
0.452, -4.621e-5
0.453, -4.612e-5
0.454, -4.603e-5
0.455, -4.594e-5
0.456, -4.588e-5
0.457, -4.586e-5
0.458, -4.587e-5
0.459, -4.582e-5
0.460, -4.573e-5
0.461, -4.563e-5
0.462, -4.557e-5
0.463, -4.558e-5
0.464, -4.549e-5
0.465, -4.545e-5
0.466, -4.540e-5
0.467, -4.538e-5
0.468, -4.533e-5
0.469, -4.527e-5
0.470, -4.522e-5
0.471, -4.522e-5
0.472, -4.513e-5
0.473, -4.508e-5
0.474, -4.499e-5
0.475, -4.502e-5
0.476, -4.491e-5
0.477, -4.495e-5
0.478, -4.486e-5
0.479, -4.473e-5
0.480, -4.469e-5
0.481, -4.471e-5
0.482, -4.465e-5
0.483, -4.461e-5
0.484, -4.453e-5
0.485, -4.457e-5
0.486, -4.438e-5
0.487, -4.438e-5
0.488, -4.434e-5
0.489, -4.431e-5
0.490, -4.417e-5
0.491, -4.421e-5
0.492, -4.408e-5
0.493, -4.408e-5
0.494, -4.406e-5
0.495, -4.396e-5
0.496, -4.388e-5
0.497, -4.382e-5
0.498, -4.381e-5
0.499, -4.382e-5
0.500, -4.340e-5
0.499, -4.302e-5
0.498, -4.296e-5
0.497, -4.281e-5
0.496, -4.271e-5
0.495, -4.265e-5
0.494, -4.265e-5
0.493, -4.254e-5
0.492, -4.247e-5
0.491, -4.238e-5
0.490, -4.234e-5
0.489, -4.227e-5
0.488, -4.220e-5
0.487, -4.212e-5
0.486, -4.206e-5
0.485, -4.202e-5
0.484, -4.192e-5
0.483, -4.187e-5
0.482, -4.184e-5
0.481, -4.174e-5
0.480, -4.167e-5
0.479, -4.160e-5
0.478, -4.150e-5
0.477, -4.156e-5
0.476, -4.152e-5
0.475, -4.144e-5
0.474, -4.135e-5
0.473, -4.124e-5
0.472, -4.120e-5
0.471, -4.116e-5
0.470, -4.119e-5
0.469, -4.112e-5
0.468, -4.102e-5
0.467, -4.095e-5
0.466, -4.091e-5
0.465, -4.090e-5
0.464, -4.087e-5
0.463, -4.074e-5
0.462, -4.067e-5
0.461, -4.064e-5
0.460, -4.057e-5
0.459, -4.055e-5
0.458, -4.047e-5
0.457, -4.042e-5
0.456, -4.039e-5
0.455, -4.030e-5
0.454, -4.028e-5
0.453, -4.019e-5
0.452, -4.022e-5
0.451, -4.018e-5
0.450, -4.010e-5
0.449, -3.998e-5
0.448, -4.000e-5
0.447, -3.996e-5
0.446, -3.994e-5
0.445, -3.988e-5
0.444, -3.985e-5
0.443, -3.976e-5
0.442, -3.974e-5
0.441, -3.970e-5
0.440, -3.964e-5
0.439, -3.953e-5
0.438, -3.952e-5
0.437, -3.949e-5
0.436, -3.946e-5
0.435, -3.939e-5
0.434, -3.936e-5
0.433, -3.932e-5
0.432, -3.931e-5
0.431, -3.921e-5
0.430, -3.920e-5
0.429, -3.918e-5
0.428, -3.911e-5
0.427, -3.910e-5
0.426, -3.899e-5
0.425, -3.896e-5
0.424, -3.894e-5
0.423, -3.886e-5
0.422, -3.884e-5
0.421, -3.879e-5
0.420, -3.879e-5
0.419, -3.874e-5
0.418, -3.866e-5
0.417, -3.863e-5
0.416, -3.858e-5
0.415, -3.853e-5
0.414, -3.852e-5
0.413, -3.848e-5
0.412, -3.842e-5
0.411, -3.839e-5
0.410, -3.842e-5
0.409, -3.835e-5
0.408, -3.825e-5
0.407, -3.817e-5
0.406, -3.815e-5
0.405, -3.809e-5
0.404, -3.814e-5
0.403, -3.808e-5
0.402, -3.804e-5
0.401, -3.799e-5
0.400, -3.792e-5
0.399, -3.782e-5
0.398, -3.782e-5
0.397, -3.774e-5
0.396, -3.771e-5
0.395, -3.771e-5
0.394, -3.763e-5
0.393, -3.760e-5
0.392, -3.763e-5
0.391, -3.761e-5
0.390, -3.749e-5
0.389, -3.743e-5
0.388, -3.746e-5
0.387, -3.738e-5
0.386, -3.737e-5
0.385, -3.735e-5
0.384, -3.732e-5
0.383, -3.729e-5
0.382, -3.725e-5
0.381, -3.728e-5
0.380, -3.725e-5
0.379, -3.717e-5
0.378, -3.716e-5
0.377, -3.700e-5
0.376, -3.703e-5
0.375, -3.698e-5
0.374, -3.696e-5
0.373, -3.687e-5
0.372, -3.692e-5
0.371, -3.687e-5
0.370, -3.681e-5
0.369, -3.680e-5
0.368, -3.682e-5
0.367, -3.672e-5
0.366, -3.672e-5
0.365, -3.662e-5
0.364, -3.658e-5
0.363, -3.661e-5
0.362, -3.657e-5
0.361, -3.654e-5
0.360, -3.647e-5
0.359, -3.632e-5
0.358, -3.645e-5
0.357, -3.635e-5
0.356, -3.635e-5
0.355, -3.633e-5
0.354, -3.626e-5
0.353, -3.616e-5
0.352, -3.619e-5
0.351, -3.610e-5
0.350, -3.612e-5
0.349, -3.606e-5
0.348, -3.602e-5
0.347, -3.600e-5
0.346, -3.598e-5
0.345, -3.591e-5
0.344, -3.597e-5
0.343, -3.586e-5
0.342, -3.585e-5
0.341, -3.575e-5
0.340, -3.578e-5
0.339, -3.574e-5
0.338, -3.580e-5
0.337, -3.563e-5
0.336, -3.567e-5
0.335, -3.560e-5
0.334, -3.557e-5
0.333, -3.557e-5
0.332, -3.560e-5
0.331, -3.552e-5
0.330, -3.545e-5
0.329, -3.544e-5
0.328, -3.540e-5
0.327, -3.538e-5
0.326, -3.536e-5
0.325, -3.530e-5
0.324, -3.528e-5
0.323, -3.525e-5
0.322, -3.518e-5
0.321, -3.511e-5
0.320, -3.514e-5
0.319, -3.504e-5
0.318, -3.506e-5
0.317, -3.500e-5
0.316, -3.500e-5
0.315, -3.495e-5
0.314, -3.497e-5
0.313, -3.483e-5
0.312, -3.486e-5
0.311, -3.479e-5
0.310, -3.479e-5
0.309, -3.474e-5
0.308, -3.481e-5
0.307, -3.466e-5
0.306, -3.462e-5
0.305, -3.460e-5
0.304, -3.453e-5
0.303, -3.452e-5
0.302, -3.453e-5
0.301, -3.446e-5
0.300, -3.446e-5
0.299, -3.433e-5
0.298, -3.436e-5
0.297, -3.434e-5
0.296, -3.429e-5
0.295, -3.429e-5
0.294, -3.427e-5
0.293, -3.420e-5
0.292, -3.419e-5
0.291, -3.414e-5
0.290, -3.411e-5
0.289, -3.407e-5
0.288, -3.403e-5
0.287, -3.398e-5
0.286, -3.393e-5
0.285, -3.385e-5
0.284, -3.387e-5
0.283, -3.380e-5
0.282, -3.379e-5
0.281, -3.376e-5
0.280, -3.374e-5
0.279, -3.372e-5
0.278, -3.366e-5
0.277, -3.372e-5
0.276, -3.363e-5
0.275, -3.353e-5
0.274, -3.354e-5
0.273, -3.351e-5
0.272, -3.348e-5
0.271, -3.344e-5
0.270, -3.339e-5
0.269, -3.336e-5
0.268, -3.331e-5
0.267, -3.324e-5
0.266, -3.322e-5
0.265, -3.324e-5
0.264, -3.318e-5
0.263, -3.315e-5
0.262, -3.312e-5
0.261, -3.307e-5
0.260, -3.307e-5
0.259, -3.297e-5
0.258, -3.297e-5
0.257, -3.290e-5
0.256, -3.282e-5
0.255, -3.281e-5
0.254, -3.278e-5
0.253, -3.275e-5
0.252, -3.273e-5
0.251, -3.271e-5
0.250, -3.261e-5
0.249, -3.253e-5
0.248, -3.253e-5
0.247, -3.247e-5
0.246, -3.248e-5
0.245, -3.231e-5
0.244, -3.233e-5
0.243, -3.229e-5
0.242, -3.228e-5
0.241, -3.229e-5
0.240, -3.222e-5
0.239, -3.215e-5
0.238, -3.209e-5
0.237, -3.198e-5
0.236, -3.195e-5
0.235, -3.186e-5
0.234, -3.194e-5
0.233, -3.182e-5
0.232, -3.174e-5
0.231, -3.162e-5
0.230, -3.168e-5
0.229, -3.154e-5
0.228, -3.161e-5
0.227, -3.144e-5
0.226, -3.140e-5
0.225, -3.127e-5
0.224, -3.126e-5
0.223, -3.124e-5
0.222, -3.121e-5
0.221, -3.106e-5
0.220, -3.097e-5
0.219, -3.092e-5
0.218, -3.090e-5
0.217, -3.081e-5
0.216, -3.076e-5
0.215, -3.063e-5
0.214, -3.061e-5
0.213, -3.048e-5
0.212, -3.047e-5
0.211, -3.039e-5
0.210, -3.028e-5
0.209, -3.018e-5
0.208, -3.020e-5
0.207, -3.004e-5
0.206, -2.992e-5
0.205, -2.969e-5
0.204, -2.970e-5
0.203, -2.965e-5
0.202, -2.952e-5
0.201, -2.939e-5
0.200, -2.922e-5
0.199, -2.922e-5
0.198, -2.909e-5
0.197, -2.894e-5
0.196, -2.890e-5
0.195, -2.876e-5
0.194, -2.865e-5
0.193, -2.852e-5
0.192, -2.853e-5
0.191, -2.827e-5
0.190, -2.816e-5
0.189, -2.801e-5
0.188, -2.784e-5
0.187, -2.768e-5
0.186, -2.757e-5
0.185, -2.744e-5
0.184, -2.732e-5
0.183, -2.712e-5
0.182, -2.701e-5
0.181, -2.685e-5
0.180, -2.673e-5
0.179, -2.656e-5
0.178, -2.637e-5
0.177, -2.618e-5
0.176, -2.601e-5
0.175, -2.580e-5
0.174, -2.564e-5
0.173, -2.548e-5
0.172, -2.535e-5
0.171, -2.512e-5
0.170, -2.487e-5
0.169, -2.469e-5
0.168, -2.455e-5
0.167, -2.433e-5
0.166, -2.415e-5
0.165, -2.382e-5
0.164, -2.359e-5
0.163, -2.332e-5
0.162, -2.317e-5
0.161, -2.288e-5
0.160, -2.253e-5
0.159, -2.227e-5
0.158, -2.195e-5
0.157, -2.162e-5
0.156, -2.134e-5
0.155, -2.107e-5
0.154, -2.067e-5
0.153, -2.035e-5
0.152, -1.995e-5
0.151, -1.954e-5
0.150, -1.917e-5
0.149, -1.874e-5
0.148, -1.834e-5
0.147, -1.792e-5
0.146, -1.747e-5
0.145, -1.692e-5
0.144, -1.650e-5
0.143, -1.598e-5
0.142, -1.553e-5
0.141, -1.497e-5
0.140, -1.449e-5
0.139, -1.399e-5
0.138, -1.345e-5
0.137, -1.289e-5
0.136, -1.238e-5
0.135, -1.183e-5
0.134, -1.119e-5
0.133, -1.056e-5
0.132, -9.950e-6
0.131, -9.270e-6
0.130, -8.724e-6
0.129, -7.966e-6
0.128, -7.294e-6
0.127, -6.537e-6
0.126, -5.732e-6
0.125, -4.990e-6
0.124, -4.249e-6
0.123, -3.436e-6
0.122, -2.640e-6
0.121, -1.843e-6
0.120, -1.101e-6
0.119, -3.358e-7
0.118, 4.608e-7
0.117, 1.265e-6
0.116, 2.109e-6
0.115, 2.937e-6
0.114, 3.811e-6
0.113, 4.709e-6
0.112, 5.568e-6
0.111, 6.490e-6
0.110, 7.521e-6
0.109, 8.513e-6
0.108, 9.528e-6
0.107, 1.051e-5
0.106, 1.148e-5
0.105, 1.242e-5
0.104, 1.347e-5
0.103, 1.454e-5
0.102, 1.571e-5
0.101, 1.685e-5
0.100, 1.798e-5
0.099, 1.917e-5
0.098, 2.031e-5
0.097, 2.156e-5
0.096, 2.255e-5
0.095, 2.353e-5
0.094, 2.450e-5
0.093, 2.549e-5
0.092, 2.649e-5
0.091, 2.754e-5
0.090, 2.862e-5
0.089, 2.973e-5
0.088, 3.086e-5
0.087, 3.204e-5
0.086, 3.327e-5
0.085, 3.448e-5
0.084, 3.565e-5
0.083, 3.674e-5
0.082, 3.790e-5
0.081, 3.907e-5
0.080, 4.024e-5
0.079, 4.148e-5
0.078, 4.275e-5
0.077, 4.402e-5
0.076, 4.526e-5
0.075, 4.643e-5
0.074, 4.750e-5
0.073, 4.861e-5
0.072, 4.974e-5
0.071, 5.084e-5
0.070, 5.195e-5
0.069, 5.303e-5
0.068, 5.421e-5
0.067, 5.536e-5
0.066, 5.661e-5
0.065, 5.787e-5
0.064, 5.888e-5
0.063, 5.992e-5
0.062, 6.108e-5
0.061, 6.218e-5
0.060, 6.328e-5
0.059, 6.450e-5
0.058, 6.567e-5
0.057, 6.680e-5
0.056, 6.798e-5
0.055, 6.920e-5
0.054, 7.025e-5
0.053, 7.126e-5
0.052, 7.216e-5
0.051, 7.299e-5
0.050, 7.383e-5
0.049, 7.472e-5
0.048, 7.564e-5
0.047, 7.666e-5
0.046, 7.767e-5
0.045, 7.884e-5
0.044, 7.975e-5
0.043, 8.100e-5
0.042, 8.211e-5
0.041, 8.326e-5
0.040, 8.432e-5
0.039, 8.531e-5
0.038, 8.621e-5
0.037, 8.732e-5
0.036, 8.867e-5
0.035, 8.986e-5
0.034, 9.074e-5
0.033, 9.163e-5
0.032, 9.265e-5
0.031, 9.377e-5
0.030, 9.492e-5
0.029, 9.597e-5
0.028, 9.690e-5
0.027, 9.786e-5
0.026, 9.887e-5
0.025, 9.993e-5
0.024, 1.011e-4
0.023, 1.020e-4
0.022, 1.029e-4
0.021, 1.038e-4
0.020, 1.049e-4
0.019, 1.058e-4
0.018, 1.069e-4
0.017, 1.079e-4
0.016, 1.087e-4
0.015, 1.096e-4
0.014, 1.106e-4
0.013, 1.115e-4
0.012, 1.122e-4
0.011, 1.133e-4
0.010, 1.142e-4
0.009, 1.150e-4
0.008, 1.160e-4
0.007, 1.171e-4
0.006, 1.180e-4
0.005, 1.189e-4
0.004, 1.198e-4
0.003, 1.206e-4
0.002, 1.213e-4
0.001, 1.221e-4
0.000, 1.223e-4
-0.001, 1.227e-4
-0.002, 1.235e-4
-0.003, 1.242e-4
-0.004, 1.250e-4
-0.005, 1.258e-4
-0.006, 1.266e-4
-0.007, 1.275e-4
-0.008, 1.284e-4
-0.009, 1.293e-4
-0.010, 1.299e-4
-0.011, 1.308e-4
-0.012, 1.316e-4
-0.013, 1.323e-4
-0.014, 1.330e-4
-0.015, 1.338e-4
-0.016, 1.345e-4
-0.017, 1.353e-4
-0.018, 1.360e-4
-0.019, 1.367e-4
-0.020, 1.374e-4
-0.021, 1.381e-4
-0.022, 1.389e-4
-0.023, 1.395e-4
-0.024, 1.404e-4
-0.025, 1.412e-4
-0.026, 1.420e-4
-0.027, 1.428e-4
-0.028, 1.435e-4
-0.029, 1.441e-4
-0.030, 1.447e-4
-0.031, 1.454e-4
-0.032, 1.459e-4
-0.033, 1.465e-4
-0.034, 1.471e-4
-0.035, 1.477e-4
-0.036, 1.482e-4
-0.037, 1.488e-4
-0.038, 1.494e-4
-0.039, 1.497e-4
-0.040, 1.503e-4
-0.041, 1.510e-4
-0.042, 1.515e-4
-0.043, 1.521e-4
-0.044, 1.529e-4
-0.045, 1.533e-4
-0.046, 1.538e-4
-0.047, 1.546e-4
-0.048, 1.551e-4
-0.049, 1.557e-4
-0.050, 1.564e-4
-0.051, 1.569e-4
-0.052, 1.574e-4
-0.053, 1.581e-4
-0.054, 1.586e-4
-0.055, 1.591e-4
-0.056, 1.597e-4
-0.057, 1.603e-4
-0.058, 1.608e-4
-0.059, 1.613e-4
-0.060, 1.618e-4
-0.061, 1.623e-4
-0.062, 1.630e-4
-0.063, 1.635e-4
-0.064, 1.638e-4
-0.065, 1.644e-4
-0.066, 1.649e-4
-0.067, 1.655e-4
-0.068, 1.660e-4
-0.069, 1.666e-4
-0.070, 1.671e-4
-0.071, 1.675e-4
-0.072, 1.681e-4
-0.073, 1.686e-4
-0.074, 1.690e-4
-0.075, 1.694e-4
-0.076, 1.699e-4
-0.077, 1.704e-4
-0.078, 1.708e-4
-0.079, 1.713e-4
-0.080, 1.715e-4
-0.081, 1.719e-4
-0.082, 1.723e-4
-0.083, 1.726e-4
-0.084, 1.728e-4
-0.085, 1.732e-4
-0.086, 1.738e-4
-0.087, 1.741e-4
-0.088, 1.748e-4
-0.089, 1.751e-4
-0.090, 1.752e-4
-0.091, 1.756e-4
-0.092, 1.761e-4
-0.093, 1.764e-4
-0.094, 1.768e-4
-0.095, 1.773e-4
-0.096, 1.776e-4
-0.097, 1.780e-4
-0.098, 1.784e-4
-0.099, 1.788e-4
-0.100, 1.791e-4
-0.101, 1.795e-4
-0.102, 1.799e-4
-0.103, 1.805e-4
-0.104, 1.808e-4
-0.105, 1.812e-4
-0.106, 1.814e-4
-0.107, 1.817e-4
-0.108, 1.821e-4
-0.109, 1.824e-4
-0.110, 1.826e-4
-0.111, 1.830e-4
-0.112, 1.833e-4
-0.113, 1.836e-4
-0.114, 1.839e-4
-0.115, 1.843e-4
-0.116, 1.844e-4
-0.117, 1.847e-4
-0.118, 1.850e-4
-0.119, 1.852e-4
-0.120, 1.856e-4
-0.121, 1.860e-4
-0.122, 1.862e-4
-0.123, 1.865e-4
-0.124, 1.868e-4
-0.125, 1.870e-4
-0.126, 1.873e-4
-0.127, 1.878e-4
-0.128, 1.882e-4
-0.129, 1.885e-4
-0.130, 1.888e-4
-0.131, 1.890e-4
-0.132, 1.893e-4
-0.133, 1.896e-4
-0.134, 1.900e-4
-0.135, 1.902e-4
-0.136, 1.905e-4
-0.137, 1.908e-4
-0.138, 1.910e-4
-0.139, 1.912e-4
-0.140, 1.917e-4
-0.141, 1.918e-4
-0.142, 1.920e-4
-0.143, 1.923e-4
-0.144, 1.925e-4
-0.145, 1.928e-4
-0.146, 1.932e-4
-0.147, 1.933e-4
-0.148, 1.934e-4
-0.149, 1.938e-4
-0.150, 1.941e-4
-0.151, 1.943e-4
-0.152, 1.946e-4
-0.153, 1.949e-4
-0.154, 1.952e-4
-0.155, 1.954e-4
-0.156, 1.957e-4
-0.157, 1.959e-4
-0.158, 1.962e-4
-0.159, 1.964e-4
-0.160, 1.965e-4
-0.161, 1.968e-4
-0.162, 1.971e-4
-0.163, 1.975e-4
-0.164, 1.976e-4
-0.165, 1.980e-4
-0.166, 1.982e-4
-0.167, 1.983e-4
-0.168, 1.986e-4
-0.169, 1.989e-4
-0.170, 1.990e-4
-0.171, 1.994e-4
-0.172, 1.997e-4
-0.173, 1.999e-4
-0.174, 2.002e-4
-0.175, 2.006e-4
-0.176, 2.007e-4
-0.177, 2.011e-4
-0.178, 2.013e-4
-0.179, 2.018e-4
-0.180, 2.022e-4
-0.181, 2.025e-4
-0.182, 2.028e-4
-0.183, 2.030e-4
-0.184, 2.033e-4
-0.185, 2.035e-4
-0.186, 2.037e-4
-0.187, 2.041e-4
-0.188, 2.044e-4
-0.189, 2.045e-4
-0.190, 2.048e-4
-0.191, 2.051e-4
-0.192, 2.052e-4
-0.193, 2.054e-4
-0.194, 2.058e-4
-0.195, 2.060e-4
-0.196, 2.061e-4
-0.197, 2.065e-4
-0.198, 2.068e-4
-0.199, 2.070e-4
-0.200, 2.072e-4
-0.201, 2.075e-4
-0.202, 2.077e-4
-0.203, 2.080e-4
-0.204, 2.083e-4
-0.205, 2.095e-4
-0.206, 2.099e-4
-0.207, 2.101e-4
-0.208, 2.103e-4
-0.209, 2.104e-4
-0.210, 2.108e-4
-0.211, 2.109e-4
-0.212, 2.109e-4
-0.213, 2.113e-4
-0.214, 2.117e-4
-0.215, 2.117e-4
-0.216, 2.120e-4
-0.217, 2.123e-4
-0.218, 2.122e-4
-0.219, 2.127e-4
-0.220, 2.130e-4
-0.221, 2.131e-4
-0.222, 2.134e-4
-0.223, 2.140e-4
-0.224, 2.142e-4
-0.225, 2.145e-4
-0.226, 2.150e-4
-0.227, 2.151e-4
-0.228, 2.152e-4
-0.229, 2.155e-4
-0.230, 2.159e-4
-0.231, 2.163e-4
-0.232, 2.165e-4
-0.233, 2.169e-4
-0.234, 2.170e-4
-0.235, 2.174e-4
-0.236, 2.177e-4
-0.237, 2.179e-4
-0.238, 2.181e-4
-0.239, 2.182e-4
-0.240, 2.184e-4
-0.241, 2.186e-4
-0.242, 2.189e-4
-0.243, 2.192e-4
-0.244, 2.193e-4
-0.245, 2.196e-4
-0.246, 2.197e-4
-0.247, 2.199e-4
-0.248, 2.201e-4
-0.249, 2.204e-4
-0.250, 2.206e-4
-0.251, 2.209e-4
-0.252, 2.211e-4
-0.253, 2.213e-4
-0.254, 2.215e-4
-0.255, 2.218e-4
-0.256, 2.222e-4
-0.257, 2.224e-4
-0.258, 2.226e-4
-0.259, 2.229e-4
-0.260, 2.231e-4
-0.261, 2.235e-4
-0.262, 2.237e-4
-0.263, 2.237e-4
-0.264, 2.241e-4
-0.265, 2.244e-4
-0.266, 2.246e-4
-0.267, 2.248e-4
-0.268, 2.251e-4
-0.269, 2.252e-4
-0.270, 2.254e-4
-0.271, 2.258e-4
-0.272, 2.261e-4
-0.273, 2.264e-4
-0.274, 2.268e-4
-0.275, 2.270e-4
-0.276, 2.271e-4
-0.277, 2.275e-4
-0.278, 2.279e-4
-0.279, 2.281e-4
-0.280, 2.284e-4
-0.281, 2.289e-4
-0.282, 2.293e-4
-0.283, 2.296e-4
-0.284, 2.300e-4
-0.285, 2.302e-4
-0.286, 2.304e-4
-0.287, 2.308e-4
-0.288, 2.309e-4
-0.289, 2.312e-4
-0.290, 2.315e-4
-0.291, 2.318e-4
-0.292, 2.320e-4
-0.293, 2.324e-4
-0.294, 2.327e-4
-0.295, 2.327e-4
-0.296, 2.332e-4
-0.297, 2.336e-4
-0.298, 2.337e-4
-0.299, 2.339e-4
-0.300, 2.343e-4
-0.301, 2.345e-4
-0.302, 2.349e-4
-0.303, 2.352e-4
-0.304, 2.356e-4
-0.305, 2.360e-4
-0.306, 2.364e-4
-0.307, 2.368e-4
-0.308, 2.374e-4
-0.309, 2.378e-4
-0.310, 2.381e-4
-0.311, 2.381e-4
-0.312, 2.385e-4
-0.313, 2.391e-4
-0.314, 2.392e-4
-0.315, 2.395e-4
-0.316, 2.399e-4
-0.317, 2.402e-4
-0.318, 2.405e-4
-0.319, 2.409e-4
-0.320, 2.411e-4
-0.321, 2.413e-4
-0.322, 2.417e-4
-0.323, 2.420e-4
-0.324, 2.423e-4
-0.325, 2.427e-4
-0.326, 2.429e-4
-0.327, 2.432e-4
-0.328, 2.436e-4
-0.329, 2.440e-4
-0.330, 2.442e-4
-0.331, 2.446e-4
-0.332, 2.450e-4
-0.333, 2.456e-4
-0.334, 2.460e-4
-0.335, 2.463e-4
-0.336, 2.466e-4
-0.337, 2.470e-4
-0.338, 2.474e-4
-0.339, 2.478e-4
-0.340, 2.480e-4
-0.341, 2.484e-4
-0.342, 2.488e-4
-0.343, 2.491e-4
-0.344, 2.497e-4
-0.345, 2.501e-4
-0.346, 2.502e-4
-0.347, 2.506e-4
-0.348, 2.510e-4
-0.349, 2.515e-4
-0.350, 2.518e-4
-0.351, 2.524e-4
-0.352, 2.527e-4
-0.353, 2.531e-4
-0.354, 2.537e-4
-0.355, 2.541e-4
-0.356, 2.545e-4
-0.357, 2.551e-4
-0.358, 2.556e-4
-0.359, 2.559e-4
-0.360, 2.564e-4
-0.361, 2.569e-4
-0.362, 2.571e-4
-0.363, 2.576e-4
-0.364, 2.582e-4
-0.365, 2.588e-4
-0.366, 2.591e-4
-0.367, 2.597e-4
-0.368, 2.601e-4
-0.369, 2.607e-4
-0.370, 2.611e-4
-0.371, 2.616e-4
-0.372, 2.620e-4
-0.373, 2.627e-4
-0.374, 2.634e-4
-0.375, 2.639e-4
-0.376, 2.646e-4
-0.377, 2.652e-4
-0.378, 2.656e-4
-0.379, 2.661e-4
-0.380, 2.667e-4
-0.381, 2.670e-4
-0.382, 2.675e-4
-0.383, 2.681e-4
-0.384, 2.687e-4
-0.385, 2.693e-4
-0.386, 2.698e-4
-0.387, 2.703e-4
-0.388, 2.708e-4
-0.389, 2.715e-4
-0.390, 2.721e-4
-0.391, 2.725e-4
-0.392, 2.731e-4
-0.393, 2.737e-4
-0.394, 2.743e-4
-0.395, 2.750e-4
-0.396, 2.758e-4
-0.397, 2.761e-4
-0.398, 2.768e-4
-0.399, 2.777e-4
-0.400, 2.782e-4
-0.401, 2.789e-4
-0.402, 2.798e-4
-0.403, 2.804e-4
-0.404, 2.810e-4
-0.405, 2.818e-4
-0.406, 2.826e-4
-0.407, 2.834e-4
-0.408, 2.843e-4
-0.409, 2.851e-4
-0.410, 2.856e-4
-0.411, 2.865e-4
-0.412, 2.874e-4
-0.413, 2.886e-4
-0.414, 2.897e-4
-0.415, 2.909e-4
-0.416, 2.917e-4
-0.417, 2.929e-4
-0.418, 2.941e-4
-0.419, 2.952e-4
-0.420, 2.963e-4
-0.421, 2.976e-4
-0.422, 2.990e-4
-0.423, 3.001e-4
-0.424, 3.015e-4
-0.425, 3.031e-4
-0.426, 3.046e-4
-0.427, 3.061e-4
-0.428, 3.077e-4
-0.429, 3.094e-4
-0.430, 3.114e-4
-0.431, 3.134e-4
-0.432, 3.153e-4
-0.433, 3.170e-4
-0.434, 3.188e-4
-0.435, 3.207e-4
-0.436, 3.230e-4
-0.437, 3.252e-4
-0.438, 3.275e-4
-0.439, 3.299e-4
-0.440, 3.322e-4
-0.441, 3.347e-4
-0.442, 3.373e-4
-0.443, 3.400e-4
-0.444, 3.427e-4
-0.445, 3.453e-4
-0.446, 3.482e-4
-0.447, 3.515e-4
-0.448, 3.543e-4
-0.449, 3.575e-4
-0.450, 3.611e-4
-0.451, 3.644e-4
-0.452, 3.674e-4
-0.453, 3.708e-4
-0.454, 3.747e-4
-0.455, 3.781e-4
-0.456, 3.818e-4
-0.457, 3.860e-4
-0.458, 3.900e-4
-0.459, 3.938e-4
-0.460, 3.979e-4
-0.461, 4.019e-4
-0.462, 4.062e-4
-0.463, 4.108e-4
-0.464, 4.149e-4
-0.465, 4.191e-4
-0.466, 4.236e-4
-0.467, 4.280e-4
-0.468, 4.326e-4
-0.469, 4.374e-4
-0.470, 4.421e-4
-0.471, 4.468e-4
-0.472, 4.516e-4
-0.473, 4.566e-4
-0.474, 4.615e-4
-0.475, 4.661e-4
-0.476, 4.712e-4
-0.477, 4.761e-4
-0.478, 4.813e-4
-0.479, 4.867e-4
-0.480, 4.914e-4
-0.481, 4.965e-4
-0.482, 5.017e-4
-0.483, 5.071e-4
-0.484, 5.121e-4
-0.485, 5.171e-4
-0.486, 5.224e-4
-0.487, 5.277e-4
-0.488, 5.332e-4
-0.489, 5.384e-4
-0.490, 5.433e-4
-0.491, 5.486e-4
-0.492, 5.540e-4
-0.493, 5.593e-4
-0.494, 5.643e-4
-0.495, 5.696e-4
-0.496, 5.747e-4
-0.497, 5.801e-4
-0.498, 5.854e-4
-0.499, 5.899e-4
-0.500, 5.950e-4
-0.501, 6.001e-4
-0.502, 6.054e-4
-0.503, 6.103e-4
-0.504, 6.150e-4
-0.505, 6.200e-4
-0.506, 6.249e-4
-0.507, 6.301e-4
-0.508, 6.348e-4
-0.509, 6.395e-4
-0.510, 6.444e-4
-0.511, 6.492e-4
-0.512, 6.544e-4
-0.513, 6.590e-4
-0.514, 6.634e-4
-0.515, 6.683e-4
-0.516, 6.726e-4
-0.517, 6.773e-4
-0.518, 6.820e-4
-0.519, 6.860e-4
-0.520, 6.904e-4
-0.521, 6.947e-4
-0.522, 6.990e-4
-0.523, 7.036e-4
-0.524, 7.076e-4
-0.525, 7.111e-4
-0.526, 7.152e-4
-0.527, 7.193e-4
-0.528, 7.231e-4
-0.529, 7.270e-4
-0.530, 7.309e-4
-0.531, 7.345e-4
-0.532, 7.381e-4
-0.533, 7.419e-4
-0.534, 7.456e-4
-0.535, 7.491e-4
-0.536, 7.528e-4
-0.537, 7.562e-4
-0.538, 7.596e-4
-0.539, 7.630e-4
-0.540, 7.665e-4
-0.541, 7.693e-4
-0.542, 7.724e-4
-0.543, 7.757e-4
-0.544, 7.786e-4
-0.545, 7.814e-4
-0.546, 7.841e-4
-0.547, 7.867e-4
-0.548, 7.896e-4
-0.549, 7.923e-4
-0.550, 7.949e-4
-0.551, 7.973e-4
-0.552, 8.001e-4
-0.553, 8.028e-4
-0.554, 8.048e-4
-0.555, 8.068e-4
-0.556, 8.091e-4
-0.557, 8.111e-4
-0.558, 8.134e-4
-0.559, 8.156e-4
-0.560, 8.174e-4
-0.561, 8.194e-4
-0.562, 8.214e-4
-0.563, 8.233e-4
-0.564, 8.253e-4
-0.565, 8.272e-4
-0.566, 8.288e-4
-0.567, 8.301e-4
-0.568, 8.316e-4
-0.569, 8.332e-4
-0.570, 8.345e-4
-0.571, 8.360e-4
-0.572, 8.375e-4
-0.573, 8.388e-4
-0.574, 8.401e-4
-0.575, 8.414e-4
-0.576, 8.422e-4
-0.577, 8.432e-4
-0.578, 8.444e-4
-0.579, 8.455e-4
-0.580, 8.464e-4
-0.581, 8.474e-4
-0.582, 8.484e-4
-0.583, 8.493e-4
-0.584, 8.502e-4
-0.585, 8.510e-4
-0.586, 8.515e-4
-0.587, 8.521e-4
-0.588, 8.529e-4
-0.589, 8.535e-4
-0.590, 8.542e-4
-0.591, 8.547e-4
-0.592, 8.551e-4
-0.593, 8.554e-4
-0.594, 8.557e-4
-0.595, 8.560e-4
-0.596, 8.563e-4
-0.597, 8.565e-4
-0.598, 8.569e-4
-0.599, 8.569e-4
-0.600, 8.570e-4
-0.601, 8.572e-4
-0.602, 8.570e-4
-0.603, 8.572e-4
-0.604, 8.573e-4
-0.605, 8.572e-4
-0.606, 8.573e-4
-0.607, 8.575e-4
-0.608, 8.572e-4
-0.609, 8.571e-4
-0.610, 8.570e-4
-0.611, 8.570e-4
-0.612, 8.567e-4
-0.613, 8.566e-4
-0.614, 8.566e-4
-0.615, 8.571e-4
-0.616, 8.570e-4
-0.617, 8.567e-4
-0.618, 8.562e-4
-0.619, 8.559e-4
-0.620, 8.556e-4
-0.621, 8.550e-4
-0.622, 8.547e-4
-0.623, 8.544e-4
-0.624, 8.538e-4
-0.625, 8.534e-4
-0.626, 8.531e-4
-0.627, 8.525e-4
-0.628, 8.518e-4
-0.629, 8.514e-4
-0.630, 8.509e-4
-0.631, 8.502e-4
-0.632, 8.497e-4
-0.633, 8.491e-4
-0.634, 8.483e-4
-0.635, 8.477e-4
-0.636, 8.471e-4
-0.637, 8.463e-4
-0.638, 8.455e-4
-0.639, 8.450e-4
-0.640, 8.445e-4
-0.641, 8.438e-4
-0.642, 8.430e-4
-0.643, 8.423e-4
-0.644, 8.416e-4
-0.645, 8.409e-4
-0.646, 8.402e-4
-0.647, 8.394e-4
-0.648, 8.386e-4
-0.649, 8.379e-4
-0.650, 8.369e-4
-0.651, 8.361e-4
-0.652, 8.353e-4
-0.653, 8.342e-4
-0.654, 8.336e-4
-0.655, 8.328e-4
-0.656, 8.320e-4
-0.657, 8.310e-4
-0.658, 8.302e-4
-0.659, 8.294e-4
-0.660, 8.286e-4
-0.661, 8.279e-4
-0.662, 8.273e-4
-0.663, 8.261e-4
-0.664, 8.253e-4
-0.665, 8.243e-4
-0.666, 8.232e-4
-0.667, 8.223e-4
-0.668, 8.214e-4
-0.669, 8.203e-4
-0.670, 8.194e-4
-0.671, 8.187e-4
-0.672, 8.177e-4
-0.673, 8.168e-4
-0.674, 8.161e-4
-0.675, 8.151e-4
-0.676, 8.142e-4
-0.677, 8.132e-4
-0.678, 8.124e-4
-0.679, 8.112e-4
-0.680, 8.103e-4
-0.681, 8.096e-4
-0.682, 8.084e-4
-0.683, 8.077e-4
-0.684, 8.070e-4
-0.685, 8.060e-4
-0.686, 8.051e-4
-0.687, 8.044e-4
-0.688, 8.036e-4
-0.689, 8.027e-4
-0.690, 8.019e-4
-0.691, 8.009e-4
-0.692, 8.002e-4
-0.693, 7.992e-4
-0.694, 7.983e-4
-0.695, 7.972e-4
-0.696, 7.965e-4
-0.697, 7.957e-4
-0.698, 7.947e-4
-0.699, 7.940e-4
-0.700, 7.872e-4
-0.699, 7.579e-4
-0.698, 7.261e-4
-0.697, 6.966e-4
-0.696, 6.686e-4
-0.695, 6.423e-4
-0.694, 6.175e-4
-0.693, 5.942e-4
-0.692, 5.719e-4
-0.691, 5.508e-4
-0.690, 5.306e-4
-0.689, 5.116e-4
-0.688, 4.936e-4
-0.687, 4.762e-4
-0.686, 4.600e-4
-0.685, 4.441e-4
-0.684, 4.293e-4
-0.683, 4.150e-4
-0.682, 4.010e-4
-0.681, 3.880e-4
-0.680, 3.751e-4
-0.679, 3.633e-4
-0.678, 3.517e-4
-0.677, 3.406e-4
-0.676, 3.298e-4
-0.675, 3.195e-4
-0.674, 3.097e-4
-0.673, 3.000e-4
-0.672, 2.910e-4
-0.671, 2.818e-4
-0.670, 2.731e-4
-0.669, 2.654e-4
-0.668, 2.572e-4
-0.667, 2.493e-4
-0.666, 2.419e-4
-0.665, 2.344e-4
-0.664, 2.274e-4
-0.663, 2.208e-4
-0.662, 2.145e-4
-0.661, 2.076e-4
-0.660, 2.012e-4
-0.659, 1.956e-4
-0.658, 1.895e-4
-0.657, 1.835e-4
-0.656, 1.779e-4
-0.655, 1.726e-4
-0.654, 1.675e-4
-0.653, 1.619e-4
-0.652, 1.572e-4
-0.651, 1.520e-4
-0.650, 1.471e-4
-0.649, 1.425e-4
-0.648, 1.374e-4
-0.647, 1.329e-4
-0.646, 1.284e-4
-0.645, 1.241e-4
-0.644, 1.201e-4
-0.643, 1.156e-4
-0.642, 1.112e-4
-0.641, 1.071e-4
-0.640, 1.028e-4
-0.639, 9.884e-5
-0.638, 9.496e-5
-0.637, 9.077e-5
-0.636, 8.681e-5
-0.635, 8.299e-5
-0.634, 7.915e-5
-0.633, 7.570e-5
-0.632, 7.223e-5
-0.631, 6.865e-5
-0.630, 6.485e-5
-0.629, 6.103e-5
-0.628, 5.733e-5
-0.627, 5.403e-5
-0.626, 5.067e-5
-0.625, 4.741e-5
-0.624, 4.409e-5
-0.623, 4.056e-5
-0.622, 3.710e-5
-0.621, 3.375e-5
-0.620, 3.040e-5
-0.619, 2.713e-5
-0.618, 2.397e-5
-0.617, 2.106e-5
-0.616, 1.738e-5
-0.615, 1.381e-5
-0.614, 9.801e-6
-0.613, 6.349e-6
-0.612, 3.085e-6
-0.611, 1.874e-7
-0.610, -2.726e-6
-0.609, -6.076e-6
-0.608, -9.262e-6
-0.607, -1.240e-5
-0.606, -1.562e-5
-0.605, -1.885e-5
-0.604, -2.184e-5
-0.603, -2.477e-5
-0.602, -2.783e-5
-0.601, -3.097e-5
-0.600, -3.430e-5
-0.599, -3.746e-5
-0.598, -4.036e-5
-0.597, -4.361e-5
-0.596, -4.660e-5
-0.595, -4.960e-5
-0.594, -5.272e-5
-0.593, -5.613e-5
-0.592, -5.933e-5
-0.591, -6.224e-5
-0.590, -6.543e-5
-0.589, -6.871e-5
-0.588, -7.171e-5
-0.587, -7.458e-5
-0.586, -7.768e-5
-0.585, -8.101e-5
-0.584, -8.441e-5
-0.583, -8.753e-5
-0.582, -9.061e-5
-0.581, -9.383e-5
-0.580, -9.690e-5
-0.579, -9.978e-5
-0.578, -1.029e-4
-0.577, -1.063e-4
-0.576, -1.094e-4
-0.575, -1.123e-4
-0.574, -1.155e-4
-0.573, -1.188e-4
-0.572, -1.218e-4
-0.571, -1.245e-4
-0.570, -1.278e-4
-0.569, -1.312e-4
-0.568, -1.346e-4
-0.567, -1.378e-4
-0.566, -1.409e-4
-0.565, -1.442e-4
-0.564, -1.473e-4
-0.563, -1.502e-4
-0.562, -1.537e-4
-0.561, -1.569e-4
-0.560, -1.602e-4
-0.559, -1.633e-4
-0.558, -1.666e-4
-0.557, -1.698e-4
-0.556, -1.725e-4
-0.555, -1.755e-4
-0.554, -1.790e-4
-0.553, -1.822e-4
-0.552, -1.855e-4
-0.551, -1.887e-4
-0.550, -1.918e-4
-0.549, -1.949e-4
-0.548, -1.982e-4
-0.547, -2.017e-4
-0.546, -2.050e-4
-0.545, -2.083e-4
-0.544, -2.113e-4
-0.543, -2.147e-4
-0.542, -2.179e-4
-0.541, -2.206e-4
-0.540, -2.235e-4
-0.539, -2.272e-4
-0.538, -2.308e-4
-0.537, -2.342e-4
-0.536, -2.375e-4
-0.535, -2.407e-4
-0.534, -2.436e-4
-0.533, -2.466e-4
-0.532, -2.499e-4
-0.531, -2.533e-4
-0.530, -2.565e-4
-0.529, -2.595e-4
-0.528, -2.626e-4
-0.527, -2.655e-4
-0.526, -2.682e-4
-0.525, -2.710e-4
-0.524, -2.742e-4
-0.523, -2.777e-4
-0.522, -2.807e-4
-0.521, -2.836e-4
-0.520, -2.869e-4
-0.519, -2.899e-4
-0.518, -2.927e-4
-0.517, -2.956e-4
-0.516, -2.986e-4
-0.515, -3.015e-4
-0.514, -3.045e-4
-0.513, -3.074e-4
-0.512, -3.106e-4
-0.511, -3.136e-4
-0.510, -3.165e-4
-0.509, -3.190e-4
-0.508, -3.216e-4
-0.507, -3.247e-4
-0.506, -3.277e-4
-0.505, -3.304e-4
-0.504, -3.332e-4
-0.503, -3.360e-4
-0.502, -3.388e-4
-0.501, -3.413e-4
-0.500, -3.439e-4
-0.499, -3.463e-4
-0.498, -3.488e-4
-0.497, -3.516e-4
-0.496, -3.542e-4
-0.495, -3.567e-4
-0.494, -3.592e-4
-0.493, -3.617e-4
-0.492, -3.640e-4
-0.491, -3.665e-4
-0.490, -3.686e-4
-0.489, -3.708e-4
-0.488, -3.734e-4
-0.487, -3.759e-4
-0.486, -3.783e-4
-0.485, -3.805e-4
-0.484, -3.829e-4
-0.483, -3.850e-4
-0.482, -3.872e-4
-0.481, -3.894e-4
-0.480, -3.914e-4
-0.479, -3.934e-4
-0.478, -3.956e-4
-0.477, -3.978e-4
-0.476, -4.000e-4
-0.475, -4.019e-4
-0.474, -4.038e-4
-0.473, -4.056e-4
-0.472, -4.075e-4
-0.471, -4.096e-4
-0.470, -4.113e-4
-0.469, -4.131e-4
-0.468, -4.148e-4
-0.467, -4.164e-4
-0.466, -4.180e-4
-0.465, -4.197e-4
-0.464, -4.216e-4
-0.463, -4.234e-4
-0.462, -4.252e-4
-0.461, -4.268e-4
-0.460, -4.284e-4
-0.459, -4.301e-4
-0.458, -4.316e-4
-0.457, -4.331e-4
-0.456, -4.349e-4
-0.455, -4.364e-4
-0.454, -4.376e-4
-0.453, -4.392e-4
-0.452, -4.405e-4
-0.451, -4.418e-4
-0.450, -4.433e-4
-0.449, -4.447e-4
-0.448, -4.460e-4
-0.447, -4.473e-4
-0.446, -4.487e-4
-0.445, -4.502e-4
-0.444, -4.514e-4
-0.443, -4.529e-4
-0.442, -4.541e-4
-0.441, -4.553e-4
-0.440, -4.567e-4
-0.439, -4.581e-4
-0.438, -4.592e-4
-0.437, -4.605e-4
-0.436, -4.618e-4
-0.435, -4.630e-4
-0.434, -4.642e-4
-0.433, -4.652e-4
-0.432, -4.662e-4
-0.431, -4.671e-4
-0.430, -4.682e-4
-0.429, -4.696e-4
-0.428, -4.707e-4
-0.427, -4.719e-4
-0.426, -4.733e-4
-0.425, -4.742e-4
-0.424, -4.754e-4
-0.423, -4.764e-4
-0.422, -4.773e-4
-0.421, -4.784e-4
-0.420, -4.795e-4
-0.419, -4.805e-4
-0.418, -4.816e-4
-0.417, -4.828e-4
-0.416, -4.838e-4
-0.415, -4.849e-4
-0.414, -4.860e-4
-0.413, -4.870e-4
-0.412, -4.879e-4
-0.411, -4.888e-4
-0.410, -4.897e-4
-0.409, -4.900e-4
-0.408, -4.909e-4
-0.407, -4.918e-4
-0.406, -4.927e-4
-0.405, -4.937e-4
-0.404, -4.948e-4
-0.403, -4.954e-4
-0.402, -4.963e-4
-0.401, -4.972e-4
-0.400, -4.978e-4
-0.399, -4.987e-4
-0.398, -4.994e-4
-0.397, -5.000e-4
-0.396, -5.004e-4
-0.395, -5.011e-4
-0.394, -5.018e-4
-0.393, -5.023e-4
-0.392, -5.030e-4
-0.391, -5.035e-4
-0.390, -5.039e-4
-0.389, -5.043e-4
-0.388, -5.049e-4
-0.387, -5.054e-4
-0.386, -5.057e-4
-0.385, -5.060e-4
-0.384, -5.064e-4
-0.383, -5.069e-4
-0.382, -5.074e-4
-0.381, -5.076e-4
-0.380, -5.077e-4
-0.379, -5.079e-4
-0.378, -5.081e-4
-0.377, -5.082e-4
-0.376, -5.083e-4
-0.375, -5.084e-4
-0.374, -5.083e-4
-0.373, -5.084e-4
-0.372, -5.086e-4
-0.371, -5.083e-4
-0.370, -5.080e-4
-0.369, -5.079e-4
-0.368, -5.077e-4
-0.367, -5.076e-4
-0.366, -5.076e-4
-0.365, -5.073e-4
-0.364, -5.070e-4
-0.363, -5.069e-4
-0.362, -5.067e-4
-0.361, -5.061e-4
-0.360, -5.057e-4
-0.359, -5.054e-4
-0.358, -5.048e-4
-0.357, -5.045e-4
-0.356, -5.041e-4
-0.355, -5.037e-4
-0.354, -5.032e-4
-0.353, -5.028e-4
-0.352, -5.021e-4
-0.351, -5.016e-4
-0.350, -5.012e-4
-0.349, -5.007e-4
-0.348, -5.000e-4
-0.347, -4.996e-4
-0.346, -4.988e-4
-0.345, -4.980e-4
-0.344, -4.974e-4
-0.343, -4.968e-4
-0.342, -4.960e-4
-0.341, -4.955e-4
-0.340, -4.947e-4
-0.339, -4.938e-4
-0.338, -4.931e-4
-0.337, -4.924e-4
-0.336, -4.915e-4
-0.335, -4.908e-4
-0.334, -4.901e-4
-0.333, -4.895e-4
-0.332, -4.891e-4
-0.331, -4.884e-4
-0.330, -4.877e-4
-0.329, -4.867e-4
-0.328, -4.860e-4
-0.327, -4.852e-4
-0.326, -4.842e-4
-0.325, -4.833e-4
-0.324, -4.826e-4
-0.323, -4.815e-4
-0.322, -4.807e-4
-0.321, -4.800e-4
-0.320, -4.791e-4
-0.319, -4.781e-4
-0.318, -4.774e-4
-0.317, -4.765e-4
-0.316, -4.755e-4
-0.315, -4.747e-4
-0.314, -4.738e-4
-0.313, -4.728e-4
-0.312, -4.720e-4
-0.311, -4.710e-4
-0.310, -4.701e-4
-0.309, -4.690e-4
-0.308, -4.682e-4
-0.307, -4.676e-4
-0.306, -4.668e-4
-0.305, -4.660e-4
-0.304, -4.651e-4
-0.303, -4.642e-4
-0.302, -4.635e-4
-0.301, -4.628e-4
-0.300, -4.619e-4
-0.299, -4.609e-4
-0.298, -4.600e-4
-0.297, -4.589e-4
-0.296, -4.582e-4
-0.295, -4.573e-4
-0.294, -4.562e-4
-0.293, -4.554e-4
-0.292, -4.545e-4
-0.291, -4.535e-4
-0.290, -4.526e-4
-0.289, -4.519e-4
-0.288, -4.510e-4
-0.287, -4.501e-4
-0.286, -4.492e-4
-0.285, -4.483e-4
-0.284, -4.475e-4
-0.283, -4.466e-4
-0.282, -4.458e-4
-0.281, -4.450e-4
-0.280, -4.442e-4
-0.279, -4.434e-4
-0.278, -4.423e-4
-0.277, -4.414e-4
-0.276, -4.409e-4
-0.275, -4.399e-4
-0.274, -4.391e-4
-0.273, -4.383e-4
-0.272, -4.374e-4
-0.271, -4.366e-4
-0.270, -4.358e-4
-0.269, -4.348e-4
-0.268, -4.338e-4
-0.267, -4.330e-4
-0.266, -4.323e-4
-0.265, -4.314e-4
-0.264, -4.305e-4
-0.263, -4.299e-4
-0.262, -4.289e-4
-0.261, -4.282e-4
-0.260, -4.275e-4
-0.259, -4.266e-4
-0.258, -4.257e-4
-0.257, -4.250e-4
-0.256, -4.243e-4
-0.255, -4.235e-4
-0.254, -4.227e-4
-0.253, -4.218e-4
-0.252, -4.209e-4
-0.251, -4.201e-4
-0.250, -4.193e-4
-0.249, -4.184e-4
-0.248, -4.177e-4
-0.247, -4.171e-4
-0.246, -4.163e-4
-0.245, -4.157e-4
-0.244, -4.150e-4
-0.243, -4.141e-4
-0.242, -4.133e-4
-0.241, -4.126e-4
-0.240, -4.119e-4
-0.239, -4.113e-4
-0.238, -4.105e-4
-0.237, -4.097e-4
-0.236, -4.089e-4
-0.235, -4.082e-4
-0.234, -4.074e-4
-0.233, -4.065e-4
-0.232, -4.059e-4
-0.231, -4.053e-4
-0.230, -4.046e-4
-0.229, -4.038e-4
-0.228, -4.032e-4
-0.227, -4.024e-4
-0.226, -4.019e-4
-0.225, -4.013e-4
-0.224, -4.004e-4
-0.223, -3.995e-4
-0.222, -3.989e-4
-0.221, -3.980e-4
-0.220, -3.971e-4
-0.219, -3.962e-4
-0.218, -3.955e-4
-0.217, -3.944e-4
-0.216, -3.938e-4
-0.215, -3.931e-4
-0.214, -3.921e-4
-0.213, -3.915e-4
-0.212, -3.909e-4
-0.211, -3.899e-4
-0.210, -3.893e-4
-0.209, -3.886e-4
-0.208, -3.878e-4
-0.207, -3.867e-4
-0.206, -3.859e-4
-0.205, -3.856e-4
-0.204, -3.858e-4
-0.203, -3.847e-4
-0.202, -3.832e-4
-0.201, -3.818e-4
-0.200, -3.806e-4
-0.199, -3.794e-4
-0.198, -3.782e-4
-0.197, -3.773e-4
-0.196, -3.765e-4
-0.195, -3.755e-4
-0.194, -3.748e-4
-0.193, -3.742e-4
-0.192, -3.733e-4
-0.191, -3.724e-4
-0.190, -3.721e-4
-0.189, -3.714e-4
-0.188, -3.708e-4
-0.187, -3.704e-4
-0.186, -3.700e-4
-0.185, -3.695e-4
-0.184, -3.694e-4
-0.183, -3.691e-4
-0.182, -3.687e-4
-0.181, -3.683e-4
-0.180, -3.680e-4
-0.179, -3.679e-4
-0.178, -3.676e-4
-0.177, -3.671e-4
-0.176, -3.666e-4
-0.175, -3.662e-4
-0.174, -3.658e-4
-0.173, -3.653e-4
-0.172, -3.648e-4
-0.171, -3.642e-4
-0.170, -3.637e-4
-0.169, -3.630e-4
-0.168, -3.624e-4
-0.167, -3.619e-4
-0.166, -3.613e-4
-0.165, -3.606e-4
-0.164, -3.601e-4
-0.163, -3.593e-4
-0.162, -3.586e-4
-0.161, -3.581e-4
-0.160, -3.574e-4
-0.159, -3.568e-4
-0.158, -3.563e-4
-0.157, -3.558e-4
-0.156, -3.552e-4
-0.155, -3.548e-4
-0.154, -3.544e-4
-0.153, -3.539e-4
-0.152, -3.533e-4
-0.151, -3.529e-4
-0.150, -3.523e-4
-0.149, -3.519e-4
-0.148, -3.514e-4
-0.147, -3.506e-4
-0.146, -3.501e-4
-0.145, -3.496e-4
-0.144, -3.490e-4
-0.143, -3.485e-4
-0.142, -3.481e-4
-0.141, -3.473e-4
-0.140, -3.465e-4
-0.139, -3.461e-4
-0.138, -3.456e-4
-0.137, -3.450e-4
-0.136, -3.446e-4
-0.135, -3.441e-4
-0.134, -3.436e-4
-0.133, -3.431e-4
-0.132, -3.426e-4
-0.131, -3.420e-4
-0.130, -3.416e-4
-0.129, -3.411e-4
-0.128, -3.408e-4
-0.127, -3.402e-4
-0.126, -3.398e-4
-0.125, -3.393e-4
-0.124, -3.387e-4
-0.123, -3.380e-4
-0.122, -3.375e-4
-0.121, -3.368e-4
-0.120, -3.362e-4
-0.119, -3.357e-4
-0.118, -3.350e-4
-0.117, -3.344e-4
-0.116, -3.339e-4
-0.115, -3.331e-4
-0.114, -3.325e-4
-0.113, -3.319e-4
-0.112, -3.313e-4
-0.111, -3.307e-4
-0.110, -3.301e-4
-0.109, -3.296e-4
-0.108, -3.289e-4
-0.107, -3.284e-4
-0.106, -3.279e-4
-0.105, -3.271e-4
-0.104, -3.265e-4
-0.103, -3.259e-4
-0.102, -3.255e-4
-0.101, -3.250e-4
-0.100, -3.244e-4
-0.099, -3.236e-4
-0.098, -3.230e-4
-0.097, -3.225e-4
-0.096, -3.217e-4
-0.095, -3.212e-4
-0.094, -3.207e-4
-0.093, -3.203e-4
-0.092, -3.196e-4
-0.091, -3.192e-4
-0.090, -3.187e-4
-0.089, -3.180e-4
-0.088, -3.176e-4
-0.087, -3.171e-4
-0.086, -3.166e-4
-0.085, -3.161e-4
-0.084, -3.157e-4
-0.083, -3.149e-4
-0.082, -3.144e-4
-0.081, -3.140e-4
-0.080, -3.135e-4
-0.079, -3.128e-4
-0.078, -3.123e-4
-0.077, -3.119e-4
-0.076, -3.115e-4
-0.075, -3.110e-4
-0.074, -3.105e-4
-0.073, -3.098e-4
-0.072, -3.094e-4
-0.071, -3.088e-4
-0.070, -3.082e-4
-0.069, -3.077e-4
-0.068, -3.072e-4
-0.067, -3.066e-4
-0.066, -3.062e-4
-0.065, -3.057e-4
-0.064, -3.050e-4
-0.063, -3.043e-4
-0.062, -3.039e-4
-0.061, -3.035e-4
-0.060, -3.029e-4
-0.059, -3.025e-4
-0.058, -3.020e-4
-0.057, -3.013e-4
-0.056, -3.008e-4
-0.055, -3.003e-4
-0.054, -2.996e-4
-0.053, -2.990e-4
-0.052, -2.986e-4
-0.051, -2.980e-4
-0.050, -2.975e-4
-0.049, -2.971e-4
-0.048, -2.964e-4
-0.047, -2.958e-4
-0.046, -2.953e-4
-0.045, -2.947e-4
-0.044, -2.941e-4
-0.043, -2.937e-4
-0.042, -2.932e-4
-0.041, -2.926e-4
-0.040, -2.922e-4
-0.039, -2.917e-4
-0.038, -2.909e-4
-0.037, -2.903e-4
-0.036, -2.898e-4
-0.035, -2.892e-4
-0.034, -2.887e-4
-0.033, -2.881e-4
-0.032, -2.875e-4
-0.031, -2.869e-4
-0.030, -2.863e-4
-0.029, -2.856e-4
-0.028, -2.851e-4
-0.027, -2.845e-4
-0.026, -2.840e-4
-0.025, -2.836e-4
-0.024, -2.831e-4
-0.023, -2.823e-4
-0.022, -2.816e-4
-0.021, -2.810e-4
-0.020, -2.804e-4
-0.019, -2.796e-4
-0.018, -2.789e-4
-0.017, -2.783e-4
-0.016, -2.776e-4
-0.015, -2.768e-4
-0.014, -2.763e-4
-0.013, -2.754e-4
-0.012, -2.744e-4
-0.011, -2.738e-4
-0.010, -2.730e-4
-0.009, -2.721e-4
-0.008, -2.715e-4
-0.007, -2.708e-4
-0.006, -2.700e-4
-0.005, -2.694e-4
-0.004, -2.689e-4
-0.003, -2.682e-4
-0.002, -2.677e-4
-0.001, -2.671e-4
-0.000, -2.659e-4
0.001, -2.647e-4
0.002, -2.643e-4
0.003, -2.637e-4
0.004, -2.631e-4
0.005, -2.625e-4
0.006, -2.617e-4
0.007, -2.608e-4
0.008, -2.603e-4
0.009, -2.596e-4
0.010, -2.588e-4
0.011, -2.581e-4
0.012, -2.574e-4
0.013, -2.564e-4
0.014, -2.558e-4
0.015, -2.550e-4
0.016, -2.542e-4
0.017, -2.534e-4
0.018, -2.525e-4
0.019, -2.516e-4
0.020, -2.508e-4
0.021, -2.499e-4
0.022, -2.491e-4
0.023, -2.481e-4
0.024, -2.472e-4
0.025, -2.465e-4
0.026, -2.459e-4
0.027, -2.450e-4
0.028, -2.444e-4
0.029, -2.435e-4
0.030, -2.427e-4
0.031, -2.419e-4
0.032, -2.409e-4
0.033, -2.399e-4
0.034, -2.392e-4
0.035, -2.383e-4
0.036, -2.372e-4
0.037, -2.362e-4
0.038, -2.353e-4
0.039, -2.342e-4
0.040, -2.334e-4
0.041, -2.324e-4
0.042, -2.314e-4
0.043, -2.305e-4
0.044, -2.296e-4
0.045, -2.285e-4
0.046, -2.275e-4
0.047, -2.263e-4
0.048, -2.251e-4
0.049, -2.238e-4
0.050, -2.228e-4
0.051, -2.219e-4
0.052, -2.210e-4
0.053, -2.201e-4
0.054, -2.192e-4
0.055, -2.182e-4
0.056, -2.173e-4
0.057, -2.164e-4
0.058, -2.154e-4
0.059, -2.143e-4
0.060, -2.132e-4
0.061, -2.120e-4
0.062, -2.110e-4
0.063, -2.099e-4
0.064, -2.088e-4
0.065, -2.076e-4
0.066, -2.065e-4
0.067, -2.054e-4
0.068, -2.043e-4
0.069, -2.032e-4
0.070, -2.020e-4
0.071, -2.008e-4
0.072, -1.995e-4
0.073, -1.984e-4
0.074, -1.972e-4
0.075, -1.961e-4
0.076, -1.950e-4
0.077, -1.940e-4
0.078, -1.929e-4
0.079, -1.917e-4
0.080, -1.905e-4
0.081, -1.893e-4
0.082, -1.881e-4
0.083, -1.869e-4
0.084, -1.857e-4
0.085, -1.846e-4
0.086, -1.835e-4
0.087, -1.823e-4
0.088, -1.811e-4
0.089, -1.799e-4
0.090, -1.785e-4
0.091, -1.772e-4
0.092, -1.760e-4
0.093, -1.747e-4
0.094, -1.737e-4
0.095, -1.727e-4
0.096, -1.717e-4
0.097, -1.706e-4
0.098, -1.696e-4
0.099, -1.684e-4
0.100, -1.673e-4
0.101, -1.661e-4
0.102, -1.649e-4
0.103, -1.637e-4
0.104, -1.625e-4
0.105, -1.614e-4
0.106, -1.603e-4
0.107, -1.591e-4
0.108, -1.581e-4
0.109, -1.568e-4
0.110, -1.556e-4
0.111, -1.544e-4
0.112, -1.531e-4
0.113, -1.519e-4
0.114, -1.508e-4
0.115, -1.495e-4
0.116, -1.485e-4
0.117, -1.475e-4
0.118, -1.465e-4
0.119, -1.455e-4
0.120, -1.445e-4
0.121, -1.433e-4
0.122, -1.421e-4
0.123, -1.410e-4
0.124, -1.400e-4
0.125, -1.388e-4
0.126, -1.378e-4
0.127, -1.367e-4
0.128, -1.356e-4
0.129, -1.346e-4
0.130, -1.337e-4
0.131, -1.326e-4
0.132, -1.315e-4
0.133, -1.304e-4
0.134, -1.293e-4
0.135, -1.281e-4
0.136, -1.269e-4
0.137, -1.259e-4
0.138, -1.250e-4
0.139, -1.241e-4
0.140, -1.233e-4
0.141, -1.226e-4
0.142, -1.218e-4
0.143, -1.209e-4
0.144, -1.200e-4
0.145, -1.191e-4
0.146, -1.182e-4
0.147, -1.173e-4
0.148, -1.164e-4
0.149, -1.155e-4
0.150, -1.145e-4
0.151, -1.136e-4
0.152, -1.128e-4
0.153, -1.120e-4
0.154, -1.112e-4
0.155, -1.104e-4
0.156, -1.097e-4
0.157, -1.088e-4
0.158, -1.080e-4
0.159, -1.073e-4
0.160, -1.065e-4
0.161, -1.057e-4
0.162, -1.049e-4
0.163, -1.041e-4
0.164, -1.033e-4
0.165, -1.026e-4
0.166, -1.018e-4
0.167, -1.011e-4
0.168, -1.004e-4
0.169, -9.973e-5
0.170, -9.911e-5
0.171, -9.847e-5
0.172, -9.790e-5
0.173, -9.732e-5
0.174, -9.669e-5
0.175, -9.613e-5
0.176, -9.548e-5
0.177, -9.493e-5
0.178, -9.436e-5
0.179, -9.379e-5
0.180, -9.317e-5
0.181, -9.262e-5
0.182, -9.201e-5
0.183, -9.136e-5
0.184, -9.079e-5
0.185, -9.026e-5
0.186, -8.974e-5
0.187, -8.915e-5
0.188, -8.859e-5
0.189, -8.802e-5
0.190, -8.751e-5
0.191, -8.708e-5
0.192, -8.657e-5
0.193, -8.610e-5
0.194, -8.571e-5
0.195, -8.517e-5
0.196, -8.469e-5
0.197, -8.421e-5
0.198, -8.378e-5
0.199, -8.335e-5
0.200, -8.295e-5
0.201, -8.250e-5
0.202, -8.201e-5
0.203, -8.152e-5
0.204, -8.113e-5
0.205, -8.073e-5
0.206, -8.025e-5
0.207, -7.979e-5
0.208, -7.932e-5
0.209, -7.886e-5
0.210, -7.852e-5
0.211, -7.814e-5
0.212, -7.768e-5
0.213, -7.727e-5
0.214, -7.689e-5
0.215, -7.653e-5
0.216, -7.619e-5
0.217, -7.583e-5
0.218, -7.549e-5
0.219, -7.519e-5
0.220, -7.487e-5
0.221, -7.462e-5
0.222, -7.434e-5
0.223, -7.402e-5
0.224, -7.377e-5
0.225, -7.350e-5
0.226, -7.319e-5
0.227, -7.295e-5
0.228, -7.271e-5
0.229, -7.249e-5
0.230, -7.220e-5
0.231, -7.195e-5
0.232, -7.173e-5
0.233, -7.147e-5
0.234, -7.129e-5
0.235, -7.103e-5
0.236, -7.080e-5
0.237, -7.051e-5
0.238, -7.032e-5
0.239, -7.009e-5
0.240, -6.991e-5
0.241, -6.964e-5
0.242, -6.946e-5
0.243, -6.918e-5
0.244, -6.899e-5
0.245, -6.874e-5
0.246, -6.856e-5
0.247, -6.838e-5
0.248, -6.808e-5
0.249, -6.781e-5
0.250, -6.764e-5
0.251, -6.743e-5
0.252, -6.733e-5
0.253, -6.700e-5
0.254, -6.684e-5
0.255, -6.662e-5
0.256, -6.641e-5
0.257, -6.622e-5
0.258, -6.610e-5
0.259, -6.589e-5
0.260, -6.563e-5
0.261, -6.549e-5
0.262, -6.525e-5
0.263, -6.499e-5
0.264, -6.491e-5
0.265, -6.473e-5
0.266, -6.451e-5
0.267, -6.438e-5
0.268, -6.420e-5
0.269, -6.400e-5
0.270, -6.384e-5
0.271, -6.368e-5
0.272, -6.355e-5
0.273, -6.331e-5
0.274, -6.313e-5
0.275, -6.303e-5
0.276, -6.291e-5
0.277, -6.278e-5
0.278, -6.262e-5
0.279, -6.245e-5
0.280, -6.227e-5
0.281, -6.216e-5
0.282, -6.206e-5
0.283, -6.189e-5
0.284, -6.175e-5
0.285, -6.160e-5
0.286, -6.147e-5
0.287, -6.134e-5
0.288, -6.125e-5
0.289, -6.110e-5
0.290, -6.093e-5
0.291, -6.083e-5
0.292, -6.073e-5
0.293, -6.060e-5
0.294, -6.050e-5
0.295, -6.035e-5
0.296, -6.021e-5
0.297, -6.010e-5
0.298, -5.997e-5
0.299, -5.992e-5
0.300, -5.971e-5
0.301, -5.966e-5
0.302, -5.953e-5
0.303, -5.936e-5
0.304, -5.921e-5
0.305, -5.917e-5
0.306, -5.906e-5
0.307, -5.900e-5
0.308, -5.887e-5
0.309, -5.872e-5
0.310, -5.862e-5
0.311, -5.852e-5
0.312, -5.840e-5
0.313, -5.831e-5
0.314, -5.817e-5
0.315, -5.814e-5
0.316, -5.793e-5
0.317, -5.785e-5
0.318, -5.775e-5
0.319, -5.768e-5
0.320, -5.753e-5
0.321, -5.746e-5
0.322, -5.737e-5
0.323, -5.722e-5
0.324, -5.718e-5
0.325, -5.708e-5
0.326, -5.699e-5
0.327, -5.689e-5
0.328, -5.678e-5
0.329, -5.663e-5
0.330, -5.661e-5
0.331, -5.649e-5
0.332, -5.639e-5
0.333, -5.638e-5
0.334, -5.624e-5
0.335, -5.611e-5
0.336, -5.600e-5
0.337, -5.597e-5
0.338, -5.588e-5
0.339, -5.573e-5
0.340, -5.564e-5
0.341, -5.557e-5
0.342, -5.543e-5
0.343, -5.543e-5
0.344, -5.539e-5
0.345, -5.522e-5
0.346, -5.514e-5
0.347, -5.498e-5
0.348, -5.492e-5
0.349, -5.478e-5
0.350, -5.478e-5
0.351, -5.465e-5
0.352, -5.457e-5
0.353, -5.450e-5
0.354, -5.443e-5
0.355, -5.435e-5
0.356, -5.424e-5
0.357, -5.421e-5
0.358, -5.411e-5
0.359, -5.395e-5
0.360, -5.384e-5
0.361, -5.373e-5
0.362, -5.371e-5
0.363, -5.363e-5
0.364, -5.363e-5
0.365, -5.348e-5
0.366, -5.340e-5
0.367, -5.333e-5
0.368, -5.322e-5
0.369, -5.319e-5
0.370, -5.314e-5
0.371, -5.302e-5
0.372, -5.290e-5
0.373, -5.281e-5
0.374, -5.277e-5
0.375, -5.270e-5
0.376, -5.265e-5
0.377, -5.254e-5
0.378, -5.249e-5
0.379, -5.235e-5
0.380, -5.233e-5
0.381, -5.225e-5
0.382, -5.225e-5
0.383, -5.211e-5
0.384, -5.204e-5
0.385, -5.185e-5
0.386, -5.186e-5
0.387, -5.174e-5
0.388, -5.171e-5
0.389, -5.167e-5
0.390, -5.158e-5
0.391, -5.147e-5
0.392, -5.140e-5
0.393, -5.134e-5
0.394, -5.127e-5
0.395, -5.121e-5
0.396, -5.114e-5
0.397, -5.108e-5
0.398, -5.097e-5
0.399, -5.095e-5
0.400, -5.087e-5
0.401, -5.084e-5
0.402, -5.080e-5
0.403, -5.067e-5
0.404, -5.067e-5
0.405, -5.056e-5
0.406, -5.047e-5
0.407, -5.047e-5
0.408, -5.036e-5
0.409, -5.033e-5
0.410, -5.027e-5
0.411, -5.030e-5
0.412, -5.019e-5
0.413, -5.017e-5
0.414, -5.014e-5
0.415, -5.007e-5
0.416, -4.998e-5
0.417, -4.988e-5
0.418, -4.983e-5
0.419, -4.983e-5
0.420, -4.980e-5
0.421, -4.971e-5
0.422, -4.965e-5
0.423, -4.955e-5
0.424, -4.947e-5
0.425, -4.947e-5
0.426, -4.940e-5
0.427, -4.934e-5
0.428, -4.930e-5
0.429, -4.924e-5
0.430, -4.920e-5
0.431, -4.919e-5
0.432, -4.910e-5
0.433, -4.905e-5
0.434, -4.895e-5
0.435, -4.896e-5
0.436, -4.887e-5
0.437, -4.882e-5
0.438, -4.877e-5
0.439, -4.870e-5
0.440, -4.862e-5
0.441, -4.852e-5
0.442, -4.849e-5
0.443, -4.849e-5
0.444, -4.849e-5
0.445, -4.838e-5
0.446, -4.834e-5
0.447, -4.830e-5
0.448, -4.821e-5
0.449, -4.818e-5
0.450, -4.819e-5
0.451, -4.814e-5
0.452, -4.803e-5
0.453, -4.805e-5
0.454, -4.791e-5
0.455, -4.790e-5
0.456, -4.791e-5
0.457, -4.780e-5
0.458, -4.775e-5
0.459, -4.773e-5
0.460, -4.760e-5
0.461, -4.755e-5
0.462, -4.755e-5
0.463, -4.751e-5
0.464, -4.742e-5
0.465, -4.737e-5
0.466, -4.734e-5
0.467, -4.727e-5
0.468, -4.733e-5
0.469, -4.721e-5
0.470, -4.713e-5
0.471, -4.709e-5
0.472, -4.706e-5
0.473, -4.697e-5
0.474, -4.694e-5
0.475, -4.687e-5
0.476, -4.684e-5
0.477, -4.681e-5
0.478, -4.670e-5
0.479, -4.676e-5
0.480, -4.667e-5
0.481, -4.665e-5
0.482, -4.658e-5
0.483, -4.654e-5
0.484, -4.645e-5
0.485, -4.640e-5
0.486, -4.641e-5
0.487, -4.634e-5
0.488, -4.623e-5
0.489, -4.624e-5
0.490, -4.624e-5
0.491, -4.615e-5
0.492, -4.614e-5
0.493, -4.603e-5
0.494, -4.602e-5
0.495, -4.596e-5
0.496, -4.590e-5
0.497, -4.588e-5
0.498, -4.589e-5
0.499, -4.582e-5
