# Supplementary material for: Data on characterization and electrochemical analysis of zinc oxide and tungsten trioxide as counter electrodes for electrochromic devices
Source: Data Brief. 2020 Jun 20;31:105891. doi: 10.1016/j.dib.2020.105891 (PMC7326711; doi:10.1016/j.dib.2020.105891)
Supplement: Supplementary file 1 [file mmc1.zip › Raw data/Figure 5/CV of WO3-TPA/Cycle 2000/Scan_rate_0.06.txt]

June 17, 2018   03:21:47
Cyclic Voltammetry
File: c:\users\Data Source:  Experiment
Instrument Model:  CHI660D
Header: 
Note: 

Init E (V) = 0.5
High E (V) = 0.5
Low E (V) = -0.7
Init P/N = N
Scan Rate (V/s) = 0.06
Segment = 4
Sample Interval (V) = 0.001
Quiet Time (sec) = 0
Sensitivity (A/V) = 0.01

Segment 1:

Segment 2:

Segment 3:

Segment 4:

Potential/V, Current/A

0.500, -2.924e-4
0.499, -2.782e-4
0.498, -2.656e-4
0.497, -2.542e-4
0.496, -2.433e-4
0.495, -2.337e-4
0.494, -2.242e-4
0.493, -2.163e-4
0.492, -2.085e-4
0.491, -2.012e-4
0.490, -1.943e-4
0.489, -1.879e-4
0.488, -1.820e-4
0.487, -1.761e-4
0.486, -1.713e-4
0.485, -1.667e-4
0.484, -1.620e-4
0.483, -1.577e-4
0.482, -1.533e-4
0.481, -1.493e-4
0.480, -1.459e-4
0.479, -1.424e-4
0.478, -1.390e-4
0.477, -1.358e-4
0.476, -1.327e-4
0.475, -1.295e-4
0.474, -1.264e-4
0.473, -1.239e-4
0.472, -1.218e-4
0.471, -1.196e-4
0.470, -1.172e-4
0.469, -1.149e-4
0.468, -1.128e-4
0.467, -1.108e-4
0.466, -1.089e-4
0.465, -1.070e-4
0.464, -1.050e-4
0.463, -1.031e-4
0.462, -1.014e-4
0.461, -9.978e-5
0.460, -9.831e-5
0.459, -9.693e-5
0.458, -9.555e-5
0.457, -9.424e-5
0.456, -9.288e-5
0.455, -9.151e-5
0.454, -9.014e-5
0.453, -8.885e-5
0.452, -8.758e-5
0.451, -8.648e-5
0.450, -8.530e-5
0.449, -8.424e-5
0.448, -8.313e-5
0.447, -8.203e-5
0.446, -8.099e-5
0.445, -7.990e-5
0.444, -7.872e-5
0.443, -7.765e-5
0.442, -7.683e-5
0.441, -7.588e-5
0.440, -7.503e-5
0.439, -7.428e-5
0.438, -7.358e-5
0.437, -7.291e-5
0.436, -7.223e-5
0.435, -7.161e-5
0.434, -7.090e-5
0.433, -7.022e-5
0.432, -6.951e-5
0.431, -6.896e-5
0.430, -6.828e-5
0.429, -6.760e-5
0.428, -6.697e-5
0.427, -6.634e-5
0.426, -6.567e-5
0.425, -6.494e-5
0.424, -6.451e-5
0.423, -6.396e-5
0.422, -6.336e-5
0.421, -6.292e-5
0.420, -6.228e-5
0.419, -6.179e-5
0.418, -6.131e-5
0.417, -6.072e-5
0.416, -6.028e-5
0.415, -5.987e-5
0.414, -5.941e-5
0.413, -5.893e-5
0.412, -5.840e-5
0.411, -5.803e-5
0.410, -5.764e-5
0.409, -5.706e-5
0.408, -5.666e-5
0.407, -5.626e-5
0.406, -5.580e-5
0.405, -5.534e-5
0.404, -5.500e-5
0.403, -5.461e-5
0.402, -5.421e-5
0.401, -5.379e-5
0.400, -5.339e-5
0.399, -5.300e-5
0.398, -5.261e-5
0.397, -5.234e-5
0.396, -5.198e-5
0.395, -5.162e-5
0.394, -5.135e-5
0.393, -5.102e-5
0.392, -5.067e-5
0.391, -5.038e-5
0.390, -5.011e-5
0.389, -4.988e-5
0.388, -4.952e-5
0.387, -4.930e-5
0.386, -4.906e-5
0.385, -4.878e-5
0.384, -4.848e-5
0.383, -4.824e-5
0.382, -4.802e-5
0.381, -4.777e-5
0.380, -4.754e-5
0.379, -4.727e-5
0.378, -4.702e-5
0.377, -4.679e-5
0.376, -4.663e-5
0.375, -4.638e-5
0.374, -4.616e-5
0.373, -4.592e-5
0.372, -4.573e-5
0.371, -4.550e-5
0.370, -4.527e-5
0.369, -4.507e-5
0.368, -4.489e-5
0.367, -4.464e-5
0.366, -4.445e-5
0.365, -4.425e-5
0.364, -4.402e-5
0.363, -4.379e-5
0.362, -4.372e-5
0.361, -4.344e-5
0.360, -4.318e-5
0.359, -4.299e-5
0.358, -4.282e-5
0.357, -4.264e-5
0.356, -4.250e-5
0.355, -4.232e-5
0.354, -4.208e-5
0.353, -4.198e-5
0.352, -4.171e-5
0.351, -4.153e-5
0.350, -4.135e-5
0.349, -4.113e-5
0.348, -4.091e-5
0.347, -4.081e-5
0.346, -4.070e-5
0.345, -4.051e-5
0.344, -4.030e-5
0.343, -4.013e-5
0.342, -4.003e-5
0.341, -3.986e-5
0.340, -3.968e-5
0.339, -3.957e-5
0.338, -3.942e-5
0.337, -3.925e-5
0.336, -3.912e-5
0.335, -3.897e-5
0.334, -3.886e-5
0.333, -3.874e-5
0.332, -3.847e-5
0.331, -3.844e-5
0.330, -3.835e-5
0.329, -3.813e-5
0.328, -3.800e-5
0.327, -3.785e-5
0.326, -3.778e-5
0.325, -3.762e-5
0.324, -3.748e-5
0.323, -3.737e-5
0.322, -3.728e-5
0.321, -3.714e-5
0.320, -3.705e-5
0.319, -3.693e-5
0.318, -3.684e-5
0.317, -3.670e-5
0.316, -3.655e-5
0.315, -3.644e-5
0.314, -3.641e-5
0.313, -3.627e-5
0.312, -3.619e-5
0.311, -3.600e-5
0.310, -3.597e-5
0.309, -3.580e-5
0.308, -3.571e-5
0.307, -3.561e-5
0.306, -3.549e-5
0.305, -3.535e-5
0.304, -3.530e-5
0.303, -3.523e-5
0.302, -3.507e-5
0.301, -3.491e-5
0.300, -3.487e-5
0.299, -3.478e-5
0.298, -3.467e-5
0.297, -3.461e-5
0.296, -3.448e-5
0.295, -3.439e-5
0.294, -3.433e-5
0.293, -3.420e-5
0.292, -3.406e-5
0.291, -3.400e-5
0.290, -3.389e-5
0.289, -3.382e-5
0.288, -3.371e-5
0.287, -3.366e-5
0.286, -3.358e-5
0.285, -3.344e-5
0.284, -3.330e-5
0.283, -3.330e-5
0.282, -3.321e-5
0.281, -3.311e-5
0.280, -3.298e-5
0.279, -3.296e-5
0.278, -3.289e-5
0.277, -3.273e-5
0.276, -3.261e-5
0.275, -3.257e-5
0.274, -3.255e-5
0.273, -3.244e-5
0.272, -3.236e-5
0.271, -3.221e-5
0.270, -3.209e-5
0.269, -3.213e-5
0.268, -3.198e-5
0.267, -3.182e-5
0.266, -3.180e-5
0.265, -3.172e-5
0.264, -3.162e-5
0.263, -3.153e-5
0.262, -3.147e-5
0.261, -3.137e-5
0.260, -3.127e-5
0.259, -3.120e-5
0.258, -3.113e-5
0.257, -3.103e-5
0.256, -3.086e-5
0.255, -3.080e-5
0.254, -3.071e-5
0.253, -3.067e-5
0.252, -3.053e-5
0.251, -3.048e-5
0.250, -3.043e-5
0.249, -3.032e-5
0.248, -3.028e-5
0.247, -3.019e-5
0.246, -3.011e-5
0.245, -3.001e-5
0.244, -2.997e-5
0.243, -2.975e-5
0.242, -2.974e-5
0.241, -2.962e-5
0.240, -2.960e-5
0.239, -2.943e-5
0.238, -2.932e-5
0.237, -2.928e-5
0.236, -2.923e-5
0.235, -2.912e-5
0.234, -2.901e-5
0.233, -2.894e-5
0.232, -2.888e-5
0.231, -2.880e-5
0.230, -2.865e-5
0.229, -2.858e-5
0.228, -2.840e-5
0.227, -2.841e-5
0.226, -2.826e-5
0.225, -2.820e-5
0.224, -2.806e-5
0.223, -2.800e-5
0.222, -2.786e-5
0.221, -2.777e-5
0.220, -2.771e-5
0.219, -2.766e-5
0.218, -2.749e-5
0.217, -2.745e-5
0.216, -2.729e-5
0.215, -2.719e-5
0.214, -2.710e-5
0.213, -2.702e-5
0.212, -2.684e-5
0.211, -2.676e-5
0.210, -2.675e-5
0.209, -2.655e-5
0.208, -2.650e-5
0.207, -2.640e-5
0.206, -2.630e-5
0.205, -2.612e-5
0.204, -2.598e-5
0.203, -2.594e-5
0.202, -2.575e-5
0.201, -2.561e-5
0.200, -2.554e-5
0.199, -2.544e-5
0.198, -2.520e-5
0.197, -2.513e-5
0.196, -2.501e-5
0.195, -2.490e-5
0.194, -2.472e-5
0.193, -2.465e-5
0.192, -2.446e-5
0.191, -2.430e-5
0.190, -2.415e-5
0.189, -2.408e-5
0.188, -2.382e-5
0.187, -2.369e-5
0.186, -2.350e-5
0.185, -2.334e-5
0.184, -2.313e-5
0.183, -2.296e-5
0.182, -2.281e-5
0.181, -2.252e-5
0.180, -2.235e-5
0.179, -2.218e-5
0.178, -2.197e-5
0.177, -2.171e-5
0.176, -2.150e-5
0.175, -2.124e-5
0.174, -2.096e-5
0.173, -2.071e-5
0.172, -2.041e-5
0.171, -2.015e-5
0.170, -1.987e-5
0.169, -1.961e-5
0.168, -1.932e-5
0.167, -1.897e-5
0.166, -1.863e-5
0.165, -1.835e-5
0.164, -1.796e-5
0.163, -1.749e-5
0.162, -1.714e-5
0.161, -1.668e-5
0.160, -1.630e-5
0.159, -1.590e-5
0.158, -1.545e-5
0.157, -1.504e-5
0.156, -1.462e-5
0.155, -1.416e-5
0.154, -1.372e-5
0.153, -1.322e-5
0.152, -1.274e-5
0.151, -1.229e-5
0.150, -1.172e-5
0.149, -1.126e-5
0.148, -1.066e-5
0.147, -1.015e-5
0.146, -9.603e-6
0.145, -8.994e-6
0.144, -8.338e-6
0.143, -7.717e-6
0.142, -7.025e-6
0.141, -6.298e-6
0.140, -5.654e-6
0.139, -4.939e-6
0.138, -4.072e-6
0.137, -3.357e-6
0.136, -2.572e-6
0.135, -1.869e-6
0.134, -1.095e-6
0.133, -2.512e-7
0.132, 4.871e-7
0.131, 1.261e-6
0.130, 2.140e-6
0.129, 2.936e-6
0.128, 3.827e-6
0.127, 4.765e-6
0.126, 5.737e-6
0.125, 6.745e-6
0.124, 7.800e-6
0.123, 8.831e-6
0.122, 9.921e-6
0.121, 1.103e-5
0.120, 1.204e-5
0.119, 1.311e-5
0.118, 1.427e-5
0.117, 1.542e-5
0.116, 1.665e-5
0.115, 1.789e-5
0.114, 1.932e-5
0.113, 2.071e-5
0.112, 2.191e-5
0.111, 2.316e-5
0.110, 2.428e-5
0.109, 2.552e-5
0.108, 2.669e-5
0.107, 2.797e-5
0.106, 2.929e-5
0.105, 3.077e-5
0.104, 3.228e-5
0.103, 3.382e-5
0.102, 3.525e-5
0.101, 3.675e-5
0.100, 3.827e-5
0.099, 3.981e-5
0.098, 4.143e-5
0.097, 4.304e-5
0.096, 4.466e-5
0.095, 4.630e-5
0.094, 4.787e-5
0.093, 4.935e-5
0.092, 5.101e-5
0.091, 5.256e-5
0.090, 5.413e-5
0.089, 5.586e-5
0.088, 5.755e-5
0.087, 5.928e-5
0.086, 6.097e-5
0.085, 6.276e-5
0.084, 6.467e-5
0.083, 6.637e-5
0.082, 6.831e-5
0.081, 7.015e-5
0.080, 7.178e-5
0.079, 7.336e-5
0.078, 7.496e-5
0.077, 7.671e-5
0.076, 7.853e-5
0.075, 8.028e-5
0.074, 8.211e-5
0.073, 8.386e-5
0.072, 8.563e-5
0.071, 8.734e-5
0.070, 8.913e-5
0.069, 9.093e-5
0.068, 9.290e-5
0.067, 9.466e-5
0.066, 9.638e-5
0.065, 9.800e-5
0.064, 9.961e-5
0.063, 1.013e-4
0.062, 1.030e-4
0.061, 1.047e-4
0.060, 1.066e-4
0.059, 1.082e-4
0.058, 1.098e-4
0.057, 1.114e-4
0.056, 1.132e-4
0.055, 1.151e-4
0.054, 1.167e-4
0.053, 1.186e-4
0.052, 1.201e-4
0.051, 1.216e-4
0.050, 1.229e-4
0.049, 1.242e-4
0.048, 1.254e-4
0.047, 1.268e-4
0.046, 1.282e-4
0.045, 1.296e-4
0.044, 1.310e-4
0.043, 1.326e-4
0.042, 1.340e-4
0.041, 1.355e-4
0.040, 1.370e-4
0.039, 1.386e-4
0.038, 1.401e-4
0.037, 1.418e-4
0.036, 1.435e-4
0.035, 1.449e-4
0.034, 1.464e-4
0.033, 1.479e-4
0.032, 1.493e-4
0.031, 1.507e-4
0.030, 1.521e-4
0.029, 1.537e-4
0.028, 1.553e-4
0.027, 1.568e-4
0.026, 1.582e-4
0.025, 1.599e-4
0.024, 1.614e-4
0.023, 1.629e-4
0.022, 1.645e-4
0.021, 1.661e-4
0.020, 1.677e-4
0.019, 1.689e-4
0.018, 1.703e-4
0.017, 1.714e-4
0.016, 1.726e-4
0.015, 1.740e-4
0.014, 1.754e-4
0.013, 1.765e-4
0.012, 1.779e-4
0.011, 1.794e-4
0.010, 1.808e-4
0.009, 1.820e-4
0.008, 1.833e-4
0.007, 1.847e-4
0.006, 1.859e-4
0.005, 1.872e-4
0.004, 1.885e-4
0.003, 1.898e-4
0.002, 1.912e-4
0.001, 1.925e-4
0.000, 1.926e-4
-0.001, 1.939e-4
-0.002, 1.951e-4
-0.003, 1.961e-4
-0.004, 1.973e-4
-0.005, 1.986e-4
-0.006, 1.997e-4
-0.007, 2.009e-4
-0.008, 2.022e-4
-0.009, 2.035e-4
-0.010, 2.046e-4
-0.011, 2.057e-4
-0.012, 2.069e-4
-0.013, 2.078e-4
-0.014, 2.089e-4
-0.015, 2.101e-4
-0.016, 2.112e-4
-0.017, 2.123e-4
-0.018, 2.136e-4
-0.019, 2.147e-4
-0.020, 2.158e-4
-0.021, 2.170e-4
-0.022, 2.179e-4
-0.023, 2.187e-4
-0.024, 2.197e-4
-0.025, 2.207e-4
-0.026, 2.217e-4
-0.027, 2.226e-4
-0.028, 2.236e-4
-0.029, 2.244e-4
-0.030, 2.254e-4
-0.031, 2.264e-4
-0.032, 2.272e-4
-0.033, 2.283e-4
-0.034, 2.292e-4
-0.035, 2.302e-4
-0.036, 2.310e-4
-0.037, 2.320e-4
-0.038, 2.328e-4
-0.039, 2.334e-4
-0.040, 2.343e-4
-0.041, 2.353e-4
-0.042, 2.362e-4
-0.043, 2.372e-4
-0.044, 2.380e-4
-0.045, 2.389e-4
-0.046, 2.399e-4
-0.047, 2.408e-4
-0.048, 2.415e-4
-0.049, 2.423e-4
-0.050, 2.432e-4
-0.051, 2.439e-4
-0.052, 2.447e-4
-0.053, 2.456e-4
-0.054, 2.463e-4
-0.055, 2.471e-4
-0.056, 2.479e-4
-0.057, 2.486e-4
-0.058, 2.492e-4
-0.059, 2.501e-4
-0.060, 2.510e-4
-0.061, 2.517e-4
-0.062, 2.526e-4
-0.063, 2.533e-4
-0.064, 2.538e-4
-0.065, 2.546e-4
-0.066, 2.554e-4
-0.067, 2.562e-4
-0.068, 2.569e-4
-0.069, 2.577e-4
-0.070, 2.584e-4
-0.071, 2.591e-4
-0.072, 2.600e-4
-0.073, 2.608e-4
-0.074, 2.615e-4
-0.075, 2.624e-4
-0.076, 2.633e-4
-0.077, 2.642e-4
-0.078, 2.649e-4
-0.079, 2.656e-4
-0.080, 2.662e-4
-0.081, 2.668e-4
-0.082, 2.673e-4
-0.083, 2.679e-4
-0.084, 2.685e-4
-0.085, 2.692e-4
-0.086, 2.696e-4
-0.087, 2.703e-4
-0.088, 2.709e-4
-0.089, 2.716e-4
-0.090, 2.721e-4
-0.091, 2.727e-4
-0.092, 2.732e-4
-0.093, 2.738e-4
-0.094, 2.746e-4
-0.095, 2.752e-4
-0.096, 2.757e-4
-0.097, 2.764e-4
-0.098, 2.772e-4
-0.099, 2.775e-4
-0.100, 2.782e-4
-0.101, 2.790e-4
-0.102, 2.797e-4
-0.103, 2.804e-4
-0.104, 2.809e-4
-0.105, 2.815e-4
-0.106, 2.821e-4
-0.107, 2.826e-4
-0.108, 2.832e-4
-0.109, 2.835e-4
-0.110, 2.841e-4
-0.111, 2.848e-4
-0.112, 2.852e-4
-0.113, 2.859e-4
-0.114, 2.863e-4
-0.115, 2.866e-4
-0.116, 2.871e-4
-0.117, 2.878e-4
-0.118, 2.882e-4
-0.119, 2.888e-4
-0.120, 2.894e-4
-0.121, 2.899e-4
-0.122, 2.902e-4
-0.123, 2.908e-4
-0.124, 2.913e-4
-0.125, 2.916e-4
-0.126, 2.922e-4
-0.127, 2.927e-4
-0.128, 2.933e-4
-0.129, 2.937e-4
-0.130, 2.941e-4
-0.131, 2.944e-4
-0.132, 2.949e-4
-0.133, 2.955e-4
-0.134, 2.957e-4
-0.135, 2.960e-4
-0.136, 2.965e-4
-0.137, 2.970e-4
-0.138, 2.972e-4
-0.139, 2.977e-4
-0.140, 2.982e-4
-0.141, 2.983e-4
-0.142, 2.986e-4
-0.143, 2.991e-4
-0.144, 2.993e-4
-0.145, 2.998e-4
-0.146, 3.002e-4
-0.147, 3.006e-4
-0.148, 3.012e-4
-0.149, 3.016e-4
-0.150, 3.019e-4
-0.151, 3.022e-4
-0.152, 3.026e-4
-0.153, 3.031e-4
-0.154, 3.034e-4
-0.155, 3.038e-4
-0.156, 3.043e-4
-0.157, 3.045e-4
-0.158, 3.048e-4
-0.159, 3.053e-4
-0.160, 3.055e-4
-0.161, 3.060e-4
-0.162, 3.064e-4
-0.163, 3.066e-4
-0.164, 3.070e-4
-0.165, 3.075e-4
-0.166, 3.077e-4
-0.167, 3.080e-4
-0.168, 3.083e-4
-0.169, 3.087e-4
-0.170, 3.090e-4
-0.171, 3.094e-4
-0.172, 3.098e-4
-0.173, 3.101e-4
-0.174, 3.107e-4
-0.175, 3.112e-4
-0.176, 3.114e-4
-0.177, 3.118e-4
-0.178, 3.122e-4
-0.179, 3.129e-4
-0.180, 3.134e-4
-0.181, 3.138e-4
-0.182, 3.141e-4
-0.183, 3.144e-4
-0.184, 3.147e-4
-0.185, 3.151e-4
-0.186, 3.153e-4
-0.187, 3.157e-4
-0.188, 3.160e-4
-0.189, 3.161e-4
-0.190, 3.166e-4
-0.191, 3.170e-4
-0.192, 3.169e-4
-0.193, 3.173e-4
-0.194, 3.177e-4
-0.195, 3.178e-4
-0.196, 3.182e-4
-0.197, 3.186e-4
-0.198, 3.189e-4
-0.199, 3.192e-4
-0.200, 3.196e-4
-0.201, 3.200e-4
-0.202, 3.202e-4
-0.203, 3.206e-4
-0.204, 3.211e-4
-0.205, 3.224e-4
-0.206, 3.227e-4
-0.207, 3.229e-4
-0.208, 3.231e-4
-0.209, 3.234e-4
-0.210, 3.238e-4
-0.211, 3.240e-4
-0.212, 3.244e-4
-0.213, 3.246e-4
-0.214, 3.250e-4
-0.215, 3.253e-4
-0.216, 3.257e-4
-0.217, 3.261e-4
-0.218, 3.260e-4
-0.219, 3.265e-4
-0.220, 3.269e-4
-0.221, 3.271e-4
-0.222, 3.275e-4
-0.223, 3.279e-4
-0.224, 3.281e-4
-0.225, 3.287e-4
-0.226, 3.292e-4
-0.227, 3.294e-4
-0.228, 3.298e-4
-0.229, 3.302e-4
-0.230, 3.306e-4
-0.231, 3.310e-4
-0.232, 3.314e-4
-0.233, 3.317e-4
-0.234, 3.317e-4
-0.235, 3.322e-4
-0.236, 3.327e-4
-0.237, 3.329e-4
-0.238, 3.333e-4
-0.239, 3.338e-4
-0.240, 3.341e-4
-0.241, 3.345e-4
-0.242, 3.347e-4
-0.243, 3.347e-4
-0.244, 3.351e-4
-0.245, 3.356e-4
-0.246, 3.358e-4
-0.247, 3.363e-4
-0.248, 3.367e-4
-0.249, 3.371e-4
-0.250, 3.373e-4
-0.251, 3.379e-4
-0.252, 3.383e-4
-0.253, 3.384e-4
-0.254, 3.389e-4
-0.255, 3.394e-4
-0.256, 3.397e-4
-0.257, 3.400e-4
-0.258, 3.404e-4
-0.259, 3.407e-4
-0.260, 3.411e-4
-0.261, 3.415e-4
-0.262, 3.419e-4
-0.263, 3.420e-4
-0.264, 3.425e-4
-0.265, 3.429e-4
-0.266, 3.432e-4
-0.267, 3.435e-4
-0.268, 3.439e-4
-0.269, 3.439e-4
-0.270, 3.443e-4
-0.271, 3.448e-4
-0.272, 3.450e-4
-0.273, 3.451e-4
-0.274, 3.456e-4
-0.275, 3.459e-4
-0.276, 3.463e-4
-0.277, 3.467e-4
-0.278, 3.469e-4
-0.279, 3.472e-4
-0.280, 3.478e-4
-0.281, 3.483e-4
-0.282, 3.488e-4
-0.283, 3.493e-4
-0.284, 3.498e-4
-0.285, 3.500e-4
-0.286, 3.504e-4
-0.287, 3.508e-4
-0.288, 3.510e-4
-0.289, 3.516e-4
-0.290, 3.521e-4
-0.291, 3.521e-4
-0.292, 3.525e-4
-0.293, 3.529e-4
-0.294, 3.532e-4
-0.295, 3.534e-4
-0.296, 3.538e-4
-0.297, 3.543e-4
-0.298, 3.547e-4
-0.299, 3.551e-4
-0.300, 3.555e-4
-0.301, 3.556e-4
-0.302, 3.561e-4
-0.303, 3.565e-4
-0.304, 3.568e-4
-0.305, 3.573e-4
-0.306, 3.578e-4
-0.307, 3.584e-4
-0.308, 3.589e-4
-0.309, 3.594e-4
-0.310, 3.598e-4
-0.311, 3.602e-4
-0.312, 3.607e-4
-0.313, 3.612e-4
-0.314, 3.614e-4
-0.315, 3.618e-4
-0.316, 3.622e-4
-0.317, 3.624e-4
-0.318, 3.629e-4
-0.319, 3.635e-4
-0.320, 3.637e-4
-0.321, 3.641e-4
-0.322, 3.645e-4
-0.323, 3.647e-4
-0.324, 3.652e-4
-0.325, 3.657e-4
-0.326, 3.659e-4
-0.327, 3.662e-4
-0.328, 3.668e-4
-0.329, 3.672e-4
-0.330, 3.674e-4
-0.331, 3.679e-4
-0.332, 3.682e-4
-0.333, 3.689e-4
-0.334, 3.694e-4
-0.335, 3.700e-4
-0.336, 3.702e-4
-0.337, 3.705e-4
-0.338, 3.710e-4
-0.339, 3.713e-4
-0.340, 3.718e-4
-0.341, 3.724e-4
-0.342, 3.727e-4
-0.343, 3.732e-4
-0.344, 3.738e-4
-0.345, 3.742e-4
-0.346, 3.744e-4
-0.347, 3.750e-4
-0.348, 3.756e-4
-0.349, 3.761e-4
-0.350, 3.764e-4
-0.351, 3.770e-4
-0.352, 3.772e-4
-0.353, 3.779e-4
-0.354, 3.784e-4
-0.355, 3.788e-4
-0.356, 3.792e-4
-0.357, 3.798e-4
-0.358, 3.804e-4
-0.359, 3.809e-4
-0.360, 3.814e-4
-0.361, 3.820e-4
-0.362, 3.824e-4
-0.363, 3.831e-4
-0.364, 3.835e-4
-0.365, 3.839e-4
-0.366, 3.843e-4
-0.367, 3.852e-4
-0.368, 3.857e-4
-0.369, 3.862e-4
-0.370, 3.869e-4
-0.371, 3.872e-4
-0.372, 3.878e-4
-0.373, 3.884e-4
-0.374, 3.890e-4
-0.375, 3.895e-4
-0.376, 3.902e-4
-0.377, 3.908e-4
-0.378, 3.912e-4
-0.379, 3.919e-4
-0.380, 3.925e-4
-0.381, 3.930e-4
-0.382, 3.935e-4
-0.383, 3.943e-4
-0.384, 3.950e-4
-0.385, 3.957e-4
-0.386, 3.963e-4
-0.387, 3.968e-4
-0.388, 3.976e-4
-0.389, 3.983e-4
-0.390, 3.988e-4
-0.391, 3.994e-4
-0.392, 4.002e-4
-0.393, 4.008e-4
-0.394, 4.013e-4
-0.395, 4.020e-4
-0.396, 4.026e-4
-0.397, 4.029e-4
-0.398, 4.036e-4
-0.399, 4.044e-4
-0.400, 4.049e-4
-0.401, 4.057e-4
-0.402, 4.064e-4
-0.403, 4.069e-4
-0.404, 4.075e-4
-0.405, 4.085e-4
-0.406, 4.092e-4
-0.407, 4.102e-4
-0.408, 4.109e-4
-0.409, 4.115e-4
-0.410, 4.119e-4
-0.411, 4.127e-4
-0.412, 4.135e-4
-0.413, 4.142e-4
-0.414, 4.150e-4
-0.415, 4.157e-4
-0.416, 4.163e-4
-0.417, 4.172e-4
-0.418, 4.181e-4
-0.419, 4.188e-4
-0.420, 4.197e-4
-0.421, 4.207e-4
-0.422, 4.216e-4
-0.423, 4.224e-4
-0.424, 4.236e-4
-0.425, 4.247e-4
-0.426, 4.255e-4
-0.427, 4.265e-4
-0.428, 4.276e-4
-0.429, 4.287e-4
-0.430, 4.298e-4
-0.431, 4.312e-4
-0.432, 4.323e-4
-0.433, 4.336e-4
-0.434, 4.349e-4
-0.435, 4.366e-4
-0.436, 4.379e-4
-0.437, 4.392e-4
-0.438, 4.406e-4
-0.439, 4.420e-4
-0.440, 4.435e-4
-0.441, 4.449e-4
-0.442, 4.466e-4
-0.443, 4.484e-4
-0.444, 4.502e-4
-0.445, 4.519e-4
-0.446, 4.538e-4
-0.447, 4.559e-4
-0.448, 4.576e-4
-0.449, 4.599e-4
-0.450, 4.620e-4
-0.451, 4.639e-4
-0.452, 4.659e-4
-0.453, 4.682e-4
-0.454, 4.706e-4
-0.455, 4.731e-4
-0.456, 4.756e-4
-0.457, 4.782e-4
-0.458, 4.809e-4
-0.459, 4.840e-4
-0.460, 4.871e-4
-0.461, 4.898e-4
-0.462, 4.925e-4
-0.463, 4.958e-4
-0.464, 4.988e-4
-0.465, 5.021e-4
-0.466, 5.057e-4
-0.467, 5.092e-4
-0.468, 5.124e-4
-0.469, 5.157e-4
-0.470, 5.194e-4
-0.471, 5.230e-4
-0.472, 5.268e-4
-0.473, 5.310e-4
-0.474, 5.349e-4
-0.475, 5.387e-4
-0.476, 5.429e-4
-0.477, 5.469e-4
-0.478, 5.512e-4
-0.479, 5.559e-4
-0.480, 5.602e-4
-0.481, 5.644e-4
-0.482, 5.689e-4
-0.483, 5.734e-4
-0.484, 5.782e-4
-0.485, 5.833e-4
-0.486, 5.880e-4
-0.487, 5.928e-4
-0.488, 5.979e-4
-0.489, 6.030e-4
-0.490, 6.080e-4
-0.491, 6.127e-4
-0.492, 6.180e-4
-0.493, 6.230e-4
-0.494, 6.282e-4
-0.495, 6.335e-4
-0.496, 6.384e-4
-0.497, 6.439e-4
-0.498, 6.493e-4
-0.499, 6.547e-4
-0.500, 6.598e-4
-0.501, 6.651e-4
-0.502, 6.706e-4
-0.503, 6.759e-4
-0.504, 6.816e-4
-0.505, 6.869e-4
-0.506, 6.924e-4
-0.507, 6.979e-4
-0.508, 7.038e-4
-0.509, 7.090e-4
-0.510, 7.143e-4
-0.511, 7.200e-4
-0.512, 7.259e-4
-0.513, 7.316e-4
-0.514, 7.368e-4
-0.515, 7.422e-4
-0.516, 7.478e-4
-0.517, 7.536e-4
-0.518, 7.587e-4
-0.519, 7.640e-4
-0.520, 7.695e-4
-0.521, 7.751e-4
-0.522, 7.803e-4
-0.523, 7.856e-4
-0.524, 7.911e-4
-0.525, 7.960e-4
-0.526, 8.017e-4
-0.527, 8.068e-4
-0.528, 8.117e-4
-0.529, 8.171e-4
-0.530, 8.224e-4
-0.531, 8.276e-4
-0.532, 8.326e-4
-0.533, 8.377e-4
-0.534, 8.429e-4
-0.535, 8.481e-4
-0.536, 8.529e-4
-0.537, 8.577e-4
-0.538, 8.629e-4
-0.539, 8.676e-4
-0.540, 8.727e-4
-0.541, 8.775e-4
-0.542, 8.821e-4
-0.543, 8.864e-4
-0.544, 8.907e-4
-0.545, 8.955e-4
-0.546, 9.004e-4
-0.547, 9.045e-4
-0.548, 9.088e-4
-0.549, 9.133e-4
-0.550, 9.174e-4
-0.551, 9.217e-4
-0.552, 9.261e-4
-0.553, 9.303e-4
-0.554, 9.341e-4
-0.555, 9.381e-4
-0.556, 9.424e-4
-0.557, 9.465e-4
-0.558, 9.505e-4
-0.559, 9.543e-4
-0.560, 9.580e-4
-0.561, 9.617e-4
-0.562, 9.654e-4
-0.563, 9.690e-4
-0.564, 9.729e-4
-0.565, 9.765e-4
-0.566, 9.797e-4
-0.567, 9.832e-4
-0.568, 9.867e-4
-0.569, 9.900e-4
-0.570, 9.932e-4
-0.571, 9.968e-4
-0.572, 1.000e-3
-0.573, 1.003e-3
-0.574, 1.006e-3
-0.575, 1.009e-3
-0.576, 1.011e-3
-0.577, 1.014e-3
-0.578, 1.017e-3
-0.579, 1.020e-3
-0.580, 1.023e-3
-0.581, 1.025e-3
-0.582, 1.028e-3
-0.583, 1.030e-3
-0.584, 1.033e-3
-0.585, 1.036e-3
-0.586, 1.038e-3
-0.587, 1.040e-3
-0.588, 1.043e-3
-0.589, 1.045e-3
-0.590, 1.047e-3
-0.591, 1.049e-3
-0.592, 1.051e-3
-0.593, 1.053e-3
-0.594, 1.055e-3
-0.595, 1.057e-3
-0.596, 1.059e-3
-0.597, 1.061e-3
-0.598, 1.062e-3
-0.599, 1.064e-3
-0.600, 1.066e-3
-0.601, 1.067e-3
-0.602, 1.069e-3
-0.603, 1.070e-3
-0.604, 1.072e-3
-0.605, 1.073e-3
-0.606, 1.075e-3
-0.607, 1.076e-3
-0.608, 1.077e-3
-0.609, 1.078e-3
-0.610, 1.079e-3
-0.611, 1.080e-3
-0.612, 1.081e-3
-0.613, 1.083e-3
-0.614, 1.084e-3
-0.615, 1.085e-3
-0.616, 1.086e-3
-0.617, 1.087e-3
-0.618, 1.088e-3
-0.619, 1.089e-3
-0.620, 1.089e-3
-0.621, 1.090e-3
-0.622, 1.091e-3
-0.623, 1.092e-3
-0.624, 1.092e-3
-0.625, 1.093e-3
-0.626, 1.093e-3
-0.627, 1.094e-3
-0.628, 1.094e-3
-0.629, 1.095e-3
-0.630, 1.095e-3
-0.631, 1.095e-3
-0.632, 1.096e-3
-0.633, 1.096e-3
-0.634, 1.096e-3
-0.635, 1.096e-3
-0.636, 1.096e-3
-0.637, 1.096e-3
-0.638, 1.097e-3
-0.639, 1.097e-3
-0.640, 1.097e-3
-0.641, 1.097e-3
-0.642, 1.097e-3
-0.643, 1.097e-3
-0.644, 1.097e-3
-0.645, 1.097e-3
-0.646, 1.097e-3
-0.647, 1.097e-3
-0.648, 1.096e-3
-0.649, 1.096e-3
-0.650, 1.096e-3
-0.651, 1.096e-3
-0.652, 1.095e-3
-0.653, 1.095e-3
-0.654, 1.095e-3
-0.655, 1.094e-3
-0.656, 1.094e-3
-0.657, 1.094e-3
-0.658, 1.093e-3
-0.659, 1.093e-3
-0.660, 1.092e-3
-0.661, 1.092e-3
-0.662, 1.091e-3
-0.663, 1.091e-3
-0.664, 1.090e-3
-0.665, 1.090e-3
-0.666, 1.089e-3
-0.667, 1.088e-3
-0.668, 1.088e-3
-0.669, 1.087e-3
-0.670, 1.087e-3
-0.671, 1.086e-3
-0.672, 1.085e-3
-0.673, 1.085e-3
-0.674, 1.084e-3
-0.675, 1.084e-3
-0.676, 1.083e-3
-0.677, 1.082e-3
-0.678, 1.082e-3
-0.679, 1.081e-3
-0.680, 1.080e-3
-0.681, 1.079e-3
-0.682, 1.079e-3
-0.683, 1.078e-3
-0.684, 1.077e-3
-0.685, 1.076e-3
-0.686, 1.076e-3
-0.687, 1.075e-3
-0.688, 1.074e-3
-0.689, 1.073e-3
-0.690, 1.073e-3
-0.691, 1.072e-3
-0.692, 1.071e-3
-0.693, 1.070e-3
-0.694, 1.070e-3
-0.695, 1.068e-3
-0.696, 1.068e-3
-0.697, 1.067e-3
-0.698, 1.066e-3
-0.699, 1.065e-3
-0.700, 1.052e-3
-0.699, 1.018e-3
-0.698, 9.860e-4
-0.697, 9.547e-4
-0.696, 9.249e-4
-0.695, 8.965e-4
-0.694, 8.691e-4
-0.693, 8.427e-4
-0.692, 8.172e-4
-0.691, 7.923e-4
-0.690, 7.685e-4
-0.689, 7.455e-4
-0.688, 7.235e-4
-0.687, 7.022e-4
-0.686, 6.814e-4
-0.685, 6.615e-4
-0.684, 6.420e-4
-0.683, 6.230e-4
-0.682, 6.050e-4
-0.681, 5.877e-4
-0.680, 5.705e-4
-0.679, 5.539e-4
-0.678, 5.379e-4
-0.677, 5.223e-4
-0.676, 5.073e-4
-0.675, 4.928e-4
-0.674, 4.784e-4
-0.673, 4.645e-4
-0.672, 4.510e-4
-0.671, 4.376e-4
-0.670, 4.248e-4
-0.669, 4.127e-4
-0.668, 4.005e-4
-0.667, 3.886e-4
-0.666, 3.769e-4
-0.665, 3.659e-4
-0.664, 3.549e-4
-0.663, 3.441e-4
-0.662, 3.339e-4
-0.661, 3.238e-4
-0.660, 3.142e-4
-0.659, 3.045e-4
-0.658, 2.951e-4
-0.657, 2.858e-4
-0.656, 2.770e-4
-0.655, 2.685e-4
-0.654, 2.599e-4
-0.653, 2.518e-4
-0.652, 2.439e-4
-0.651, 2.357e-4
-0.650, 2.279e-4
-0.649, 2.206e-4
-0.648, 2.131e-4
-0.647, 2.054e-4
-0.646, 1.985e-4
-0.645, 1.916e-4
-0.644, 1.844e-4
-0.643, 1.778e-4
-0.642, 1.714e-4
-0.641, 1.649e-4
-0.640, 1.582e-4
-0.639, 1.517e-4
-0.638, 1.456e-4
-0.637, 1.397e-4
-0.636, 1.339e-4
-0.635, 1.278e-4
-0.634, 1.224e-4
-0.633, 1.171e-4
-0.632, 1.111e-4
-0.631, 1.054e-4
-0.630, 1.001e-4
-0.629, 9.477e-5
-0.628, 8.931e-5
-0.627, 8.457e-5
-0.626, 7.936e-5
-0.625, 7.423e-5
-0.624, 6.960e-5
-0.623, 6.443e-5
-0.622, 5.946e-5
-0.621, 5.465e-5
-0.620, 5.013e-5
-0.619, 4.543e-5
-0.618, 4.050e-5
-0.617, 3.603e-5
-0.616, 3.149e-5
-0.615, 2.679e-5
-0.614, 2.184e-5
-0.613, 1.714e-5
-0.612, 1.259e-5
-0.611, 8.304e-6
-0.610, 3.933e-6
-0.609, -1.926e-7
-0.608, -4.318e-6
-0.607, -8.642e-6
-0.606, -1.288e-5
-0.605, -1.707e-5
-0.604, -2.121e-5
-0.603, -2.501e-5
-0.602, -2.873e-5
-0.601, -3.271e-5
-0.600, -3.705e-5
-0.599, -4.122e-5
-0.598, -4.511e-5
-0.597, -4.906e-5
-0.596, -5.292e-5
-0.595, -5.693e-5
-0.594, -6.078e-5
-0.593, -6.477e-5
-0.592, -6.863e-5
-0.591, -7.244e-5
-0.590, -7.601e-5
-0.589, -8.025e-5
-0.588, -8.430e-5
-0.587, -8.824e-5
-0.586, -9.224e-5
-0.585, -9.598e-5
-0.584, -9.953e-5
-0.583, -1.035e-4
-0.582, -1.072e-4
-0.581, -1.109e-4
-0.580, -1.146e-4
-0.579, -1.183e-4
-0.578, -1.222e-4
-0.577, -1.255e-4
-0.576, -1.291e-4
-0.575, -1.333e-4
-0.574, -1.370e-4
-0.573, -1.408e-4
-0.572, -1.446e-4
-0.571, -1.482e-4
-0.570, -1.521e-4
-0.569, -1.558e-4
-0.568, -1.597e-4
-0.567, -1.636e-4
-0.566, -1.672e-4
-0.565, -1.708e-4
-0.564, -1.742e-4
-0.563, -1.780e-4
-0.562, -1.820e-4
-0.561, -1.858e-4
-0.560, -1.895e-4
-0.559, -1.934e-4
-0.558, -1.971e-4
-0.557, -2.008e-4
-0.556, -2.049e-4
-0.555, -2.087e-4
-0.554, -2.124e-4
-0.553, -2.162e-4
-0.552, -2.197e-4
-0.551, -2.232e-4
-0.550, -2.270e-4
-0.549, -2.311e-4
-0.548, -2.349e-4
-0.547, -2.389e-4
-0.546, -2.427e-4
-0.545, -2.462e-4
-0.544, -2.498e-4
-0.543, -2.541e-4
-0.542, -2.580e-4
-0.541, -2.618e-4
-0.540, -2.653e-4
-0.539, -2.687e-4
-0.538, -2.725e-4
-0.537, -2.770e-4
-0.536, -2.808e-4
-0.535, -2.848e-4
-0.534, -2.885e-4
-0.533, -2.923e-4
-0.532, -2.959e-4
-0.531, -2.997e-4
-0.530, -3.038e-4
-0.529, -3.076e-4
-0.528, -3.114e-4
-0.527, -3.152e-4
-0.526, -3.187e-4
-0.525, -3.222e-4
-0.524, -3.261e-4
-0.523, -3.302e-4
-0.522, -3.339e-4
-0.521, -3.377e-4
-0.520, -3.415e-4
-0.519, -3.452e-4
-0.518, -3.489e-4
-0.517, -3.529e-4
-0.516, -3.566e-4
-0.515, -3.603e-4
-0.514, -3.642e-4
-0.513, -3.677e-4
-0.512, -3.717e-4
-0.511, -3.757e-4
-0.510, -3.795e-4
-0.509, -3.830e-4
-0.508, -3.869e-4
-0.507, -3.905e-4
-0.506, -3.943e-4
-0.505, -3.980e-4
-0.504, -4.018e-4
-0.503, -4.055e-4
-0.502, -4.089e-4
-0.501, -4.127e-4
-0.500, -4.161e-4
-0.499, -4.192e-4
-0.498, -4.231e-4
-0.497, -4.267e-4
-0.496, -4.302e-4
-0.495, -4.337e-4
-0.494, -4.372e-4
-0.493, -4.405e-4
-0.492, -4.439e-4
-0.491, -4.475e-4
-0.490, -4.510e-4
-0.489, -4.543e-4
-0.488, -4.578e-4
-0.487, -4.614e-4
-0.486, -4.647e-4
-0.485, -4.678e-4
-0.484, -4.713e-4
-0.483, -4.747e-4
-0.482, -4.779e-4
-0.481, -4.812e-4
-0.480, -4.843e-4
-0.479, -4.874e-4
-0.478, -4.906e-4
-0.477, -4.936e-4
-0.476, -4.968e-4
-0.475, -4.999e-4
-0.474, -5.029e-4
-0.473, -5.056e-4
-0.472, -5.087e-4
-0.471, -5.117e-4
-0.470, -5.141e-4
-0.469, -5.168e-4
-0.468, -5.200e-4
-0.467, -5.229e-4
-0.466, -5.258e-4
-0.465, -5.286e-4
-0.464, -5.312e-4
-0.463, -5.340e-4
-0.462, -5.366e-4
-0.461, -5.391e-4
-0.460, -5.416e-4
-0.459, -5.443e-4
-0.458, -5.469e-4
-0.457, -5.493e-4
-0.456, -5.517e-4
-0.455, -5.543e-4
-0.454, -5.565e-4
-0.453, -5.590e-4
-0.452, -5.613e-4
-0.451, -5.631e-4
-0.450, -5.651e-4
-0.449, -5.676e-4
-0.448, -5.697e-4
-0.447, -5.721e-4
-0.446, -5.742e-4
-0.445, -5.761e-4
-0.444, -5.782e-4
-0.443, -5.803e-4
-0.442, -5.825e-4
-0.441, -5.844e-4
-0.440, -5.862e-4
-0.439, -5.881e-4
-0.438, -5.898e-4
-0.437, -5.916e-4
-0.436, -5.934e-4
-0.435, -5.954e-4
-0.434, -5.973e-4
-0.433, -5.990e-4
-0.432, -6.004e-4
-0.431, -6.021e-4
-0.430, -6.039e-4
-0.429, -6.053e-4
-0.428, -6.068e-4
-0.427, -6.084e-4
-0.426, -6.098e-4
-0.425, -6.111e-4
-0.424, -6.125e-4
-0.423, -6.137e-4
-0.422, -6.148e-4
-0.421, -6.163e-4
-0.420, -6.179e-4
-0.419, -6.192e-4
-0.418, -6.205e-4
-0.417, -6.219e-4
-0.416, -6.228e-4
-0.415, -6.243e-4
-0.414, -6.255e-4
-0.413, -6.266e-4
-0.412, -6.278e-4
-0.411, -6.290e-4
-0.410, -6.298e-4
-0.409, -6.304e-4
-0.408, -6.316e-4
-0.407, -6.328e-4
-0.406, -6.335e-4
-0.405, -6.346e-4
-0.404, -6.355e-4
-0.403, -6.364e-4
-0.402, -6.373e-4
-0.401, -6.383e-4
-0.400, -6.391e-4
-0.399, -6.400e-4
-0.398, -6.408e-4
-0.397, -6.413e-4
-0.396, -6.420e-4
-0.395, -6.429e-4
-0.394, -6.435e-4
-0.393, -6.442e-4
-0.392, -6.449e-4
-0.391, -6.455e-4
-0.390, -6.460e-4
-0.389, -6.466e-4
-0.388, -6.471e-4
-0.387, -6.473e-4
-0.386, -6.480e-4
-0.385, -6.485e-4
-0.384, -6.490e-4
-0.383, -6.494e-4
-0.382, -6.499e-4
-0.381, -6.502e-4
-0.380, -6.504e-4
-0.379, -6.508e-4
-0.378, -6.510e-4
-0.377, -6.510e-4
-0.376, -6.512e-4
-0.375, -6.515e-4
-0.374, -6.515e-4
-0.373, -6.516e-4
-0.372, -6.518e-4
-0.371, -6.515e-4
-0.370, -6.517e-4
-0.369, -6.518e-4
-0.368, -6.517e-4
-0.367, -6.517e-4
-0.366, -6.516e-4
-0.365, -6.515e-4
-0.364, -6.514e-4
-0.363, -6.514e-4
-0.362, -6.513e-4
-0.361, -6.510e-4
-0.360, -6.509e-4
-0.359, -6.507e-4
-0.358, -6.505e-4
-0.357, -6.503e-4
-0.356, -6.501e-4
-0.355, -6.497e-4
-0.354, -6.496e-4
-0.353, -6.493e-4
-0.352, -6.488e-4
-0.351, -6.486e-4
-0.350, -6.483e-4
-0.349, -6.478e-4
-0.348, -6.474e-4
-0.347, -6.470e-4
-0.346, -6.467e-4
-0.345, -6.461e-4
-0.344, -6.457e-4
-0.343, -6.453e-4
-0.342, -6.447e-4
-0.341, -6.442e-4
-0.340, -6.439e-4
-0.339, -6.432e-4
-0.338, -6.427e-4
-0.337, -6.423e-4
-0.336, -6.416e-4
-0.335, -6.411e-4
-0.334, -6.407e-4
-0.333, -6.403e-4
-0.332, -6.397e-4
-0.331, -6.391e-4
-0.330, -6.385e-4
-0.329, -6.377e-4
-0.328, -6.372e-4
-0.327, -6.367e-4
-0.326, -6.359e-4
-0.325, -6.353e-4
-0.324, -6.348e-4
-0.323, -6.342e-4
-0.322, -6.336e-4
-0.321, -6.329e-4
-0.320, -6.320e-4
-0.319, -6.313e-4
-0.318, -6.306e-4
-0.317, -6.297e-4
-0.316, -6.292e-4
-0.315, -6.284e-4
-0.314, -6.278e-4
-0.313, -6.269e-4
-0.312, -6.262e-4
-0.311, -6.255e-4
-0.310, -6.247e-4
-0.309, -6.240e-4
-0.308, -6.234e-4
-0.307, -6.230e-4
-0.306, -6.222e-4
-0.305, -6.213e-4
-0.304, -6.205e-4
-0.303, -6.198e-4
-0.302, -6.191e-4
-0.301, -6.181e-4
-0.300, -6.171e-4
-0.299, -6.164e-4
-0.298, -6.155e-4
-0.297, -6.145e-4
-0.296, -6.138e-4
-0.295, -6.131e-4
-0.294, -6.120e-4
-0.293, -6.113e-4
-0.292, -6.107e-4
-0.291, -6.099e-4
-0.290, -6.093e-4
-0.289, -6.084e-4
-0.288, -6.076e-4
-0.287, -6.067e-4
-0.286, -6.058e-4
-0.285, -6.050e-4
-0.284, -6.041e-4
-0.283, -6.035e-4
-0.282, -6.026e-4
-0.281, -6.019e-4
-0.280, -6.010e-4
-0.279, -6.003e-4
-0.278, -5.993e-4
-0.277, -5.987e-4
-0.276, -5.979e-4
-0.275, -5.969e-4
-0.274, -5.961e-4
-0.273, -5.954e-4
-0.272, -5.945e-4
-0.271, -5.936e-4
-0.270, -5.927e-4
-0.269, -5.916e-4
-0.268, -5.905e-4
-0.267, -5.898e-4
-0.266, -5.890e-4
-0.265, -5.881e-4
-0.264, -5.874e-4
-0.263, -5.867e-4
-0.262, -5.859e-4
-0.261, -5.852e-4
-0.260, -5.844e-4
-0.259, -5.833e-4
-0.258, -5.826e-4
-0.257, -5.817e-4
-0.256, -5.810e-4
-0.255, -5.801e-4
-0.254, -5.793e-4
-0.253, -5.784e-4
-0.252, -5.776e-4
-0.251, -5.767e-4
-0.250, -5.759e-4
-0.249, -5.750e-4
-0.248, -5.743e-4
-0.247, -5.735e-4
-0.246, -5.727e-4
-0.245, -5.718e-4
-0.244, -5.712e-4
-0.243, -5.700e-4
-0.242, -5.691e-4
-0.241, -5.683e-4
-0.240, -5.672e-4
-0.239, -5.665e-4
-0.238, -5.657e-4
-0.237, -5.648e-4
-0.236, -5.640e-4
-0.235, -5.634e-4
-0.234, -5.627e-4
-0.233, -5.619e-4
-0.232, -5.612e-4
-0.231, -5.607e-4
-0.230, -5.600e-4
-0.229, -5.593e-4
-0.228, -5.587e-4
-0.227, -5.577e-4
-0.226, -5.569e-4
-0.225, -5.560e-4
-0.224, -5.549e-4
-0.223, -5.541e-4
-0.222, -5.535e-4
-0.221, -5.525e-4
-0.220, -5.517e-4
-0.219, -5.511e-4
-0.218, -5.503e-4
-0.217, -5.492e-4
-0.216, -5.485e-4
-0.215, -5.478e-4
-0.214, -5.469e-4
-0.213, -5.459e-4
-0.212, -5.452e-4
-0.211, -5.442e-4
-0.210, -5.432e-4
-0.209, -5.427e-4
-0.208, -5.415e-4
-0.207, -5.407e-4
-0.206, -5.400e-4
-0.205, -5.398e-4
-0.204, -5.394e-4
-0.203, -5.386e-4
-0.202, -5.376e-4
-0.201, -5.368e-4
-0.200, -5.359e-4
-0.199, -5.351e-4
-0.198, -5.339e-4
-0.197, -5.329e-4
-0.196, -5.319e-4
-0.195, -5.306e-4
-0.194, -5.300e-4
-0.193, -5.291e-4
-0.192, -5.276e-4
-0.191, -5.260e-4
-0.190, -5.244e-4
-0.189, -5.226e-4
-0.188, -5.209e-4
-0.187, -5.191e-4
-0.186, -5.172e-4
-0.185, -5.156e-4
-0.184, -5.145e-4
-0.183, -5.136e-4
-0.182, -5.126e-4
-0.181, -5.117e-4
-0.180, -5.111e-4
-0.179, -5.107e-4
-0.178, -5.099e-4
-0.177, -5.093e-4
-0.176, -5.085e-4
-0.175, -5.080e-4
-0.174, -5.075e-4
-0.173, -5.070e-4
-0.172, -5.065e-4
-0.171, -5.063e-4
-0.170, -5.058e-4
-0.169, -5.053e-4
-0.168, -5.049e-4
-0.167, -5.045e-4
-0.166, -5.038e-4
-0.165, -5.034e-4
-0.164, -5.031e-4
-0.163, -5.025e-4
-0.162, -5.020e-4
-0.161, -5.014e-4
-0.160, -5.008e-4
-0.159, -5.002e-4
-0.158, -4.997e-4
-0.157, -4.992e-4
-0.156, -4.985e-4
-0.155, -4.979e-4
-0.154, -4.973e-4
-0.153, -4.964e-4
-0.152, -4.956e-4
-0.151, -4.949e-4
-0.150, -4.941e-4
-0.149, -4.933e-4
-0.148, -4.928e-4
-0.147, -4.918e-4
-0.146, -4.912e-4
-0.145, -4.905e-4
-0.144, -4.897e-4
-0.143, -4.891e-4
-0.142, -4.885e-4
-0.141, -4.876e-4
-0.140, -4.871e-4
-0.139, -4.867e-4
-0.138, -4.861e-4
-0.137, -4.854e-4
-0.136, -4.847e-4
-0.135, -4.842e-4
-0.134, -4.834e-4
-0.133, -4.828e-4
-0.132, -4.822e-4
-0.131, -4.816e-4
-0.130, -4.810e-4
-0.129, -4.805e-4
-0.128, -4.799e-4
-0.127, -4.793e-4
-0.126, -4.787e-4
-0.125, -4.780e-4
-0.124, -4.775e-4
-0.123, -4.768e-4
-0.122, -4.760e-4
-0.121, -4.754e-4
-0.120, -4.747e-4
-0.119, -4.742e-4
-0.118, -4.734e-4
-0.117, -4.727e-4
-0.116, -4.719e-4
-0.115, -4.708e-4
-0.114, -4.702e-4
-0.113, -4.695e-4
-0.112, -4.686e-4
-0.111, -4.680e-4
-0.110, -4.673e-4
-0.109, -4.666e-4
-0.108, -4.660e-4
-0.107, -4.653e-4
-0.106, -4.647e-4
-0.105, -4.639e-4
-0.104, -4.634e-4
-0.103, -4.629e-4
-0.102, -4.624e-4
-0.101, -4.618e-4
-0.100, -4.609e-4
-0.099, -4.600e-4
-0.098, -4.592e-4
-0.097, -4.584e-4
-0.096, -4.575e-4
-0.095, -4.567e-4
-0.094, -4.559e-4
-0.093, -4.548e-4
-0.092, -4.541e-4
-0.091, -4.533e-4
-0.090, -4.523e-4
-0.089, -4.514e-4
-0.088, -4.506e-4
-0.087, -4.499e-4
-0.086, -4.489e-4
-0.085, -4.481e-4
-0.084, -4.473e-4
-0.083, -4.464e-4
-0.082, -4.455e-4
-0.081, -4.447e-4
-0.080, -4.437e-4
-0.079, -4.431e-4
-0.078, -4.423e-4
-0.077, -4.417e-4
-0.076, -4.408e-4
-0.075, -4.403e-4
-0.074, -4.395e-4
-0.073, -4.386e-4
-0.072, -4.379e-4
-0.071, -4.373e-4
-0.070, -4.363e-4
-0.069, -4.355e-4
-0.068, -4.348e-4
-0.067, -4.339e-4
-0.066, -4.332e-4
-0.065, -4.325e-4
-0.064, -4.314e-4
-0.063, -4.307e-4
-0.062, -4.301e-4
-0.061, -4.291e-4
-0.060, -4.284e-4
-0.059, -4.277e-4
-0.058, -4.270e-4
-0.057, -4.262e-4
-0.056, -4.255e-4
-0.055, -4.248e-4
-0.054, -4.240e-4
-0.053, -4.233e-4
-0.052, -4.226e-4
-0.051, -4.217e-4
-0.050, -4.210e-4
-0.049, -4.201e-4
-0.048, -4.192e-4
-0.047, -4.185e-4
-0.046, -4.179e-4
-0.045, -4.171e-4
-0.044, -4.163e-4
-0.043, -4.156e-4
-0.042, -4.150e-4
-0.041, -4.143e-4
-0.040, -4.134e-4
-0.039, -4.128e-4
-0.038, -4.117e-4
-0.037, -4.109e-4
-0.036, -4.101e-4
-0.035, -4.092e-4
-0.034, -4.084e-4
-0.033, -4.076e-4
-0.032, -4.067e-4
-0.031, -4.059e-4
-0.030, -4.053e-4
-0.029, -4.043e-4
-0.028, -4.035e-4
-0.027, -4.027e-4
-0.026, -4.020e-4
-0.025, -4.013e-4
-0.024, -4.003e-4
-0.023, -3.994e-4
-0.022, -3.984e-4
-0.021, -3.974e-4
-0.020, -3.965e-4
-0.019, -3.953e-4
-0.018, -3.945e-4
-0.017, -3.936e-4
-0.016, -3.927e-4
-0.015, -3.918e-4
-0.014, -3.910e-4
-0.013, -3.899e-4
-0.012, -3.888e-4
-0.011, -3.880e-4
-0.010, -3.869e-4
-0.009, -3.859e-4
-0.008, -3.849e-4
-0.007, -3.840e-4
-0.006, -3.828e-4
-0.005, -3.818e-4
-0.004, -3.810e-4
-0.003, -3.799e-4
-0.002, -3.789e-4
-0.001, -3.779e-4
-0.000, -3.756e-4
0.001, -3.744e-4
0.002, -3.734e-4
0.003, -3.723e-4
0.004, -3.712e-4
0.005, -3.702e-4
0.006, -3.693e-4
0.007, -3.683e-4
0.008, -3.675e-4
0.009, -3.666e-4
0.010, -3.657e-4
0.011, -3.647e-4
0.012, -3.636e-4
0.013, -3.622e-4
0.014, -3.611e-4
0.015, -3.601e-4
0.016, -3.588e-4
0.017, -3.578e-4
0.018, -3.566e-4
0.019, -3.554e-4
0.020, -3.542e-4
0.021, -3.532e-4
0.022, -3.520e-4
0.023, -3.507e-4
0.024, -3.495e-4
0.025, -3.484e-4
0.026, -3.472e-4
0.027, -3.459e-4
0.028, -3.447e-4
0.029, -3.433e-4
0.030, -3.423e-4
0.031, -3.410e-4
0.032, -3.396e-4
0.033, -3.385e-4
0.034, -3.372e-4
0.035, -3.356e-4
0.036, -3.343e-4
0.037, -3.330e-4
0.038, -3.315e-4
0.039, -3.301e-4
0.040, -3.287e-4
0.041, -3.274e-4
0.042, -3.258e-4
0.043, -3.244e-4
0.044, -3.228e-4
0.045, -3.212e-4
0.046, -3.198e-4
0.047, -3.186e-4
0.048, -3.172e-4
0.049, -3.160e-4
0.050, -3.146e-4
0.051, -3.131e-4
0.052, -3.115e-4
0.053, -3.100e-4
0.054, -3.085e-4
0.055, -3.069e-4
0.056, -3.055e-4
0.057, -3.040e-4
0.058, -3.024e-4
0.059, -3.008e-4
0.060, -2.992e-4
0.061, -2.974e-4
0.062, -2.959e-4
0.063, -2.944e-4
0.064, -2.926e-4
0.065, -2.912e-4
0.066, -2.897e-4
0.067, -2.880e-4
0.068, -2.865e-4
0.069, -2.848e-4
0.070, -2.831e-4
0.071, -2.814e-4
0.072, -2.798e-4
0.073, -2.782e-4
0.074, -2.764e-4
0.075, -2.746e-4
0.076, -2.727e-4
0.077, -2.710e-4
0.078, -2.694e-4
0.079, -2.679e-4
0.080, -2.664e-4
0.081, -2.651e-4
0.082, -2.635e-4
0.083, -2.616e-4
0.084, -2.599e-4
0.085, -2.582e-4
0.086, -2.565e-4
0.087, -2.546e-4
0.088, -2.529e-4
0.089, -2.511e-4
0.090, -2.491e-4
0.091, -2.472e-4
0.092, -2.457e-4
0.093, -2.440e-4
0.094, -2.424e-4
0.095, -2.407e-4
0.096, -2.390e-4
0.097, -2.373e-4
0.098, -2.355e-4
0.099, -2.337e-4
0.100, -2.319e-4
0.101, -2.302e-4
0.102, -2.284e-4
0.103, -2.265e-4
0.104, -2.246e-4
0.105, -2.228e-4
0.106, -2.212e-4
0.107, -2.197e-4
0.108, -2.181e-4
0.109, -2.165e-4
0.110, -2.148e-4
0.111, -2.131e-4
0.112, -2.113e-4
0.113, -2.096e-4
0.114, -2.080e-4
0.115, -2.063e-4
0.116, -2.046e-4
0.117, -2.029e-4
0.118, -2.012e-4
0.119, -1.994e-4
0.120, -1.977e-4
0.121, -1.960e-4
0.122, -1.945e-4
0.123, -1.928e-4
0.124, -1.912e-4
0.125, -1.896e-4
0.126, -1.880e-4
0.127, -1.863e-4
0.128, -1.848e-4
0.129, -1.834e-4
0.130, -1.818e-4
0.131, -1.802e-4
0.132, -1.786e-4
0.133, -1.770e-4
0.134, -1.753e-4
0.135, -1.739e-4
0.136, -1.726e-4
0.137, -1.714e-4
0.138, -1.701e-4
0.139, -1.688e-4
0.140, -1.674e-4
0.141, -1.659e-4
0.142, -1.644e-4
0.143, -1.630e-4
0.144, -1.616e-4
0.145, -1.604e-4
0.146, -1.591e-4
0.147, -1.576e-4
0.148, -1.563e-4
0.149, -1.550e-4
0.150, -1.536e-4
0.151, -1.523e-4
0.152, -1.509e-4
0.153, -1.498e-4
0.154, -1.486e-4
0.155, -1.475e-4
0.156, -1.464e-4
0.157, -1.453e-4
0.158, -1.442e-4
0.159, -1.430e-4
0.160, -1.419e-4
0.161, -1.407e-4
0.162, -1.396e-4
0.163, -1.384e-4
0.164, -1.373e-4
0.165, -1.363e-4
0.166, -1.352e-4
0.167, -1.343e-4
0.168, -1.332e-4
0.169, -1.322e-4
0.170, -1.311e-4
0.171, -1.300e-4
0.172, -1.288e-4
0.173, -1.278e-4
0.174, -1.267e-4
0.175, -1.257e-4
0.176, -1.249e-4
0.177, -1.241e-4
0.178, -1.233e-4
0.179, -1.225e-4
0.180, -1.219e-4
0.181, -1.210e-4
0.182, -1.203e-4
0.183, -1.195e-4
0.184, -1.187e-4
0.185, -1.179e-4
0.186, -1.171e-4
0.187, -1.162e-4
0.188, -1.154e-4
0.189, -1.146e-4
0.190, -1.139e-4
0.191, -1.131e-4
0.192, -1.123e-4
0.193, -1.117e-4
0.194, -1.110e-4
0.195, -1.104e-4
0.196, -1.097e-4
0.197, -1.090e-4
0.198, -1.083e-4
0.199, -1.077e-4
0.200, -1.070e-4
0.201, -1.064e-4
0.202, -1.057e-4
0.203, -1.051e-4
0.204, -1.044e-4
0.205, -1.039e-4
0.206, -1.031e-4
0.207, -1.025e-4
0.208, -1.020e-4
0.209, -1.014e-4
0.210, -1.009e-4
0.211, -1.003e-4
0.212, -9.981e-5
0.213, -9.937e-5
0.214, -9.884e-5
0.215, -9.830e-5
0.216, -9.785e-5
0.217, -9.744e-5
0.218, -9.700e-5
0.219, -9.649e-5
0.220, -9.609e-5
0.221, -9.569e-5
0.222, -9.521e-5
0.223, -9.475e-5
0.224, -9.423e-5
0.225, -9.384e-5
0.226, -9.343e-5
0.227, -9.299e-5
0.228, -9.257e-5
0.229, -9.220e-5
0.230, -9.170e-5
0.231, -9.130e-5
0.232, -9.089e-5
0.233, -9.048e-5
0.234, -9.014e-5
0.235, -8.962e-5
0.236, -8.921e-5
0.237, -8.887e-5
0.238, -8.850e-5
0.239, -8.819e-5
0.240, -8.775e-5
0.241, -8.746e-5
0.242, -8.712e-5
0.243, -8.668e-5
0.244, -8.640e-5
0.245, -8.605e-5
0.246, -8.577e-5
0.247, -8.543e-5
0.248, -8.517e-5
0.249, -8.482e-5
0.250, -8.449e-5
0.251, -8.416e-5
0.252, -8.375e-5
0.253, -8.354e-5
0.254, -8.325e-5
0.255, -8.290e-5
0.256, -8.266e-5
0.257, -8.228e-5
0.258, -8.199e-5
0.259, -8.174e-5
0.260, -8.137e-5
0.261, -8.107e-5
0.262, -8.080e-5
0.263, -8.052e-5
0.264, -8.025e-5
0.265, -7.993e-5
0.266, -7.972e-5
0.267, -7.942e-5
0.268, -7.902e-5
0.269, -7.878e-5
0.270, -7.853e-5
0.271, -7.823e-5
0.272, -7.799e-5
0.273, -7.776e-5
0.274, -7.756e-5
0.275, -7.717e-5
0.276, -7.696e-5
0.277, -7.674e-5
0.278, -7.644e-5
0.279, -7.631e-5
0.280, -7.603e-5
0.281, -7.581e-5
0.282, -7.564e-5
0.283, -7.536e-5
0.284, -7.520e-5
0.285, -7.495e-5
0.286, -7.479e-5
0.287, -7.455e-5
0.288, -7.445e-5
0.289, -7.424e-5
0.290, -7.413e-5
0.291, -7.393e-5
0.292, -7.379e-5
0.293, -7.360e-5
0.294, -7.337e-5
0.295, -7.322e-5
0.296, -7.310e-5
0.297, -7.298e-5
0.298, -7.283e-5
0.299, -7.260e-5
0.300, -7.245e-5
0.301, -7.229e-5
0.302, -7.213e-5
0.303, -7.197e-5
0.304, -7.179e-5
0.305, -7.165e-5
0.306, -7.151e-5
0.307, -7.135e-5
0.308, -7.121e-5
0.309, -7.118e-5
0.310, -7.094e-5
0.311, -7.086e-5
0.312, -7.069e-5
0.313, -7.057e-5
0.314, -7.042e-5
0.315, -7.018e-5
0.316, -7.012e-5
0.317, -7.001e-5
0.318, -6.983e-5
0.319, -6.968e-5
0.320, -6.958e-5
0.321, -6.937e-5
0.322, -6.931e-5
0.323, -6.910e-5
0.324, -6.895e-5
0.325, -6.882e-5
0.326, -6.869e-5
0.327, -6.856e-5
0.328, -6.848e-5
0.329, -6.828e-5
0.330, -6.813e-5
0.331, -6.802e-5
0.332, -6.788e-5
0.333, -6.774e-5
0.334, -6.759e-5
0.335, -6.745e-5
0.336, -6.733e-5
0.337, -6.718e-5
0.338, -6.703e-5
0.339, -6.683e-5
0.340, -6.678e-5
0.341, -6.661e-5
0.342, -6.643e-5
0.343, -6.636e-5
0.344, -6.623e-5
0.345, -6.623e-5
0.346, -6.606e-5
0.347, -6.589e-5
0.348, -6.574e-5
0.349, -6.563e-5
0.350, -6.547e-5
0.351, -6.536e-5
0.352, -6.521e-5
0.353, -6.520e-5
0.354, -6.498e-5
0.355, -6.491e-5
0.356, -6.483e-5
0.357, -6.465e-5
0.358, -6.454e-5
0.359, -6.449e-5
0.360, -6.432e-5
0.361, -6.422e-5
0.362, -6.411e-5
0.363, -6.403e-5
0.364, -6.396e-5
0.365, -6.385e-5
0.366, -6.365e-5
0.367, -6.362e-5
0.368, -6.348e-5
0.369, -6.337e-5
0.370, -6.324e-5
0.371, -6.309e-5
0.372, -6.309e-5
0.373, -6.299e-5
0.374, -6.286e-5
0.375, -6.283e-5
0.376, -6.272e-5
0.377, -6.263e-5
0.378, -6.253e-5
0.379, -6.242e-5
0.380, -6.232e-5
0.381, -6.221e-5
0.382, -6.213e-5
0.383, -6.198e-5
0.384, -6.184e-5
0.385, -6.178e-5
0.386, -6.170e-5
0.387, -6.164e-5
0.388, -6.157e-5
0.389, -6.143e-5
0.390, -6.132e-5
0.391, -6.130e-5
0.392, -6.115e-5
0.393, -6.102e-5
0.394, -6.098e-5
0.395, -6.098e-5
0.396, -6.082e-5
0.397, -6.067e-5
0.398, -6.063e-5
0.399, -6.054e-5
0.400, -6.043e-5
0.401, -6.035e-5
0.402, -6.029e-5
0.403, -6.014e-5
0.404, -6.000e-5
0.405, -5.993e-5
0.406, -5.990e-5
0.407, -5.984e-5
0.408, -5.972e-5
0.409, -5.958e-5
0.410, -5.958e-5
0.411, -5.956e-5
0.412, -5.942e-5
0.413, -5.928e-5
0.414, -5.919e-5
0.415, -5.913e-5
0.416, -5.912e-5
0.417, -5.894e-5
0.418, -5.890e-5
0.419, -5.885e-5
0.420, -5.881e-5
0.421, -5.868e-5
0.422, -5.859e-5
0.423, -5.851e-5
0.424, -5.843e-5
0.425, -5.840e-5
0.426, -5.827e-5
0.427, -5.825e-5
0.428, -5.816e-5
0.429, -5.806e-5
0.430, -5.800e-5
0.431, -5.790e-5
0.432, -5.779e-5
0.433, -5.771e-5
0.434, -5.766e-5
0.435, -5.757e-5
0.436, -5.758e-5
0.437, -5.749e-5
0.438, -5.730e-5
0.439, -5.723e-5
0.440, -5.720e-5
0.441, -5.711e-5
0.442, -5.696e-5
0.443, -5.695e-5
0.444, -5.691e-5
0.445, -5.680e-5
0.446, -5.677e-5
0.447, -5.666e-5
0.448, -5.654e-5
0.449, -5.659e-5
0.450, -5.643e-5
0.451, -5.639e-5
0.452, -5.635e-5
0.453, -5.624e-5
0.454, -5.614e-5
0.455, -5.606e-5
0.456, -5.591e-5
0.457, -5.593e-5
0.458, -5.590e-5
0.459, -5.581e-5
0.460, -5.577e-5
0.461, -5.568e-5
0.462, -5.563e-5
0.463, -5.550e-5
0.464, -5.546e-5
0.465, -5.529e-5
0.466, -5.529e-5
0.467, -5.524e-5
0.468, -5.515e-5
0.469, -5.511e-5
0.470, -5.503e-5
0.471, -5.497e-5
0.472, -5.489e-5
0.473, -5.481e-5
0.474, -5.469e-5
0.475, -5.466e-5
0.476, -5.461e-5
0.477, -5.452e-5
0.478, -5.440e-5
0.479, -5.440e-5
0.480, -5.424e-5
0.481, -5.424e-5
0.482, -5.417e-5
0.483, -5.410e-5
0.484, -5.404e-5
0.485, -5.396e-5
0.486, -5.384e-5
0.487, -5.379e-5
0.488, -5.377e-5
0.489, -5.361e-5
0.490, -5.359e-5
0.491, -5.353e-5
0.492, -5.346e-5
0.493, -5.338e-5
0.494, -5.329e-5
0.495, -5.322e-5
0.496, -5.316e-5
0.497, -5.320e-5
0.498, -5.307e-5
0.499, -5.297e-5
0.500, -5.206e-5
0.499, -5.173e-5
0.498, -5.157e-5
0.497, -5.157e-5
0.496, -5.148e-5
0.495, -5.139e-5
0.494, -5.118e-5
0.493, -5.116e-5
0.492, -5.108e-5
0.491, -5.100e-5
0.490, -5.089e-5
0.489, -5.077e-5
0.488, -5.073e-5
0.487, -5.062e-5
0.486, -5.066e-5
0.485, -5.056e-5
0.484, -5.036e-5
0.483, -5.036e-5
0.482, -5.027e-5
0.481, -5.015e-5
0.480, -5.013e-5
0.479, -5.007e-5
0.478, -4.991e-5
0.477, -4.984e-5
0.476, -4.982e-5
0.475, -4.977e-5
0.474, -4.966e-5
0.473, -4.957e-5
0.472, -4.953e-5
0.471, -4.945e-5
0.470, -4.938e-5
0.469, -4.936e-5
0.468, -4.930e-5
0.467, -4.920e-5
0.466, -4.912e-5
0.465, -4.912e-5
0.464, -4.900e-5
0.463, -4.891e-5
0.462, -4.886e-5
0.461, -4.880e-5
0.460, -4.871e-5
0.459, -4.876e-5
0.458, -4.868e-5
0.457, -4.856e-5
0.456, -4.845e-5
0.455, -4.848e-5
0.454, -4.838e-5
0.453, -4.836e-5
0.452, -4.823e-5
0.451, -4.821e-5
0.450, -4.813e-5
0.449, -4.808e-5
0.448, -4.800e-5
0.447, -4.795e-5
0.446, -4.793e-5
0.445, -4.782e-5
0.444, -4.782e-5
0.443, -4.772e-5
0.442, -4.769e-5
0.441, -4.764e-5
0.440, -4.755e-5
0.439, -4.753e-5
0.438, -4.745e-5
0.437, -4.735e-5
0.436, -4.725e-5
0.435, -4.716e-5
0.434, -4.719e-5
0.433, -4.716e-5
0.432, -4.713e-5
0.431, -4.704e-5
0.430, -4.704e-5
0.429, -4.691e-5
0.428, -4.692e-5
0.427, -4.681e-5
0.426, -4.679e-5
0.425, -4.670e-5
0.424, -4.667e-5
0.423, -4.663e-5
0.422, -4.655e-5
0.421, -4.647e-5
0.420, -4.643e-5
0.419, -4.639e-5
0.418, -4.624e-5
0.417, -4.623e-5
0.416, -4.620e-5
0.415, -4.614e-5
0.414, -4.614e-5
0.413, -4.609e-5
0.412, -4.603e-5
0.411, -4.593e-5
0.410, -4.592e-5
0.409, -4.585e-5
0.408, -4.572e-5
0.407, -4.571e-5
0.406, -4.570e-5
0.405, -4.562e-5
0.404, -4.565e-5
0.403, -4.555e-5
0.402, -4.539e-5
0.401, -4.535e-5
0.400, -4.541e-5
0.399, -4.536e-5
0.398, -4.521e-5
0.397, -4.522e-5
0.396, -4.520e-5
0.395, -4.509e-5
0.394, -4.509e-5
0.393, -4.500e-5
0.392, -4.500e-5
0.391, -4.493e-5
0.390, -4.486e-5
0.389, -4.475e-5
0.388, -4.474e-5
0.387, -4.464e-5
0.386, -4.463e-5
0.385, -4.457e-5
0.384, -4.459e-5
0.383, -4.452e-5
0.382, -4.445e-5
0.381, -4.443e-5
0.380, -4.436e-5
0.379, -4.436e-5
0.378, -4.426e-5
0.377, -4.426e-5
0.376, -4.414e-5
0.375, -4.411e-5
0.374, -4.405e-5
0.373, -4.402e-5
0.372, -4.395e-5
0.371, -4.398e-5
0.370, -4.393e-5
0.369, -4.384e-5
0.368, -4.385e-5
0.367, -4.374e-5
0.366, -4.367e-5
0.365, -4.367e-5
0.364, -4.359e-5
0.363, -4.350e-5
0.362, -4.351e-5
0.361, -4.347e-5
0.360, -4.341e-5
0.359, -4.330e-5
0.358, -4.332e-5
0.357, -4.329e-5
0.356, -4.332e-5
0.355, -4.313e-5
0.354, -4.316e-5
0.353, -4.309e-5
0.352, -4.304e-5
0.351, -4.306e-5
0.350, -4.296e-5
0.349, -4.282e-5
0.348, -4.284e-5
0.347, -4.279e-5
0.346, -4.273e-5
0.345, -4.269e-5
0.344, -4.269e-5
0.343, -4.261e-5
0.342, -4.257e-5
0.341, -4.248e-5
0.340, -4.243e-5
0.339, -4.244e-5
0.338, -4.234e-5
0.337, -4.232e-5
0.336, -4.223e-5
0.335, -4.217e-5
0.334, -4.221e-5
0.333, -4.216e-5
0.332, -4.208e-5
0.331, -4.204e-5
0.330, -4.203e-5
0.329, -4.197e-5
0.328, -4.189e-5
0.327, -4.190e-5
0.326, -4.188e-5
0.325, -4.173e-5
0.324, -4.176e-5
0.323, -4.169e-5
0.322, -4.162e-5
0.321, -4.162e-5
0.320, -4.150e-5
0.319, -4.152e-5
0.318, -4.142e-5
0.317, -4.145e-5
0.316, -4.132e-5
0.315, -4.128e-5
0.314, -4.127e-5
0.313, -4.120e-5
0.312, -4.121e-5
0.311, -4.116e-5
0.310, -4.111e-5
0.309, -4.106e-5
0.308, -4.098e-5
0.307, -4.099e-5
0.306, -4.093e-5
0.305, -4.088e-5
0.304, -4.080e-5
0.303, -4.081e-5
0.302, -4.073e-5
0.301, -4.071e-5
0.300, -4.064e-5
0.299, -4.058e-5
0.298, -4.054e-5
0.297, -4.051e-5
0.296, -4.038e-5
0.295, -4.040e-5
0.294, -4.038e-5
0.293, -4.032e-5
0.292, -4.027e-5
0.291, -4.034e-5
0.290, -4.021e-5
0.289, -4.011e-5
0.288, -4.017e-5
0.287, -4.003e-5
0.286, -3.998e-5
0.285, -3.995e-5
0.284, -3.993e-5
0.283, -3.983e-5
0.282, -3.977e-5
0.281, -3.978e-5
0.280, -3.968e-5
0.279, -3.966e-5
0.278, -3.963e-5
0.277, -3.958e-5
0.276, -3.959e-5
0.275, -3.949e-5
0.274, -3.946e-5
0.273, -3.938e-5
0.272, -3.938e-5
0.271, -3.937e-5
0.270, -3.928e-5
0.269, -3.923e-5
0.268, -3.920e-5
0.267, -3.915e-5
0.266, -3.914e-5
0.265, -3.901e-5
0.264, -3.902e-5
0.263, -3.896e-5
0.262, -3.902e-5
0.261, -3.890e-5
0.260, -3.873e-5
0.259, -3.873e-5
0.258, -3.876e-5
0.257, -3.856e-5
0.256, -3.864e-5
0.255, -3.859e-5
0.254, -3.854e-5
0.253, -3.849e-5
0.252, -3.842e-5
0.251, -3.834e-5
0.250, -3.832e-5
0.249, -3.830e-5
0.248, -3.821e-5
0.247, -3.816e-5
0.246, -3.821e-5
0.245, -3.809e-5
0.244, -3.800e-5
0.243, -3.793e-5
0.242, -3.792e-5
0.241, -3.786e-5
0.240, -3.779e-5
0.239, -3.772e-5
0.238, -3.766e-5
0.237, -3.761e-5
0.236, -3.755e-5
0.235, -3.751e-5
0.234, -3.745e-5
0.233, -3.740e-5
0.232, -3.728e-5
0.231, -3.723e-5
0.230, -3.719e-5
0.229, -3.720e-5
0.228, -3.704e-5
0.227, -3.693e-5
0.226, -3.692e-5
0.225, -3.683e-5
0.224, -3.679e-5
0.223, -3.670e-5
0.222, -3.656e-5
0.221, -3.652e-5
0.220, -3.645e-5
0.219, -3.642e-5
0.218, -3.638e-5
0.217, -3.625e-5
0.216, -3.615e-5
0.215, -3.604e-5
0.214, -3.603e-5
0.213, -3.595e-5
0.212, -3.580e-5
0.211, -3.574e-5
0.210, -3.562e-5
0.209, -3.554e-5
0.208, -3.543e-5
0.207, -3.529e-5
0.206, -3.525e-5
0.205, -3.506e-5
0.204, -3.501e-5
0.203, -3.488e-5
0.202, -3.474e-5
0.201, -3.461e-5
0.200, -3.450e-5
0.199, -3.437e-5
0.198, -3.425e-5
0.197, -3.411e-5
0.196, -3.394e-5
0.195, -3.384e-5
0.194, -3.370e-5
0.193, -3.356e-5
0.192, -3.338e-5
0.191, -3.322e-5
0.190, -3.305e-5
0.189, -3.291e-5
0.188, -3.263e-5
0.187, -3.250e-5
0.186, -3.232e-5
0.185, -3.209e-5
0.184, -3.193e-5
0.183, -3.180e-5
0.182, -3.161e-5
0.181, -3.143e-5
0.180, -3.112e-5
0.179, -3.089e-5
0.178, -3.070e-5
0.177, -3.041e-5
0.176, -3.019e-5
0.175, -2.991e-5
0.174, -2.969e-5
0.173, -2.936e-5
0.172, -2.909e-5
0.171, -2.882e-5
0.170, -2.853e-5
0.169, -2.819e-5
0.168, -2.787e-5
0.167, -2.766e-5
0.166, -2.737e-5
0.165, -2.703e-5
0.164, -2.675e-5
0.163, -2.640e-5
0.162, -2.615e-5
0.161, -2.581e-5
0.160, -2.546e-5
0.159, -2.519e-5
0.158, -2.480e-5
0.157, -2.445e-5
0.156, -2.405e-5
0.155, -2.369e-5
0.154, -2.332e-5
0.153, -2.288e-5
0.152, -2.249e-5
0.151, -2.204e-5
0.150, -2.157e-5
0.149, -2.112e-5
0.148, -2.064e-5
0.147, -2.008e-5
0.146, -1.954e-5
0.145, -1.904e-5
0.144, -1.839e-5
0.143, -1.776e-5
0.142, -1.714e-5
0.141, -1.658e-5
0.140, -1.587e-5
0.139, -1.515e-5
0.138, -1.455e-5
0.137, -1.385e-5
0.136, -1.321e-5
0.135, -1.246e-5
0.134, -1.171e-5
0.133, -1.097e-5
0.132, -1.019e-5
0.131, -9.381e-6
0.130, -8.596e-6
0.129, -7.740e-6
0.128, -6.779e-6
0.127, -5.900e-6
0.126, -4.869e-6
0.125, -3.990e-6
0.124, -2.958e-6
0.123, -2.009e-6
0.122, -1.189e-6
0.121, -1.809e-7
0.120, 8.504e-7
0.119, 1.718e-6
0.118, 2.796e-6
0.117, 3.839e-6
0.116, 4.917e-6
0.115, 6.054e-6
0.114, 7.296e-6
0.113, 8.515e-6
0.112, 9.687e-6
0.111, 1.091e-5
0.110, 1.215e-5
0.109, 1.333e-5
0.108, 1.466e-5
0.107, 1.605e-5
0.106, 1.747e-5
0.105, 1.896e-5
0.104, 2.056e-5
0.103, 2.197e-5
0.102, 2.332e-5
0.101, 2.454e-5
0.100, 2.579e-5
0.099, 2.708e-5
0.098, 2.844e-5
0.097, 2.989e-5
0.096, 3.147e-5
0.095, 3.309e-5
0.094, 3.458e-5
0.093, 3.608e-5
0.092, 3.765e-5
0.091, 3.929e-5
0.090, 4.083e-5
0.089, 4.250e-5
0.088, 4.419e-5
0.087, 4.594e-5
0.086, 4.746e-5
0.085, 4.917e-5
0.084, 5.063e-5
0.083, 5.217e-5
0.082, 5.390e-5
0.081, 5.566e-5
0.080, 5.737e-5
0.079, 5.908e-5
0.078, 6.082e-5
0.077, 6.253e-5
0.076, 6.437e-5
0.075, 6.620e-5
0.074, 6.808e-5
0.073, 6.991e-5
0.072, 7.165e-5
0.071, 7.317e-5
0.070, 7.473e-5
0.069, 7.634e-5
0.068, 7.795e-5
0.067, 7.976e-5
0.066, 8.148e-5
0.065, 8.326e-5
0.064, 8.484e-5
0.063, 8.655e-5
0.062, 8.828e-5
0.061, 9.001e-5
0.060, 9.183e-5
0.059, 9.370e-5
0.058, 9.541e-5
0.057, 9.707e-5
0.056, 9.872e-5
0.055, 1.003e-4
0.054, 1.020e-4
0.053, 1.036e-4
0.052, 1.054e-4
0.051, 1.070e-4
0.050, 1.087e-4
0.049, 1.104e-4
0.048, 1.119e-4
0.047, 1.136e-4
0.046, 1.155e-4
0.045, 1.171e-4
0.044, 1.189e-4
0.043, 1.205e-4
0.042, 1.220e-4
0.041, 1.232e-4
0.040, 1.247e-4
0.039, 1.262e-4
0.038, 1.276e-4
0.037, 1.292e-4
0.036, 1.309e-4
0.035, 1.323e-4
0.034, 1.339e-4
0.033, 1.355e-4
0.032, 1.368e-4
0.031, 1.384e-4
0.030, 1.399e-4
0.029, 1.415e-4
0.028, 1.431e-4
0.027, 1.446e-4
0.026, 1.461e-4
0.025, 1.475e-4
0.024, 1.489e-4
0.023, 1.504e-4
0.022, 1.516e-4
0.021, 1.530e-4
0.020, 1.546e-4
0.019, 1.558e-4
0.018, 1.573e-4
0.017, 1.587e-4
0.016, 1.600e-4
0.015, 1.614e-4
0.014, 1.628e-4
0.013, 1.640e-4
0.012, 1.656e-4
0.011, 1.670e-4
0.010, 1.683e-4
0.009, 1.695e-4
0.008, 1.706e-4
0.007, 1.717e-4
0.006, 1.728e-4
0.005, 1.739e-4
0.004, 1.749e-4
0.003, 1.759e-4
0.002, 1.769e-4
0.001, 1.779e-4
0.000, 1.775e-4
-0.001, 1.786e-4
-0.002, 1.796e-4
-0.003, 1.806e-4
-0.004, 1.817e-4
-0.005, 1.831e-4
-0.006, 1.842e-4
-0.007, 1.854e-4
-0.008, 1.868e-4
-0.009, 1.882e-4
-0.010, 1.894e-4
-0.011, 1.909e-4
-0.012, 1.930e-4
-0.013, 1.935e-4
-0.014, 1.943e-4
-0.015, 1.956e-4
-0.016, 1.966e-4
-0.017, 1.979e-4
-0.018, 1.992e-4
-0.019, 2.003e-4
-0.020, 2.016e-4
-0.021, 2.029e-4
-0.022, 2.040e-4
-0.023, 2.054e-4
-0.024, 2.066e-4
-0.025, 2.079e-4
-0.026, 2.090e-4
-0.027, 2.102e-4
-0.028, 2.115e-4
-0.029, 2.125e-4
-0.030, 2.139e-4
-0.031, 2.151e-4
-0.032, 2.161e-4
-0.033, 2.172e-4
-0.034, 2.182e-4
-0.035, 2.191e-4
-0.036, 2.200e-4
-0.037, 2.210e-4
-0.038, 2.217e-4
-0.039, 2.225e-4
-0.040, 2.236e-4
-0.041, 2.246e-4
-0.042, 2.255e-4
-0.043, 2.265e-4
-0.044, 2.277e-4
-0.045, 2.284e-4
-0.046, 2.293e-4
-0.047, 2.304e-4
-0.048, 2.312e-4
-0.049, 2.321e-4
-0.050, 2.331e-4
-0.051, 2.341e-4
-0.052, 2.350e-4
-0.053, 2.360e-4
-0.054, 2.369e-4
-0.055, 2.377e-4
-0.056, 2.387e-4
-0.057, 2.396e-4
-0.058, 2.403e-4
-0.059, 2.414e-4
-0.060, 2.424e-4
-0.061, 2.430e-4
-0.062, 2.439e-4
-0.063, 2.446e-4
-0.064, 2.450e-4
-0.065, 2.459e-4
-0.066, 2.466e-4
-0.067, 2.473e-4
-0.068, 2.481e-4
-0.069, 2.488e-4
-0.070, 2.497e-4
-0.071, 2.504e-4
-0.072, 2.512e-4
-0.073, 2.520e-4
-0.074, 2.527e-4
-0.075, 2.535e-4
-0.076, 2.542e-4
-0.077, 2.551e-4
-0.078, 2.558e-4
-0.079, 2.565e-4
-0.080, 2.571e-4
-0.081, 2.578e-4
-0.082, 2.586e-4
-0.083, 2.591e-4
-0.084, 2.599e-4
-0.085, 2.607e-4
-0.086, 2.612e-4
-0.087, 2.618e-4
-0.088, 2.626e-4
-0.089, 2.634e-4
-0.090, 2.638e-4
-0.091, 2.646e-4
-0.092, 2.652e-4
-0.093, 2.657e-4
-0.094, 2.664e-4
-0.095, 2.669e-4
-0.096, 2.676e-4
-0.097, 2.681e-4
-0.098, 2.686e-4
-0.099, 2.690e-4
-0.100, 2.696e-4
-0.101, 2.701e-4
-0.102, 2.708e-4
-0.103, 2.714e-4
-0.104, 2.720e-4
-0.105, 2.725e-4
-0.106, 2.729e-4
-0.107, 2.735e-4
-0.108, 2.742e-4
-0.109, 2.745e-4
-0.110, 2.751e-4
-0.111, 2.758e-4
-0.112, 2.762e-4
-0.113, 2.767e-4
-0.114, 2.774e-4
-0.115, 2.776e-4
-0.116, 2.782e-4
-0.117, 2.786e-4
-0.118, 2.791e-4
-0.119, 2.795e-4
-0.120, 2.799e-4
-0.121, 2.804e-4
-0.122, 2.806e-4
-0.123, 2.813e-4
-0.124, 2.816e-4
-0.125, 2.820e-4
-0.126, 2.825e-4
-0.127, 2.831e-4
-0.128, 2.836e-4
-0.129, 2.841e-4
-0.130, 2.846e-4
-0.131, 2.851e-4
-0.132, 2.855e-4
-0.133, 2.861e-4
-0.134, 2.863e-4
-0.135, 2.866e-4
-0.136, 2.872e-4
-0.137, 2.876e-4
-0.138, 2.878e-4
-0.139, 2.883e-4
-0.140, 2.888e-4
-0.141, 2.889e-4
-0.142, 2.894e-4
-0.143, 2.899e-4
-0.144, 2.900e-4
-0.145, 2.905e-4
-0.146, 2.910e-4
-0.147, 2.911e-4
-0.148, 2.914e-4
-0.149, 2.919e-4
-0.150, 2.922e-4
-0.151, 2.926e-4
-0.152, 2.930e-4
-0.153, 2.934e-4
-0.154, 2.936e-4
-0.155, 2.940e-4
-0.156, 2.943e-4
-0.157, 2.947e-4
-0.158, 2.951e-4
-0.159, 2.955e-4
-0.160, 2.958e-4
-0.161, 2.962e-4
-0.162, 2.965e-4
-0.163, 2.967e-4
-0.164, 2.970e-4
-0.165, 2.977e-4
-0.166, 2.978e-4
-0.167, 2.980e-4
-0.168, 2.985e-4
-0.169, 2.990e-4
-0.170, 2.992e-4
-0.171, 2.996e-4
-0.172, 3.003e-4
-0.173, 3.004e-4
-0.174, 3.008e-4
-0.175, 3.012e-4
-0.176, 3.014e-4
-0.177, 3.018e-4
-0.178, 3.022e-4
-0.179, 3.027e-4
-0.180, 3.032e-4
-0.181, 3.035e-4
-0.182, 3.037e-4
-0.183, 3.041e-4
-0.184, 3.045e-4
-0.185, 3.048e-4
-0.186, 3.051e-4
-0.187, 3.054e-4
-0.188, 3.058e-4
-0.189, 3.060e-4
-0.190, 3.065e-4
-0.191, 3.071e-4
-0.192, 3.071e-4
-0.193, 3.074e-4
-0.194, 3.079e-4
-0.195, 3.081e-4
-0.196, 3.084e-4
-0.197, 3.090e-4
-0.198, 3.093e-4
-0.199, 3.096e-4
-0.200, 3.101e-4
-0.201, 3.106e-4
-0.202, 3.108e-4
-0.203, 3.113e-4
-0.204, 3.118e-4
-0.205, 3.133e-4
-0.206, 3.136e-4
-0.207, 3.141e-4
-0.208, 3.142e-4
-0.209, 3.146e-4
-0.210, 3.150e-4
-0.211, 3.152e-4
-0.212, 3.155e-4
-0.213, 3.159e-4
-0.214, 3.162e-4
-0.215, 3.163e-4
-0.216, 3.167e-4
-0.217, 3.170e-4
-0.218, 3.171e-4
-0.219, 3.175e-4
-0.220, 3.179e-4
-0.221, 3.180e-4
-0.222, 3.185e-4
-0.223, 3.188e-4
-0.224, 3.190e-4
-0.225, 3.194e-4
-0.226, 3.198e-4
-0.227, 3.201e-4
-0.228, 3.203e-4
-0.229, 3.208e-4
-0.230, 3.212e-4
-0.231, 3.217e-4
-0.232, 3.220e-4
-0.233, 3.223e-4
-0.234, 3.225e-4
-0.235, 3.230e-4
-0.236, 3.235e-4
-0.237, 3.235e-4
-0.238, 3.242e-4
-0.239, 3.245e-4
-0.240, 3.248e-4
-0.241, 3.253e-4
-0.242, 3.256e-4
-0.243, 3.256e-4
-0.244, 3.261e-4
-0.245, 3.264e-4
-0.246, 3.267e-4
-0.247, 3.271e-4
-0.248, 3.275e-4
-0.249, 3.279e-4
-0.250, 3.281e-4
-0.251, 3.286e-4
-0.252, 3.289e-4
-0.253, 3.291e-4
-0.254, 3.296e-4
-0.255, 3.301e-4
-0.256, 3.305e-4
-0.257, 3.308e-4
-0.258, 3.312e-4
-0.259, 3.315e-4
-0.260, 3.318e-4
-0.261, 3.322e-4
-0.262, 3.324e-4
-0.263, 3.327e-4
-0.264, 3.332e-4
-0.265, 3.338e-4
-0.266, 3.340e-4
-0.267, 3.343e-4
-0.268, 3.348e-4
-0.269, 3.349e-4
-0.270, 3.353e-4
-0.271, 3.358e-4
-0.272, 3.360e-4
-0.273, 3.365e-4
-0.274, 3.369e-4
-0.275, 3.372e-4
-0.276, 3.376e-4
-0.277, 3.381e-4
-0.278, 3.384e-4
-0.279, 3.387e-4
-0.280, 3.393e-4
-0.281, 3.399e-4
-0.282, 3.402e-4
-0.283, 3.407e-4
-0.284, 3.411e-4
-0.285, 3.413e-4
-0.286, 3.416e-4
-0.287, 3.422e-4
-0.288, 3.424e-4
-0.289, 3.428e-4
-0.290, 3.430e-4
-0.291, 3.436e-4
-0.292, 3.440e-4
-0.293, 3.442e-4
-0.294, 3.445e-4
-0.295, 3.448e-4
-0.296, 3.452e-4
-0.297, 3.457e-4
-0.298, 3.459e-4
-0.299, 3.464e-4
-0.300, 3.468e-4
-0.301, 3.470e-4
-0.302, 3.474e-4
-0.303, 3.479e-4
-0.304, 3.483e-4
-0.305, 3.487e-4
-0.306, 3.491e-4
-0.307, 3.498e-4
-0.308, 3.503e-4
-0.309, 3.509e-4
-0.310, 3.512e-4
-0.311, 3.515e-4
-0.312, 3.521e-4
-0.313, 3.524e-4
-0.314, 3.526e-4
-0.315, 3.530e-4
-0.316, 3.536e-4
-0.317, 3.539e-4
-0.318, 3.543e-4
-0.319, 3.546e-4
-0.320, 3.549e-4
-0.321, 3.554e-4
-0.322, 3.558e-4
-0.323, 3.561e-4
-0.324, 3.566e-4
-0.325, 3.571e-4
-0.326, 3.574e-4
-0.327, 3.579e-4
-0.328, 3.582e-4
-0.329, 3.588e-4
-0.330, 3.593e-4
-0.331, 3.598e-4
-0.332, 3.602e-4
-0.333, 3.611e-4
-0.334, 3.615e-4
-0.335, 3.619e-4
-0.336, 3.622e-4
-0.337, 3.627e-4
-0.338, 3.633e-4
-0.339, 3.637e-4
-0.340, 3.641e-4
-0.341, 3.645e-4
-0.342, 3.651e-4
-0.343, 3.654e-4
-0.344, 3.659e-4
-0.345, 3.664e-4
-0.346, 3.667e-4
-0.347, 3.673e-4
-0.348, 3.677e-4
-0.349, 3.680e-4
-0.350, 3.685e-4
-0.351, 3.689e-4
-0.352, 3.692e-4
-0.353, 3.698e-4
-0.354, 3.703e-4
-0.355, 3.706e-4
-0.356, 3.712e-4
-0.357, 3.719e-4
-0.358, 3.724e-4
-0.359, 3.731e-4
-0.360, 3.736e-4
-0.361, 3.741e-4
-0.362, 3.744e-4
-0.363, 3.751e-4
-0.364, 3.758e-4
-0.365, 3.761e-4
-0.366, 3.768e-4
-0.367, 3.774e-4
-0.368, 3.777e-4
-0.369, 3.783e-4
-0.370, 3.789e-4
-0.371, 3.793e-4
-0.372, 3.798e-4
-0.373, 3.805e-4
-0.374, 3.811e-4
-0.375, 3.814e-4
-0.376, 3.822e-4
-0.377, 3.829e-4
-0.378, 3.835e-4
-0.379, 3.842e-4
-0.380, 3.850e-4
-0.381, 3.854e-4
-0.382, 3.860e-4
-0.383, 3.869e-4
-0.384, 3.878e-4
-0.385, 3.884e-4
-0.386, 3.891e-4
-0.387, 3.895e-4
-0.388, 3.902e-4
-0.389, 3.911e-4
-0.390, 3.915e-4
-0.391, 3.920e-4
-0.392, 3.927e-4
-0.393, 3.934e-4
-0.394, 3.939e-4
-0.395, 3.946e-4
-0.396, 3.952e-4
-0.397, 3.956e-4
-0.398, 3.962e-4
-0.399, 3.971e-4
-0.400, 3.975e-4
-0.401, 3.984e-4
-0.402, 3.993e-4
-0.403, 3.997e-4
-0.404, 4.005e-4
-0.405, 4.013e-4
-0.406, 4.021e-4
-0.407, 4.027e-4
-0.408, 4.035e-4
-0.409, 4.041e-4
-0.410, 4.044e-4
-0.411, 4.053e-4
-0.412, 4.064e-4
-0.413, 4.071e-4
-0.414, 4.079e-4
-0.415, 4.089e-4
-0.416, 4.097e-4
-0.417, 4.109e-4
-0.418, 4.119e-4
-0.419, 4.126e-4
-0.420, 4.135e-4
-0.421, 4.144e-4
-0.422, 4.152e-4
-0.423, 4.160e-4
-0.424, 4.170e-4
-0.425, 4.181e-4
-0.426, 4.189e-4
-0.427, 4.201e-4
-0.428, 4.214e-4
-0.429, 4.226e-4
-0.430, 4.238e-4
-0.431, 4.251e-4
-0.432, 4.263e-4
-0.433, 4.275e-4
-0.434, 4.287e-4
-0.435, 4.303e-4
-0.436, 4.318e-4
-0.437, 4.335e-4
-0.438, 4.351e-4
-0.439, 4.367e-4
-0.440, 4.383e-4
-0.441, 4.397e-4
-0.442, 4.412e-4
-0.443, 4.430e-4
-0.444, 4.449e-4
-0.445, 4.466e-4
-0.446, 4.487e-4
-0.447, 4.506e-4
-0.448, 4.523e-4
-0.449, 4.545e-4
-0.450, 4.569e-4
-0.451, 4.592e-4
-0.452, 4.616e-4
-0.453, 4.640e-4
-0.454, 4.662e-4
-0.455, 4.685e-4
-0.456, 4.712e-4
-0.457, 4.740e-4
-0.458, 4.767e-4
-0.459, 4.795e-4
-0.460, 4.827e-4
-0.461, 4.859e-4
-0.462, 4.890e-4
-0.463, 4.921e-4
-0.464, 4.953e-4
-0.465, 4.988e-4
-0.466, 5.022e-4
-0.467, 5.055e-4
-0.468, 5.093e-4
-0.469, 5.129e-4
-0.470, 5.163e-4
-0.471, 5.201e-4
-0.472, 5.242e-4
-0.473, 5.282e-4
-0.474, 5.321e-4
-0.475, 5.363e-4
-0.476, 5.404e-4
-0.477, 5.447e-4
-0.478, 5.490e-4
-0.479, 5.537e-4
-0.480, 5.583e-4
-0.481, 5.626e-4
-0.482, 5.672e-4
-0.483, 5.719e-4
-0.484, 5.767e-4
-0.485, 5.819e-4
-0.486, 5.869e-4
-0.487, 5.917e-4
-0.488, 5.967e-4
-0.489, 6.016e-4
-0.490, 6.069e-4
-0.491, 6.118e-4
-0.492, 6.169e-4
-0.493, 6.220e-4
-0.494, 6.275e-4
-0.495, 6.328e-4
-0.496, 6.377e-4
-0.497, 6.432e-4
-0.498, 6.488e-4
-0.499, 6.543e-4
-0.500, 6.596e-4
-0.501, 6.648e-4
-0.502, 6.704e-4
-0.503, 6.759e-4
-0.504, 6.817e-4
-0.505, 6.869e-4
-0.506, 6.924e-4
-0.507, 6.980e-4
-0.508, 7.040e-4
-0.509, 7.090e-4
-0.510, 7.144e-4
-0.511, 7.201e-4
-0.512, 7.259e-4
-0.513, 7.317e-4
-0.514, 7.371e-4
-0.515, 7.426e-4
-0.516, 7.481e-4
-0.517, 7.538e-4
-0.518, 7.589e-4
-0.519, 7.643e-4
-0.520, 7.700e-4
-0.521, 7.756e-4
-0.522, 7.809e-4
-0.523, 7.859e-4
-0.524, 7.915e-4
-0.525, 7.966e-4
-0.526, 8.021e-4
-0.527, 8.071e-4
-0.528, 8.122e-4
-0.529, 8.177e-4
-0.530, 8.229e-4
-0.531, 8.283e-4
-0.532, 8.330e-4
-0.533, 8.382e-4
-0.534, 8.432e-4
-0.535, 8.485e-4
-0.536, 8.534e-4
-0.537, 8.581e-4
-0.538, 8.633e-4
-0.539, 8.682e-4
-0.540, 8.733e-4
-0.541, 8.780e-4
-0.542, 8.825e-4
-0.543, 8.870e-4
-0.544, 8.913e-4
-0.545, 8.961e-4
-0.546, 9.010e-4
-0.547, 9.051e-4
-0.548, 9.095e-4
-0.549, 9.138e-4
-0.550, 9.179e-4
-0.551, 9.222e-4
-0.552, 9.266e-4
-0.553, 9.307e-4
-0.554, 9.346e-4
-0.555, 9.387e-4
-0.556, 9.428e-4
-0.557, 9.469e-4
-0.558, 9.507e-4
-0.559, 9.546e-4
-0.560, 9.582e-4
-0.561, 9.620e-4
-0.562, 9.656e-4
-0.563, 9.693e-4
-0.564, 9.733e-4
-0.565, 9.768e-4
-0.566, 9.800e-4
-0.567, 9.833e-4
-0.568, 9.869e-4
-0.569, 9.902e-4
-0.570, 9.936e-4
-0.571, 9.971e-4
-0.572, 1.000e-3
-0.573, 1.003e-3
-0.574, 1.006e-3
-0.575, 1.009e-3
-0.576, 1.012e-3
-0.577, 1.014e-3
-0.578, 1.017e-3
-0.579, 1.020e-3
-0.580, 1.023e-3
-0.581, 1.025e-3
-0.582, 1.028e-3
-0.583, 1.030e-3
-0.584, 1.033e-3
-0.585, 1.035e-3
-0.586, 1.038e-3
-0.587, 1.040e-3
-0.588, 1.043e-3
-0.589, 1.045e-3
-0.590, 1.047e-3
-0.591, 1.049e-3
-0.592, 1.051e-3
-0.593, 1.053e-3
-0.594, 1.055e-3
-0.595, 1.057e-3
-0.596, 1.059e-3
-0.597, 1.061e-3
-0.598, 1.062e-3
-0.599, 1.064e-3
-0.600, 1.066e-3
-0.601, 1.067e-3
-0.602, 1.068e-3
-0.603, 1.070e-3
-0.604, 1.072e-3
-0.605, 1.073e-3
-0.606, 1.074e-3
-0.607, 1.076e-3
-0.608, 1.077e-3
-0.609, 1.078e-3
-0.610, 1.079e-3
-0.611, 1.080e-3
-0.612, 1.081e-3
-0.613, 1.082e-3
-0.614, 1.084e-3
-0.615, 1.085e-3
-0.616, 1.086e-3
-0.617, 1.087e-3
-0.618, 1.087e-3
-0.619, 1.088e-3
-0.620, 1.089e-3
-0.621, 1.090e-3
-0.622, 1.090e-3
-0.623, 1.091e-3
-0.624, 1.091e-3
-0.625, 1.092e-3
-0.626, 1.093e-3
-0.627, 1.093e-3
-0.628, 1.093e-3
-0.629, 1.094e-3
-0.630, 1.094e-3
-0.631, 1.094e-3
-0.632, 1.095e-3
-0.633, 1.095e-3
-0.634, 1.095e-3
-0.635, 1.095e-3
-0.636, 1.096e-3
-0.637, 1.095e-3
-0.638, 1.096e-3
-0.639, 1.096e-3
-0.640, 1.096e-3
-0.641, 1.096e-3
-0.642, 1.096e-3
-0.643, 1.096e-3
-0.644, 1.096e-3
-0.645, 1.096e-3
-0.646, 1.096e-3
-0.647, 1.095e-3
-0.648, 1.095e-3
-0.649, 1.095e-3
-0.650, 1.095e-3
-0.651, 1.095e-3
-0.652, 1.094e-3
-0.653, 1.094e-3
-0.654, 1.094e-3
-0.655, 1.093e-3
-0.656, 1.093e-3
-0.657, 1.092e-3
-0.658, 1.092e-3
-0.659, 1.091e-3
-0.660, 1.091e-3
-0.661, 1.090e-3
-0.662, 1.090e-3
-0.663, 1.089e-3
-0.664, 1.089e-3
-0.665, 1.088e-3
-0.666, 1.087e-3
-0.667, 1.087e-3
-0.668, 1.086e-3
-0.669, 1.086e-3
-0.670, 1.085e-3
-0.671, 1.084e-3
-0.672, 1.084e-3
-0.673, 1.083e-3
-0.674, 1.082e-3
-0.675, 1.082e-3
-0.676, 1.081e-3
-0.677, 1.080e-3
-0.678, 1.080e-3
-0.679, 1.079e-3
-0.680, 1.078e-3
-0.681, 1.077e-3
-0.682, 1.076e-3
-0.683, 1.076e-3
-0.684, 1.075e-3
-0.685, 1.074e-3
-0.686, 1.073e-3
-0.687, 1.073e-3
-0.688, 1.072e-3
-0.689, 1.071e-3
-0.690, 1.070e-3
-0.691, 1.069e-3
-0.692, 1.068e-3
-0.693, 1.068e-3
-0.694, 1.067e-3
-0.695, 1.066e-3
-0.696, 1.065e-3
-0.697, 1.064e-3
-0.698, 1.063e-3
-0.699, 1.062e-3
-0.700, 1.049e-3
-0.699, 1.015e-3
-0.698, 9.829e-4
-0.697, 9.516e-4
-0.696, 9.216e-4
-0.695, 8.931e-4
-0.694, 8.657e-4
-0.693, 8.394e-4
-0.692, 8.137e-4
-0.691, 7.890e-4
-0.690, 7.651e-4
-0.689, 7.420e-4
-0.688, 7.200e-4
-0.687, 6.986e-4
-0.686, 6.777e-4
-0.685, 6.580e-4
-0.684, 6.384e-4
-0.683, 6.195e-4
-0.682, 6.015e-4
-0.681, 5.840e-4
-0.680, 5.667e-4
-0.679, 5.502e-4
-0.678, 5.343e-4
-0.677, 5.185e-4
-0.676, 5.034e-4
-0.675, 4.890e-4
-0.674, 4.744e-4
-0.673, 4.606e-4
-0.672, 4.470e-4
-0.671, 4.341e-4
-0.670, 4.213e-4
-0.669, 4.090e-4
-0.668, 3.968e-4
-0.667, 3.849e-4
-0.666, 3.732e-4
-0.665, 3.623e-4
-0.664, 3.511e-4
-0.663, 3.407e-4
-0.662, 3.303e-4
-0.661, 3.203e-4
-0.660, 3.105e-4
-0.659, 3.009e-4
-0.658, 2.918e-4
-0.657, 2.824e-4
-0.656, 2.734e-4
-0.655, 2.650e-4
-0.654, 2.560e-4
-0.653, 2.479e-4
-0.652, 2.399e-4
-0.651, 2.318e-4
-0.650, 2.240e-4
-0.649, 2.171e-4
-0.648, 2.093e-4
-0.647, 2.017e-4
-0.646, 1.949e-4
-0.645, 1.878e-4
-0.644, 1.809e-4
-0.643, 1.742e-4
-0.642, 1.679e-4
-0.641, 1.611e-4
-0.640, 1.545e-4
-0.639, 1.481e-4
-0.638, 1.420e-4
-0.637, 1.360e-4
-0.636, 1.300e-4
-0.635, 1.241e-4
-0.634, 1.188e-4
-0.633, 1.130e-4
-0.632, 1.073e-4
-0.631, 1.016e-4
-0.630, 9.672e-5
-0.629, 9.111e-5
-0.628, 8.571e-5
-0.627, 8.088e-5
-0.626, 7.553e-5
-0.625, 7.082e-5
-0.624, 6.561e-5
-0.623, 6.049e-5
-0.622, 5.544e-5
-0.621, 5.088e-5
-0.620, 4.633e-5
-0.619, 4.142e-5
-0.618, 3.668e-5
-0.617, 3.209e-5
-0.616, 2.762e-5
-0.615, 2.323e-5
-0.614, 1.770e-5
-0.613, 1.325e-5
-0.612, 8.761e-6
-0.611, 4.437e-6
-0.610, 3.230e-7
-0.609, -3.955e-6
-0.608, -8.185e-6
-0.607, -1.263e-5
-0.606, -1.686e-5
-0.605, -2.094e-5
-0.604, -2.472e-5
-0.603, -2.880e-5
-0.602, -3.308e-5
-0.601, -3.689e-5
-0.600, -4.094e-5
-0.599, -4.511e-5
-0.598, -4.885e-5
-0.597, -5.282e-5
-0.596, -5.699e-5
-0.595, -6.078e-5
-0.594, -6.485e-5
-0.593, -6.893e-5
-0.592, -7.253e-5
-0.591, -7.602e-5
-0.590, -8.022e-5
-0.589, -8.462e-5
-0.588, -8.828e-5
-0.587, -9.233e-5
-0.586, -9.609e-5
-0.585, -9.952e-5
-0.584, -1.034e-4
-0.583, -1.075e-4
-0.582, -1.113e-4
-0.581, -1.151e-4
-0.580, -1.189e-4
-0.579, -1.225e-4
-0.578, -1.258e-4
-0.577, -1.300e-4
-0.576, -1.337e-4
-0.575, -1.376e-4
-0.574, -1.415e-4
-0.573, -1.450e-4
-0.572, -1.487e-4
-0.571, -1.525e-4
-0.570, -1.566e-4
-0.569, -1.602e-4
-0.568, -1.639e-4
-0.567, -1.677e-4
-0.566, -1.711e-4
-0.565, -1.747e-4
-0.564, -1.787e-4
-0.563, -1.826e-4
-0.562, -1.863e-4
-0.561, -1.902e-4
-0.560, -1.939e-4
-0.559, -1.976e-4
-0.558, -2.016e-4
-0.557, -2.054e-4
-0.556, -2.091e-4
-0.555, -2.130e-4
-0.554, -2.167e-4
-0.553, -2.200e-4
-0.552, -2.237e-4
-0.551, -2.280e-4
-0.550, -2.316e-4
-0.549, -2.355e-4
-0.548, -2.395e-4
-0.547, -2.430e-4
-0.546, -2.467e-4
-0.545, -2.508e-4
-0.544, -2.547e-4
-0.543, -2.585e-4
-0.542, -2.624e-4
-0.541, -2.660e-4
-0.540, -2.692e-4
-0.539, -2.731e-4
-0.538, -2.776e-4
-0.537, -2.816e-4
-0.536, -2.854e-4
-0.535, -2.894e-4
-0.534, -2.928e-4
-0.533, -2.966e-4
-0.532, -3.005e-4
-0.531, -3.044e-4
-0.530, -3.082e-4
-0.529, -3.122e-4
-0.528, -3.160e-4
-0.527, -3.196e-4
-0.526, -3.235e-4
-0.525, -3.271e-4
-0.524, -3.308e-4
-0.523, -3.347e-4
-0.522, -3.385e-4
-0.521, -3.420e-4
-0.520, -3.458e-4
-0.519, -3.499e-4
-0.518, -3.535e-4
-0.517, -3.573e-4
-0.516, -3.612e-4
-0.515, -3.649e-4
-0.514, -3.683e-4
-0.513, -3.721e-4
-0.512, -3.762e-4
-0.511, -3.801e-4
-0.510, -3.839e-4
-0.509, -3.876e-4
-0.508, -3.913e-4
-0.507, -3.950e-4
-0.506, -3.991e-4
-0.505, -4.025e-4
-0.504, -4.062e-4
-0.503, -4.100e-4
-0.502, -4.135e-4
-0.501, -4.168e-4
-0.500, -4.205e-4
-0.499, -4.240e-4
-0.498, -4.276e-4
-0.497, -4.313e-4
-0.496, -4.348e-4
-0.495, -4.384e-4
-0.494, -4.419e-4
-0.493, -4.452e-4
-0.492, -4.488e-4
-0.491, -4.523e-4
-0.490, -4.556e-4
-0.489, -4.588e-4
-0.488, -4.624e-4
-0.487, -4.655e-4
-0.486, -4.689e-4
-0.485, -4.727e-4
-0.484, -4.761e-4
-0.483, -4.791e-4
-0.482, -4.825e-4
-0.481, -4.858e-4
-0.480, -4.886e-4
-0.479, -4.917e-4
-0.478, -4.951e-4
-0.477, -4.983e-4
-0.476, -5.012e-4
-0.475, -5.044e-4
-0.474, -5.075e-4
-0.473, -5.102e-4
-0.472, -5.130e-4
-0.471, -5.156e-4
-0.470, -5.186e-4
-0.469, -5.218e-4
-0.468, -5.249e-4
-0.467, -5.274e-4
-0.466, -5.302e-4
-0.465, -5.332e-4
-0.464, -5.358e-4
-0.463, -5.384e-4
-0.462, -5.411e-4
-0.461, -5.438e-4
-0.460, -5.465e-4
-0.459, -5.491e-4
-0.458, -5.516e-4
-0.457, -5.541e-4
-0.456, -5.566e-4
-0.455, -5.591e-4
-0.454, -5.612e-4
-0.453, -5.633e-4
-0.452, -5.655e-4
-0.451, -5.680e-4
-0.450, -5.705e-4
-0.449, -5.728e-4
-0.448, -5.747e-4
-0.447, -5.769e-4
-0.446, -5.791e-4
-0.445, -5.812e-4
-0.444, -5.833e-4
-0.443, -5.855e-4
-0.442, -5.872e-4
-0.441, -5.891e-4
-0.440, -5.910e-4
-0.439, -5.930e-4
-0.438, -5.947e-4
-0.437, -5.966e-4
-0.436, -5.986e-4
-0.435, -6.005e-4
-0.434, -6.021e-4
-0.433, -6.040e-4
-0.432, -6.057e-4
-0.431, -6.073e-4
-0.430, -6.089e-4
-0.429, -6.102e-4
-0.428, -6.116e-4
-0.427, -6.131e-4
-0.426, -6.146e-4
-0.425, -6.161e-4
-0.424, -6.176e-4
-0.423, -6.192e-4
-0.422, -6.203e-4
-0.421, -6.217e-4
-0.420, -6.233e-4
-0.419, -6.244e-4
-0.418, -6.258e-4
-0.417, -6.272e-4
-0.416, -6.283e-4
-0.415, -6.298e-4
-0.414, -6.312e-4
-0.413, -6.322e-4
-0.412, -6.332e-4
-0.411, -6.345e-4
-0.410, -6.353e-4
-0.409, -6.360e-4
-0.408, -6.372e-4
-0.407, -6.382e-4
-0.406, -6.391e-4
-0.405, -6.403e-4
-0.404, -6.414e-4
-0.403, -6.423e-4
-0.402, -6.434e-4
-0.401, -6.445e-4
-0.400, -6.452e-4
-0.399, -6.460e-4
-0.398, -6.469e-4
-0.397, -6.474e-4
-0.396, -6.480e-4
-0.395, -6.488e-4
-0.394, -6.494e-4
-0.393, -6.501e-4
-0.392, -6.508e-4
-0.391, -6.516e-4
-0.390, -6.520e-4
-0.389, -6.527e-4
-0.388, -6.534e-4
-0.387, -6.538e-4
-0.386, -6.545e-4
-0.385, -6.551e-4
-0.384, -6.556e-4
-0.383, -6.560e-4
-0.382, -6.564e-4
-0.381, -6.567e-4
-0.380, -6.570e-4
-0.379, -6.575e-4
-0.378, -6.576e-4
-0.377, -6.577e-4
-0.376, -6.580e-4
-0.375, -6.582e-4
-0.374, -6.583e-4
-0.373, -6.584e-4
-0.372, -6.586e-4
-0.371, -6.583e-4
-0.370, -6.585e-4
-0.369, -6.586e-4
-0.368, -6.587e-4
-0.367, -6.587e-4
-0.366, -6.587e-4
-0.365, -6.585e-4
-0.364, -6.583e-4
-0.363, -6.584e-4
-0.362, -6.584e-4
-0.361, -6.581e-4
-0.360, -6.580e-4
-0.359, -6.579e-4
-0.358, -6.575e-4
-0.357, -6.575e-4
-0.356, -6.572e-4
-0.355, -6.569e-4
-0.354, -6.566e-4
-0.353, -6.565e-4
-0.352, -6.559e-4
-0.351, -6.558e-4
-0.350, -6.555e-4
-0.349, -6.550e-4
-0.348, -6.546e-4
-0.347, -6.543e-4
-0.346, -6.537e-4
-0.345, -6.531e-4
-0.344, -6.527e-4
-0.343, -6.523e-4
-0.342, -6.517e-4
-0.341, -6.514e-4
-0.340, -6.508e-4
-0.339, -6.502e-4
-0.338, -6.498e-4
-0.337, -6.493e-4
-0.336, -6.485e-4
-0.335, -6.482e-4
-0.334, -6.477e-4
-0.333, -6.472e-4
-0.332, -6.467e-4
-0.331, -6.461e-4
-0.330, -6.455e-4
-0.329, -6.449e-4
-0.328, -6.443e-4
-0.327, -6.438e-4
-0.326, -6.429e-4
-0.325, -6.423e-4
-0.324, -6.416e-4
-0.323, -6.408e-4
-0.322, -6.400e-4
-0.321, -6.395e-4
-0.320, -6.385e-4
-0.319, -6.378e-4
-0.318, -6.372e-4
-0.317, -6.366e-4
-0.316, -6.358e-4
-0.315, -6.352e-4
-0.314, -6.345e-4
-0.313, -6.337e-4
-0.312, -6.330e-4
-0.311, -6.325e-4
-0.310, -6.316e-4
-0.309, -6.308e-4
-0.308, -6.301e-4
-0.307, -6.296e-4
-0.306, -6.288e-4
-0.305, -6.280e-4
-0.304, -6.271e-4
-0.303, -6.265e-4
-0.302, -6.256e-4
-0.301, -6.249e-4
-0.300, -6.240e-4
-0.299, -6.233e-4
-0.298, -6.225e-4
-0.297, -6.216e-4
-0.296, -6.209e-4
-0.295, -6.201e-4
-0.294, -6.189e-4
-0.293, -6.181e-4
-0.292, -6.173e-4
-0.291, -6.162e-4
-0.290, -6.153e-4
-0.289, -6.144e-4
-0.288, -6.134e-4
-0.287, -6.127e-4
-0.286, -6.121e-4
-0.285, -6.113e-4
-0.284, -6.106e-4
-0.283, -6.099e-4
-0.282, -6.092e-4
-0.281, -6.085e-4
-0.280, -6.077e-4
-0.279, -6.068e-4
-0.278, -6.059e-4
-0.277, -6.050e-4
-0.276, -6.041e-4
-0.275, -6.031e-4
-0.274, -6.023e-4
-0.273, -6.015e-4
-0.272, -6.005e-4
-0.271, -5.997e-4
-0.270, -5.989e-4
-0.269, -5.979e-4
-0.268, -5.969e-4
-0.267, -5.962e-4
-0.266, -5.953e-4
-0.265, -5.943e-4
-0.264, -5.934e-4
-0.263, -5.928e-4
-0.262, -5.916e-4
-0.261, -5.908e-4
-0.260, -5.900e-4
-0.259, -5.891e-4
-0.258, -5.884e-4
-0.257, -5.876e-4
-0.256, -5.868e-4
-0.255, -5.862e-4
-0.254, -5.855e-4
-0.253, -5.845e-4
-0.252, -5.836e-4
-0.251, -5.829e-4
-0.250, -5.819e-4
-0.249, -5.810e-4
-0.248, -5.802e-4
-0.247, -5.794e-4
-0.246, -5.783e-4
-0.245, -5.776e-4
-0.244, -5.768e-4
-0.243, -5.757e-4
-0.242, -5.750e-4
-0.241, -5.742e-4
-0.240, -5.733e-4
-0.239, -5.724e-4
-0.238, -5.717e-4
-0.237, -5.707e-4
-0.236, -5.698e-4
-0.235, -5.691e-4
-0.234, -5.682e-4
-0.233, -5.673e-4
-0.232, -5.663e-4
-0.231, -5.657e-4
-0.230, -5.649e-4
-0.229, -5.644e-4
-0.228, -5.637e-4
-0.227, -5.628e-4
-0.226, -5.620e-4
-0.225, -5.615e-4
-0.224, -5.606e-4
-0.223, -5.601e-4
-0.222, -5.592e-4
-0.221, -5.583e-4
-0.220, -5.575e-4
-0.219, -5.567e-4
-0.218, -5.558e-4
-0.217, -5.548e-4
-0.216, -5.539e-4
-0.215, -5.531e-4
-0.214, -5.521e-4
-0.213, -5.514e-4
-0.212, -5.508e-4
-0.211, -5.498e-4
-0.210, -5.490e-4
-0.209, -5.482e-4
-0.208, -5.472e-4
-0.207, -5.464e-4
-0.206, -5.453e-4
-0.205, -5.452e-4
-0.204, -5.447e-4
-0.203, -5.437e-4
-0.202, -5.427e-4
-0.201, -5.414e-4
-0.200, -5.404e-4
-0.199, -5.395e-4
-0.198, -5.383e-4
-0.197, -5.377e-4
-0.196, -5.370e-4
-0.195, -5.356e-4
-0.194, -5.338e-4
-0.193, -5.320e-4
-0.192, -5.299e-4
-0.191, -5.280e-4
-0.190, -5.264e-4
-0.189, -5.248e-4
-0.188, -5.232e-4
-0.187, -5.220e-4
-0.186, -5.208e-4
-0.185, -5.196e-4
-0.184, -5.187e-4
-0.183, -5.178e-4
-0.182, -5.168e-4
-0.181, -5.162e-4
-0.180, -5.156e-4
-0.179, -5.153e-4
-0.178, -5.150e-4
-0.177, -5.145e-4
-0.176, -5.140e-4
-0.175, -5.138e-4
-0.174, -5.135e-4
-0.173, -5.130e-4
-0.172, -5.126e-4
-0.171, -5.123e-4
-0.170, -5.119e-4
-0.169, -5.116e-4
-0.168, -5.113e-4
-0.167, -5.107e-4
-0.166, -5.099e-4
-0.165, -5.095e-4
-0.164, -5.090e-4
-0.163, -5.084e-4
-0.162, -5.079e-4
-0.161, -5.073e-4
-0.160, -5.065e-4
-0.159, -5.060e-4
-0.158, -5.052e-4
-0.157, -5.045e-4
-0.156, -5.037e-4
-0.155, -5.030e-4
-0.154, -5.023e-4
-0.153, -5.015e-4
-0.152, -5.008e-4
-0.151, -5.002e-4
-0.150, -4.994e-4
-0.149, -4.988e-4
-0.148, -4.981e-4
-0.147, -4.972e-4
-0.146, -4.964e-4
-0.145, -4.958e-4
-0.144, -4.951e-4
-0.143, -4.944e-4
-0.142, -4.938e-4
-0.141, -4.928e-4
-0.140, -4.921e-4
-0.139, -4.917e-4
-0.138, -4.911e-4
-0.137, -4.903e-4
-0.136, -4.897e-4
-0.135, -4.892e-4
-0.134, -4.886e-4
-0.133, -4.881e-4
-0.132, -4.876e-4
-0.131, -4.868e-4
-0.130, -4.862e-4
-0.129, -4.856e-4
-0.128, -4.852e-4
-0.127, -4.845e-4
-0.126, -4.840e-4
-0.125, -4.832e-4
-0.124, -4.824e-4
-0.123, -4.819e-4
-0.122, -4.811e-4
-0.121, -4.803e-4
-0.120, -4.797e-4
-0.119, -4.791e-4
-0.118, -4.782e-4
-0.117, -4.776e-4
-0.116, -4.770e-4
-0.115, -4.760e-4
-0.114, -4.753e-4
-0.113, -4.747e-4
-0.112, -4.738e-4
-0.111, -4.731e-4
-0.110, -4.724e-4
-0.109, -4.715e-4
-0.108, -4.706e-4
-0.107, -4.699e-4
-0.106, -4.691e-4
-0.105, -4.682e-4
-0.104, -4.675e-4
-0.103, -4.669e-4
-0.102, -4.664e-4
-0.101, -4.656e-4
-0.100, -4.651e-4
-0.099, -4.643e-4
-0.098, -4.636e-4
-0.097, -4.628e-4
-0.096, -4.620e-4
-0.095, -4.613e-4
-0.094, -4.603e-4
-0.093, -4.595e-4
-0.092, -4.584e-4
-0.091, -4.575e-4
-0.090, -4.566e-4
-0.089, -4.556e-4
-0.088, -4.548e-4
-0.087, -4.540e-4
-0.086, -4.531e-4
-0.085, -4.522e-4
-0.084, -4.515e-4
-0.083, -4.506e-4
-0.082, -4.498e-4
-0.081, -4.490e-4
-0.080, -4.481e-4
-0.079, -4.473e-4
-0.078, -4.465e-4
-0.077, -4.457e-4
-0.076, -4.449e-4
-0.075, -4.442e-4
-0.074, -4.435e-4
-0.073, -4.426e-4
-0.072, -4.418e-4
-0.071, -4.411e-4
-0.070, -4.403e-4
-0.069, -4.396e-4
-0.068, -4.390e-4
-0.067, -4.382e-4
-0.066, -4.375e-4
-0.065, -4.369e-4
-0.064, -4.358e-4
-0.063, -4.353e-4
-0.062, -4.345e-4
-0.061, -4.336e-4
-0.060, -4.331e-4
-0.059, -4.324e-4
-0.058, -4.314e-4
-0.057, -4.307e-4
-0.056, -4.300e-4
-0.055, -4.293e-4
-0.054, -4.284e-4
-0.053, -4.279e-4
-0.052, -4.271e-4
-0.051, -4.264e-4
-0.050, -4.256e-4
-0.049, -4.249e-4
-0.048, -4.241e-4
-0.047, -4.235e-4
-0.046, -4.227e-4
-0.045, -4.218e-4
-0.044, -4.211e-4
-0.043, -4.203e-4
-0.042, -4.194e-4
-0.041, -4.185e-4
-0.040, -4.178e-4
-0.039, -4.171e-4
-0.038, -4.161e-4
-0.037, -4.154e-4
-0.036, -4.149e-4
-0.035, -4.140e-4
-0.034, -4.132e-4
-0.033, -4.126e-4
-0.032, -4.116e-4
-0.031, -4.108e-4
-0.030, -4.101e-4
-0.029, -4.091e-4
-0.028, -4.081e-4
-0.027, -4.074e-4
-0.026, -4.066e-4
-0.025, -4.058e-4
-0.024, -4.051e-4
-0.023, -4.042e-4
-0.022, -4.033e-4
-0.021, -4.024e-4
-0.020, -4.016e-4
-0.019, -4.005e-4
-0.018, -3.997e-4
-0.017, -3.989e-4
-0.016, -3.977e-4
-0.015, -3.968e-4
-0.014, -3.959e-4
-0.013, -3.947e-4
-0.012, -3.935e-4
-0.011, -3.926e-4
-0.010, -3.916e-4
-0.009, -3.906e-4
-0.008, -3.898e-4
-0.007, -3.889e-4
-0.006, -3.877e-4
-0.005, -3.869e-4
-0.004, -3.860e-4
-0.003, -3.848e-4
-0.002, -3.838e-4
-0.001, -3.829e-4
-0.000, -3.805e-4
0.001, -3.794e-4
0.002, -3.786e-4
0.003, -3.775e-4
0.004, -3.766e-4
0.005, -3.756e-4
0.006, -3.745e-4
0.007, -3.734e-4
0.008, -3.723e-4
0.009, -3.711e-4
0.010, -3.699e-4
0.011, -3.690e-4
0.012, -3.681e-4
0.013, -3.669e-4
0.014, -3.660e-4
0.015, -3.650e-4
0.016, -3.639e-4
0.017, -3.628e-4
0.018, -3.616e-4
0.019, -3.603e-4
0.020, -3.591e-4
0.021, -3.580e-4
0.022, -3.569e-4
0.023, -3.556e-4
0.024, -3.545e-4
0.025, -3.535e-4
0.026, -3.525e-4
0.027, -3.513e-4
0.028, -3.501e-4
0.029, -3.485e-4
0.030, -3.474e-4
0.031, -3.460e-4
0.032, -3.446e-4
0.033, -3.434e-4
0.034, -3.423e-4
0.035, -3.409e-4
0.036, -3.396e-4
0.037, -3.383e-4
0.038, -3.367e-4
0.039, -3.353e-4
0.040, -3.338e-4
0.041, -3.325e-4
0.042, -3.310e-4
0.043, -3.298e-4
0.044, -3.284e-4
0.045, -3.268e-4
0.046, -3.254e-4
0.047, -3.238e-4
0.048, -3.221e-4
0.049, -3.207e-4
0.050, -3.195e-4
0.051, -3.180e-4
0.052, -3.167e-4
0.053, -3.153e-4
0.054, -3.137e-4
0.055, -3.121e-4
0.056, -3.105e-4
0.057, -3.090e-4
0.058, -3.074e-4
0.059, -3.060e-4
0.060, -3.045e-4
0.061, -3.027e-4
0.062, -3.012e-4
0.063, -2.995e-4
0.064, -2.977e-4
0.065, -2.961e-4
0.066, -2.945e-4
0.067, -2.930e-4
0.068, -2.914e-4
0.069, -2.900e-4
0.070, -2.882e-4
0.071, -2.866e-4
0.072, -2.849e-4
0.073, -2.833e-4
0.074, -2.816e-4
0.075, -2.799e-4
0.076, -2.782e-4
0.077, -2.766e-4
0.078, -2.747e-4
0.079, -2.728e-4
0.080, -2.709e-4
0.081, -2.692e-4
0.082, -2.678e-4
0.083, -2.663e-4
0.084, -2.648e-4
0.085, -2.632e-4
0.086, -2.613e-4
0.087, -2.595e-4
0.088, -2.578e-4
0.089, -2.561e-4
0.090, -2.542e-4
0.091, -2.524e-4
0.092, -2.506e-4
0.093, -2.486e-4
0.094, -2.468e-4
0.095, -2.451e-4
0.096, -2.435e-4
0.097, -2.418e-4
0.098, -2.401e-4
0.099, -2.384e-4
0.100, -2.366e-4
0.101, -2.348e-4
0.102, -2.330e-4
0.103, -2.313e-4
0.104, -2.297e-4
0.105, -2.277e-4
0.106, -2.256e-4
0.107, -2.237e-4
0.108, -2.220e-4
0.109, -2.205e-4
0.110, -2.189e-4
0.111, -2.174e-4
0.112, -2.158e-4
0.113, -2.140e-4
0.114, -2.123e-4
0.115, -2.104e-4
0.116, -2.087e-4
0.117, -2.072e-4
0.118, -2.054e-4
0.119, -2.037e-4
0.120, -2.021e-4
0.121, -2.003e-4
0.122, -1.984e-4
0.123, -1.969e-4
0.124, -1.953e-4
0.125, -1.936e-4
0.126, -1.922e-4
0.127, -1.905e-4
0.128, -1.888e-4
0.129, -1.873e-4
0.130, -1.857e-4
0.131, -1.841e-4
0.132, -1.826e-4
0.133, -1.811e-4
0.134, -1.795e-4
0.135, -1.779e-4
0.136, -1.762e-4
0.137, -1.747e-4
0.138, -1.733e-4
0.139, -1.721e-4
0.140, -1.709e-4
0.141, -1.696e-4
0.142, -1.682e-4
0.143, -1.668e-4
0.144, -1.654e-4
0.145, -1.639e-4
0.146, -1.626e-4
0.147, -1.612e-4
0.148, -1.599e-4
0.149, -1.586e-4
0.150, -1.574e-4
0.151, -1.561e-4
0.152, -1.547e-4
0.153, -1.534e-4
0.154, -1.520e-4
0.155, -1.507e-4
0.156, -1.495e-4
0.157, -1.484e-4
0.158, -1.474e-4
0.159, -1.464e-4
0.160, -1.452e-4
0.161, -1.441e-4
0.162, -1.430e-4
0.163, -1.418e-4
0.164, -1.408e-4
0.165, -1.396e-4
0.166, -1.385e-4
0.167, -1.374e-4
0.168, -1.364e-4
0.169, -1.355e-4
0.170, -1.345e-4
0.171, -1.335e-4
0.172, -1.325e-4
0.173, -1.315e-4
0.174, -1.304e-4
0.175, -1.293e-4
0.176, -1.282e-4
0.177, -1.272e-4
0.178, -1.262e-4
0.179, -1.253e-4
0.180, -1.245e-4
0.181, -1.238e-4
0.182, -1.230e-4
0.183, -1.223e-4
0.184, -1.216e-4
0.185, -1.210e-4
0.186, -1.202e-4
0.187, -1.194e-4
0.188, -1.187e-4
0.189, -1.178e-4
0.190, -1.171e-4
0.191, -1.164e-4
0.192, -1.155e-4
0.193, -1.148e-4
0.194, -1.140e-4
0.195, -1.134e-4
0.196, -1.126e-4
0.197, -1.120e-4
0.198, -1.112e-4
0.199, -1.107e-4
0.200, -1.101e-4
0.201, -1.094e-4
0.202, -1.088e-4
0.203, -1.082e-4
0.204, -1.076e-4
0.205, -1.070e-4
0.206, -1.063e-4
0.207, -1.058e-4
0.208, -1.051e-4
0.209, -1.045e-4
0.210, -1.040e-4
0.211, -1.034e-4
0.212, -1.028e-4
0.213, -1.022e-4
0.214, -1.017e-4
0.215, -1.012e-4
0.216, -1.007e-4
0.217, -1.002e-4
0.218, -9.974e-5
0.219, -9.925e-5
0.220, -9.877e-5
0.221, -9.843e-5
0.222, -9.796e-5
0.223, -9.756e-5
0.224, -9.708e-5
0.225, -9.667e-5
0.226, -9.623e-5
0.227, -9.580e-5
0.228, -9.541e-5
0.229, -9.499e-5
0.230, -9.466e-5
0.231, -9.430e-5
0.232, -9.380e-5
0.233, -9.349e-5
0.234, -9.303e-5
0.235, -9.269e-5
0.236, -9.227e-5
0.237, -9.187e-5
0.238, -9.151e-5
0.239, -9.117e-5
0.240, -9.081e-5
0.241, -9.042e-5
0.242, -9.001e-5
0.243, -8.961e-5
0.244, -8.928e-5
0.245, -8.897e-5
0.246, -8.859e-5
0.247, -8.824e-5
0.248, -8.797e-5
0.249, -8.765e-5
0.250, -8.729e-5
0.251, -8.702e-5
0.252, -8.666e-5
0.253, -8.637e-5
0.254, -8.610e-5
0.255, -8.580e-5
0.256, -8.553e-5
0.257, -8.524e-5
0.258, -8.497e-5
0.259, -8.467e-5
0.260, -8.444e-5
0.261, -8.413e-5
0.262, -8.381e-5
0.263, -8.358e-5
0.264, -8.327e-5
0.265, -8.301e-5
0.266, -8.271e-5
0.267, -8.250e-5
0.268, -8.221e-5
0.269, -8.192e-5
0.270, -8.174e-5
0.271, -8.144e-5
0.272, -8.119e-5
0.273, -8.095e-5
0.274, -8.065e-5
0.275, -8.048e-5
0.276, -8.018e-5
0.277, -7.997e-5
0.278, -7.972e-5
0.279, -7.944e-5
0.280, -7.913e-5
0.281, -7.895e-5
0.282, -7.868e-5
0.283, -7.838e-5
0.284, -7.819e-5
0.285, -7.796e-5
0.286, -7.772e-5
0.287, -7.754e-5
0.288, -7.729e-5
0.289, -7.717e-5
0.290, -7.684e-5
0.291, -7.676e-5
0.292, -7.649e-5
0.293, -7.626e-5
0.294, -7.608e-5
0.295, -7.597e-5
0.296, -7.576e-5
0.297, -7.551e-5
0.298, -7.546e-5
0.299, -7.517e-5
0.300, -7.503e-5
0.301, -7.485e-5
0.302, -7.467e-5
0.303, -7.460e-5
0.304, -7.439e-5
0.305, -7.421e-5
0.306, -7.417e-5
0.307, -7.398e-5
0.308, -7.381e-5
0.309, -7.372e-5
0.310, -7.351e-5
0.311, -7.342e-5
0.312, -7.330e-5
0.313, -7.315e-5
0.314, -7.303e-5
0.315, -7.294e-5
0.316, -7.281e-5
0.317, -7.262e-5
0.318, -7.244e-5
0.319, -7.229e-5
0.320, -7.217e-5
0.321, -7.216e-5
0.322, -7.194e-5
0.323, -7.178e-5
0.324, -7.158e-5
0.325, -7.155e-5
0.326, -7.140e-5
0.327, -7.129e-5
0.328, -7.120e-5
0.329, -7.100e-5
0.330, -7.094e-5
0.331, -7.074e-5
0.332, -7.064e-5
0.333, -7.047e-5
0.334, -7.040e-5
0.335, -7.024e-5
0.336, -7.015e-5
0.337, -7.003e-5
0.338, -6.990e-5
0.339, -6.972e-5
0.340, -6.965e-5
0.341, -6.955e-5
0.342, -6.940e-5
0.343, -6.928e-5
0.344, -6.914e-5
0.345, -6.902e-5
0.346, -6.895e-5
0.347, -6.888e-5
0.348, -6.867e-5
0.349, -6.849e-5
0.350, -6.851e-5
0.351, -6.836e-5
0.352, -6.825e-5
0.353, -6.815e-5
0.354, -6.801e-5
0.355, -6.791e-5
0.356, -6.780e-5
0.357, -6.770e-5
0.358, -6.750e-5
0.359, -6.743e-5
0.360, -6.736e-5
0.361, -6.719e-5
0.362, -6.712e-5
0.363, -6.698e-5
0.364, -6.692e-5
0.365, -6.677e-5
0.366, -6.664e-5
0.367, -6.647e-5
0.368, -6.644e-5
0.369, -6.630e-5
0.370, -6.621e-5
0.371, -6.613e-5
0.372, -6.600e-5
0.373, -6.590e-5
0.374, -6.581e-5
0.375, -6.569e-5
0.376, -6.552e-5
0.377, -6.542e-5
0.378, -6.532e-5
0.379, -6.529e-5
0.380, -6.505e-5
0.381, -6.505e-5
0.382, -6.493e-5
0.383, -6.483e-5
0.384, -6.465e-5
0.385, -6.458e-5
0.386, -6.449e-5
0.387, -6.445e-5
0.388, -6.436e-5
0.389, -6.420e-5
0.390, -6.412e-5
0.391, -6.399e-5
0.392, -6.395e-5
0.393, -6.382e-5
0.394, -6.365e-5
0.395, -6.362e-5
0.396, -6.355e-5
0.397, -6.345e-5
0.398, -6.335e-5
0.399, -6.328e-5
0.400, -6.321e-5
0.401, -6.315e-5
0.402, -6.303e-5
0.403, -6.289e-5
0.404, -6.281e-5
0.405, -6.274e-5
0.406, -6.274e-5
0.407, -6.255e-5
0.408, -6.248e-5
0.409, -6.235e-5
0.410, -6.232e-5
0.411, -6.231e-5
0.412, -6.225e-5
0.413, -6.209e-5
0.414, -6.201e-5
0.415, -6.200e-5
0.416, -6.185e-5
0.417, -6.178e-5
0.418, -6.163e-5
0.419, -6.170e-5
0.420, -6.158e-5
0.421, -6.145e-5
0.422, -6.142e-5
0.423, -6.126e-5
0.424, -6.122e-5
0.425, -6.117e-5
0.426, -6.105e-5
0.427, -6.099e-5
0.428, -6.096e-5
0.429, -6.086e-5
0.430, -6.074e-5
0.431, -6.067e-5
0.432, -6.065e-5
0.433, -6.055e-5
0.434, -6.047e-5
0.435, -6.042e-5
0.436, -6.035e-5
0.437, -6.024e-5
0.438, -6.013e-5
0.439, -6.006e-5
0.440, -6.002e-5
0.441, -5.988e-5
0.442, -5.987e-5
0.443, -5.976e-5
0.444, -5.974e-5
0.445, -5.968e-5
0.446, -5.956e-5
0.447, -5.954e-5
0.448, -5.940e-5
0.449, -5.933e-5
0.450, -5.924e-5
0.451, -5.916e-5
0.452, -5.908e-5
0.453, -5.901e-5
0.454, -5.895e-5
0.455, -5.888e-5
0.456, -5.883e-5
0.457, -5.877e-5
0.458, -5.877e-5
0.459, -5.866e-5
0.460, -5.853e-5
0.461, -5.856e-5
0.462, -5.840e-5
0.463, -5.833e-5
0.464, -5.826e-5
0.465, -5.819e-5
0.466, -5.809e-5
0.467, -5.804e-5
0.468, -5.802e-5
0.469, -5.791e-5
0.470, -5.789e-5
0.471, -5.785e-5
0.472, -5.772e-5
0.473, -5.761e-5
0.474, -5.759e-5
0.475, -5.748e-5
0.476, -5.750e-5
0.477, -5.738e-5
0.478, -5.735e-5
0.479, -5.731e-5
0.480, -5.722e-5
0.481, -5.723e-5
0.482, -5.699e-5
0.483, -5.697e-5
0.484, -5.689e-5
0.485, -5.688e-5
0.486, -5.675e-5
0.487, -5.665e-5
0.488, -5.666e-5
0.489, -5.654e-5
0.490, -5.654e-5
0.491, -5.638e-5
0.492, -5.641e-5
0.493, -5.628e-5
0.494, -5.616e-5
0.495, -5.616e-5
0.496, -5.611e-5
0.497, -5.606e-5
0.498, -5.600e-5
0.499, -5.581e-5
