# Supplementary material for: Data on characterization and electrochemical analysis of zinc oxide and tungsten trioxide as counter electrodes for electrochromic devices
Source: Data Brief. 2020 Jun 20;31:105891. doi: 10.1016/j.dib.2020.105891 (PMC7326711; doi:10.1016/j.dib.2020.105891)
Supplement: Supplementary file 1 [file mmc1.zip › Raw data/Figure 5/CV of WO3-TPA/Cycle 2000/Scan_rate_0.08.txt]

June 17, 2018   03:20:12
Cyclic Voltammetry
File: c:\users\Data Source:  Experiment
Instrument Model:  CHI660D
Header: 
Note: 

Init E (V) = 0.5
High E (V) = 0.5
Low E (V) = -0.7
Init P/N = N
Scan Rate (V/s) = 0.08
Segment = 4
Sample Interval (V) = 0.001
Quiet Time (sec) = 0
Sensitivity (A/V) = 0.01

Segment 1:

Segment 2:

Segment 3:

Segment 4:

Potential/V, Current/A

0.500, -3.063e-4
0.499, -2.945e-4
0.498, -2.839e-4
0.497, -2.734e-4
0.496, -2.646e-4
0.495, -2.560e-4
0.494, -2.475e-4
0.493, -2.401e-4
0.492, -2.328e-4
0.491, -2.256e-4
0.490, -2.194e-4
0.489, -2.135e-4
0.488, -2.077e-4
0.487, -2.022e-4
0.486, -1.968e-4
0.485, -1.919e-4
0.484, -1.871e-4
0.483, -1.828e-4
0.482, -1.783e-4
0.481, -1.740e-4
0.480, -1.707e-4
0.479, -1.671e-4
0.478, -1.636e-4
0.477, -1.601e-4
0.476, -1.569e-4
0.475, -1.535e-4
0.474, -1.503e-4
0.473, -1.476e-4
0.472, -1.450e-4
0.471, -1.425e-4
0.470, -1.399e-4
0.469, -1.371e-4
0.468, -1.348e-4
0.467, -1.325e-4
0.466, -1.302e-4
0.465, -1.274e-4
0.464, -1.254e-4
0.463, -1.236e-4
0.462, -1.220e-4
0.461, -1.202e-4
0.460, -1.184e-4
0.459, -1.167e-4
0.458, -1.149e-4
0.457, -1.132e-4
0.456, -1.116e-4
0.455, -1.101e-4
0.454, -1.086e-4
0.453, -1.070e-4
0.452, -1.056e-4
0.451, -1.040e-4
0.450, -1.027e-4
0.449, -1.013e-4
0.448, -1.001e-4
0.447, -9.901e-5
0.446, -9.777e-5
0.445, -9.675e-5
0.444, -9.561e-5
0.443, -9.449e-5
0.442, -9.355e-5
0.441, -9.241e-5
0.440, -9.135e-5
0.439, -9.032e-5
0.438, -8.933e-5
0.437, -8.824e-5
0.436, -8.725e-5
0.435, -8.646e-5
0.434, -8.549e-5
0.433, -8.466e-5
0.432, -8.374e-5
0.431, -8.284e-5
0.430, -8.196e-5
0.429, -8.111e-5
0.428, -8.027e-5
0.427, -7.943e-5
0.426, -7.860e-5
0.425, -7.763e-5
0.424, -7.683e-5
0.423, -7.619e-5
0.422, -7.552e-5
0.421, -7.485e-5
0.420, -7.428e-5
0.419, -7.370e-5
0.418, -7.314e-5
0.417, -7.241e-5
0.416, -7.198e-5
0.415, -7.158e-5
0.414, -7.094e-5
0.413, -7.034e-5
0.412, -6.986e-5
0.411, -6.936e-5
0.410, -6.884e-5
0.409, -6.826e-5
0.408, -6.774e-5
0.407, -6.720e-5
0.406, -6.671e-5
0.405, -6.608e-5
0.404, -6.567e-5
0.403, -6.506e-5
0.402, -6.459e-5
0.401, -6.410e-5
0.400, -6.359e-5
0.399, -6.319e-5
0.398, -6.276e-5
0.397, -6.240e-5
0.396, -6.193e-5
0.395, -6.150e-5
0.394, -6.113e-5
0.393, -6.066e-5
0.392, -6.029e-5
0.391, -5.994e-5
0.390, -5.957e-5
0.389, -5.908e-5
0.388, -5.875e-5
0.387, -5.839e-5
0.386, -5.795e-5
0.385, -5.767e-5
0.384, -5.724e-5
0.383, -5.695e-5
0.382, -5.659e-5
0.381, -5.621e-5
0.380, -5.587e-5
0.379, -5.549e-5
0.378, -5.515e-5
0.377, -5.484e-5
0.376, -5.440e-5
0.375, -5.426e-5
0.374, -5.379e-5
0.373, -5.339e-5
0.372, -5.308e-5
0.371, -5.279e-5
0.370, -5.261e-5
0.369, -5.218e-5
0.368, -5.190e-5
0.367, -5.155e-5
0.366, -5.128e-5
0.365, -5.111e-5
0.364, -5.080e-5
0.363, -5.056e-5
0.362, -5.028e-5
0.361, -5.001e-5
0.360, -4.974e-5
0.359, -4.957e-5
0.358, -4.933e-5
0.357, -4.902e-5
0.356, -4.879e-5
0.355, -4.866e-5
0.354, -4.841e-5
0.353, -4.831e-5
0.352, -4.800e-5
0.351, -4.769e-5
0.350, -4.754e-5
0.349, -4.730e-5
0.348, -4.709e-5
0.347, -4.691e-5
0.346, -4.679e-5
0.345, -4.646e-5
0.344, -4.629e-5
0.343, -4.620e-5
0.342, -4.599e-5
0.341, -4.572e-5
0.340, -4.548e-5
0.339, -4.532e-5
0.338, -4.517e-5
0.337, -4.490e-5
0.336, -4.477e-5
0.335, -4.457e-5
0.334, -4.428e-5
0.333, -4.421e-5
0.332, -4.406e-5
0.331, -4.394e-5
0.330, -4.370e-5
0.329, -4.349e-5
0.328, -4.325e-5
0.327, -4.309e-5
0.326, -4.295e-5
0.325, -4.267e-5
0.324, -4.257e-5
0.323, -4.244e-5
0.322, -4.218e-5
0.321, -4.206e-5
0.320, -4.192e-5
0.319, -4.175e-5
0.318, -4.160e-5
0.317, -4.143e-5
0.316, -4.120e-5
0.315, -4.119e-5
0.314, -4.103e-5
0.313, -4.075e-5
0.312, -4.054e-5
0.311, -4.043e-5
0.310, -4.022e-5
0.309, -4.024e-5
0.308, -3.999e-5
0.307, -3.985e-5
0.306, -3.974e-5
0.305, -3.947e-5
0.304, -3.943e-5
0.303, -3.922e-5
0.302, -3.917e-5
0.301, -3.901e-5
0.300, -3.879e-5
0.299, -3.881e-5
0.298, -3.858e-5
0.297, -3.846e-5
0.296, -3.827e-5
0.295, -3.819e-5
0.294, -3.814e-5
0.293, -3.790e-5
0.292, -3.786e-5
0.291, -3.776e-5
0.290, -3.767e-5
0.289, -3.745e-5
0.288, -3.730e-5
0.287, -3.727e-5
0.286, -3.703e-5
0.285, -3.701e-5
0.284, -3.675e-5
0.283, -3.663e-5
0.282, -3.663e-5
0.281, -3.645e-5
0.280, -3.651e-5
0.279, -3.631e-5
0.278, -3.617e-5
0.277, -3.606e-5
0.276, -3.585e-5
0.275, -3.591e-5
0.274, -3.572e-5
0.273, -3.558e-5
0.272, -3.546e-5
0.271, -3.539e-5
0.270, -3.525e-5
0.269, -3.512e-5
0.268, -3.510e-5
0.267, -3.491e-5
0.266, -3.489e-5
0.265, -3.472e-5
0.264, -3.461e-5
0.263, -3.456e-5
0.262, -3.445e-5
0.261, -3.419e-5
0.260, -3.420e-5
0.259, -3.404e-5
0.258, -3.395e-5
0.257, -3.378e-5
0.256, -3.375e-5
0.255, -3.368e-5
0.254, -3.350e-5
0.253, -3.348e-5
0.252, -3.329e-5
0.251, -3.330e-5
0.250, -3.311e-5
0.249, -3.293e-5
0.248, -3.287e-5
0.247, -3.279e-5
0.246, -3.273e-5
0.245, -3.245e-5
0.244, -3.237e-5
0.243, -3.236e-5
0.242, -3.218e-5
0.241, -3.210e-5
0.240, -3.192e-5
0.239, -3.186e-5
0.238, -3.179e-5
0.237, -3.165e-5
0.236, -3.158e-5
0.235, -3.139e-5
0.234, -3.138e-5
0.233, -3.113e-5
0.232, -3.099e-5
0.231, -3.104e-5
0.230, -3.084e-5
0.229, -3.076e-5
0.228, -3.052e-5
0.227, -3.052e-5
0.226, -3.031e-5
0.225, -3.014e-5
0.224, -3.001e-5
0.223, -2.995e-5
0.222, -2.985e-5
0.221, -2.962e-5
0.220, -2.950e-5
0.219, -2.949e-5
0.218, -2.926e-5
0.217, -2.918e-5
0.216, -2.902e-5
0.215, -2.897e-5
0.214, -2.874e-5
0.213, -2.852e-5
0.212, -2.844e-5
0.211, -2.826e-5
0.210, -2.826e-5
0.209, -2.802e-5
0.208, -2.780e-5
0.207, -2.775e-5
0.206, -2.760e-5
0.205, -2.743e-5
0.204, -2.725e-5
0.203, -2.717e-5
0.202, -2.697e-5
0.201, -2.683e-5
0.200, -2.669e-5
0.199, -2.644e-5
0.198, -2.635e-5
0.197, -2.612e-5
0.196, -2.591e-5
0.195, -2.583e-5
0.194, -2.564e-5
0.193, -2.551e-5
0.192, -2.533e-5
0.191, -2.518e-5
0.190, -2.496e-5
0.189, -2.472e-5
0.188, -2.469e-5
0.187, -2.444e-5
0.186, -2.420e-5
0.185, -2.399e-5
0.184, -2.368e-5
0.183, -2.362e-5
0.182, -2.337e-5
0.181, -2.311e-5
0.180, -2.283e-5
0.179, -2.264e-5
0.178, -2.238e-5
0.177, -2.207e-5
0.176, -2.191e-5
0.175, -2.159e-5
0.174, -2.127e-5
0.173, -2.099e-5
0.172, -2.061e-5
0.171, -2.036e-5
0.170, -1.998e-5
0.169, -1.968e-5
0.168, -1.922e-5
0.167, -1.893e-5
0.166, -1.863e-5
0.165, -1.813e-5
0.164, -1.771e-5
0.163, -1.730e-5
0.162, -1.676e-5
0.161, -1.630e-5
0.160, -1.598e-5
0.159, -1.560e-5
0.158, -1.496e-5
0.157, -1.448e-5
0.156, -1.398e-5
0.155, -1.340e-5
0.154, -1.303e-5
0.153, -1.237e-5
0.152, -1.192e-5
0.151, -1.132e-5
0.150, -1.067e-5
0.149, -1.008e-5
0.148, -9.497e-6
0.147, -8.888e-6
0.146, -8.146e-6
0.145, -7.466e-6
0.144, -6.716e-6
0.143, -5.904e-6
0.142, -5.279e-6
0.141, -4.436e-6
0.140, -3.499e-6
0.139, -2.780e-6
0.138, -1.882e-6
0.137, -1.156e-6
0.136, -3.358e-7
0.135, 3.827e-7
0.134, 1.296e-6
0.133, 2.265e-6
0.132, 3.241e-6
0.131, 4.124e-6
0.130, 5.092e-6
0.129, 6.310e-6
0.128, 7.357e-6
0.127, 8.396e-6
0.126, 9.622e-6
0.125, 1.059e-5
0.124, 1.180e-5
0.123, 1.300e-5
0.122, 1.412e-5
0.121, 1.548e-5
0.120, 1.677e-5
0.119, 1.815e-5
0.118, 1.955e-5
0.117, 2.108e-5
0.116, 2.251e-5
0.115, 2.361e-5
0.114, 2.494e-5
0.113, 2.621e-5
0.112, 2.763e-5
0.111, 2.904e-5
0.110, 3.051e-5
0.109, 3.222e-5
0.108, 3.378e-5
0.107, 3.541e-5
0.106, 3.699e-5
0.105, 3.880e-5
0.104, 4.047e-5
0.103, 4.222e-5
0.102, 4.416e-5
0.101, 4.602e-5
0.100, 4.787e-5
0.099, 4.953e-5
0.098, 5.124e-5
0.097, 5.324e-5
0.096, 5.503e-5
0.095, 5.708e-5
0.094, 5.919e-5
0.093, 6.112e-5
0.092, 6.312e-5
0.091, 6.520e-5
0.090, 6.730e-5
0.089, 6.970e-5
0.088, 7.178e-5
0.087, 7.363e-5
0.086, 7.554e-5
0.085, 7.772e-5
0.084, 7.987e-5
0.083, 8.209e-5
0.082, 8.432e-5
0.081, 8.653e-5
0.080, 8.866e-5
0.079, 9.106e-5
0.078, 9.354e-5
0.077, 9.601e-5
0.076, 9.815e-5
0.075, 1.004e-4
0.074, 1.026e-4
0.073, 1.050e-4
0.072, 1.073e-4
0.071, 1.095e-4
0.070, 1.120e-4
0.069, 1.143e-4
0.068, 1.170e-4
0.067, 1.194e-4
0.066, 1.216e-4
0.065, 1.237e-4
0.064, 1.257e-4
0.063, 1.278e-4
0.062, 1.303e-4
0.061, 1.327e-4
0.060, 1.350e-4
0.059, 1.372e-4
0.058, 1.396e-4
0.057, 1.419e-4
0.056, 1.443e-4
0.055, 1.464e-4
0.054, 1.485e-4
0.053, 1.508e-4
0.052, 1.531e-4
0.051, 1.555e-4
0.050, 1.576e-4
0.049, 1.599e-4
0.048, 1.621e-4
0.047, 1.646e-4
0.046, 1.669e-4
0.045, 1.690e-4
0.044, 1.709e-4
0.043, 1.728e-4
0.042, 1.749e-4
0.041, 1.769e-4
0.040, 1.791e-4
0.039, 1.811e-4
0.038, 1.830e-4
0.037, 1.850e-4
0.036, 1.870e-4
0.035, 1.889e-4
0.034, 1.910e-4
0.033, 1.930e-4
0.032, 1.946e-4
0.031, 1.962e-4
0.030, 1.977e-4
0.029, 1.994e-4
0.028, 2.010e-4
0.027, 2.027e-4
0.026, 2.044e-4
0.025, 2.064e-4
0.024, 2.081e-4
0.023, 2.098e-4
0.022, 2.117e-4
0.021, 2.140e-4
0.020, 2.160e-4
0.019, 2.178e-4
0.018, 2.194e-4
0.017, 2.212e-4
0.016, 2.226e-4
0.015, 2.245e-4
0.014, 2.265e-4
0.013, 2.282e-4
0.012, 2.301e-4
0.011, 2.318e-4
0.010, 2.336e-4
0.009, 2.356e-4
0.008, 2.374e-4
0.007, 2.394e-4
0.006, 2.412e-4
0.005, 2.431e-4
0.004, 2.448e-4
0.003, 2.463e-4
0.002, 2.481e-4
0.001, 2.500e-4
0.000, 2.507e-4
-0.001, 2.523e-4
-0.002, 2.542e-4
-0.003, 2.559e-4
-0.004, 2.575e-4
-0.005, 2.592e-4
-0.006, 2.611e-4
-0.007, 2.631e-4
-0.008, 2.648e-4
-0.009, 2.663e-4
-0.010, 2.678e-4
-0.011, 2.692e-4
-0.012, 2.706e-4
-0.013, 2.718e-4
-0.014, 2.735e-4
-0.015, 2.751e-4
-0.016, 2.765e-4
-0.017, 2.781e-4
-0.018, 2.797e-4
-0.019, 2.811e-4
-0.020, 2.826e-4
-0.021, 2.840e-4
-0.022, 2.856e-4
-0.023, 2.871e-4
-0.024, 2.886e-4
-0.025, 2.902e-4
-0.026, 2.917e-4
-0.027, 2.930e-4
-0.028, 2.943e-4
-0.029, 2.954e-4
-0.030, 2.968e-4
-0.031, 2.983e-4
-0.032, 2.994e-4
-0.033, 3.008e-4
-0.034, 3.022e-4
-0.035, 3.035e-4
-0.036, 3.046e-4
-0.037, 3.059e-4
-0.038, 3.071e-4
-0.039, 3.082e-4
-0.040, 3.094e-4
-0.041, 3.109e-4
-0.042, 3.122e-4
-0.043, 3.135e-4
-0.044, 3.147e-4
-0.045, 3.155e-4
-0.046, 3.167e-4
-0.047, 3.178e-4
-0.048, 3.187e-4
-0.049, 3.198e-4
-0.050, 3.209e-4
-0.051, 3.221e-4
-0.052, 3.230e-4
-0.053, 3.242e-4
-0.054, 3.253e-4
-0.055, 3.265e-4
-0.056, 3.276e-4
-0.057, 3.285e-4
-0.058, 3.295e-4
-0.059, 3.306e-4
-0.060, 3.316e-4
-0.061, 3.325e-4
-0.062, 3.336e-4
-0.063, 3.348e-4
-0.064, 3.354e-4
-0.065, 3.365e-4
-0.066, 3.376e-4
-0.067, 3.388e-4
-0.068, 3.397e-4
-0.069, 3.405e-4
-0.070, 3.416e-4
-0.071, 3.425e-4
-0.072, 3.435e-4
-0.073, 3.443e-4
-0.074, 3.451e-4
-0.075, 3.462e-4
-0.076, 3.471e-4
-0.077, 3.481e-4
-0.078, 3.492e-4
-0.079, 3.502e-4
-0.080, 3.510e-4
-0.081, 3.518e-4
-0.082, 3.529e-4
-0.083, 3.538e-4
-0.084, 3.547e-4
-0.085, 3.557e-4
-0.086, 3.565e-4
-0.087, 3.576e-4
-0.088, 3.583e-4
-0.089, 3.592e-4
-0.090, 3.599e-4
-0.091, 3.610e-4
-0.092, 3.619e-4
-0.093, 3.626e-4
-0.094, 3.635e-4
-0.095, 3.644e-4
-0.096, 3.651e-4
-0.097, 3.659e-4
-0.098, 3.667e-4
-0.099, 3.675e-4
-0.100, 3.681e-4
-0.101, 3.688e-4
-0.102, 3.699e-4
-0.103, 3.709e-4
-0.104, 3.716e-4
-0.105, 3.724e-4
-0.106, 3.731e-4
-0.107, 3.740e-4
-0.108, 3.748e-4
-0.109, 3.753e-4
-0.110, 3.761e-4
-0.111, 3.771e-4
-0.112, 3.776e-4
-0.113, 3.784e-4
-0.114, 3.793e-4
-0.115, 3.799e-4
-0.116, 3.805e-4
-0.117, 3.812e-4
-0.118, 3.820e-4
-0.119, 3.826e-4
-0.120, 3.834e-4
-0.121, 3.842e-4
-0.122, 3.849e-4
-0.123, 3.859e-4
-0.124, 3.864e-4
-0.125, 3.870e-4
-0.126, 3.880e-4
-0.127, 3.889e-4
-0.128, 3.896e-4
-0.129, 3.901e-4
-0.130, 3.908e-4
-0.131, 3.914e-4
-0.132, 3.919e-4
-0.133, 3.925e-4
-0.134, 3.932e-4
-0.135, 3.937e-4
-0.136, 3.941e-4
-0.137, 3.947e-4
-0.138, 3.954e-4
-0.139, 3.960e-4
-0.140, 3.968e-4
-0.141, 3.970e-4
-0.142, 3.976e-4
-0.143, 3.983e-4
-0.144, 3.986e-4
-0.145, 3.994e-4
-0.146, 4.000e-4
-0.147, 4.007e-4
-0.148, 4.010e-4
-0.149, 4.015e-4
-0.150, 4.020e-4
-0.151, 4.025e-4
-0.152, 4.030e-4
-0.153, 4.035e-4
-0.154, 4.040e-4
-0.155, 4.048e-4
-0.156, 4.053e-4
-0.157, 4.055e-4
-0.158, 4.061e-4
-0.159, 4.068e-4
-0.160, 4.071e-4
-0.161, 4.076e-4
-0.162, 4.084e-4
-0.163, 4.089e-4
-0.164, 4.094e-4
-0.165, 4.098e-4
-0.166, 4.105e-4
-0.167, 4.109e-4
-0.168, 4.113e-4
-0.169, 4.119e-4
-0.170, 4.123e-4
-0.171, 4.128e-4
-0.172, 4.131e-4
-0.173, 4.133e-4
-0.174, 4.139e-4
-0.175, 4.144e-4
-0.176, 4.146e-4
-0.177, 4.150e-4
-0.178, 4.156e-4
-0.179, 4.161e-4
-0.180, 4.166e-4
-0.181, 4.170e-4
-0.182, 4.175e-4
-0.183, 4.178e-4
-0.184, 4.183e-4
-0.185, 4.186e-4
-0.186, 4.190e-4
-0.187, 4.196e-4
-0.188, 4.200e-4
-0.189, 4.203e-4
-0.190, 4.209e-4
-0.191, 4.215e-4
-0.192, 4.215e-4
-0.193, 4.219e-4
-0.194, 4.225e-4
-0.195, 4.229e-4
-0.196, 4.233e-4
-0.197, 4.236e-4
-0.198, 4.240e-4
-0.199, 4.245e-4
-0.200, 4.249e-4
-0.201, 4.254e-4
-0.202, 4.258e-4
-0.203, 4.262e-4
-0.204, 4.268e-4
-0.205, 4.281e-4
-0.206, 4.287e-4
-0.207, 4.294e-4
-0.208, 4.295e-4
-0.209, 4.298e-4
-0.210, 4.303e-4
-0.211, 4.307e-4
-0.212, 4.310e-4
-0.213, 4.314e-4
-0.214, 4.318e-4
-0.215, 4.323e-4
-0.216, 4.328e-4
-0.217, 4.331e-4
-0.218, 4.333e-4
-0.219, 4.339e-4
-0.220, 4.345e-4
-0.221, 4.346e-4
-0.222, 4.352e-4
-0.223, 4.359e-4
-0.224, 4.360e-4
-0.225, 4.364e-4
-0.226, 4.368e-4
-0.227, 4.373e-4
-0.228, 4.377e-4
-0.229, 4.382e-4
-0.230, 4.386e-4
-0.231, 4.392e-4
-0.232, 4.398e-4
-0.233, 4.400e-4
-0.234, 4.404e-4
-0.235, 4.409e-4
-0.236, 4.413e-4
-0.237, 4.415e-4
-0.238, 4.419e-4
-0.239, 4.424e-4
-0.240, 4.426e-4
-0.241, 4.429e-4
-0.242, 4.434e-4
-0.243, 4.438e-4
-0.244, 4.440e-4
-0.245, 4.445e-4
-0.246, 4.449e-4
-0.247, 4.455e-4
-0.248, 4.460e-4
-0.249, 4.463e-4
-0.250, 4.468e-4
-0.251, 4.473e-4
-0.252, 4.477e-4
-0.253, 4.478e-4
-0.254, 4.485e-4
-0.255, 4.492e-4
-0.256, 4.494e-4
-0.257, 4.500e-4
-0.258, 4.504e-4
-0.259, 4.508e-4
-0.260, 4.511e-4
-0.261, 4.516e-4
-0.262, 4.521e-4
-0.263, 4.525e-4
-0.264, 4.528e-4
-0.265, 4.532e-4
-0.266, 4.538e-4
-0.267, 4.542e-4
-0.268, 4.546e-4
-0.269, 4.548e-4
-0.270, 4.554e-4
-0.271, 4.560e-4
-0.272, 4.562e-4
-0.273, 4.570e-4
-0.274, 4.575e-4
-0.275, 4.579e-4
-0.276, 4.585e-4
-0.277, 4.588e-4
-0.278, 4.593e-4
-0.279, 4.598e-4
-0.280, 4.602e-4
-0.281, 4.607e-4
-0.282, 4.614e-4
-0.283, 4.620e-4
-0.284, 4.622e-4
-0.285, 4.625e-4
-0.286, 4.631e-4
-0.287, 4.635e-4
-0.288, 4.637e-4
-0.289, 4.640e-4
-0.290, 4.646e-4
-0.291, 4.650e-4
-0.292, 4.653e-4
-0.293, 4.658e-4
-0.294, 4.661e-4
-0.295, 4.664e-4
-0.296, 4.670e-4
-0.297, 4.674e-4
-0.298, 4.677e-4
-0.299, 4.683e-4
-0.300, 4.687e-4
-0.301, 4.690e-4
-0.302, 4.696e-4
-0.303, 4.703e-4
-0.304, 4.705e-4
-0.305, 4.712e-4
-0.306, 4.716e-4
-0.307, 4.726e-4
-0.308, 4.730e-4
-0.309, 4.735e-4
-0.310, 4.738e-4
-0.311, 4.743e-4
-0.312, 4.748e-4
-0.313, 4.752e-4
-0.314, 4.755e-4
-0.315, 4.760e-4
-0.316, 4.765e-4
-0.317, 4.767e-4
-0.318, 4.773e-4
-0.319, 4.780e-4
-0.320, 4.781e-4
-0.321, 4.787e-4
-0.322, 4.791e-4
-0.323, 4.795e-4
-0.324, 4.800e-4
-0.325, 4.804e-4
-0.326, 4.809e-4
-0.327, 4.813e-4
-0.328, 4.820e-4
-0.329, 4.825e-4
-0.330, 4.829e-4
-0.331, 4.836e-4
-0.332, 4.843e-4
-0.333, 4.850e-4
-0.334, 4.858e-4
-0.335, 4.864e-4
-0.336, 4.865e-4
-0.337, 4.870e-4
-0.338, 4.877e-4
-0.339, 4.881e-4
-0.340, 4.884e-4
-0.341, 4.889e-4
-0.342, 4.892e-4
-0.343, 4.897e-4
-0.344, 4.903e-4
-0.345, 4.906e-4
-0.346, 4.908e-4
-0.347, 4.915e-4
-0.348, 4.921e-4
-0.349, 4.923e-4
-0.350, 4.929e-4
-0.351, 4.936e-4
-0.352, 4.939e-4
-0.353, 4.945e-4
-0.354, 4.952e-4
-0.355, 4.958e-4
-0.356, 4.964e-4
-0.357, 4.970e-4
-0.358, 4.975e-4
-0.359, 4.980e-4
-0.360, 4.986e-4
-0.361, 4.992e-4
-0.362, 4.996e-4
-0.363, 5.003e-4
-0.364, 5.008e-4
-0.365, 5.011e-4
-0.366, 5.019e-4
-0.367, 5.026e-4
-0.368, 5.029e-4
-0.369, 5.035e-4
-0.370, 5.042e-4
-0.371, 5.047e-4
-0.372, 5.052e-4
-0.373, 5.061e-4
-0.374, 5.067e-4
-0.375, 5.074e-4
-0.376, 5.081e-4
-0.377, 5.088e-4
-0.378, 5.094e-4
-0.379, 5.101e-4
-0.380, 5.107e-4
-0.381, 5.110e-4
-0.382, 5.116e-4
-0.383, 5.123e-4
-0.384, 5.130e-4
-0.385, 5.136e-4
-0.386, 5.141e-4
-0.387, 5.147e-4
-0.388, 5.154e-4
-0.389, 5.161e-4
-0.390, 5.167e-4
-0.391, 5.172e-4
-0.392, 5.179e-4
-0.393, 5.185e-4
-0.394, 5.191e-4
-0.395, 5.201e-4
-0.396, 5.207e-4
-0.397, 5.210e-4
-0.398, 5.217e-4
-0.399, 5.227e-4
-0.400, 5.234e-4
-0.401, 5.240e-4
-0.402, 5.248e-4
-0.403, 5.255e-4
-0.404, 5.261e-4
-0.405, 5.269e-4
-0.406, 5.276e-4
-0.407, 5.283e-4
-0.408, 5.292e-4
-0.409, 5.296e-4
-0.410, 5.299e-4
-0.411, 5.311e-4
-0.412, 5.318e-4
-0.413, 5.323e-4
-0.414, 5.334e-4
-0.415, 5.345e-4
-0.416, 5.350e-4
-0.417, 5.358e-4
-0.418, 5.365e-4
-0.419, 5.375e-4
-0.420, 5.379e-4
-0.421, 5.388e-4
-0.422, 5.396e-4
-0.423, 5.404e-4
-0.424, 5.411e-4
-0.425, 5.418e-4
-0.426, 5.427e-4
-0.427, 5.439e-4
-0.428, 5.447e-4
-0.429, 5.456e-4
-0.430, 5.466e-4
-0.431, 5.479e-4
-0.432, 5.486e-4
-0.433, 5.496e-4
-0.434, 5.507e-4
-0.435, 5.520e-4
-0.436, 5.531e-4
-0.437, 5.543e-4
-0.438, 5.555e-4
-0.439, 5.565e-4
-0.440, 5.578e-4
-0.441, 5.589e-4
-0.442, 5.600e-4
-0.443, 5.611e-4
-0.444, 5.622e-4
-0.445, 5.632e-4
-0.446, 5.645e-4
-0.447, 5.660e-4
-0.448, 5.671e-4
-0.449, 5.685e-4
-0.450, 5.701e-4
-0.451, 5.717e-4
-0.452, 5.731e-4
-0.453, 5.746e-4
-0.454, 5.762e-4
-0.455, 5.780e-4
-0.456, 5.801e-4
-0.457, 5.820e-4
-0.458, 5.836e-4
-0.459, 5.857e-4
-0.460, 5.873e-4
-0.461, 5.890e-4
-0.462, 5.911e-4
-0.463, 5.935e-4
-0.464, 5.955e-4
-0.465, 5.976e-4
-0.466, 6.000e-4
-0.467, 6.027e-4
-0.468, 6.050e-4
-0.469, 6.077e-4
-0.470, 6.100e-4
-0.471, 6.127e-4
-0.472, 6.152e-4
-0.473, 6.180e-4
-0.474, 6.208e-4
-0.475, 6.237e-4
-0.476, 6.269e-4
-0.477, 6.300e-4
-0.478, 6.333e-4
-0.479, 6.365e-4
-0.480, 6.393e-4
-0.481, 6.429e-4
-0.482, 6.466e-4
-0.483, 6.502e-4
-0.484, 6.541e-4
-0.485, 6.577e-4
-0.486, 6.615e-4
-0.487, 6.655e-4
-0.488, 6.696e-4
-0.489, 6.736e-4
-0.490, 6.778e-4
-0.491, 6.823e-4
-0.492, 6.863e-4
-0.493, 6.903e-4
-0.494, 6.949e-4
-0.495, 6.997e-4
-0.496, 7.043e-4
-0.497, 7.085e-4
-0.498, 7.132e-4
-0.499, 7.179e-4
-0.500, 7.226e-4
-0.501, 7.276e-4
-0.502, 7.325e-4
-0.503, 7.374e-4
-0.504, 7.424e-4
-0.505, 7.474e-4
-0.506, 7.529e-4
-0.507, 7.580e-4
-0.508, 7.632e-4
-0.509, 7.683e-4
-0.510, 7.738e-4
-0.511, 7.795e-4
-0.512, 7.847e-4
-0.513, 7.903e-4
-0.514, 7.957e-4
-0.515, 8.017e-4
-0.516, 8.067e-4
-0.517, 8.121e-4
-0.518, 8.180e-4
-0.519, 8.236e-4
-0.520, 8.293e-4
-0.521, 8.347e-4
-0.522, 8.403e-4
-0.523, 8.462e-4
-0.524, 8.520e-4
-0.525, 8.570e-4
-0.526, 8.628e-4
-0.527, 8.685e-4
-0.528, 8.742e-4
-0.529, 8.800e-4
-0.530, 8.853e-4
-0.531, 8.908e-4
-0.532, 8.967e-4
-0.533, 9.024e-4
-0.534, 9.078e-4
-0.535, 9.135e-4
-0.536, 9.191e-4
-0.537, 9.251e-4
-0.538, 9.308e-4
-0.539, 9.366e-4
-0.540, 9.422e-4
-0.541, 9.478e-4
-0.542, 9.533e-4
-0.543, 9.586e-4
-0.544, 9.640e-4
-0.545, 9.696e-4
-0.546, 9.755e-4
-0.547, 9.807e-4
-0.548, 9.859e-4
-0.549, 9.913e-4
-0.550, 9.968e-4
-0.551, 1.002e-3
-0.552, 1.007e-3
-0.553, 1.012e-3
-0.554, 1.017e-3
-0.555, 1.023e-3
-0.556, 1.028e-3
-0.557, 1.033e-3
-0.558, 1.038e-3
-0.559, 1.043e-3
-0.560, 1.048e-3
-0.561, 1.053e-3
-0.562, 1.058e-3
-0.563, 1.063e-3
-0.564, 1.068e-3
-0.565, 1.073e-3
-0.566, 1.077e-3
-0.567, 1.082e-3
-0.568, 1.086e-3
-0.569, 1.091e-3
-0.570, 1.096e-3
-0.571, 1.100e-3
-0.572, 1.104e-3
-0.573, 1.109e-3
-0.574, 1.113e-3
-0.575, 1.118e-3
-0.576, 1.122e-3
-0.577, 1.126e-3
-0.578, 1.130e-3
-0.579, 1.134e-3
-0.580, 1.138e-3
-0.581, 1.143e-3
-0.582, 1.147e-3
-0.583, 1.150e-3
-0.584, 1.154e-3
-0.585, 1.158e-3
-0.586, 1.162e-3
-0.587, 1.166e-3
-0.588, 1.170e-3
-0.589, 1.174e-3
-0.590, 1.178e-3
-0.591, 1.181e-3
-0.592, 1.184e-3
-0.593, 1.188e-3
-0.594, 1.192e-3
-0.595, 1.195e-3
-0.596, 1.198e-3
-0.597, 1.201e-3
-0.598, 1.204e-3
-0.599, 1.207e-3
-0.600, 1.210e-3
-0.601, 1.213e-3
-0.602, 1.216e-3
-0.603, 1.219e-3
-0.604, 1.222e-3
-0.605, 1.225e-3
-0.606, 1.227e-3
-0.607, 1.230e-3
-0.608, 1.233e-3
-0.609, 1.235e-3
-0.610, 1.238e-3
-0.611, 1.241e-3
-0.612, 1.243e-3
-0.613, 1.245e-3
-0.614, 1.248e-3
-0.615, 1.251e-3
-0.616, 1.253e-3
-0.617, 1.255e-3
-0.618, 1.257e-3
-0.619, 1.259e-3
-0.620, 1.262e-3
-0.621, 1.263e-3
-0.622, 1.266e-3
-0.623, 1.268e-3
-0.624, 1.270e-3
-0.625, 1.272e-3
-0.626, 1.273e-3
-0.627, 1.275e-3
-0.628, 1.276e-3
-0.629, 1.278e-3
-0.630, 1.279e-3
-0.631, 1.281e-3
-0.632, 1.282e-3
-0.633, 1.283e-3
-0.634, 1.285e-3
-0.635, 1.287e-3
-0.636, 1.288e-3
-0.637, 1.289e-3
-0.638, 1.290e-3
-0.639, 1.292e-3
-0.640, 1.293e-3
-0.641, 1.294e-3
-0.642, 1.295e-3
-0.643, 1.296e-3
-0.644, 1.297e-3
-0.645, 1.298e-3
-0.646, 1.299e-3
-0.647, 1.300e-3
-0.648, 1.300e-3
-0.649, 1.301e-3
-0.650, 1.302e-3
-0.651, 1.302e-3
-0.652, 1.303e-3
-0.653, 1.303e-3
-0.654, 1.304e-3
-0.655, 1.305e-3
-0.656, 1.305e-3
-0.657, 1.306e-3
-0.658, 1.307e-3
-0.659, 1.307e-3
-0.660, 1.307e-3
-0.661, 1.307e-3
-0.662, 1.308e-3
-0.663, 1.308e-3
-0.664, 1.309e-3
-0.665, 1.309e-3
-0.666, 1.309e-3
-0.667, 1.309e-3
-0.668, 1.310e-3
-0.669, 1.309e-3
-0.670, 1.310e-3
-0.671, 1.310e-3
-0.672, 1.310e-3
-0.673, 1.310e-3
-0.674, 1.310e-3
-0.675, 1.310e-3
-0.676, 1.310e-3
-0.677, 1.310e-3
-0.678, 1.310e-3
-0.679, 1.309e-3
-0.680, 1.309e-3
-0.681, 1.309e-3
-0.682, 1.309e-3
-0.683, 1.309e-3
-0.684, 1.309e-3
-0.685, 1.308e-3
-0.686, 1.308e-3
-0.687, 1.308e-3
-0.688, 1.308e-3
-0.689, 1.307e-3
-0.690, 1.307e-3
-0.691, 1.307e-3
-0.692, 1.306e-3
-0.693, 1.306e-3
-0.694, 1.306e-3
-0.695, 1.305e-3
-0.696, 1.305e-3
-0.697, 1.304e-3
-0.698, 1.304e-3
-0.699, 1.303e-3
-0.700, 1.292e-3
-0.699, 1.258e-3
-0.698, 1.226e-3
-0.697, 1.194e-3
-0.696, 1.163e-3
-0.695, 1.133e-3
-0.694, 1.104e-3
-0.693, 1.076e-3
-0.692, 1.049e-3
-0.691, 1.022e-3
-0.690, 9.965e-4
-0.689, 9.714e-4
-0.688, 9.470e-4
-0.687, 9.229e-4
-0.686, 8.997e-4
-0.685, 8.776e-4
-0.684, 8.556e-4
-0.683, 8.338e-4
-0.682, 8.126e-4
-0.681, 7.923e-4
-0.680, 7.722e-4
-0.679, 7.528e-4
-0.678, 7.340e-4
-0.677, 7.152e-4
-0.676, 6.968e-4
-0.675, 6.790e-4
-0.674, 6.618e-4
-0.673, 6.446e-4
-0.672, 6.281e-4
-0.671, 6.117e-4
-0.670, 5.958e-4
-0.669, 5.808e-4
-0.668, 5.654e-4
-0.667, 5.504e-4
-0.666, 5.359e-4
-0.665, 5.215e-4
-0.664, 5.078e-4
-0.663, 4.939e-4
-0.662, 4.810e-4
-0.661, 4.677e-4
-0.660, 4.549e-4
-0.659, 4.424e-4
-0.658, 4.299e-4
-0.657, 4.178e-4
-0.656, 4.061e-4
-0.655, 3.943e-4
-0.654, 3.828e-4
-0.653, 3.720e-4
-0.652, 3.614e-4
-0.651, 3.501e-4
-0.650, 3.397e-4
-0.649, 3.295e-4
-0.648, 3.195e-4
-0.647, 3.094e-4
-0.646, 2.995e-4
-0.645, 2.900e-4
-0.644, 2.802e-4
-0.643, 2.714e-4
-0.642, 2.626e-4
-0.641, 2.532e-4
-0.640, 2.445e-4
-0.639, 2.355e-4
-0.638, 2.270e-4
-0.637, 2.193e-4
-0.636, 2.109e-4
-0.635, 2.027e-4
-0.634, 1.947e-4
-0.633, 1.871e-4
-0.632, 1.794e-4
-0.631, 1.718e-4
-0.630, 1.646e-4
-0.629, 1.571e-4
-0.628, 1.499e-4
-0.627, 1.431e-4
-0.626, 1.359e-4
-0.625, 1.291e-4
-0.624, 1.226e-4
-0.623, 1.157e-4
-0.622, 1.087e-4
-0.621, 1.023e-4
-0.620, 9.608e-5
-0.619, 8.927e-5
-0.618, 8.285e-5
-0.617, 7.676e-5
-0.616, 7.094e-5
-0.615, 6.409e-5
-0.614, 5.729e-5
-0.613, 5.133e-5
-0.612, 4.553e-5
-0.611, 3.964e-5
-0.610, 3.379e-5
-0.609, 2.816e-5
-0.608, 2.294e-5
-0.607, 1.724e-5
-0.606, 1.149e-5
-0.605, 6.248e-6
-0.604, 9.372e-7
-0.603, -4.678e-6
-0.602, -1.005e-5
-0.601, -1.506e-5
-0.600, -2.036e-5
-0.599, -2.530e-5
-0.598, -3.017e-5
-0.597, -3.543e-5
-0.596, -4.085e-5
-0.595, -4.581e-5
-0.594, -5.056e-5
-0.593, -5.561e-5
-0.592, -6.047e-5
-0.591, -6.572e-5
-0.590, -7.046e-5
-0.589, -7.487e-5
-0.588, -8.003e-5
-0.587, -8.535e-5
-0.586, -8.996e-5
-0.585, -9.454e-5
-0.584, -9.909e-5
-0.583, -1.039e-4
-0.582, -1.086e-4
-0.581, -1.132e-4
-0.580, -1.180e-4
-0.579, -1.222e-4
-0.578, -1.263e-4
-0.577, -1.314e-4
-0.576, -1.359e-4
-0.575, -1.406e-4
-0.574, -1.450e-4
-0.573, -1.491e-4
-0.572, -1.538e-4
-0.571, -1.586e-4
-0.570, -1.631e-4
-0.569, -1.675e-4
-0.568, -1.716e-4
-0.567, -1.757e-4
-0.566, -1.803e-4
-0.565, -1.846e-4
-0.564, -1.893e-4
-0.563, -1.939e-4
-0.562, -1.983e-4
-0.561, -2.028e-4
-0.560, -2.071e-4
-0.559, -2.117e-4
-0.558, -2.162e-4
-0.557, -2.199e-4
-0.556, -2.240e-4
-0.555, -2.288e-4
-0.554, -2.333e-4
-0.553, -2.374e-4
-0.552, -2.417e-4
-0.551, -2.460e-4
-0.550, -2.501e-4
-0.549, -2.547e-4
-0.548, -2.590e-4
-0.547, -2.633e-4
-0.546, -2.672e-4
-0.545, -2.711e-4
-0.544, -2.758e-4
-0.543, -2.805e-4
-0.542, -2.850e-4
-0.541, -2.891e-4
-0.540, -2.934e-4
-0.539, -2.978e-4
-0.538, -3.023e-4
-0.537, -3.067e-4
-0.536, -3.111e-4
-0.535, -3.157e-4
-0.534, -3.195e-4
-0.533, -3.238e-4
-0.532, -3.286e-4
-0.531, -3.328e-4
-0.530, -3.374e-4
-0.529, -3.415e-4
-0.528, -3.456e-4
-0.527, -3.504e-4
-0.526, -3.549e-4
-0.525, -3.589e-4
-0.524, -3.632e-4
-0.523, -3.672e-4
-0.522, -3.713e-4
-0.521, -3.757e-4
-0.520, -3.803e-4
-0.519, -3.849e-4
-0.518, -3.891e-4
-0.517, -3.934e-4
-0.516, -3.980e-4
-0.515, -4.024e-4
-0.514, -4.067e-4
-0.513, -4.109e-4
-0.512, -4.152e-4
-0.511, -4.197e-4
-0.510, -4.242e-4
-0.509, -4.282e-4
-0.508, -4.323e-4
-0.507, -4.369e-4
-0.506, -4.411e-4
-0.505, -4.450e-4
-0.504, -4.495e-4
-0.503, -4.537e-4
-0.502, -4.578e-4
-0.501, -4.621e-4
-0.500, -4.659e-4
-0.499, -4.699e-4
-0.498, -4.744e-4
-0.497, -4.785e-4
-0.496, -4.826e-4
-0.495, -4.870e-4
-0.494, -4.911e-4
-0.493, -4.951e-4
-0.492, -4.992e-4
-0.491, -5.035e-4
-0.490, -5.076e-4
-0.489, -5.114e-4
-0.488, -5.152e-4
-0.487, -5.198e-4
-0.486, -5.241e-4
-0.485, -5.279e-4
-0.484, -5.322e-4
-0.483, -5.360e-4
-0.482, -5.399e-4
-0.481, -5.439e-4
-0.480, -5.478e-4
-0.479, -5.517e-4
-0.478, -5.557e-4
-0.477, -5.594e-4
-0.476, -5.628e-4
-0.475, -5.669e-4
-0.474, -5.707e-4
-0.473, -5.741e-4
-0.472, -5.780e-4
-0.471, -5.820e-4
-0.470, -5.856e-4
-0.469, -5.890e-4
-0.468, -5.928e-4
-0.467, -5.965e-4
-0.466, -6.002e-4
-0.465, -6.037e-4
-0.464, -6.073e-4
-0.463, -6.108e-4
-0.462, -6.141e-4
-0.461, -6.176e-4
-0.460, -6.213e-4
-0.459, -6.248e-4
-0.458, -6.282e-4
-0.457, -6.315e-4
-0.456, -6.346e-4
-0.455, -6.380e-4
-0.454, -6.411e-4
-0.453, -6.445e-4
-0.452, -6.476e-4
-0.451, -6.508e-4
-0.450, -6.541e-4
-0.449, -6.570e-4
-0.448, -6.597e-4
-0.447, -6.624e-4
-0.446, -6.656e-4
-0.445, -6.685e-4
-0.444, -6.715e-4
-0.443, -6.745e-4
-0.442, -6.772e-4
-0.441, -6.799e-4
-0.440, -6.828e-4
-0.439, -6.855e-4
-0.438, -6.880e-4
-0.437, -6.907e-4
-0.436, -6.935e-4
-0.435, -6.963e-4
-0.434, -6.991e-4
-0.433, -7.013e-4
-0.432, -7.039e-4
-0.431, -7.064e-4
-0.430, -7.083e-4
-0.429, -7.103e-4
-0.428, -7.125e-4
-0.427, -7.153e-4
-0.426, -7.174e-4
-0.425, -7.193e-4
-0.424, -7.217e-4
-0.423, -7.237e-4
-0.422, -7.255e-4
-0.421, -7.274e-4
-0.420, -7.296e-4
-0.419, -7.316e-4
-0.418, -7.333e-4
-0.417, -7.352e-4
-0.416, -7.368e-4
-0.415, -7.390e-4
-0.414, -7.409e-4
-0.413, -7.424e-4
-0.412, -7.441e-4
-0.411, -7.459e-4
-0.410, -7.474e-4
-0.409, -7.483e-4
-0.408, -7.502e-4
-0.407, -7.518e-4
-0.406, -7.533e-4
-0.405, -7.548e-4
-0.404, -7.563e-4
-0.403, -7.574e-4
-0.402, -7.587e-4
-0.401, -7.600e-4
-0.400, -7.612e-4
-0.399, -7.628e-4
-0.398, -7.642e-4
-0.397, -7.652e-4
-0.396, -7.665e-4
-0.395, -7.677e-4
-0.394, -7.687e-4
-0.393, -7.696e-4
-0.392, -7.706e-4
-0.391, -7.719e-4
-0.390, -7.725e-4
-0.389, -7.734e-4
-0.388, -7.743e-4
-0.387, -7.751e-4
-0.386, -7.761e-4
-0.385, -7.768e-4
-0.384, -7.778e-4
-0.383, -7.787e-4
-0.382, -7.794e-4
-0.381, -7.799e-4
-0.380, -7.804e-4
-0.379, -7.811e-4
-0.378, -7.816e-4
-0.377, -7.819e-4
-0.376, -7.823e-4
-0.375, -7.829e-4
-0.374, -7.830e-4
-0.373, -7.833e-4
-0.372, -7.837e-4
-0.371, -7.838e-4
-0.370, -7.842e-4
-0.369, -7.844e-4
-0.368, -7.846e-4
-0.367, -7.849e-4
-0.366, -7.852e-4
-0.365, -7.851e-4
-0.364, -7.854e-4
-0.363, -7.857e-4
-0.362, -7.858e-4
-0.361, -7.855e-4
-0.360, -7.856e-4
-0.359, -7.858e-4
-0.358, -7.859e-4
-0.357, -7.858e-4
-0.356, -7.858e-4
-0.355, -7.858e-4
-0.354, -7.856e-4
-0.353, -7.854e-4
-0.352, -7.852e-4
-0.351, -7.853e-4
-0.350, -7.851e-4
-0.349, -7.846e-4
-0.348, -7.844e-4
-0.347, -7.844e-4
-0.346, -7.842e-4
-0.345, -7.836e-4
-0.344, -7.835e-4
-0.343, -7.833e-4
-0.342, -7.830e-4
-0.341, -7.826e-4
-0.340, -7.823e-4
-0.339, -7.818e-4
-0.338, -7.814e-4
-0.337, -7.811e-4
-0.336, -7.805e-4
-0.335, -7.803e-4
-0.334, -7.802e-4
-0.333, -7.797e-4
-0.332, -7.797e-4
-0.331, -7.794e-4
-0.330, -7.788e-4
-0.329, -7.780e-4
-0.328, -7.775e-4
-0.327, -7.772e-4
-0.326, -7.764e-4
-0.325, -7.758e-4
-0.324, -7.753e-4
-0.323, -7.749e-4
-0.322, -7.743e-4
-0.321, -7.736e-4
-0.320, -7.729e-4
-0.319, -7.724e-4
-0.318, -7.719e-4
-0.317, -7.711e-4
-0.316, -7.705e-4
-0.315, -7.702e-4
-0.314, -7.696e-4
-0.313, -7.688e-4
-0.312, -7.682e-4
-0.311, -7.678e-4
-0.310, -7.670e-4
-0.309, -7.662e-4
-0.308, -7.657e-4
-0.307, -7.655e-4
-0.306, -7.649e-4
-0.305, -7.642e-4
-0.304, -7.635e-4
-0.303, -7.628e-4
-0.302, -7.621e-4
-0.301, -7.612e-4
-0.300, -7.604e-4
-0.299, -7.601e-4
-0.298, -7.594e-4
-0.297, -7.584e-4
-0.296, -7.579e-4
-0.295, -7.574e-4
-0.294, -7.568e-4
-0.293, -7.559e-4
-0.292, -7.553e-4
-0.291, -7.545e-4
-0.290, -7.540e-4
-0.289, -7.532e-4
-0.288, -7.522e-4
-0.287, -7.517e-4
-0.286, -7.511e-4
-0.285, -7.501e-4
-0.284, -7.495e-4
-0.283, -7.487e-4
-0.282, -7.481e-4
-0.281, -7.474e-4
-0.280, -7.467e-4
-0.279, -7.462e-4
-0.278, -7.453e-4
-0.277, -7.445e-4
-0.276, -7.439e-4
-0.275, -7.430e-4
-0.274, -7.423e-4
-0.273, -7.414e-4
-0.272, -7.405e-4
-0.271, -7.398e-4
-0.270, -7.390e-4
-0.269, -7.379e-4
-0.268, -7.368e-4
-0.267, -7.363e-4
-0.266, -7.355e-4
-0.265, -7.345e-4
-0.264, -7.339e-4
-0.263, -7.334e-4
-0.262, -7.324e-4
-0.261, -7.315e-4
-0.260, -7.308e-4
-0.259, -7.300e-4
-0.258, -7.294e-4
-0.257, -7.284e-4
-0.256, -7.276e-4
-0.255, -7.271e-4
-0.254, -7.263e-4
-0.253, -7.254e-4
-0.252, -7.244e-4
-0.251, -7.240e-4
-0.250, -7.231e-4
-0.249, -7.221e-4
-0.248, -7.213e-4
-0.247, -7.208e-4
-0.246, -7.198e-4
-0.245, -7.189e-4
-0.244, -7.183e-4
-0.243, -7.171e-4
-0.242, -7.161e-4
-0.241, -7.152e-4
-0.240, -7.144e-4
-0.239, -7.138e-4
-0.238, -7.130e-4
-0.237, -7.117e-4
-0.236, -7.109e-4
-0.235, -7.102e-4
-0.234, -7.095e-4
-0.233, -7.086e-4
-0.232, -7.081e-4
-0.231, -7.076e-4
-0.230, -7.069e-4
-0.229, -7.062e-4
-0.228, -7.053e-4
-0.227, -7.046e-4
-0.226, -7.037e-4
-0.225, -7.028e-4
-0.224, -7.017e-4
-0.223, -7.012e-4
-0.222, -7.007e-4
-0.221, -6.994e-4
-0.220, -6.986e-4
-0.219, -6.980e-4
-0.218, -6.971e-4
-0.217, -6.960e-4
-0.216, -6.953e-4
-0.215, -6.947e-4
-0.214, -6.937e-4
-0.213, -6.928e-4
-0.212, -6.920e-4
-0.211, -6.912e-4
-0.210, -6.904e-4
-0.209, -6.895e-4
-0.208, -6.885e-4
-0.207, -6.876e-4
-0.206, -6.870e-4
-0.205, -6.868e-4
-0.204, -6.863e-4
-0.203, -6.858e-4
-0.202, -6.850e-4
-0.201, -6.838e-4
-0.200, -6.832e-4
-0.199, -6.825e-4
-0.198, -6.816e-4
-0.197, -6.805e-4
-0.196, -6.798e-4
-0.195, -6.789e-4
-0.194, -6.781e-4
-0.193, -6.771e-4
-0.192, -6.761e-4
-0.191, -6.753e-4
-0.190, -6.744e-4
-0.189, -6.732e-4
-0.188, -6.721e-4
-0.187, -6.716e-4
-0.186, -6.705e-4
-0.185, -6.693e-4
-0.184, -6.684e-4
-0.183, -6.679e-4
-0.182, -6.663e-4
-0.181, -6.644e-4
-0.180, -6.627e-4
-0.179, -6.613e-4
-0.178, -6.596e-4
-0.177, -6.576e-4
-0.176, -6.556e-4
-0.175, -6.534e-4
-0.174, -6.514e-4
-0.173, -6.491e-4
-0.172, -6.475e-4
-0.171, -6.463e-4
-0.170, -6.450e-4
-0.169, -6.434e-4
-0.168, -6.423e-4
-0.167, -6.413e-4
-0.166, -6.401e-4
-0.165, -6.392e-4
-0.164, -6.385e-4
-0.163, -6.380e-4
-0.162, -6.374e-4
-0.161, -6.369e-4
-0.160, -6.364e-4
-0.159, -6.362e-4
-0.158, -6.358e-4
-0.157, -6.352e-4
-0.156, -6.349e-4
-0.155, -6.348e-4
-0.154, -6.342e-4
-0.153, -6.336e-4
-0.152, -6.333e-4
-0.151, -6.330e-4
-0.150, -6.323e-4
-0.149, -6.316e-4
-0.148, -6.311e-4
-0.147, -6.304e-4
-0.146, -6.298e-4
-0.145, -6.291e-4
-0.144, -6.282e-4
-0.143, -6.276e-4
-0.142, -6.266e-4
-0.141, -6.254e-4
-0.140, -6.246e-4
-0.139, -6.240e-4
-0.138, -6.232e-4
-0.137, -6.222e-4
-0.136, -6.215e-4
-0.135, -6.207e-4
-0.134, -6.196e-4
-0.133, -6.187e-4
-0.132, -6.180e-4
-0.131, -6.173e-4
-0.130, -6.165e-4
-0.129, -6.155e-4
-0.128, -6.149e-4
-0.127, -6.144e-4
-0.126, -6.138e-4
-0.125, -6.128e-4
-0.124, -6.123e-4
-0.123, -6.118e-4
-0.122, -6.112e-4
-0.121, -6.104e-4
-0.120, -6.098e-4
-0.119, -6.094e-4
-0.118, -6.087e-4
-0.117, -6.079e-4
-0.116, -6.072e-4
-0.115, -6.062e-4
-0.114, -6.056e-4
-0.113, -6.048e-4
-0.112, -6.038e-4
-0.111, -6.032e-4
-0.110, -6.026e-4
-0.109, -6.017e-4
-0.108, -6.007e-4
-0.107, -6.002e-4
-0.106, -5.994e-4
-0.105, -5.985e-4
-0.104, -5.978e-4
-0.103, -5.972e-4
-0.102, -5.967e-4
-0.101, -5.957e-4
-0.100, -5.951e-4
-0.099, -5.941e-4
-0.098, -5.932e-4
-0.097, -5.925e-4
-0.096, -5.914e-4
-0.095, -5.906e-4
-0.094, -5.898e-4
-0.093, -5.887e-4
-0.092, -5.878e-4
-0.091, -5.871e-4
-0.090, -5.863e-4
-0.089, -5.852e-4
-0.088, -5.844e-4
-0.087, -5.835e-4
-0.086, -5.824e-4
-0.085, -5.812e-4
-0.084, -5.804e-4
-0.083, -5.795e-4
-0.082, -5.784e-4
-0.081, -5.771e-4
-0.080, -5.761e-4
-0.079, -5.751e-4
-0.078, -5.742e-4
-0.077, -5.730e-4
-0.076, -5.721e-4
-0.075, -5.713e-4
-0.074, -5.700e-4
-0.073, -5.685e-4
-0.072, -5.671e-4
-0.071, -5.662e-4
-0.070, -5.650e-4
-0.069, -5.639e-4
-0.068, -5.632e-4
-0.067, -5.623e-4
-0.066, -5.614e-4
-0.065, -5.603e-4
-0.064, -5.592e-4
-0.063, -5.582e-4
-0.062, -5.571e-4
-0.061, -5.560e-4
-0.060, -5.548e-4
-0.059, -5.541e-4
-0.058, -5.530e-4
-0.057, -5.519e-4
-0.056, -5.512e-4
-0.055, -5.503e-4
-0.054, -5.493e-4
-0.053, -5.481e-4
-0.052, -5.472e-4
-0.051, -5.463e-4
-0.050, -5.454e-4
-0.049, -5.444e-4
-0.048, -5.432e-4
-0.047, -5.424e-4
-0.046, -5.415e-4
-0.045, -5.404e-4
-0.044, -5.394e-4
-0.043, -5.387e-4
-0.042, -5.378e-4
-0.041, -5.367e-4
-0.040, -5.357e-4
-0.039, -5.351e-4
-0.038, -5.339e-4
-0.037, -5.328e-4
-0.036, -5.318e-4
-0.035, -5.307e-4
-0.034, -5.297e-4
-0.033, -5.286e-4
-0.032, -5.277e-4
-0.031, -5.267e-4
-0.030, -5.257e-4
-0.029, -5.245e-4
-0.028, -5.235e-4
-0.027, -5.227e-4
-0.026, -5.218e-4
-0.025, -5.204e-4
-0.024, -5.193e-4
-0.023, -5.182e-4
-0.022, -5.169e-4
-0.021, -5.158e-4
-0.020, -5.148e-4
-0.019, -5.138e-4
-0.018, -5.129e-4
-0.017, -5.118e-4
-0.016, -5.105e-4
-0.015, -5.096e-4
-0.014, -5.086e-4
-0.013, -5.070e-4
-0.012, -5.056e-4
-0.011, -5.044e-4
-0.010, -5.034e-4
-0.009, -5.019e-4
-0.008, -5.008e-4
-0.007, -4.998e-4
-0.006, -4.985e-4
-0.005, -4.972e-4
-0.004, -4.959e-4
-0.003, -4.946e-4
-0.002, -4.933e-4
-0.001, -4.919e-4
-0.000, -4.895e-4
0.001, -4.880e-4
0.002, -4.870e-4
0.003, -4.855e-4
0.004, -4.842e-4
0.005, -4.832e-4
0.006, -4.818e-4
0.007, -4.803e-4
0.008, -4.790e-4
0.009, -4.778e-4
0.010, -4.764e-4
0.011, -4.749e-4
0.012, -4.735e-4
0.013, -4.719e-4
0.014, -4.705e-4
0.015, -4.688e-4
0.016, -4.672e-4
0.017, -4.660e-4
0.018, -4.648e-4
0.019, -4.635e-4
0.020, -4.620e-4
0.021, -4.606e-4
0.022, -4.593e-4
0.023, -4.574e-4
0.024, -4.559e-4
0.025, -4.545e-4
0.026, -4.532e-4
0.027, -4.516e-4
0.028, -4.500e-4
0.029, -4.484e-4
0.030, -4.468e-4
0.031, -4.449e-4
0.032, -4.432e-4
0.033, -4.417e-4
0.034, -4.402e-4
0.035, -4.384e-4
0.036, -4.367e-4
0.037, -4.351e-4
0.038, -4.332e-4
0.039, -4.312e-4
0.040, -4.295e-4
0.041, -4.279e-4
0.042, -4.260e-4
0.043, -4.241e-4
0.044, -4.223e-4
0.045, -4.203e-4
0.046, -4.185e-4
0.047, -4.166e-4
0.048, -4.148e-4
0.049, -4.132e-4
0.050, -4.114e-4
0.051, -4.094e-4
0.052, -4.073e-4
0.053, -4.054e-4
0.054, -4.036e-4
0.055, -4.014e-4
0.056, -3.995e-4
0.057, -3.975e-4
0.058, -3.954e-4
0.059, -3.932e-4
0.060, -3.912e-4
0.061, -3.892e-4
0.062, -3.872e-4
0.063, -3.850e-4
0.064, -3.826e-4
0.065, -3.806e-4
0.066, -3.786e-4
0.067, -3.763e-4
0.068, -3.741e-4
0.069, -3.718e-4
0.070, -3.695e-4
0.071, -3.675e-4
0.072, -3.657e-4
0.073, -3.638e-4
0.074, -3.614e-4
0.075, -3.592e-4
0.076, -3.570e-4
0.077, -3.549e-4
0.078, -3.529e-4
0.079, -3.504e-4
0.080, -3.480e-4
0.081, -3.458e-4
0.082, -3.436e-4
0.083, -3.413e-4
0.084, -3.390e-4
0.085, -3.369e-4
0.086, -3.345e-4
0.087, -3.320e-4
0.088, -3.297e-4
0.089, -3.275e-4
0.090, -3.250e-4
0.091, -3.222e-4
0.092, -3.200e-4
0.093, -3.180e-4
0.094, -3.158e-4
0.095, -3.135e-4
0.096, -3.109e-4
0.097, -3.087e-4
0.098, -3.064e-4
0.099, -3.041e-4
0.100, -3.016e-4
0.101, -2.992e-4
0.102, -2.969e-4
0.103, -2.947e-4
0.104, -2.924e-4
0.105, -2.902e-4
0.106, -2.880e-4
0.107, -2.856e-4
0.108, -2.832e-4
0.109, -2.809e-4
0.110, -2.785e-4
0.111, -2.761e-4
0.112, -2.733e-4
0.113, -2.710e-4
0.114, -2.689e-4
0.115, -2.669e-4
0.116, -2.649e-4
0.117, -2.628e-4
0.118, -2.605e-4
0.119, -2.582e-4
0.120, -2.559e-4
0.121, -2.537e-4
0.122, -2.515e-4
0.123, -2.490e-4
0.124, -2.468e-4
0.125, -2.447e-4
0.126, -2.428e-4
0.127, -2.407e-4
0.128, -2.386e-4
0.129, -2.365e-4
0.130, -2.344e-4
0.131, -2.324e-4
0.132, -2.301e-4
0.133, -2.280e-4
0.134, -2.256e-4
0.135, -2.233e-4
0.136, -2.216e-4
0.137, -2.198e-4
0.138, -2.180e-4
0.139, -2.162e-4
0.140, -2.143e-4
0.141, -2.123e-4
0.142, -2.104e-4
0.143, -2.086e-4
0.144, -2.067e-4
0.145, -2.049e-4
0.146, -2.031e-4
0.147, -2.010e-4
0.148, -1.993e-4
0.149, -1.974e-4
0.150, -1.957e-4
0.151, -1.940e-4
0.152, -1.922e-4
0.153, -1.907e-4
0.154, -1.889e-4
0.155, -1.872e-4
0.156, -1.855e-4
0.157, -1.839e-4
0.158, -1.825e-4
0.159, -1.808e-4
0.160, -1.792e-4
0.161, -1.776e-4
0.162, -1.760e-4
0.163, -1.744e-4
0.164, -1.730e-4
0.165, -1.718e-4
0.166, -1.707e-4
0.167, -1.693e-4
0.168, -1.680e-4
0.169, -1.665e-4
0.170, -1.654e-4
0.171, -1.639e-4
0.172, -1.626e-4
0.173, -1.612e-4
0.174, -1.600e-4
0.175, -1.588e-4
0.176, -1.574e-4
0.177, -1.563e-4
0.178, -1.550e-4
0.179, -1.536e-4
0.180, -1.524e-4
0.181, -1.511e-4
0.182, -1.500e-4
0.183, -1.489e-4
0.184, -1.479e-4
0.185, -1.469e-4
0.186, -1.460e-4
0.187, -1.449e-4
0.188, -1.438e-4
0.189, -1.429e-4
0.190, -1.419e-4
0.191, -1.407e-4
0.192, -1.397e-4
0.193, -1.387e-4
0.194, -1.378e-4
0.195, -1.369e-4
0.196, -1.359e-4
0.197, -1.350e-4
0.198, -1.341e-4
0.199, -1.334e-4
0.200, -1.323e-4
0.201, -1.315e-4
0.202, -1.306e-4
0.203, -1.296e-4
0.204, -1.287e-4
0.205, -1.278e-4
0.206, -1.269e-4
0.207, -1.260e-4
0.208, -1.251e-4
0.209, -1.246e-4
0.210, -1.239e-4
0.211, -1.232e-4
0.212, -1.226e-4
0.213, -1.221e-4
0.214, -1.214e-4
0.215, -1.208e-4
0.216, -1.201e-4
0.217, -1.196e-4
0.218, -1.189e-4
0.219, -1.182e-4
0.220, -1.174e-4
0.221, -1.168e-4
0.222, -1.161e-4
0.223, -1.155e-4
0.224, -1.148e-4
0.225, -1.142e-4
0.226, -1.137e-4
0.227, -1.130e-4
0.228, -1.125e-4
0.229, -1.119e-4
0.230, -1.114e-4
0.231, -1.109e-4
0.232, -1.103e-4
0.233, -1.097e-4
0.234, -1.092e-4
0.235, -1.088e-4
0.236, -1.082e-4
0.237, -1.077e-4
0.238, -1.072e-4
0.239, -1.066e-4
0.240, -1.062e-4
0.241, -1.056e-4
0.242, -1.053e-4
0.243, -1.046e-4
0.244, -1.041e-4
0.245, -1.037e-4
0.246, -1.032e-4
0.247, -1.028e-4
0.248, -1.022e-4
0.249, -1.018e-4
0.250, -1.015e-4
0.251, -1.010e-4
0.252, -1.006e-4
0.253, -1.002e-4
0.254, -9.981e-5
0.255, -9.946e-5
0.256, -9.898e-5
0.257, -9.874e-5
0.258, -9.837e-5
0.259, -9.797e-5
0.260, -9.762e-5
0.261, -9.728e-5
0.262, -9.705e-5
0.263, -9.659e-5
0.264, -9.628e-5
0.265, -9.594e-5
0.266, -9.563e-5
0.267, -9.532e-5
0.268, -9.494e-5
0.269, -9.467e-5
0.270, -9.431e-5
0.271, -9.405e-5
0.272, -9.368e-5
0.273, -9.333e-5
0.274, -9.327e-5
0.275, -9.272e-5
0.276, -9.239e-5
0.277, -9.202e-5
0.278, -9.177e-5
0.279, -9.146e-5
0.280, -9.117e-5
0.281, -9.091e-5
0.282, -9.060e-5
0.283, -9.019e-5
0.284, -8.990e-5
0.285, -8.954e-5
0.286, -8.949e-5
0.287, -8.914e-5
0.288, -8.877e-5
0.289, -8.856e-5
0.290, -8.828e-5
0.291, -8.799e-5
0.292, -8.763e-5
0.293, -8.741e-5
0.294, -8.730e-5
0.295, -8.696e-5
0.296, -8.674e-5
0.297, -8.639e-5
0.298, -8.626e-5
0.299, -8.601e-5
0.300, -8.572e-5
0.301, -8.558e-5
0.302, -8.525e-5
0.303, -8.515e-5
0.304, -8.475e-5
0.305, -8.456e-5
0.306, -8.444e-5
0.307, -8.411e-5
0.308, -8.401e-5
0.309, -8.380e-5
0.310, -8.355e-5
0.311, -8.328e-5
0.312, -8.295e-5
0.313, -8.281e-5
0.314, -8.264e-5
0.315, -8.250e-5
0.316, -8.217e-5
0.317, -8.184e-5
0.318, -8.191e-5
0.319, -8.152e-5
0.320, -8.128e-5
0.321, -8.104e-5
0.322, -8.094e-5
0.323, -8.077e-5
0.324, -8.045e-5
0.325, -8.030e-5
0.326, -8.014e-5
0.327, -7.985e-5
0.328, -7.960e-5
0.329, -7.936e-5
0.330, -7.922e-5
0.331, -7.897e-5
0.332, -7.874e-5
0.333, -7.857e-5
0.334, -7.832e-5
0.335, -7.817e-5
0.336, -7.786e-5
0.337, -7.788e-5
0.338, -7.766e-5
0.339, -7.744e-5
0.340, -7.719e-5
0.341, -7.699e-5
0.342, -7.698e-5
0.343, -7.670e-5
0.344, -7.644e-5
0.345, -7.633e-5
0.346, -7.612e-5
0.347, -7.611e-5
0.348, -7.585e-5
0.349, -7.577e-5
0.350, -7.560e-5
0.351, -7.541e-5
0.352, -7.526e-5
0.353, -7.515e-5
0.354, -7.501e-5
0.355, -7.483e-5
0.356, -7.463e-5
0.357, -7.455e-5
0.358, -7.435e-5
0.359, -7.431e-5
0.360, -7.404e-5
0.361, -7.388e-5
0.362, -7.390e-5
0.363, -7.371e-5
0.364, -7.368e-5
0.365, -7.351e-5
0.366, -7.344e-5
0.367, -7.331e-5
0.368, -7.308e-5
0.369, -7.302e-5
0.370, -7.293e-5
0.371, -7.275e-5
0.372, -7.261e-5
0.373, -7.248e-5
0.374, -7.238e-5
0.375, -7.231e-5
0.376, -7.223e-5
0.377, -7.205e-5
0.378, -7.192e-5
0.379, -7.184e-5
0.380, -7.169e-5
0.381, -7.163e-5
0.382, -7.156e-5
0.383, -7.141e-5
0.384, -7.124e-5
0.385, -7.113e-5
0.386, -7.113e-5
0.387, -7.087e-5
0.388, -7.088e-5
0.389, -7.071e-5
0.390, -7.048e-5
0.391, -7.044e-5
0.392, -7.031e-5
0.393, -7.032e-5
0.394, -7.019e-5
0.395, -6.998e-5
0.396, -6.991e-5
0.397, -6.971e-5
0.398, -6.972e-5
0.399, -6.956e-5
0.400, -6.940e-5
0.401, -6.928e-5
0.402, -6.920e-5
0.403, -6.921e-5
0.404, -6.895e-5
0.405, -6.889e-5
0.406, -6.884e-5
0.407, -6.870e-5
0.408, -6.852e-5
0.409, -6.838e-5
0.410, -6.845e-5
0.411, -6.831e-5
0.412, -6.813e-5
0.413, -6.801e-5
0.414, -6.798e-5
0.415, -6.784e-5
0.416, -6.769e-5
0.417, -6.772e-5
0.418, -6.754e-5
0.419, -6.746e-5
0.420, -6.734e-5
0.421, -6.719e-5
0.422, -6.722e-5
0.423, -6.702e-5
0.424, -6.681e-5
0.425, -6.679e-5
0.426, -6.663e-5
0.427, -6.661e-5
0.428, -6.641e-5
0.429, -6.634e-5
0.430, -6.632e-5
0.431, -6.619e-5
0.432, -6.611e-5
0.433, -6.591e-5
0.434, -6.595e-5
0.435, -6.584e-5
0.436, -6.563e-5
0.437, -6.557e-5
0.438, -6.552e-5
0.439, -6.542e-5
0.440, -6.518e-5
0.441, -6.510e-5
0.442, -6.507e-5
0.443, -6.490e-5
0.444, -6.491e-5
0.445, -6.474e-5
0.446, -6.478e-5
0.447, -6.463e-5
0.448, -6.442e-5
0.449, -6.446e-5
0.450, -6.437e-5
0.451, -6.426e-5
0.452, -6.408e-5
0.453, -6.401e-5
0.454, -6.394e-5
0.455, -6.378e-5
0.456, -6.370e-5
0.457, -6.354e-5
0.458, -6.361e-5
0.459, -6.351e-5
0.460, -6.332e-5
0.461, -6.332e-5
0.462, -6.321e-5
0.463, -6.320e-5
0.464, -6.301e-5
0.465, -6.283e-5
0.466, -6.285e-5
0.467, -6.274e-5
0.468, -6.274e-5
0.469, -6.256e-5
0.470, -6.253e-5
0.471, -6.244e-5
0.472, -6.230e-5
0.473, -6.230e-5
0.474, -6.222e-5
0.475, -6.210e-5
0.476, -6.200e-5
0.477, -6.192e-5
0.478, -6.198e-5
0.479, -6.185e-5
0.480, -6.159e-5
0.481, -6.163e-5
0.482, -6.166e-5
0.483, -6.142e-5
0.484, -6.125e-5
0.485, -6.135e-5
0.486, -6.129e-5
0.487, -6.110e-5
0.488, -6.102e-5
0.489, -6.098e-5
0.490, -6.100e-5
0.491, -6.083e-5
0.492, -6.075e-5
0.493, -6.075e-5
0.494, -6.064e-5
0.495, -6.058e-5
0.496, -6.045e-5
0.497, -6.037e-5
0.498, -6.030e-5
0.499, -6.012e-5
0.500, -5.911e-5
0.499, -5.857e-5
0.498, -5.861e-5
0.497, -5.847e-5
0.496, -5.839e-5
0.495, -5.819e-5
0.494, -5.809e-5
0.493, -5.797e-5
0.492, -5.779e-5
0.491, -5.776e-5
0.490, -5.765e-5
0.489, -5.746e-5
0.488, -5.734e-5
0.487, -5.725e-5
0.486, -5.731e-5
0.485, -5.718e-5
0.484, -5.689e-5
0.483, -5.688e-5
0.482, -5.680e-5
0.481, -5.666e-5
0.480, -5.654e-5
0.479, -5.647e-5
0.478, -5.643e-5
0.477, -5.623e-5
0.476, -5.612e-5
0.475, -5.607e-5
0.474, -5.616e-5
0.473, -5.600e-5
0.472, -5.582e-5
0.471, -5.570e-5
0.470, -5.561e-5
0.469, -5.548e-5
0.468, -5.543e-5
0.467, -5.529e-5
0.466, -5.531e-5
0.465, -5.516e-5
0.464, -5.506e-5
0.463, -5.490e-5
0.462, -5.497e-5
0.461, -5.480e-5
0.460, -5.472e-5
0.459, -5.461e-5
0.458, -5.456e-5
0.457, -5.443e-5
0.456, -5.429e-5
0.455, -5.422e-5
0.454, -5.426e-5
0.453, -5.404e-5
0.452, -5.394e-5
0.451, -5.379e-5
0.450, -5.389e-5
0.449, -5.371e-5
0.448, -5.363e-5
0.447, -5.351e-5
0.446, -5.353e-5
0.445, -5.348e-5
0.444, -5.327e-5
0.443, -5.323e-5
0.442, -5.319e-5
0.441, -5.302e-5
0.440, -5.304e-5
0.439, -5.278e-5
0.438, -5.293e-5
0.437, -5.273e-5
0.436, -5.268e-5
0.435, -5.258e-5
0.434, -5.254e-5
0.433, -5.251e-5
0.432, -5.232e-5
0.431, -5.229e-5
0.430, -5.228e-5
0.429, -5.211e-5
0.428, -5.204e-5
0.427, -5.197e-5
0.426, -5.201e-5
0.425, -5.188e-5
0.424, -5.163e-5
0.423, -5.164e-5
0.422, -5.161e-5
0.421, -5.165e-5
0.420, -5.143e-5
0.419, -5.144e-5
0.418, -5.134e-5
0.417, -5.124e-5
0.416, -5.131e-5
0.415, -5.119e-5
0.414, -5.106e-5
0.413, -5.103e-5
0.412, -5.083e-5
0.411, -5.087e-5
0.410, -5.080e-5
0.409, -5.072e-5
0.408, -5.062e-5
0.407, -5.054e-5
0.406, -5.054e-5
0.405, -5.043e-5
0.404, -5.044e-5
0.403, -5.023e-5
0.402, -5.029e-5
0.401, -5.015e-5
0.400, -5.012e-5
0.399, -5.011e-5
0.398, -5.004e-5
0.397, -5.000e-5
0.396, -4.987e-5
0.395, -4.980e-5
0.394, -4.978e-5
0.393, -4.964e-5
0.392, -4.957e-5
0.391, -4.955e-5
0.390, -4.949e-5
0.389, -4.953e-5
0.388, -4.933e-5
0.387, -4.929e-5
0.386, -4.937e-5
0.385, -4.928e-5
0.384, -4.921e-5
0.383, -4.907e-5
0.382, -4.910e-5
0.381, -4.899e-5
0.380, -4.896e-5
0.379, -4.883e-5
0.378, -4.887e-5
0.377, -4.876e-5
0.376, -4.865e-5
0.375, -4.862e-5
0.374, -4.851e-5
0.373, -4.855e-5
0.372, -4.858e-5
0.371, -4.852e-5
0.370, -4.849e-5
0.369, -4.833e-5
0.368, -4.823e-5
0.367, -4.819e-5
0.366, -4.826e-5
0.365, -4.817e-5
0.364, -4.808e-5
0.363, -4.795e-5
0.362, -4.792e-5
0.361, -4.791e-5
0.360, -4.779e-5
0.359, -4.779e-5
0.358, -4.774e-5
0.357, -4.767e-5
0.356, -4.759e-5
0.355, -4.752e-5
0.354, -4.763e-5
0.353, -4.755e-5
0.352, -4.748e-5
0.351, -4.731e-5
0.350, -4.731e-5
0.349, -4.725e-5
0.348, -4.716e-5
0.347, -4.718e-5
0.346, -4.709e-5
0.345, -4.698e-5
0.344, -4.700e-5
0.343, -4.684e-5
0.342, -4.686e-5
0.341, -4.680e-5
0.340, -4.679e-5
0.339, -4.670e-5
0.338, -4.670e-5
0.337, -4.662e-5
0.336, -4.655e-5
0.335, -4.652e-5
0.334, -4.652e-5
0.333, -4.637e-5
0.332, -4.633e-5
0.331, -4.623e-5
0.330, -4.633e-5
0.329, -4.620e-5
0.328, -4.611e-5
0.327, -4.609e-5
0.326, -4.609e-5
0.325, -4.602e-5
0.324, -4.593e-5
0.323, -4.589e-5
0.322, -4.586e-5
0.321, -4.577e-5
0.320, -4.573e-5
0.319, -4.567e-5
0.318, -4.566e-5
0.317, -4.559e-5
0.316, -4.552e-5
0.315, -4.543e-5
0.314, -4.547e-5
0.313, -4.544e-5
0.312, -4.522e-5
0.311, -4.528e-5
0.310, -4.523e-5
0.309, -4.520e-5
0.308, -4.514e-5
0.307, -4.498e-5
0.306, -4.506e-5
0.305, -4.488e-5
0.304, -4.493e-5
0.303, -4.477e-5
0.302, -4.481e-5
0.301, -4.470e-5
0.300, -4.459e-5
0.299, -4.466e-5
0.298, -4.462e-5
0.297, -4.466e-5
0.296, -4.448e-5
0.295, -4.441e-5
0.294, -4.446e-5
0.293, -4.436e-5
0.292, -4.433e-5
0.291, -4.423e-5
0.290, -4.433e-5
0.289, -4.413e-5
0.288, -4.405e-5
0.287, -4.402e-5
0.286, -4.401e-5
0.285, -4.401e-5
0.284, -4.387e-5
0.283, -4.377e-5
0.282, -4.377e-5
0.281, -4.379e-5
0.280, -4.353e-5
0.279, -4.356e-5
0.278, -4.366e-5
0.277, -4.346e-5
0.276, -4.345e-5
0.275, -4.337e-5
0.274, -4.338e-5
0.273, -4.334e-5
0.272, -4.324e-5
0.271, -4.321e-5
0.270, -4.319e-5
0.269, -4.310e-5
0.268, -4.293e-5
0.267, -4.290e-5
0.266, -4.295e-5
0.265, -4.290e-5
0.264, -4.273e-5
0.263, -4.263e-5
0.262, -4.270e-5
0.261, -4.259e-5
0.260, -4.245e-5
0.259, -4.245e-5
0.258, -4.243e-5
0.257, -4.233e-5
0.256, -4.227e-5
0.255, -4.235e-5
0.254, -4.222e-5
0.253, -4.213e-5
0.252, -4.206e-5
0.251, -4.194e-5
0.250, -4.206e-5
0.249, -4.190e-5
0.248, -4.170e-5
0.247, -4.177e-5
0.246, -4.174e-5
0.245, -4.169e-5
0.244, -4.149e-5
0.243, -4.135e-5
0.242, -4.139e-5
0.241, -4.122e-5
0.240, -4.124e-5
0.239, -4.120e-5
0.238, -4.125e-5
0.237, -4.113e-5
0.236, -4.086e-5
0.235, -4.085e-5
0.234, -4.088e-5
0.233, -4.077e-5
0.232, -4.067e-5
0.231, -4.055e-5
0.230, -4.059e-5
0.229, -4.042e-5
0.228, -4.037e-5
0.227, -4.021e-5
0.226, -4.028e-5
0.225, -4.013e-5
0.224, -3.989e-5
0.223, -3.987e-5
0.222, -3.987e-5
0.221, -3.985e-5
0.220, -3.956e-5
0.219, -3.951e-5
0.218, -3.955e-5
0.217, -3.938e-5
0.216, -3.922e-5
0.215, -3.919e-5
0.214, -3.920e-5
0.213, -3.896e-5
0.212, -3.878e-5
0.211, -3.874e-5
0.210, -3.867e-5
0.209, -3.853e-5
0.208, -3.846e-5
0.207, -3.822e-5
0.206, -3.825e-5
0.205, -3.794e-5
0.204, -3.792e-5
0.203, -3.775e-5
0.202, -3.779e-5
0.201, -3.749e-5
0.200, -3.733e-5
0.199, -3.721e-5
0.198, -3.718e-5
0.197, -3.700e-5
0.196, -3.677e-5
0.195, -3.656e-5
0.194, -3.657e-5
0.193, -3.640e-5
0.192, -3.621e-5
0.191, -3.600e-5
0.190, -3.588e-5
0.189, -3.568e-5
0.188, -3.532e-5
0.187, -3.526e-5
0.186, -3.509e-5
0.185, -3.488e-5
0.184, -3.460e-5
0.183, -3.437e-5
0.182, -3.418e-5
0.181, -3.389e-5
0.180, -3.363e-5
0.179, -3.340e-5
0.178, -3.320e-5
0.177, -3.298e-5
0.176, -3.263e-5
0.175, -3.241e-5
0.174, -3.222e-5
0.173, -3.193e-5
0.172, -3.150e-5
0.171, -3.105e-5
0.170, -3.088e-5
0.169, -3.051e-5
0.168, -3.015e-5
0.167, -2.969e-5
0.166, -2.937e-5
0.165, -2.893e-5
0.164, -2.847e-5
0.163, -2.826e-5
0.162, -2.780e-5
0.161, -2.754e-5
0.160, -2.700e-5
0.159, -2.651e-5
0.158, -2.627e-5
0.157, -2.578e-5
0.156, -2.538e-5
0.155, -2.491e-5
0.154, -2.455e-5
0.153, -2.414e-5
0.152, -2.354e-5
0.151, -2.307e-5
0.150, -2.263e-5
0.149, -2.207e-5
0.148, -2.151e-5
0.147, -2.088e-5
0.146, -2.044e-5
0.145, -1.970e-5
0.144, -1.910e-5
0.143, -1.837e-5
0.142, -1.767e-5
0.141, -1.705e-5
0.140, -1.617e-5
0.139, -1.546e-5
0.138, -1.478e-5
0.137, -1.389e-5
0.136, -1.308e-5
0.135, -1.224e-5
0.134, -1.150e-5
0.133, -1.058e-5
0.132, -9.645e-6
0.131, -8.739e-6
0.130, -7.872e-6
0.129, -6.818e-6
0.128, -5.647e-6
0.127, -4.678e-6
0.126, -3.710e-6
0.125, -2.608e-6
0.124, -1.437e-6
0.123, -3.905e-7
0.122, 6.170e-7
0.121, 1.718e-6
0.120, 2.897e-6
0.119, 4.077e-6
0.118, 5.272e-6
0.117, 6.513e-6
0.116, 7.989e-6
0.115, 9.161e-6
0.114, 1.050e-5
0.113, 1.190e-5
0.112, 1.327e-5
0.111, 1.472e-5
0.110, 1.614e-5
0.109, 1.780e-5
0.108, 1.950e-5
0.107, 2.116e-5
0.106, 2.264e-5
0.105, 2.406e-5
0.104, 2.560e-5
0.103, 2.699e-5
0.102, 2.858e-5
0.101, 3.031e-5
0.100, 3.210e-5
0.099, 3.383e-5
0.098, 3.543e-5
0.097, 3.732e-5
0.096, 3.920e-5
0.095, 4.103e-5
0.094, 4.296e-5
0.093, 4.488e-5
0.092, 4.693e-5
0.091, 4.873e-5
0.090, 5.041e-5
0.089, 5.240e-5
0.088, 5.441e-5
0.087, 5.643e-5
0.086, 5.837e-5
0.085, 6.047e-5
0.084, 6.261e-5
0.083, 6.471e-5
0.082, 6.703e-5
0.081, 6.933e-5
0.080, 7.136e-5
0.079, 7.331e-5
0.078, 7.526e-5
0.077, 7.746e-5
0.076, 7.968e-5
0.075, 8.193e-5
0.074, 8.392e-5
0.073, 8.628e-5
0.072, 8.857e-5
0.071, 9.061e-5
0.070, 9.302e-5
0.069, 9.539e-5
0.068, 9.762e-5
0.067, 9.976e-5
0.066, 1.018e-4
0.065, 1.042e-4
0.064, 1.064e-4
0.063, 1.087e-4
0.062, 1.109e-4
0.061, 1.132e-4
0.060, 1.157e-4
0.059, 1.181e-4
0.058, 1.202e-4
0.057, 1.223e-4
0.056, 1.243e-4
0.055, 1.264e-4
0.054, 1.284e-4
0.053, 1.309e-4
0.052, 1.331e-4
0.051, 1.351e-4
0.050, 1.374e-4
0.049, 1.398e-4
0.048, 1.421e-4
0.047, 1.443e-4
0.046, 1.464e-4
0.045, 1.483e-4
0.044, 1.505e-4
0.043, 1.527e-4
0.042, 1.548e-4
0.041, 1.570e-4
0.040, 1.592e-4
0.039, 1.612e-4
0.038, 1.632e-4
0.037, 1.657e-4
0.036, 1.680e-4
0.035, 1.698e-4
0.034, 1.717e-4
0.033, 1.736e-4
0.032, 1.756e-4
0.031, 1.777e-4
0.030, 1.798e-4
0.029, 1.819e-4
0.028, 1.837e-4
0.027, 1.857e-4
0.026, 1.876e-4
0.025, 1.900e-4
0.024, 1.921e-4
0.023, 1.940e-4
0.022, 1.956e-4
0.021, 1.977e-4
0.020, 1.997e-4
0.019, 2.014e-4
0.018, 2.033e-4
0.017, 2.055e-4
0.016, 2.073e-4
0.015, 2.092e-4
0.014, 2.111e-4
0.013, 2.130e-4
0.012, 2.150e-4
0.011, 2.168e-4
0.010, 2.185e-4
0.009, 2.201e-4
0.008, 2.217e-4
0.007, 2.233e-4
0.006, 2.249e-4
0.005, 2.269e-4
0.004, 2.286e-4
0.003, 2.303e-4
0.002, 2.321e-4
0.001, 2.338e-4
0.000, 2.346e-4
-0.001, 2.360e-4
-0.002, 2.378e-4
-0.003, 2.395e-4
-0.004, 2.414e-4
-0.005, 2.429e-4
-0.006, 2.443e-4
-0.007, 2.459e-4
-0.008, 2.475e-4
-0.009, 2.491e-4
-0.010, 2.505e-4
-0.011, 2.522e-4
-0.012, 2.540e-4
-0.013, 2.552e-4
-0.014, 2.567e-4
-0.015, 2.584e-4
-0.016, 2.599e-4
-0.017, 2.615e-4
-0.018, 2.631e-4
-0.019, 2.647e-4
-0.020, 2.661e-4
-0.021, 2.673e-4
-0.022, 2.684e-4
-0.023, 2.695e-4
-0.024, 2.707e-4
-0.025, 2.716e-4
-0.026, 2.726e-4
-0.027, 2.736e-4
-0.028, 2.745e-4
-0.029, 2.753e-4
-0.030, 2.763e-4
-0.031, 2.774e-4
-0.032, 2.784e-4
-0.033, 2.798e-4
-0.034, 2.809e-4
-0.035, 2.823e-4
-0.036, 2.839e-4
-0.037, 2.851e-4
-0.038, 2.865e-4
-0.039, 2.888e-4
-0.040, 2.897e-4
-0.041, 2.906e-4
-0.042, 2.918e-4
-0.043, 2.933e-4
-0.044, 2.946e-4
-0.045, 2.957e-4
-0.046, 2.970e-4
-0.047, 2.987e-4
-0.048, 3.000e-4
-0.049, 3.014e-4
-0.050, 3.028e-4
-0.051, 3.042e-4
-0.052, 3.056e-4
-0.053, 3.069e-4
-0.054, 3.081e-4
-0.055, 3.096e-4
-0.056, 3.109e-4
-0.057, 3.124e-4
-0.058, 3.136e-4
-0.059, 3.150e-4
-0.060, 3.163e-4
-0.061, 3.171e-4
-0.062, 3.183e-4
-0.063, 3.196e-4
-0.064, 3.204e-4
-0.065, 3.215e-4
-0.066, 3.227e-4
-0.067, 3.240e-4
-0.068, 3.254e-4
-0.069, 3.264e-4
-0.070, 3.276e-4
-0.071, 3.286e-4
-0.072, 3.298e-4
-0.073, 3.309e-4
-0.074, 3.319e-4
-0.075, 3.332e-4
-0.076, 3.344e-4
-0.077, 3.357e-4
-0.078, 3.367e-4
-0.079, 3.381e-4
-0.080, 3.390e-4
-0.081, 3.400e-4
-0.082, 3.411e-4
-0.083, 3.420e-4
-0.084, 3.428e-4
-0.085, 3.437e-4
-0.086, 3.447e-4
-0.087, 3.457e-4
-0.088, 3.468e-4
-0.089, 3.477e-4
-0.090, 3.484e-4
-0.091, 3.495e-4
-0.092, 3.505e-4
-0.093, 3.512e-4
-0.094, 3.522e-4
-0.095, 3.531e-4
-0.096, 3.539e-4
-0.097, 3.546e-4
-0.098, 3.554e-4
-0.099, 3.563e-4
-0.100, 3.572e-4
-0.101, 3.583e-4
-0.102, 3.593e-4
-0.103, 3.605e-4
-0.104, 3.614e-4
-0.105, 3.622e-4
-0.106, 3.627e-4
-0.107, 3.636e-4
-0.108, 3.645e-4
-0.109, 3.650e-4
-0.110, 3.657e-4
-0.111, 3.667e-4
-0.112, 3.670e-4
-0.113, 3.677e-4
-0.114, 3.684e-4
-0.115, 3.690e-4
-0.116, 3.697e-4
-0.117, 3.702e-4
-0.118, 3.709e-4
-0.119, 3.717e-4
-0.120, 3.724e-4
-0.121, 3.731e-4
-0.122, 3.734e-4
-0.123, 3.744e-4
-0.124, 3.751e-4
-0.125, 3.755e-4
-0.126, 3.762e-4
-0.127, 3.770e-4
-0.128, 3.775e-4
-0.129, 3.783e-4
-0.130, 3.789e-4
-0.131, 3.795e-4
-0.132, 3.800e-4
-0.133, 3.807e-4
-0.134, 3.811e-4
-0.135, 3.818e-4
-0.136, 3.826e-4
-0.137, 3.830e-4
-0.138, 3.835e-4
-0.139, 3.843e-4
-0.140, 3.850e-4
-0.141, 3.851e-4
-0.142, 3.857e-4
-0.143, 3.863e-4
-0.144, 3.869e-4
-0.145, 3.872e-4
-0.146, 3.878e-4
-0.147, 3.884e-4
-0.148, 3.890e-4
-0.149, 3.894e-4
-0.150, 3.899e-4
-0.151, 3.904e-4
-0.152, 3.910e-4
-0.153, 3.913e-4
-0.154, 3.918e-4
-0.155, 3.925e-4
-0.156, 3.929e-4
-0.157, 3.931e-4
-0.158, 3.936e-4
-0.159, 3.943e-4
-0.160, 3.945e-4
-0.161, 3.949e-4
-0.162, 3.953e-4
-0.163, 3.958e-4
-0.164, 3.963e-4
-0.165, 3.968e-4
-0.166, 3.971e-4
-0.167, 3.975e-4
-0.168, 3.980e-4
-0.169, 3.984e-4
-0.170, 3.988e-4
-0.171, 3.995e-4
-0.172, 3.999e-4
-0.173, 4.002e-4
-0.174, 4.006e-4
-0.175, 4.011e-4
-0.176, 4.014e-4
-0.177, 4.018e-4
-0.178, 4.024e-4
-0.179, 4.029e-4
-0.180, 4.035e-4
-0.181, 4.038e-4
-0.182, 4.042e-4
-0.183, 4.046e-4
-0.184, 4.052e-4
-0.185, 4.056e-4
-0.186, 4.058e-4
-0.187, 4.067e-4
-0.188, 4.071e-4
-0.189, 4.074e-4
-0.190, 4.079e-4
-0.191, 4.084e-4
-0.192, 4.088e-4
-0.193, 4.090e-4
-0.194, 4.096e-4
-0.195, 4.101e-4
-0.196, 4.107e-4
-0.197, 4.110e-4
-0.198, 4.115e-4
-0.199, 4.120e-4
-0.200, 4.124e-4
-0.201, 4.129e-4
-0.202, 4.130e-4
-0.203, 4.136e-4
-0.204, 4.140e-4
-0.205, 4.152e-4
-0.206, 4.156e-4
-0.207, 4.161e-4
-0.208, 4.164e-4
-0.209, 4.167e-4
-0.210, 4.172e-4
-0.211, 4.176e-4
-0.212, 4.180e-4
-0.213, 4.185e-4
-0.214, 4.187e-4
-0.215, 4.192e-4
-0.216, 4.197e-4
-0.217, 4.200e-4
-0.218, 4.202e-4
-0.219, 4.208e-4
-0.220, 4.214e-4
-0.221, 4.215e-4
-0.222, 4.219e-4
-0.223, 4.225e-4
-0.224, 4.228e-4
-0.225, 4.233e-4
-0.226, 4.237e-4
-0.227, 4.243e-4
-0.228, 4.246e-4
-0.229, 4.252e-4
-0.230, 4.255e-4
-0.231, 4.262e-4
-0.232, 4.266e-4
-0.233, 4.270e-4
-0.234, 4.273e-4
-0.235, 4.278e-4
-0.236, 4.284e-4
-0.237, 4.286e-4
-0.238, 4.289e-4
-0.239, 4.295e-4
-0.240, 4.299e-4
-0.241, 4.303e-4
-0.242, 4.309e-4
-0.243, 4.311e-4
-0.244, 4.316e-4
-0.245, 4.319e-4
-0.246, 4.324e-4
-0.247, 4.329e-4
-0.248, 4.335e-4
-0.249, 4.339e-4
-0.250, 4.343e-4
-0.251, 4.350e-4
-0.252, 4.355e-4
-0.253, 4.356e-4
-0.254, 4.361e-4
-0.255, 4.368e-4
-0.256, 4.373e-4
-0.257, 4.378e-4
-0.258, 4.381e-4
-0.259, 4.385e-4
-0.260, 4.389e-4
-0.261, 4.393e-4
-0.262, 4.397e-4
-0.263, 4.402e-4
-0.264, 4.406e-4
-0.265, 4.410e-4
-0.266, 4.414e-4
-0.267, 4.419e-4
-0.268, 4.424e-4
-0.269, 4.425e-4
-0.270, 4.431e-4
-0.271, 4.436e-4
-0.272, 4.440e-4
-0.273, 4.443e-4
-0.274, 4.448e-4
-0.275, 4.454e-4
-0.276, 4.459e-4
-0.277, 4.463e-4
-0.278, 4.467e-4
-0.279, 4.473e-4
-0.280, 4.478e-4
-0.281, 4.483e-4
-0.282, 4.489e-4
-0.283, 4.494e-4
-0.284, 4.500e-4
-0.285, 4.502e-4
-0.286, 4.506e-4
-0.287, 4.512e-4
-0.288, 4.516e-4
-0.289, 4.520e-4
-0.290, 4.525e-4
-0.291, 4.529e-4
-0.292, 4.534e-4
-0.293, 4.538e-4
-0.294, 4.542e-4
-0.295, 4.545e-4
-0.296, 4.554e-4
-0.297, 4.556e-4
-0.298, 4.560e-4
-0.299, 4.567e-4
-0.300, 4.573e-4
-0.301, 4.575e-4
-0.302, 4.579e-4
-0.303, 4.589e-4
-0.304, 4.593e-4
-0.305, 4.597e-4
-0.306, 4.603e-4
-0.307, 4.610e-4
-0.308, 4.617e-4
-0.309, 4.619e-4
-0.310, 4.623e-4
-0.311, 4.629e-4
-0.312, 4.634e-4
-0.313, 4.638e-4
-0.314, 4.640e-4
-0.315, 4.646e-4
-0.316, 4.649e-4
-0.317, 4.651e-4
-0.318, 4.656e-4
-0.319, 4.661e-4
-0.320, 4.663e-4
-0.321, 4.668e-4
-0.322, 4.674e-4
-0.323, 4.679e-4
-0.324, 4.683e-4
-0.325, 4.688e-4
-0.326, 4.694e-4
-0.327, 4.698e-4
-0.328, 4.704e-4
-0.329, 4.711e-4
-0.330, 4.713e-4
-0.331, 4.722e-4
-0.332, 4.727e-4
-0.333, 4.733e-4
-0.334, 4.738e-4
-0.335, 4.744e-4
-0.336, 4.749e-4
-0.337, 4.753e-4
-0.338, 4.759e-4
-0.339, 4.764e-4
-0.340, 4.768e-4
-0.341, 4.773e-4
-0.342, 4.777e-4
-0.343, 4.783e-4
-0.344, 4.788e-4
-0.345, 4.794e-4
-0.346, 4.795e-4
-0.347, 4.805e-4
-0.348, 4.812e-4
-0.349, 4.814e-4
-0.350, 4.821e-4
-0.351, 4.829e-4
-0.352, 4.833e-4
-0.353, 4.839e-4
-0.354, 4.845e-4
-0.355, 4.852e-4
-0.356, 4.856e-4
-0.357, 4.863e-4
-0.358, 4.869e-4
-0.359, 4.875e-4
-0.360, 4.881e-4
-0.361, 4.885e-4
-0.362, 4.890e-4
-0.363, 4.898e-4
-0.364, 4.903e-4
-0.365, 4.906e-4
-0.366, 4.911e-4
-0.367, 4.919e-4
-0.368, 4.924e-4
-0.369, 4.929e-4
-0.370, 4.935e-4
-0.371, 4.943e-4
-0.372, 4.948e-4
-0.373, 4.953e-4
-0.374, 4.958e-4
-0.375, 4.967e-4
-0.376, 4.976e-4
-0.377, 4.981e-4
-0.378, 4.985e-4
-0.379, 4.993e-4
-0.380, 4.999e-4
-0.381, 5.004e-4
-0.382, 5.010e-4
-0.383, 5.017e-4
-0.384, 5.026e-4
-0.385, 5.032e-4
-0.386, 5.040e-4
-0.387, 5.048e-4
-0.388, 5.055e-4
-0.389, 5.063e-4
-0.390, 5.071e-4
-0.391, 5.079e-4
-0.392, 5.086e-4
-0.393, 5.092e-4
-0.394, 5.099e-4
-0.395, 5.107e-4
-0.396, 5.113e-4
-0.397, 5.116e-4
-0.398, 5.123e-4
-0.399, 5.131e-4
-0.400, 5.136e-4
-0.401, 5.142e-4
-0.402, 5.148e-4
-0.403, 5.157e-4
-0.404, 5.163e-4
-0.405, 5.170e-4
-0.406, 5.178e-4
-0.407, 5.188e-4
-0.408, 5.195e-4
-0.409, 5.202e-4
-0.410, 5.203e-4
-0.411, 5.213e-4
-0.412, 5.222e-4
-0.413, 5.226e-4
-0.414, 5.235e-4
-0.415, 5.244e-4
-0.416, 5.252e-4
-0.417, 5.261e-4
-0.418, 5.268e-4
-0.419, 5.278e-4
-0.420, 5.288e-4
-0.421, 5.295e-4
-0.422, 5.303e-4
-0.423, 5.312e-4
-0.424, 5.324e-4
-0.425, 5.332e-4
-0.426, 5.341e-4
-0.427, 5.352e-4
-0.428, 5.361e-4
-0.429, 5.368e-4
-0.430, 5.378e-4
-0.431, 5.389e-4
-0.432, 5.397e-4
-0.433, 5.407e-4
-0.434, 5.418e-4
-0.435, 5.433e-4
-0.436, 5.445e-4
-0.437, 5.455e-4
-0.438, 5.465e-4
-0.439, 5.477e-4
-0.440, 5.489e-4
-0.441, 5.500e-4
-0.442, 5.512e-4
-0.443, 5.527e-4
-0.444, 5.542e-4
-0.445, 5.554e-4
-0.446, 5.569e-4
-0.447, 5.585e-4
-0.448, 5.596e-4
-0.449, 5.609e-4
-0.450, 5.624e-4
-0.451, 5.638e-4
-0.452, 5.654e-4
-0.453, 5.672e-4
-0.454, 5.688e-4
-0.455, 5.706e-4
-0.456, 5.724e-4
-0.457, 5.742e-4
-0.458, 5.759e-4
-0.459, 5.782e-4
-0.460, 5.806e-4
-0.461, 5.826e-4
-0.462, 5.848e-4
-0.463, 5.870e-4
-0.464, 5.890e-4
-0.465, 5.912e-4
-0.466, 5.939e-4
-0.467, 5.964e-4
-0.468, 5.988e-4
-0.469, 6.015e-4
-0.470, 6.043e-4
-0.471, 6.074e-4
-0.472, 6.101e-4
-0.473, 6.126e-4
-0.474, 6.153e-4
-0.475, 6.186e-4
-0.476, 6.218e-4
-0.477, 6.248e-4
-0.478, 6.283e-4
-0.479, 6.322e-4
-0.480, 6.352e-4
-0.481, 6.387e-4
-0.482, 6.425e-4
-0.483, 6.461e-4
-0.484, 6.501e-4
-0.485, 6.542e-4
-0.486, 6.583e-4
-0.487, 6.620e-4
-0.488, 6.663e-4
-0.489, 6.703e-4
-0.490, 6.743e-4
-0.491, 6.793e-4
-0.492, 6.836e-4
-0.493, 6.878e-4
-0.494, 6.926e-4
-0.495, 6.974e-4
-0.496, 7.022e-4
-0.497, 7.067e-4
-0.498, 7.112e-4
-0.499, 7.160e-4
-0.500, 7.211e-4
-0.501, 7.262e-4
-0.502, 7.311e-4
-0.503, 7.362e-4
-0.504, 7.413e-4
-0.505, 7.467e-4
-0.506, 7.520e-4
-0.507, 7.573e-4
-0.508, 7.626e-4
-0.509, 7.679e-4
-0.510, 7.734e-4
-0.511, 7.792e-4
-0.512, 7.847e-4
-0.513, 7.904e-4
-0.514, 7.958e-4
-0.515, 8.018e-4
-0.516, 8.071e-4
-0.517, 8.125e-4
-0.518, 8.183e-4
-0.519, 8.240e-4
-0.520, 8.298e-4
-0.521, 8.352e-4
-0.522, 8.408e-4
-0.523, 8.469e-4
-0.524, 8.526e-4
-0.525, 8.577e-4
-0.526, 8.634e-4
-0.527, 8.694e-4
-0.528, 8.752e-4
-0.529, 8.809e-4
-0.530, 8.863e-4
-0.531, 8.919e-4
-0.532, 8.979e-4
-0.533, 9.036e-4
-0.534, 9.091e-4
-0.535, 9.147e-4
-0.536, 9.204e-4
-0.537, 9.264e-4
-0.538, 9.322e-4
-0.539, 9.378e-4
-0.540, 9.434e-4
-0.541, 9.489e-4
-0.542, 9.545e-4
-0.543, 9.600e-4
-0.544, 9.655e-4
-0.545, 9.712e-4
-0.546, 9.767e-4
-0.547, 9.820e-4
-0.548, 9.875e-4
-0.549, 9.930e-4
-0.550, 9.985e-4
-0.551, 1.003e-3
-0.552, 1.009e-3
-0.553, 1.014e-3
-0.554, 1.019e-3
-0.555, 1.025e-3
-0.556, 1.030e-3
-0.557, 1.035e-3
-0.558, 1.039e-3
-0.559, 1.045e-3
-0.560, 1.050e-3
-0.561, 1.054e-3
-0.562, 1.060e-3
-0.563, 1.064e-3
-0.564, 1.070e-3
-0.565, 1.074e-3
-0.566, 1.079e-3
-0.567, 1.084e-3
-0.568, 1.088e-3
-0.569, 1.093e-3
-0.570, 1.097e-3
-0.571, 1.102e-3
-0.572, 1.106e-3
-0.573, 1.110e-3
-0.574, 1.115e-3
-0.575, 1.120e-3
-0.576, 1.124e-3
-0.577, 1.128e-3
-0.578, 1.132e-3
-0.579, 1.136e-3
-0.580, 1.140e-3
-0.581, 1.144e-3
-0.582, 1.148e-3
-0.583, 1.152e-3
-0.584, 1.156e-3
-0.585, 1.160e-3
-0.586, 1.163e-3
-0.587, 1.167e-3
-0.588, 1.171e-3
-0.589, 1.175e-3
-0.590, 1.179e-3
-0.591, 1.182e-3
-0.592, 1.186e-3
-0.593, 1.189e-3
-0.594, 1.193e-3
-0.595, 1.196e-3
-0.596, 1.199e-3
-0.597, 1.202e-3
-0.598, 1.205e-3
-0.599, 1.208e-3
-0.600, 1.211e-3
-0.601, 1.214e-3
-0.602, 1.217e-3
-0.603, 1.220e-3
-0.604, 1.223e-3
-0.605, 1.225e-3
-0.606, 1.228e-3
-0.607, 1.231e-3
-0.608, 1.234e-3
-0.609, 1.236e-3
-0.610, 1.239e-3
-0.611, 1.241e-3
-0.612, 1.244e-3
-0.613, 1.246e-3
-0.614, 1.249e-3
-0.615, 1.252e-3
-0.616, 1.254e-3
-0.617, 1.256e-3
-0.618, 1.258e-3
-0.619, 1.260e-3
-0.620, 1.262e-3
-0.621, 1.264e-3
-0.622, 1.266e-3
-0.623, 1.268e-3
-0.624, 1.270e-3
-0.625, 1.272e-3
-0.626, 1.273e-3
-0.627, 1.275e-3
-0.628, 1.277e-3
-0.629, 1.278e-3
-0.630, 1.279e-3
-0.631, 1.281e-3
-0.632, 1.282e-3
-0.633, 1.283e-3
-0.634, 1.285e-3
-0.635, 1.286e-3
-0.636, 1.288e-3
-0.637, 1.289e-3
-0.638, 1.290e-3
-0.639, 1.291e-3
-0.640, 1.293e-3
-0.641, 1.294e-3
-0.642, 1.295e-3
-0.643, 1.296e-3
-0.644, 1.296e-3
-0.645, 1.297e-3
-0.646, 1.298e-3
-0.647, 1.299e-3
-0.648, 1.300e-3
-0.649, 1.300e-3
-0.650, 1.301e-3
-0.651, 1.302e-3
-0.652, 1.302e-3
-0.653, 1.302e-3
-0.654, 1.303e-3
-0.655, 1.304e-3
-0.656, 1.304e-3
-0.657, 1.305e-3
-0.658, 1.305e-3
-0.659, 1.305e-3
-0.660, 1.306e-3
-0.661, 1.306e-3
-0.662, 1.306e-3
-0.663, 1.307e-3
-0.664, 1.307e-3
-0.665, 1.307e-3
-0.666, 1.308e-3
-0.667, 1.308e-3
-0.668, 1.308e-3
-0.669, 1.308e-3
-0.670, 1.308e-3
-0.671, 1.308e-3
-0.672, 1.308e-3
-0.673, 1.308e-3
-0.674, 1.308e-3
-0.675, 1.308e-3
-0.676, 1.308e-3
-0.677, 1.308e-3
-0.678, 1.307e-3
-0.679, 1.307e-3
-0.680, 1.307e-3
-0.681, 1.307e-3
-0.682, 1.307e-3
-0.683, 1.306e-3
-0.684, 1.306e-3
-0.685, 1.306e-3
-0.686, 1.305e-3
-0.687, 1.305e-3
-0.688, 1.305e-3
-0.689, 1.304e-3
-0.690, 1.304e-3
-0.691, 1.304e-3
-0.692, 1.304e-3
-0.693, 1.303e-3
-0.694, 1.302e-3
-0.695, 1.302e-3
-0.696, 1.302e-3
-0.697, 1.301e-3
-0.698, 1.300e-3
-0.699, 1.300e-3
-0.700, 1.289e-3
-0.699, 1.255e-3
-0.698, 1.222e-3
-0.697, 1.190e-3
-0.696, 1.159e-3
-0.695, 1.129e-3
-0.694, 1.100e-3
-0.693, 1.072e-3
-0.692, 1.045e-3
-0.691, 1.018e-3
-0.690, 9.916e-4
-0.689, 9.664e-4
-0.688, 9.419e-4
-0.687, 9.178e-4
-0.686, 8.945e-4
-0.685, 8.722e-4
-0.684, 8.503e-4
-0.683, 8.282e-4
-0.682, 8.074e-4
-0.681, 7.869e-4
-0.680, 7.669e-4
-0.679, 7.473e-4
-0.678, 7.283e-4
-0.677, 7.097e-4
-0.676, 6.914e-4
-0.675, 6.735e-4
-0.674, 6.561e-4
-0.673, 6.391e-4
-0.672, 6.226e-4
-0.671, 6.065e-4
-0.670, 5.906e-4
-0.669, 5.752e-4
-0.668, 5.601e-4
-0.667, 5.449e-4
-0.666, 5.303e-4
-0.665, 5.164e-4
-0.664, 5.025e-4
-0.663, 4.886e-4
-0.662, 4.750e-4
-0.661, 4.622e-4
-0.660, 4.493e-4
-0.659, 4.368e-4
-0.658, 4.241e-4
-0.657, 4.125e-4
-0.656, 4.006e-4
-0.655, 3.889e-4
-0.654, 3.770e-4
-0.653, 3.664e-4
-0.652, 3.556e-4
-0.651, 3.448e-4
-0.650, 3.343e-4
-0.649, 3.240e-4
-0.648, 3.143e-4
-0.647, 3.038e-4
-0.646, 2.940e-4
-0.645, 2.846e-4
-0.644, 2.749e-4
-0.643, 2.662e-4
-0.642, 2.568e-4
-0.641, 2.479e-4
-0.640, 2.392e-4
-0.639, 2.300e-4
-0.638, 2.218e-4
-0.637, 2.138e-4
-0.636, 2.053e-4
-0.635, 1.972e-4
-0.634, 1.893e-4
-0.633, 1.816e-4
-0.632, 1.740e-4
-0.631, 1.664e-4
-0.630, 1.588e-4
-0.629, 1.516e-4
-0.628, 1.444e-4
-0.627, 1.373e-4
-0.626, 1.303e-4
-0.625, 1.237e-4
-0.624, 1.173e-4
-0.623, 1.099e-4
-0.622, 1.030e-4
-0.621, 9.696e-5
-0.620, 9.014e-5
-0.619, 8.347e-5
-0.618, 7.715e-5
-0.617, 7.147e-5
-0.616, 6.506e-5
-0.615, 5.854e-5
-0.614, 5.165e-5
-0.613, 4.585e-5
-0.612, 3.981e-5
-0.611, 3.411e-5
-0.610, 2.830e-5
-0.609, 2.307e-5
-0.608, 1.728e-5
-0.607, 1.154e-5
-0.606, 5.951e-6
-0.605, 8.591e-7
-0.604, -4.444e-6
-0.603, -1.027e-5
-0.602, -1.547e-5
-0.601, -2.029e-5
-0.600, -2.539e-5
-0.599, -3.086e-5
-0.598, -3.601e-5
-0.597, -4.107e-5
-0.596, -4.617e-5
-0.595, -5.094e-5
-0.594, -5.620e-5
-0.593, -6.106e-5
-0.592, -6.593e-5
-0.591, -7.098e-5
-0.590, -7.558e-5
-0.589, -8.061e-5
-0.588, -8.580e-5
-0.587, -9.084e-5
-0.586, -9.555e-5
-0.585, -9.981e-5
-0.584, -1.047e-4
-0.583, -1.097e-4
-0.582, -1.140e-4
-0.581, -1.187e-4
-0.580, -1.230e-4
-0.579, -1.274e-4
-0.578, -1.325e-4
-0.577, -1.369e-4
-0.576, -1.413e-4
-0.575, -1.458e-4
-0.574, -1.502e-4
-0.573, -1.546e-4
-0.572, -1.593e-4
-0.571, -1.638e-4
-0.570, -1.684e-4
-0.569, -1.723e-4
-0.568, -1.764e-4
-0.567, -1.816e-4
-0.566, -1.859e-4
-0.565, -1.902e-4
-0.564, -1.948e-4
-0.563, -1.990e-4
-0.562, -2.041e-4
-0.561, -2.083e-4
-0.560, -2.126e-4
-0.559, -2.169e-4
-0.558, -2.208e-4
-0.557, -2.251e-4
-0.556, -2.299e-4
-0.555, -2.344e-4
-0.554, -2.387e-4
-0.553, -2.427e-4
-0.552, -2.468e-4
-0.551, -2.514e-4
-0.550, -2.557e-4
-0.549, -2.600e-4
-0.548, -2.643e-4
-0.547, -2.682e-4
-0.546, -2.724e-4
-0.545, -2.772e-4
-0.544, -2.815e-4
-0.543, -2.861e-4
-0.542, -2.905e-4
-0.541, -2.944e-4
-0.540, -2.987e-4
-0.539, -3.035e-4
-0.538, -3.081e-4
-0.537, -3.124e-4
-0.536, -3.167e-4
-0.535, -3.209e-4
-0.534, -3.254e-4
-0.533, -3.298e-4
-0.532, -3.342e-4
-0.531, -3.386e-4
-0.530, -3.429e-4
-0.529, -3.468e-4
-0.528, -3.514e-4
-0.527, -3.559e-4
-0.526, -3.604e-4
-0.525, -3.644e-4
-0.524, -3.680e-4
-0.523, -3.728e-4
-0.522, -3.774e-4
-0.521, -3.815e-4
-0.520, -3.859e-4
-0.519, -3.905e-4
-0.518, -3.947e-4
-0.517, -3.992e-4
-0.516, -4.036e-4
-0.515, -4.079e-4
-0.514, -4.124e-4
-0.513, -4.163e-4
-0.512, -4.207e-4
-0.511, -4.256e-4
-0.510, -4.300e-4
-0.509, -4.340e-4
-0.508, -4.383e-4
-0.507, -4.423e-4
-0.506, -4.467e-4
-0.505, -4.507e-4
-0.504, -4.551e-4
-0.503, -4.595e-4
-0.502, -4.633e-4
-0.501, -4.672e-4
-0.500, -4.717e-4
-0.499, -4.758e-4
-0.498, -4.801e-4
-0.497, -4.845e-4
-0.496, -4.882e-4
-0.495, -4.924e-4
-0.494, -4.969e-4
-0.493, -5.008e-4
-0.492, -5.049e-4
-0.491, -5.092e-4
-0.490, -5.130e-4
-0.489, -5.167e-4
-0.488, -5.212e-4
-0.487, -5.255e-4
-0.486, -5.298e-4
-0.485, -5.339e-4
-0.484, -5.380e-4
-0.483, -5.419e-4
-0.482, -5.461e-4
-0.481, -5.499e-4
-0.480, -5.537e-4
-0.479, -5.577e-4
-0.478, -5.616e-4
-0.477, -5.649e-4
-0.476, -5.691e-4
-0.475, -5.732e-4
-0.474, -5.768e-4
-0.473, -5.804e-4
-0.472, -5.843e-4
-0.471, -5.880e-4
-0.470, -5.915e-4
-0.469, -5.953e-4
-0.468, -5.991e-4
-0.467, -6.025e-4
-0.466, -6.063e-4
-0.465, -6.098e-4
-0.464, -6.128e-4
-0.463, -6.167e-4
-0.462, -6.204e-4
-0.461, -6.238e-4
-0.460, -6.272e-4
-0.459, -6.309e-4
-0.458, -6.342e-4
-0.457, -6.372e-4
-0.456, -6.407e-4
-0.455, -6.444e-4
-0.454, -6.474e-4
-0.453, -6.505e-4
-0.452, -6.538e-4
-0.451, -6.569e-4
-0.450, -6.599e-4
-0.449, -6.627e-4
-0.448, -6.657e-4
-0.447, -6.690e-4
-0.446, -6.721e-4
-0.445, -6.747e-4
-0.444, -6.778e-4
-0.443, -6.809e-4
-0.442, -6.836e-4
-0.441, -6.862e-4
-0.440, -6.891e-4
-0.439, -6.923e-4
-0.438, -6.949e-4
-0.437, -6.974e-4
-0.436, -7.001e-4
-0.435, -7.029e-4
-0.434, -7.056e-4
-0.433, -7.078e-4
-0.432, -7.100e-4
-0.431, -7.126e-4
-0.430, -7.153e-4
-0.429, -7.175e-4
-0.428, -7.198e-4
-0.427, -7.222e-4
-0.426, -7.243e-4
-0.425, -7.264e-4
-0.424, -7.287e-4
-0.423, -7.310e-4
-0.422, -7.327e-4
-0.421, -7.345e-4
-0.420, -7.367e-4
-0.419, -7.385e-4
-0.418, -7.406e-4
-0.417, -7.425e-4
-0.416, -7.441e-4
-0.415, -7.462e-4
-0.414, -7.479e-4
-0.413, -7.496e-4
-0.412, -7.514e-4
-0.411, -7.532e-4
-0.410, -7.548e-4
-0.409, -7.557e-4
-0.408, -7.572e-4
-0.407, -7.587e-4
-0.406, -7.602e-4
-0.405, -7.616e-4
-0.404, -7.632e-4
-0.403, -7.651e-4
-0.402, -7.667e-4
-0.401, -7.680e-4
-0.400, -7.692e-4
-0.399, -7.707e-4
-0.398, -7.721e-4
-0.397, -7.729e-4
-0.396, -7.742e-4
-0.395, -7.756e-4
-0.394, -7.769e-4
-0.393, -7.776e-4
-0.392, -7.787e-4
-0.391, -7.799e-4
-0.390, -7.808e-4
-0.389, -7.818e-4
-0.388, -7.827e-4
-0.387, -7.836e-4
-0.386, -7.846e-4
-0.385, -7.852e-4
-0.384, -7.862e-4
-0.383, -7.873e-4
-0.382, -7.882e-4
-0.381, -7.886e-4
-0.380, -7.892e-4
-0.379, -7.901e-4
-0.378, -7.907e-4
-0.377, -7.911e-4
-0.376, -7.915e-4
-0.375, -7.921e-4
-0.374, -7.925e-4
-0.373, -7.927e-4
-0.372, -7.932e-4
-0.371, -7.933e-4
-0.370, -7.938e-4
-0.369, -7.939e-4
-0.368, -7.940e-4
-0.367, -7.946e-4
-0.366, -7.948e-4
-0.365, -7.948e-4
-0.364, -7.949e-4
-0.363, -7.953e-4
-0.362, -7.953e-4
-0.361, -7.951e-4
-0.360, -7.953e-4
-0.359, -7.955e-4
-0.358, -7.956e-4
-0.357, -7.954e-4
-0.356, -7.953e-4
-0.355, -7.952e-4
-0.354, -7.953e-4
-0.353, -7.952e-4
-0.352, -7.951e-4
-0.351, -7.951e-4
-0.350, -7.949e-4
-0.349, -7.946e-4
-0.348, -7.945e-4
-0.347, -7.944e-4
-0.346, -7.942e-4
-0.345, -7.936e-4
-0.344, -7.934e-4
-0.343, -7.932e-4
-0.342, -7.928e-4
-0.341, -7.924e-4
-0.340, -7.924e-4
-0.339, -7.920e-4
-0.338, -7.919e-4
-0.337, -7.912e-4
-0.336, -7.909e-4
-0.335, -7.905e-4
-0.334, -7.902e-4
-0.333, -7.899e-4
-0.332, -7.896e-4
-0.331, -7.891e-4
-0.330, -7.886e-4
-0.329, -7.879e-4
-0.328, -7.874e-4
-0.327, -7.871e-4
-0.326, -7.864e-4
-0.325, -7.856e-4
-0.324, -7.852e-4
-0.323, -7.847e-4
-0.322, -7.843e-4
-0.321, -7.837e-4
-0.320, -7.830e-4
-0.319, -7.826e-4
-0.318, -7.821e-4
-0.317, -7.814e-4
-0.316, -7.808e-4
-0.315, -7.805e-4
-0.314, -7.799e-4
-0.313, -7.791e-4
-0.312, -7.785e-4
-0.311, -7.780e-4
-0.310, -7.773e-4
-0.309, -7.763e-4
-0.308, -7.757e-4
-0.307, -7.757e-4
-0.306, -7.750e-4
-0.305, -7.743e-4
-0.304, -7.734e-4
-0.303, -7.730e-4
-0.302, -7.724e-4
-0.301, -7.713e-4
-0.300, -7.708e-4
-0.299, -7.703e-4
-0.298, -7.697e-4
-0.297, -7.686e-4
-0.296, -7.679e-4
-0.295, -7.674e-4
-0.294, -7.663e-4
-0.293, -7.655e-4
-0.292, -7.650e-4
-0.291, -7.642e-4
-0.290, -7.633e-4
-0.289, -7.625e-4
-0.288, -7.616e-4
-0.287, -7.610e-4
-0.286, -7.603e-4
-0.285, -7.594e-4
-0.284, -7.587e-4
-0.283, -7.582e-4
-0.282, -7.575e-4
-0.281, -7.569e-4
-0.280, -7.562e-4
-0.279, -7.557e-4
-0.278, -7.549e-4
-0.277, -7.539e-4
-0.276, -7.533e-4
-0.275, -7.523e-4
-0.274, -7.517e-4
-0.273, -7.508e-4
-0.272, -7.499e-4
-0.271, -7.492e-4
-0.270, -7.485e-4
-0.269, -7.474e-4
-0.268, -7.465e-4
-0.267, -7.459e-4
-0.266, -7.450e-4
-0.265, -7.441e-4
-0.264, -7.433e-4
-0.263, -7.426e-4
-0.262, -7.417e-4
-0.261, -7.407e-4
-0.260, -7.401e-4
-0.259, -7.391e-4
-0.258, -7.382e-4
-0.257, -7.374e-4
-0.256, -7.365e-4
-0.255, -7.360e-4
-0.254, -7.352e-4
-0.253, -7.341e-4
-0.252, -7.334e-4
-0.251, -7.328e-4
-0.250, -7.321e-4
-0.249, -7.310e-4
-0.248, -7.303e-4
-0.247, -7.296e-4
-0.246, -7.286e-4
-0.245, -7.277e-4
-0.244, -7.269e-4
-0.243, -7.259e-4
-0.242, -7.252e-4
-0.241, -7.241e-4
-0.240, -7.232e-4
-0.239, -7.228e-4
-0.238, -7.220e-4
-0.237, -7.209e-4
-0.236, -7.202e-4
-0.235, -7.196e-4
-0.234, -7.187e-4
-0.233, -7.178e-4
-0.232, -7.169e-4
-0.231, -7.163e-4
-0.230, -7.156e-4
-0.229, -7.145e-4
-0.228, -7.136e-4
-0.227, -7.126e-4
-0.226, -7.120e-4
-0.225, -7.109e-4
-0.224, -7.100e-4
-0.223, -7.095e-4
-0.222, -7.089e-4
-0.221, -7.080e-4
-0.220, -7.072e-4
-0.219, -7.066e-4
-0.218, -7.058e-4
-0.217, -7.047e-4
-0.216, -7.038e-4
-0.215, -7.031e-4
-0.214, -7.021e-4
-0.213, -7.013e-4
-0.212, -7.006e-4
-0.211, -6.997e-4
-0.210, -6.989e-4
-0.209, -6.981e-4
-0.208, -6.971e-4
-0.207, -6.965e-4
-0.206, -6.957e-4
-0.205, -6.956e-4
-0.204, -6.952e-4
-0.203, -6.945e-4
-0.202, -6.937e-4
-0.201, -6.924e-4
-0.200, -6.916e-4
-0.199, -6.912e-4
-0.198, -6.900e-4
-0.197, -6.887e-4
-0.196, -6.879e-4
-0.195, -6.870e-4
-0.194, -6.862e-4
-0.193, -6.853e-4
-0.192, -6.840e-4
-0.191, -6.832e-4
-0.190, -6.823e-4
-0.189, -6.810e-4
-0.188, -6.803e-4
-0.187, -6.798e-4
-0.186, -6.786e-4
-0.185, -6.765e-4
-0.184, -6.746e-4
-0.183, -6.729e-4
-0.182, -6.709e-4
-0.181, -6.687e-4
-0.180, -6.662e-4
-0.179, -6.641e-4
-0.178, -6.618e-4
-0.177, -6.599e-4
-0.176, -6.583e-4
-0.175, -6.570e-4
-0.174, -6.557e-4
-0.173, -6.540e-4
-0.172, -6.527e-4
-0.171, -6.517e-4
-0.170, -6.508e-4
-0.169, -6.497e-4
-0.168, -6.492e-4
-0.167, -6.487e-4
-0.166, -6.479e-4
-0.165, -6.474e-4
-0.164, -6.471e-4
-0.163, -6.467e-4
-0.162, -6.465e-4
-0.161, -6.459e-4
-0.160, -6.456e-4
-0.159, -6.452e-4
-0.158, -6.448e-4
-0.157, -6.444e-4
-0.156, -6.438e-4
-0.155, -6.437e-4
-0.154, -6.432e-4
-0.153, -6.424e-4
-0.152, -6.417e-4
-0.151, -6.413e-4
-0.150, -6.406e-4
-0.149, -6.398e-4
-0.148, -6.392e-4
-0.147, -6.383e-4
-0.146, -6.377e-4
-0.145, -6.369e-4
-0.144, -6.360e-4
-0.143, -6.353e-4
-0.142, -6.345e-4
-0.141, -6.334e-4
-0.140, -6.326e-4
-0.139, -6.318e-4
-0.138, -6.311e-4
-0.137, -6.301e-4
-0.136, -6.293e-4
-0.135, -6.286e-4
-0.134, -6.276e-4
-0.133, -6.268e-4
-0.132, -6.261e-4
-0.131, -6.253e-4
-0.130, -6.247e-4
-0.129, -6.238e-4
-0.128, -6.233e-4
-0.127, -6.228e-4
-0.126, -6.223e-4
-0.125, -6.214e-4
-0.124, -6.205e-4
-0.123, -6.199e-4
-0.122, -6.192e-4
-0.121, -6.181e-4
-0.120, -6.174e-4
-0.119, -6.168e-4
-0.118, -6.158e-4
-0.117, -6.151e-4
-0.116, -6.144e-4
-0.115, -6.135e-4
-0.114, -6.127e-4
-0.113, -6.119e-4
-0.112, -6.111e-4
-0.111, -6.105e-4
-0.110, -6.098e-4
-0.109, -6.088e-4
-0.108, -6.080e-4
-0.107, -6.073e-4
-0.106, -6.065e-4
-0.105, -6.055e-4
-0.104, -6.046e-4
-0.103, -6.041e-4
-0.102, -6.035e-4
-0.101, -6.027e-4
-0.100, -6.018e-4
-0.099, -6.009e-4
-0.098, -6.001e-4
-0.097, -5.992e-4
-0.096, -5.983e-4
-0.095, -5.976e-4
-0.094, -5.967e-4
-0.093, -5.956e-4
-0.092, -5.947e-4
-0.091, -5.938e-4
-0.090, -5.928e-4
-0.089, -5.915e-4
-0.088, -5.905e-4
-0.087, -5.897e-4
-0.086, -5.885e-4
-0.085, -5.875e-4
-0.084, -5.865e-4
-0.083, -5.855e-4
-0.082, -5.846e-4
-0.081, -5.834e-4
-0.080, -5.823e-4
-0.079, -5.813e-4
-0.078, -5.801e-4
-0.077, -5.790e-4
-0.076, -5.780e-4
-0.075, -5.771e-4
-0.074, -5.760e-4
-0.073, -5.746e-4
-0.072, -5.736e-4
-0.071, -5.725e-4
-0.070, -5.714e-4
-0.069, -5.702e-4
-0.068, -5.693e-4
-0.067, -5.682e-4
-0.066, -5.671e-4
-0.065, -5.659e-4
-0.064, -5.647e-4
-0.063, -5.638e-4
-0.062, -5.630e-4
-0.061, -5.621e-4
-0.060, -5.614e-4
-0.059, -5.606e-4
-0.058, -5.597e-4
-0.057, -5.585e-4
-0.056, -5.577e-4
-0.055, -5.569e-4
-0.054, -5.559e-4
-0.053, -5.548e-4
-0.052, -5.540e-4
-0.051, -5.532e-4
-0.050, -5.524e-4
-0.049, -5.513e-4
-0.048, -5.504e-4
-0.047, -5.496e-4
-0.046, -5.486e-4
-0.045, -5.476e-4
-0.044, -5.466e-4
-0.043, -5.458e-4
-0.042, -5.448e-4
-0.041, -5.435e-4
-0.040, -5.427e-4
-0.039, -5.418e-4
-0.038, -5.404e-4
-0.037, -5.394e-4
-0.036, -5.387e-4
-0.035, -5.376e-4
-0.034, -5.368e-4
-0.033, -5.358e-4
-0.032, -5.347e-4
-0.031, -5.339e-4
-0.030, -5.328e-4
-0.029, -5.316e-4
-0.028, -5.305e-4
-0.027, -5.296e-4
-0.026, -5.286e-4
-0.025, -5.274e-4
-0.024, -5.264e-4
-0.023, -5.254e-4
-0.022, -5.243e-4
-0.021, -5.230e-4
-0.020, -5.220e-4
-0.019, -5.207e-4
-0.018, -5.194e-4
-0.017, -5.180e-4
-0.016, -5.167e-4
-0.015, -5.158e-4
-0.014, -5.146e-4
-0.013, -5.135e-4
-0.012, -5.124e-4
-0.011, -5.115e-4
-0.010, -5.102e-4
-0.009, -5.089e-4
-0.008, -5.078e-4
-0.007, -5.066e-4
-0.006, -5.054e-4
-0.005, -5.040e-4
-0.004, -5.031e-4
-0.003, -5.017e-4
-0.002, -5.004e-4
-0.001, -4.990e-4
-0.000, -4.965e-4
0.001, -4.951e-4
0.002, -4.938e-4
0.003, -4.923e-4
0.004, -4.912e-4
0.005, -4.901e-4
0.006, -4.889e-4
0.007, -4.874e-4
0.008, -4.863e-4
0.009, -4.851e-4
0.010, -4.836e-4
0.011, -4.820e-4
0.012, -4.808e-4
0.013, -4.793e-4
0.014, -4.778e-4
0.015, -4.765e-4
0.016, -4.749e-4
0.017, -4.737e-4
0.018, -4.723e-4
0.019, -4.704e-4
0.020, -4.690e-4
0.021, -4.676e-4
0.022, -4.661e-4
0.023, -4.646e-4
0.024, -4.633e-4
0.025, -4.621e-4
0.026, -4.607e-4
0.027, -4.593e-4
0.028, -4.576e-4
0.029, -4.560e-4
0.030, -4.544e-4
0.031, -4.527e-4
0.032, -4.511e-4
0.033, -4.497e-4
0.034, -4.480e-4
0.035, -4.460e-4
0.036, -4.443e-4
0.037, -4.427e-4
0.038, -4.411e-4
0.039, -4.392e-4
0.040, -4.376e-4
0.041, -4.360e-4
0.042, -4.340e-4
0.043, -4.320e-4
0.044, -4.303e-4
0.045, -4.286e-4
0.046, -4.269e-4
0.047, -4.249e-4
0.048, -4.228e-4
0.049, -4.209e-4
0.050, -4.189e-4
0.051, -4.171e-4
0.052, -4.155e-4
0.053, -4.139e-4
0.054, -4.118e-4
0.055, -4.096e-4
0.056, -4.076e-4
0.057, -4.057e-4
0.058, -4.038e-4
0.059, -4.017e-4
0.060, -3.996e-4
0.061, -3.974e-4
0.062, -3.953e-4
0.063, -3.930e-4
0.064, -3.909e-4
0.065, -3.888e-4
0.066, -3.867e-4
0.067, -3.843e-4
0.068, -3.823e-4
0.069, -3.802e-4
0.070, -3.781e-4
0.071, -3.757e-4
0.072, -3.735e-4
0.073, -3.712e-4
0.074, -3.687e-4
0.075, -3.669e-4
0.076, -3.649e-4
0.077, -3.630e-4
0.078, -3.605e-4
0.079, -3.582e-4
0.080, -3.559e-4
0.081, -3.535e-4
0.082, -3.514e-4
0.083, -3.488e-4
0.084, -3.464e-4
0.085, -3.444e-4
0.086, -3.420e-4
0.087, -3.398e-4
0.088, -3.374e-4
0.089, -3.351e-4
0.090, -3.325e-4
0.091, -3.301e-4
0.092, -3.278e-4
0.093, -3.254e-4
0.094, -3.228e-4
0.095, -3.203e-4
0.096, -3.181e-4
0.097, -3.160e-4
0.098, -3.137e-4
0.099, -3.113e-4
0.100, -3.088e-4
0.101, -3.065e-4
0.102, -3.042e-4
0.103, -3.017e-4
0.104, -2.992e-4
0.105, -2.968e-4
0.106, -2.946e-4
0.107, -2.922e-4
0.108, -2.900e-4
0.109, -2.877e-4
0.110, -2.853e-4
0.111, -2.829e-4
0.112, -2.806e-4
0.113, -2.783e-4
0.114, -2.759e-4
0.115, -2.729e-4
0.116, -2.707e-4
0.117, -2.685e-4
0.118, -2.666e-4
0.119, -2.644e-4
0.120, -2.623e-4
0.121, -2.600e-4
0.122, -2.577e-4
0.123, -2.556e-4
0.124, -2.533e-4
0.125, -2.511e-4
0.126, -2.486e-4
0.127, -2.463e-4
0.128, -2.444e-4
0.129, -2.425e-4
0.130, -2.405e-4
0.131, -2.382e-4
0.132, -2.360e-4
0.133, -2.339e-4
0.134, -2.319e-4
0.135, -2.298e-4
0.136, -2.276e-4
0.137, -2.252e-4
0.138, -2.231e-4
0.139, -2.211e-4
0.140, -2.196e-4
0.141, -2.178e-4
0.142, -2.160e-4
0.143, -2.140e-4
0.144, -2.121e-4
0.145, -2.103e-4
0.146, -2.085e-4
0.147, -2.066e-4
0.148, -2.048e-4
0.149, -2.029e-4
0.150, -2.011e-4
0.151, -1.990e-4
0.152, -1.974e-4
0.153, -1.957e-4
0.154, -1.942e-4
0.155, -1.924e-4
0.156, -1.908e-4
0.157, -1.891e-4
0.158, -1.874e-4
0.159, -1.859e-4
0.160, -1.842e-4
0.161, -1.828e-4
0.162, -1.814e-4
0.163, -1.795e-4
0.164, -1.780e-4
0.165, -1.764e-4
0.166, -1.748e-4
0.167, -1.734e-4
0.168, -1.722e-4
0.169, -1.711e-4
0.170, -1.699e-4
0.171, -1.686e-4
0.172, -1.672e-4
0.173, -1.658e-4
0.174, -1.646e-4
0.175, -1.632e-4
0.176, -1.620e-4
0.177, -1.607e-4
0.178, -1.596e-4
0.179, -1.583e-4
0.180, -1.572e-4
0.181, -1.560e-4
0.182, -1.547e-4
0.183, -1.535e-4
0.184, -1.523e-4
0.185, -1.511e-4
0.186, -1.500e-4
0.187, -1.489e-4
0.188, -1.480e-4
0.189, -1.471e-4
0.190, -1.462e-4
0.191, -1.452e-4
0.192, -1.441e-4
0.193, -1.433e-4
0.194, -1.423e-4
0.195, -1.412e-4
0.196, -1.402e-4
0.197, -1.392e-4
0.198, -1.384e-4
0.199, -1.374e-4
0.200, -1.366e-4
0.201, -1.359e-4
0.202, -1.350e-4
0.203, -1.341e-4
0.204, -1.333e-4
0.205, -1.326e-4
0.206, -1.317e-4
0.207, -1.308e-4
0.208, -1.298e-4
0.209, -1.290e-4
0.210, -1.282e-4
0.211, -1.271e-4
0.212, -1.264e-4
0.213, -1.257e-4
0.214, -1.250e-4
0.215, -1.243e-4
0.216, -1.236e-4
0.217, -1.232e-4
0.218, -1.226e-4
0.219, -1.221e-4
0.220, -1.215e-4
0.221, -1.209e-4
0.222, -1.203e-4
0.223, -1.197e-4
0.224, -1.190e-4
0.225, -1.185e-4
0.226, -1.179e-4
0.227, -1.172e-4
0.228, -1.166e-4
0.229, -1.161e-4
0.230, -1.154e-4
0.231, -1.149e-4
0.232, -1.143e-4
0.233, -1.138e-4
0.234, -1.133e-4
0.235, -1.127e-4
0.236, -1.122e-4
0.237, -1.117e-4
0.238, -1.113e-4
0.239, -1.107e-4
0.240, -1.102e-4
0.241, -1.099e-4
0.242, -1.094e-4
0.243, -1.088e-4
0.244, -1.083e-4
0.245, -1.079e-4
0.246, -1.074e-4
0.247, -1.069e-4
0.248, -1.065e-4
0.249, -1.062e-4
0.250, -1.056e-4
0.251, -1.051e-4
0.252, -1.047e-4
0.253, -1.044e-4
0.254, -1.039e-4
0.255, -1.034e-4
0.256, -1.029e-4
0.257, -1.026e-4
0.258, -1.022e-4
0.259, -1.017e-4
0.260, -1.014e-4
0.261, -1.011e-4
0.262, -1.007e-4
0.263, -1.003e-4
0.264, -1.000e-4
0.265, -9.966e-5
0.266, -9.935e-5
0.267, -9.906e-5
0.268, -9.867e-5
0.269, -9.833e-5
0.270, -9.814e-5
0.271, -9.773e-5
0.272, -9.752e-5
0.273, -9.719e-5
0.274, -9.683e-5
0.275, -9.651e-5
0.276, -9.629e-5
0.277, -9.610e-5
0.278, -9.575e-5
0.279, -9.544e-5
0.280, -9.516e-5
0.281, -9.488e-5
0.282, -9.464e-5
0.283, -9.429e-5
0.284, -9.409e-5
0.285, -9.375e-5
0.286, -9.358e-5
0.287, -9.323e-5
0.288, -9.286e-5
0.289, -9.273e-5
0.290, -9.242e-5
0.291, -9.202e-5
0.292, -9.181e-5
0.293, -9.155e-5
0.294, -9.125e-5
0.295, -9.106e-5
0.296, -9.086e-5
0.297, -9.048e-5
0.298, -9.029e-5
0.299, -8.999e-5
0.300, -8.969e-5
0.301, -8.950e-5
0.302, -8.934e-5
0.303, -8.897e-5
0.304, -8.874e-5
0.305, -8.852e-5
0.306, -8.834e-5
0.307, -8.802e-5
0.308, -8.791e-5
0.309, -8.765e-5
0.310, -8.742e-5
0.311, -8.724e-5
0.312, -8.693e-5
0.313, -8.685e-5
0.314, -8.656e-5
0.315, -8.638e-5
0.316, -8.621e-5
0.317, -8.600e-5
0.318, -8.583e-5
0.319, -8.556e-5
0.320, -8.540e-5
0.321, -8.519e-5
0.322, -8.494e-5
0.323, -8.476e-5
0.324, -8.455e-5
0.325, -8.449e-5
0.326, -8.419e-5
0.327, -8.401e-5
0.328, -8.385e-5
0.329, -8.364e-5
0.330, -8.356e-5
0.331, -8.328e-5
0.332, -8.303e-5
0.333, -8.285e-5
0.334, -8.261e-5
0.335, -8.248e-5
0.336, -8.224e-5
0.337, -8.221e-5
0.338, -8.203e-5
0.339, -8.172e-5
0.340, -8.154e-5
0.341, -8.135e-5
0.342, -8.116e-5
0.343, -8.100e-5
0.344, -8.081e-5
0.345, -8.061e-5
0.346, -8.054e-5
0.347, -8.023e-5
0.348, -8.017e-5
0.349, -8.004e-5
0.350, -7.977e-5
0.351, -7.956e-5
0.352, -7.939e-5
0.353, -7.922e-5
0.354, -7.915e-5
0.355, -7.891e-5
0.356, -7.876e-5
0.357, -7.861e-5
0.358, -7.835e-5
0.359, -7.827e-5
0.360, -7.807e-5
0.361, -7.800e-5
0.362, -7.775e-5
0.363, -7.748e-5
0.364, -7.743e-5
0.365, -7.722e-5
0.366, -7.718e-5
0.367, -7.701e-5
0.368, -7.672e-5
0.369, -7.669e-5
0.370, -7.653e-5
0.371, -7.639e-5
0.372, -7.622e-5
0.373, -7.621e-5
0.374, -7.593e-5
0.375, -7.577e-5
0.376, -7.571e-5
0.377, -7.569e-5
0.378, -7.556e-5
0.379, -7.526e-5
0.380, -7.514e-5
0.381, -7.517e-5
0.382, -7.495e-5
0.383, -7.487e-5
0.384, -7.471e-5
0.385, -7.462e-5
0.386, -7.452e-5
0.387, -7.437e-5
0.388, -7.427e-5
0.389, -7.420e-5
0.390, -7.409e-5
0.391, -7.394e-5
0.392, -7.382e-5
0.393, -7.380e-5
0.394, -7.357e-5
0.395, -7.353e-5
0.396, -7.335e-5
0.397, -7.326e-5
0.398, -7.324e-5
0.399, -7.305e-5
0.400, -7.302e-5
0.401, -7.298e-5
0.402, -7.280e-5
0.403, -7.269e-5
0.404, -7.258e-5
0.405, -7.257e-5
0.406, -7.244e-5
0.407, -7.232e-5
0.408, -7.220e-5
0.409, -7.205e-5
0.410, -7.206e-5
0.411, -7.188e-5
0.412, -7.188e-5
0.413, -7.183e-5
0.414, -7.169e-5
0.415, -7.158e-5
0.416, -7.142e-5
0.417, -7.137e-5
0.418, -7.134e-5
0.419, -7.117e-5
0.420, -7.113e-5
0.421, -7.100e-5
0.422, -7.090e-5
0.423, -7.072e-5
0.424, -7.066e-5
0.425, -7.056e-5
0.426, -7.048e-5
0.427, -7.035e-5
0.428, -7.037e-5
0.429, -7.017e-5
0.430, -7.016e-5
0.431, -7.005e-5
0.432, -6.990e-5
0.433, -6.992e-5
0.434, -6.983e-5
0.435, -6.962e-5
0.436, -6.962e-5
0.437, -6.947e-5
0.438, -6.943e-5
0.439, -6.927e-5
0.440, -6.915e-5
0.441, -6.916e-5
0.442, -6.894e-5
0.443, -6.891e-5
0.444, -6.879e-5
0.445, -6.879e-5
0.446, -6.869e-5
0.447, -6.850e-5
0.448, -6.853e-5
0.449, -6.844e-5
0.450, -6.824e-5
0.451, -6.823e-5
0.452, -6.806e-5
0.453, -6.812e-5
0.454, -6.798e-5
0.455, -6.789e-5
0.456, -6.766e-5
0.457, -6.763e-5
0.458, -6.760e-5
0.459, -6.743e-5
0.460, -6.741e-5
0.461, -6.727e-5
0.462, -6.724e-5
0.463, -6.709e-5
0.464, -6.702e-5
0.465, -6.709e-5
0.466, -6.694e-5
0.467, -6.674e-5
0.468, -6.668e-5
0.469, -6.649e-5
0.470, -6.646e-5
0.471, -6.631e-5
0.472, -6.626e-5
0.473, -6.613e-5
0.474, -6.610e-5
0.475, -6.606e-5
0.476, -6.587e-5
0.477, -6.585e-5
0.478, -6.582e-5
0.479, -6.560e-5
0.480, -6.560e-5
0.481, -6.556e-5
0.482, -6.545e-5
0.483, -6.526e-5
0.484, -6.531e-5
0.485, -6.517e-5
0.486, -6.504e-5
0.487, -6.494e-5
0.488, -6.488e-5
0.489, -6.492e-5
0.490, -6.468e-5
0.491, -6.462e-5
0.492, -6.460e-5
0.493, -6.449e-5
0.494, -6.449e-5
0.495, -6.435e-5
0.496, -6.413e-5
0.497, -6.421e-5
0.498, -6.403e-5
0.499, -6.399e-5
