# Supplementary material for: Data on characterization and electrochemical analysis of zinc oxide and tungsten trioxide as counter electrodes for electrochromic devices
Source: Data Brief. 2020 Jun 20;31:105891. doi: 10.1016/j.dib.2020.105891 (PMC7326711; doi:10.1016/j.dib.2020.105891)
Supplement: Supplementary file 1 [file mmc1.zip › Raw data/Figure 5/CV of WO3-TPA/Cycle 2000/Scan_rate_0.1.txt]

June 17, 2018   03:18:54
Cyclic Voltammetry
File: c:\users\Data Source:  Experiment
Instrument Model:  CHI660D
Header: 
Note: 

Init E (V) = 0.5
High E (V) = 0.5
Low E (V) = -0.7
Init P/N = N
Scan Rate (V/s) = 0.1
Segment = 4
Sample Interval (V) = 0.001
Quiet Time (sec) = 0
Sensitivity (A/V) = 0.01

Segment 1:

Segment 2:

Segment 3:

Segment 4:

Potential/V, Current/A

0.500, -2.798e-4
0.499, -2.707e-4
0.498, -2.636e-4
0.497, -2.561e-4
0.496, -2.489e-4
0.495, -2.424e-4
0.494, -2.361e-4
0.493, -2.300e-4
0.492, -2.237e-4
0.491, -2.188e-4
0.490, -2.138e-4
0.489, -2.086e-4
0.488, -2.041e-4
0.487, -1.991e-4
0.486, -1.948e-4
0.485, -1.906e-4
0.484, -1.864e-4
0.483, -1.829e-4
0.482, -1.789e-4
0.481, -1.752e-4
0.480, -1.719e-4
0.479, -1.692e-4
0.478, -1.658e-4
0.477, -1.628e-4
0.476, -1.599e-4
0.475, -1.570e-4
0.474, -1.543e-4
0.473, -1.512e-4
0.472, -1.488e-4
0.471, -1.465e-4
0.470, -1.442e-4
0.469, -1.419e-4
0.468, -1.396e-4
0.467, -1.374e-4
0.466, -1.354e-4
0.465, -1.331e-4
0.464, -1.313e-4
0.463, -1.289e-4
0.462, -1.268e-4
0.461, -1.249e-4
0.460, -1.234e-4
0.459, -1.220e-4
0.458, -1.205e-4
0.457, -1.189e-4
0.456, -1.174e-4
0.455, -1.157e-4
0.454, -1.141e-4
0.453, -1.128e-4
0.452, -1.112e-4
0.451, -1.100e-4
0.450, -1.085e-4
0.449, -1.072e-4
0.448, -1.059e-4
0.447, -1.044e-4
0.446, -1.033e-4
0.445, -1.019e-4
0.444, -1.007e-4
0.443, -9.962e-5
0.442, -9.874e-5
0.441, -9.762e-5
0.440, -9.668e-5
0.439, -9.559e-5
0.438, -9.477e-5
0.437, -9.363e-5
0.436, -9.273e-5
0.435, -9.178e-5
0.434, -9.069e-5
0.433, -8.977e-5
0.432, -8.879e-5
0.431, -8.801e-5
0.430, -8.714e-5
0.429, -8.627e-5
0.428, -8.548e-5
0.427, -8.467e-5
0.426, -8.379e-5
0.425, -8.305e-5
0.424, -8.222e-5
0.423, -8.134e-5
0.422, -8.059e-5
0.421, -7.973e-5
0.420, -7.900e-5
0.419, -7.809e-5
0.418, -7.737e-5
0.417, -7.661e-5
0.416, -7.598e-5
0.415, -7.531e-5
0.414, -7.475e-5
0.413, -7.418e-5
0.412, -7.367e-5
0.411, -7.313e-5
0.410, -7.266e-5
0.409, -7.204e-5
0.408, -7.148e-5
0.407, -7.099e-5
0.406, -7.057e-5
0.405, -7.000e-5
0.404, -6.959e-5
0.403, -6.896e-5
0.402, -6.839e-5
0.401, -6.804e-5
0.400, -6.738e-5
0.399, -6.694e-5
0.398, -6.641e-5
0.397, -6.596e-5
0.396, -6.550e-5
0.395, -6.479e-5
0.394, -6.455e-5
0.393, -6.389e-5
0.392, -6.346e-5
0.391, -6.307e-5
0.390, -6.255e-5
0.389, -6.215e-5
0.388, -6.181e-5
0.387, -6.126e-5
0.386, -6.107e-5
0.385, -6.047e-5
0.384, -6.021e-5
0.383, -5.982e-5
0.382, -5.936e-5
0.381, -5.921e-5
0.380, -5.854e-5
0.379, -5.830e-5
0.378, -5.799e-5
0.377, -5.750e-5
0.376, -5.724e-5
0.375, -5.670e-5
0.374, -5.648e-5
0.373, -5.618e-5
0.372, -5.560e-5
0.371, -5.547e-5
0.370, -5.491e-5
0.369, -5.463e-5
0.368, -5.444e-5
0.367, -5.384e-5
0.366, -5.371e-5
0.365, -5.331e-5
0.364, -5.300e-5
0.363, -5.266e-5
0.362, -5.222e-5
0.361, -5.207e-5
0.360, -5.166e-5
0.359, -5.140e-5
0.358, -5.119e-5
0.357, -5.075e-5
0.356, -5.061e-5
0.355, -5.028e-5
0.354, -4.998e-5
0.353, -4.973e-5
0.352, -4.947e-5
0.351, -4.935e-5
0.350, -4.902e-5
0.349, -4.884e-5
0.348, -4.857e-5
0.347, -4.840e-5
0.346, -4.814e-5
0.345, -4.789e-5
0.344, -4.753e-5
0.343, -4.745e-5
0.342, -4.707e-5
0.341, -4.700e-5
0.340, -4.680e-5
0.339, -4.644e-5
0.338, -4.635e-5
0.337, -4.600e-5
0.336, -4.594e-5
0.335, -4.559e-5
0.334, -4.547e-5
0.333, -4.515e-5
0.332, -4.496e-5
0.331, -4.476e-5
0.330, -4.474e-5
0.329, -4.433e-5
0.328, -4.420e-5
0.327, -4.398e-5
0.326, -4.384e-5
0.325, -4.366e-5
0.324, -4.349e-5
0.323, -4.322e-5
0.322, -4.295e-5
0.321, -4.286e-5
0.320, -4.255e-5
0.319, -4.243e-5
0.318, -4.215e-5
0.317, -4.209e-5
0.316, -4.180e-5
0.315, -4.162e-5
0.314, -4.148e-5
0.313, -4.128e-5
0.312, -4.099e-5
0.311, -4.082e-5
0.310, -4.081e-5
0.309, -4.058e-5
0.308, -4.041e-5
0.307, -4.018e-5
0.306, -4.008e-5
0.305, -3.978e-5
0.304, -3.970e-5
0.303, -3.941e-5
0.302, -3.927e-5
0.301, -3.923e-5
0.300, -3.898e-5
0.299, -3.882e-5
0.298, -3.867e-5
0.297, -3.857e-5
0.296, -3.837e-5
0.295, -3.827e-5
0.294, -3.806e-5
0.293, -3.795e-5
0.292, -3.782e-5
0.291, -3.775e-5
0.290, -3.745e-5
0.289, -3.750e-5
0.288, -3.714e-5
0.287, -3.708e-5
0.286, -3.694e-5
0.285, -3.681e-5
0.284, -3.666e-5
0.283, -3.640e-5
0.282, -3.632e-5
0.281, -3.627e-5
0.280, -3.610e-5
0.279, -3.593e-5
0.278, -3.578e-5
0.277, -3.564e-5
0.276, -3.552e-5
0.275, -3.540e-5
0.274, -3.527e-5
0.273, -3.511e-5
0.272, -3.504e-5
0.271, -3.495e-5
0.270, -3.474e-5
0.269, -3.462e-5
0.268, -3.446e-5
0.267, -3.437e-5
0.266, -3.423e-5
0.265, -3.414e-5
0.264, -3.392e-5
0.263, -3.391e-5
0.262, -3.365e-5
0.261, -3.358e-5
0.260, -3.337e-5
0.259, -3.338e-5
0.258, -3.309e-5
0.257, -3.311e-5
0.256, -3.286e-5
0.255, -3.279e-5
0.254, -3.262e-5
0.253, -3.254e-5
0.252, -3.230e-5
0.251, -3.220e-5
0.250, -3.216e-5
0.249, -3.197e-5
0.248, -3.183e-5
0.247, -3.170e-5
0.246, -3.162e-5
0.245, -3.144e-5
0.244, -3.141e-5
0.243, -3.116e-5
0.242, -3.107e-5
0.241, -3.087e-5
0.240, -3.075e-5
0.239, -3.060e-5
0.238, -3.043e-5
0.237, -3.032e-5
0.236, -3.017e-5
0.235, -3.005e-5
0.234, -2.998e-5
0.233, -2.977e-5
0.232, -2.961e-5
0.231, -2.962e-5
0.230, -2.928e-5
0.229, -2.927e-5
0.228, -2.899e-5
0.227, -2.897e-5
0.226, -2.881e-5
0.225, -2.870e-5
0.224, -2.852e-5
0.223, -2.833e-5
0.222, -2.824e-5
0.221, -2.817e-5
0.220, -2.799e-5
0.219, -2.776e-5
0.218, -2.768e-5
0.217, -2.752e-5
0.216, -2.750e-5
0.215, -2.718e-5
0.214, -2.712e-5
0.213, -2.688e-5
0.212, -2.682e-5
0.211, -2.663e-5
0.210, -2.650e-5
0.209, -2.645e-5
0.208, -2.618e-5
0.207, -2.610e-5
0.206, -2.584e-5
0.205, -2.570e-5
0.204, -2.559e-5
0.203, -2.540e-5
0.202, -2.528e-5
0.201, -2.518e-5
0.200, -2.492e-5
0.199, -2.490e-5
0.198, -2.460e-5
0.197, -2.456e-5
0.196, -2.436e-5
0.195, -2.414e-5
0.194, -2.399e-5
0.193, -2.373e-5
0.192, -2.357e-5
0.191, -2.335e-5
0.190, -2.317e-5
0.189, -2.290e-5
0.188, -2.273e-5
0.187, -2.232e-5
0.186, -2.229e-5
0.185, -2.202e-5
0.184, -2.187e-5
0.183, -2.154e-5
0.182, -2.131e-5
0.181, -2.094e-5
0.180, -2.066e-5
0.179, -2.040e-5
0.178, -2.016e-5
0.177, -1.988e-5
0.176, -1.951e-5
0.175, -1.923e-5
0.174, -1.885e-5
0.173, -1.860e-5
0.172, -1.813e-5
0.171, -1.780e-5
0.170, -1.726e-5
0.169, -1.701e-5
0.168, -1.654e-5
0.167, -1.613e-5
0.166, -1.577e-5
0.165, -1.525e-5
0.164, -1.483e-5
0.163, -1.436e-5
0.162, -1.396e-5
0.161, -1.342e-5
0.160, -1.296e-5
0.159, -1.245e-5
0.158, -1.192e-5
0.157, -1.143e-5
0.156, -1.092e-5
0.155, -1.033e-5
0.154, -9.819e-6
0.153, -9.233e-6
0.152, -8.579e-6
0.151, -7.915e-6
0.150, -7.300e-6
0.149, -6.510e-6
0.148, -5.797e-6
0.147, -5.026e-6
0.146, -4.381e-6
0.145, -3.552e-6
0.144, -2.683e-6
0.143, -1.970e-6
0.142, -1.179e-6
0.141, -4.569e-7
0.140, 3.436e-7
0.139, 1.193e-6
0.138, 2.033e-6
0.137, 2.813e-6
0.136, 3.770e-6
0.135, 4.688e-6
0.134, 5.732e-6
0.133, 6.660e-6
0.132, 7.822e-6
0.131, 8.925e-6
0.130, 1.001e-5
0.129, 1.117e-5
0.128, 1.222e-5
0.127, 1.347e-5
0.126, 1.456e-5
0.125, 1.591e-5
0.124, 1.709e-5
0.123, 1.877e-5
0.122, 2.024e-5
0.121, 2.153e-5
0.120, 2.282e-5
0.119, 2.418e-5
0.118, 2.533e-5
0.117, 2.672e-5
0.116, 2.813e-5
0.115, 2.963e-5
0.114, 3.123e-5
0.113, 3.279e-5
0.112, 3.449e-5
0.111, 3.611e-5
0.110, 3.790e-5
0.109, 3.953e-5
0.108, 4.136e-5
0.107, 4.333e-5
0.106, 4.519e-5
0.105, 4.707e-5
0.104, 4.903e-5
0.103, 5.070e-5
0.102, 5.277e-5
0.101, 5.460e-5
0.100, 5.685e-5
0.099, 5.890e-5
0.098, 6.101e-5
0.097, 6.328e-5
0.096, 6.528e-5
0.095, 6.803e-5
0.094, 7.019e-5
0.093, 7.233e-5
0.092, 7.450e-5
0.091, 7.647e-5
0.090, 7.890e-5
0.089, 8.124e-5
0.088, 8.373e-5
0.087, 8.627e-5
0.086, 8.844e-5
0.085, 9.121e-5
0.084, 9.385e-5
0.083, 9.645e-5
0.082, 9.898e-5
0.081, 1.014e-4
0.080, 1.042e-4
0.079, 1.067e-4
0.078, 1.096e-4
0.077, 1.123e-4
0.076, 1.150e-4
0.075, 1.183e-4
0.074, 1.208e-4
0.073, 1.232e-4
0.072, 1.258e-4
0.071, 1.284e-4
0.070, 1.314e-4
0.069, 1.339e-4
0.068, 1.369e-4
0.067, 1.398e-4
0.066, 1.427e-4
0.065, 1.457e-4
0.064, 1.479e-4
0.063, 1.507e-4
0.062, 1.535e-4
0.061, 1.562e-4
0.060, 1.591e-4
0.059, 1.617e-4
0.058, 1.646e-4
0.057, 1.676e-4
0.056, 1.701e-4
0.055, 1.728e-4
0.054, 1.752e-4
0.053, 1.782e-4
0.052, 1.810e-4
0.051, 1.835e-4
0.050, 1.867e-4
0.049, 1.894e-4
0.048, 1.924e-4
0.047, 1.951e-4
0.046, 1.978e-4
0.045, 2.006e-4
0.044, 2.034e-4
0.043, 2.063e-4
0.042, 2.090e-4
0.041, 2.117e-4
0.040, 2.150e-4
0.039, 2.174e-4
0.038, 2.200e-4
0.037, 2.223e-4
0.036, 2.248e-4
0.035, 2.278e-4
0.034, 2.304e-4
0.033, 2.331e-4
0.032, 2.357e-4
0.031, 2.386e-4
0.030, 2.415e-4
0.029, 2.438e-4
0.028, 2.463e-4
0.027, 2.488e-4
0.026, 2.515e-4
0.025, 2.543e-4
0.024, 2.567e-4
0.023, 2.595e-4
0.022, 2.619e-4
0.021, 2.646e-4
0.020, 2.671e-4
0.019, 2.690e-4
0.018, 2.715e-4
0.017, 2.737e-4
0.016, 2.761e-4
0.015, 2.787e-4
0.014, 2.809e-4
0.013, 2.830e-4
0.012, 2.854e-4
0.011, 2.879e-4
0.010, 2.904e-4
0.009, 2.923e-4
0.008, 2.946e-4
0.007, 2.967e-4
0.006, 2.989e-4
0.005, 3.013e-4
0.004, 3.033e-4
0.003, 3.055e-4
0.002, 3.076e-4
0.001, 3.101e-4
0.000, 3.113e-4
-0.001, 3.135e-4
-0.002, 3.157e-4
-0.003, 3.176e-4
-0.004, 3.193e-4
-0.005, 3.214e-4
-0.006, 3.232e-4
-0.007, 3.256e-4
-0.008, 3.275e-4
-0.009, 3.296e-4
-0.010, 3.316e-4
-0.011, 3.334e-4
-0.012, 3.356e-4
-0.013, 3.375e-4
-0.014, 3.394e-4
-0.015, 3.413e-4
-0.016, 3.429e-4
-0.017, 3.449e-4
-0.018, 3.467e-4
-0.019, 3.485e-4
-0.020, 3.506e-4
-0.021, 3.520e-4
-0.022, 3.542e-4
-0.023, 3.557e-4
-0.024, 3.575e-4
-0.025, 3.596e-4
-0.026, 3.614e-4
-0.027, 3.635e-4
-0.028, 3.650e-4
-0.029, 3.665e-4
-0.030, 3.682e-4
-0.031, 3.697e-4
-0.032, 3.713e-4
-0.033, 3.729e-4
-0.034, 3.747e-4
-0.035, 3.764e-4
-0.036, 3.776e-4
-0.037, 3.796e-4
-0.038, 3.810e-4
-0.039, 3.823e-4
-0.040, 3.844e-4
-0.041, 3.857e-4
-0.042, 3.876e-4
-0.043, 3.890e-4
-0.044, 3.904e-4
-0.045, 3.920e-4
-0.046, 3.933e-4
-0.047, 3.949e-4
-0.048, 3.963e-4
-0.049, 3.978e-4
-0.050, 3.995e-4
-0.051, 4.005e-4
-0.052, 4.022e-4
-0.053, 4.035e-4
-0.054, 4.047e-4
-0.055, 4.065e-4
-0.056, 4.077e-4
-0.057, 4.094e-4
-0.058, 4.108e-4
-0.059, 4.121e-4
-0.060, 4.136e-4
-0.061, 4.145e-4
-0.062, 4.158e-4
-0.063, 4.172e-4
-0.064, 4.179e-4
-0.065, 4.196e-4
-0.066, 4.207e-4
-0.067, 4.221e-4
-0.068, 4.235e-4
-0.069, 4.246e-4
-0.070, 4.261e-4
-0.071, 4.270e-4
-0.072, 4.285e-4
-0.073, 4.297e-4
-0.074, 4.307e-4
-0.075, 4.322e-4
-0.076, 4.334e-4
-0.077, 4.348e-4
-0.078, 4.362e-4
-0.079, 4.374e-4
-0.080, 4.385e-4
-0.081, 4.396e-4
-0.082, 4.407e-4
-0.083, 4.417e-4
-0.084, 4.427e-4
-0.085, 4.441e-4
-0.086, 4.450e-4
-0.087, 4.463e-4
-0.088, 4.473e-4
-0.089, 4.486e-4
-0.090, 4.496e-4
-0.091, 4.504e-4
-0.092, 4.519e-4
-0.093, 4.527e-4
-0.094, 4.538e-4
-0.095, 4.552e-4
-0.096, 4.561e-4
-0.097, 4.576e-4
-0.098, 4.588e-4
-0.099, 4.596e-4
-0.100, 4.609e-4
-0.101, 4.618e-4
-0.102, 4.630e-4
-0.103, 4.639e-4
-0.104, 4.648e-4
-0.105, 4.661e-4
-0.106, 4.666e-4
-0.107, 4.680e-4
-0.108, 4.689e-4
-0.109, 4.697e-4
-0.110, 4.710e-4
-0.111, 4.718e-4
-0.112, 4.729e-4
-0.113, 4.739e-4
-0.114, 4.748e-4
-0.115, 4.760e-4
-0.116, 4.765e-4
-0.117, 4.776e-4
-0.118, 4.786e-4
-0.119, 4.794e-4
-0.120, 4.807e-4
-0.121, 4.815e-4
-0.122, 4.826e-4
-0.123, 4.837e-4
-0.124, 4.845e-4
-0.125, 4.857e-4
-0.126, 4.866e-4
-0.127, 4.875e-4
-0.128, 4.885e-4
-0.129, 4.893e-4
-0.130, 4.903e-4
-0.131, 4.908e-4
-0.132, 4.917e-4
-0.133, 4.927e-4
-0.134, 4.933e-4
-0.135, 4.943e-4
-0.136, 4.951e-4
-0.137, 4.961e-4
-0.138, 4.966e-4
-0.139, 4.976e-4
-0.140, 4.985e-4
-0.141, 4.989e-4
-0.142, 4.999e-4
-0.143, 5.006e-4
-0.144, 5.013e-4
-0.145, 5.022e-4
-0.146, 5.029e-4
-0.147, 5.038e-4
-0.148, 5.046e-4
-0.149, 5.055e-4
-0.150, 5.065e-4
-0.151, 5.069e-4
-0.152, 5.080e-4
-0.153, 5.086e-4
-0.154, 5.093e-4
-0.155, 5.103e-4
-0.156, 5.106e-4
-0.157, 5.114e-4
-0.158, 5.121e-4
-0.159, 5.127e-4
-0.160, 5.134e-4
-0.161, 5.139e-4
-0.162, 5.147e-4
-0.163, 5.152e-4
-0.164, 5.156e-4
-0.165, 5.166e-4
-0.166, 5.168e-4
-0.167, 5.174e-4
-0.168, 5.182e-4
-0.169, 5.187e-4
-0.170, 5.195e-4
-0.171, 5.199e-4
-0.172, 5.208e-4
-0.173, 5.213e-4
-0.174, 5.220e-4
-0.175, 5.228e-4
-0.176, 5.232e-4
-0.177, 5.237e-4
-0.178, 5.243e-4
-0.179, 5.248e-4
-0.180, 5.257e-4
-0.181, 5.262e-4
-0.182, 5.269e-4
-0.183, 5.273e-4
-0.184, 5.278e-4
-0.185, 5.287e-4
-0.186, 5.288e-4
-0.187, 5.296e-4
-0.188, 5.302e-4
-0.189, 5.306e-4
-0.190, 5.314e-4
-0.191, 5.316e-4
-0.192, 5.323e-4
-0.193, 5.328e-4
-0.194, 5.333e-4
-0.195, 5.339e-4
-0.196, 5.343e-4
-0.197, 5.350e-4
-0.198, 5.357e-4
-0.199, 5.358e-4
-0.200, 5.366e-4
-0.201, 5.369e-4
-0.202, 5.376e-4
-0.203, 5.380e-4
-0.204, 5.385e-4
-0.205, 5.401e-4
-0.206, 5.403e-4
-0.207, 5.411e-4
-0.208, 5.413e-4
-0.209, 5.418e-4
-0.210, 5.423e-4
-0.211, 5.427e-4
-0.212, 5.434e-4
-0.213, 5.438e-4
-0.214, 5.444e-4
-0.215, 5.450e-4
-0.216, 5.453e-4
-0.217, 5.460e-4
-0.218, 5.459e-4
-0.219, 5.464e-4
-0.220, 5.473e-4
-0.221, 5.475e-4
-0.222, 5.482e-4
-0.223, 5.487e-4
-0.224, 5.490e-4
-0.225, 5.497e-4
-0.226, 5.499e-4
-0.227, 5.505e-4
-0.228, 5.509e-4
-0.229, 5.513e-4
-0.230, 5.522e-4
-0.231, 5.527e-4
-0.232, 5.533e-4
-0.233, 5.538e-4
-0.234, 5.542e-4
-0.235, 5.550e-4
-0.236, 5.554e-4
-0.237, 5.561e-4
-0.238, 5.565e-4
-0.239, 5.570e-4
-0.240, 5.577e-4
-0.241, 5.581e-4
-0.242, 5.588e-4
-0.243, 5.589e-4
-0.244, 5.593e-4
-0.245, 5.601e-4
-0.246, 5.604e-4
-0.247, 5.608e-4
-0.248, 5.611e-4
-0.249, 5.617e-4
-0.250, 5.622e-4
-0.251, 5.624e-4
-0.252, 5.631e-4
-0.253, 5.633e-4
-0.254, 5.637e-4
-0.255, 5.644e-4
-0.256, 5.644e-4
-0.257, 5.653e-4
-0.258, 5.657e-4
-0.259, 5.661e-4
-0.260, 5.670e-4
-0.261, 5.672e-4
-0.262, 5.678e-4
-0.263, 5.681e-4
-0.264, 5.687e-4
-0.265, 5.696e-4
-0.266, 5.697e-4
-0.267, 5.703e-4
-0.268, 5.710e-4
-0.269, 5.709e-4
-0.270, 5.719e-4
-0.271, 5.721e-4
-0.272, 5.726e-4
-0.273, 5.732e-4
-0.274, 5.735e-4
-0.275, 5.742e-4
-0.276, 5.743e-4
-0.277, 5.751e-4
-0.278, 5.756e-4
-0.279, 5.759e-4
-0.280, 5.766e-4
-0.281, 5.771e-4
-0.282, 5.779e-4
-0.283, 5.784e-4
-0.284, 5.790e-4
-0.285, 5.795e-4
-0.286, 5.800e-4
-0.287, 5.806e-4
-0.288, 5.810e-4
-0.289, 5.815e-4
-0.290, 5.825e-4
-0.291, 5.825e-4
-0.292, 5.834e-4
-0.293, 5.838e-4
-0.294, 5.842e-4
-0.295, 5.846e-4
-0.296, 5.850e-4
-0.297, 5.857e-4
-0.298, 5.857e-4
-0.299, 5.862e-4
-0.300, 5.869e-4
-0.301, 5.870e-4
-0.302, 5.877e-4
-0.303, 5.881e-4
-0.304, 5.886e-4
-0.305, 5.894e-4
-0.306, 5.896e-4
-0.307, 5.906e-4
-0.308, 5.910e-4
-0.309, 5.917e-4
-0.310, 5.924e-4
-0.311, 5.924e-4
-0.312, 5.933e-4
-0.313, 5.938e-4
-0.314, 5.940e-4
-0.315, 5.947e-4
-0.316, 5.949e-4
-0.317, 5.957e-4
-0.318, 5.963e-4
-0.319, 5.966e-4
-0.320, 5.972e-4
-0.321, 5.973e-4
-0.322, 5.983e-4
-0.323, 5.984e-4
-0.324, 5.989e-4
-0.325, 5.997e-4
-0.326, 6.000e-4
-0.327, 6.006e-4
-0.328, 6.010e-4
-0.329, 6.017e-4
-0.330, 6.024e-4
-0.331, 6.027e-4
-0.332, 6.036e-4
-0.333, 6.043e-4
-0.334, 6.049e-4
-0.335, 6.059e-4
-0.336, 6.059e-4
-0.337, 6.068e-4
-0.338, 6.075e-4
-0.339, 6.076e-4
-0.340, 6.084e-4
-0.341, 6.086e-4
-0.342, 6.093e-4
-0.343, 6.094e-4
-0.344, 6.100e-4
-0.345, 6.106e-4
-0.346, 6.107e-4
-0.347, 6.114e-4
-0.348, 6.118e-4
-0.349, 6.121e-4
-0.350, 6.132e-4
-0.351, 6.131e-4
-0.352, 6.139e-4
-0.353, 6.144e-4
-0.354, 6.150e-4
-0.355, 6.158e-4
-0.356, 6.160e-4
-0.357, 6.169e-4
-0.358, 6.174e-4
-0.359, 6.179e-4
-0.360, 6.189e-4
-0.361, 6.193e-4
-0.362, 6.197e-4
-0.363, 6.203e-4
-0.364, 6.208e-4
-0.365, 6.215e-4
-0.366, 6.218e-4
-0.367, 6.228e-4
-0.368, 6.231e-4
-0.369, 6.238e-4
-0.370, 6.247e-4
-0.371, 6.247e-4
-0.372, 6.256e-4
-0.373, 6.260e-4
-0.374, 6.266e-4
-0.375, 6.274e-4
-0.376, 6.279e-4
-0.377, 6.289e-4
-0.378, 6.293e-4
-0.379, 6.299e-4
-0.380, 6.312e-4
-0.381, 6.312e-4
-0.382, 6.322e-4
-0.383, 6.327e-4
-0.384, 6.334e-4
-0.385, 6.343e-4
-0.386, 6.347e-4
-0.387, 6.354e-4
-0.388, 6.359e-4
-0.389, 6.365e-4
-0.390, 6.374e-4
-0.391, 6.376e-4
-0.392, 6.387e-4
-0.393, 6.393e-4
-0.394, 6.396e-4
-0.395, 6.407e-4
-0.396, 6.411e-4
-0.397, 6.418e-4
-0.398, 6.425e-4
-0.399, 6.431e-4
-0.400, 6.441e-4
-0.401, 6.445e-4
-0.402, 6.456e-4
-0.403, 6.459e-4
-0.404, 6.467e-4
-0.405, 6.477e-4
-0.406, 6.481e-4
-0.407, 6.489e-4
-0.408, 6.495e-4
-0.409, 6.503e-4
-0.410, 6.507e-4
-0.411, 6.512e-4
-0.412, 6.525e-4
-0.413, 6.529e-4
-0.414, 6.539e-4
-0.415, 6.552e-4
-0.416, 6.554e-4
-0.417, 6.566e-4
-0.418, 6.573e-4
-0.419, 6.579e-4
-0.420, 6.588e-4
-0.421, 6.593e-4
-0.422, 6.603e-4
-0.423, 6.607e-4
-0.424, 6.615e-4
-0.425, 6.625e-4
-0.426, 6.629e-4
-0.427, 6.642e-4
-0.428, 6.648e-4
-0.429, 6.656e-4
-0.430, 6.669e-4
-0.431, 6.674e-4
-0.432, 6.686e-4
-0.433, 6.691e-4
-0.434, 6.703e-4
-0.435, 6.715e-4
-0.436, 6.721e-4
-0.437, 6.735e-4
-0.438, 6.743e-4
-0.439, 6.750e-4
-0.440, 6.764e-4
-0.441, 6.769e-4
-0.442, 6.781e-4
-0.443, 6.792e-4
-0.444, 6.802e-4
-0.445, 6.814e-4
-0.446, 6.821e-4
-0.447, 6.835e-4
-0.448, 6.840e-4
-0.449, 6.850e-4
-0.450, 6.863e-4
-0.451, 6.872e-4
-0.452, 6.887e-4
-0.453, 6.897e-4
-0.454, 6.910e-4
-0.455, 6.923e-4
-0.456, 6.932e-4
-0.457, 6.949e-4
-0.458, 6.959e-4
-0.459, 6.974e-4
-0.460, 6.992e-4
-0.461, 7.003e-4
-0.462, 7.023e-4
-0.463, 7.037e-4
-0.464, 7.052e-4
-0.465, 7.069e-4
-0.466, 7.081e-4
-0.467, 7.098e-4
-0.468, 7.112e-4
-0.469, 7.131e-4
-0.470, 7.151e-4
-0.471, 7.165e-4
-0.472, 7.189e-4
-0.473, 7.206e-4
-0.474, 7.224e-4
-0.475, 7.247e-4
-0.476, 7.266e-4
-0.477, 7.294e-4
-0.478, 7.315e-4
-0.479, 7.337e-4
-0.480, 7.358e-4
-0.481, 7.382e-4
-0.482, 7.411e-4
-0.483, 7.434e-4
-0.484, 7.462e-4
-0.485, 7.492e-4
-0.486, 7.521e-4
-0.487, 7.555e-4
-0.488, 7.579e-4
-0.489, 7.610e-4
-0.490, 7.643e-4
-0.491, 7.671e-4
-0.492, 7.705e-4
-0.493, 7.736e-4
-0.494, 7.774e-4
-0.495, 7.809e-4
-0.496, 7.840e-4
-0.497, 7.879e-4
-0.498, 7.915e-4
-0.499, 7.949e-4
-0.500, 7.991e-4
-0.501, 8.030e-4
-0.502, 8.070e-4
-0.503, 8.106e-4
-0.504, 8.150e-4
-0.505, 8.195e-4
-0.506, 8.233e-4
-0.507, 8.283e-4
-0.508, 8.324e-4
-0.509, 8.367e-4
-0.510, 8.413e-4
-0.511, 8.458e-4
-0.512, 8.513e-4
-0.513, 8.559e-4
-0.514, 8.606e-4
-0.515, 8.657e-4
-0.516, 8.702e-4
-0.517, 8.759e-4
-0.518, 8.807e-4
-0.519, 8.855e-4
-0.520, 8.906e-4
-0.521, 8.959e-4
-0.522, 9.013e-4
-0.523, 9.062e-4
-0.524, 9.115e-4
-0.525, 9.167e-4
-0.526, 9.221e-4
-0.527, 9.280e-4
-0.528, 9.330e-4
-0.529, 9.386e-4
-0.530, 9.444e-4
-0.531, 9.498e-4
-0.532, 9.554e-4
-0.533, 9.610e-4
-0.534, 9.667e-4
-0.535, 9.727e-4
-0.536, 9.781e-4
-0.537, 9.844e-4
-0.538, 9.899e-4
-0.539, 9.961e-4
-0.540, 1.002e-3
-0.541, 1.007e-3
-0.542, 1.013e-3
-0.543, 1.019e-3
-0.544, 1.025e-3
-0.545, 1.030e-3
-0.546, 1.036e-3
-0.547, 1.042e-3
-0.548, 1.048e-3
-0.549, 1.053e-3
-0.550, 1.059e-3
-0.551, 1.065e-3
-0.552, 1.071e-3
-0.553, 1.076e-3
-0.554, 1.082e-3
-0.555, 1.088e-3
-0.556, 1.094e-3
-0.557, 1.099e-3
-0.558, 1.105e-3
-0.559, 1.110e-3
-0.560, 1.116e-3
-0.561, 1.122e-3
-0.562, 1.127e-3
-0.563, 1.133e-3
-0.564, 1.138e-3
-0.565, 1.144e-3
-0.566, 1.149e-3
-0.567, 1.155e-3
-0.568, 1.160e-3
-0.569, 1.166e-3
-0.570, 1.172e-3
-0.571, 1.177e-3
-0.572, 1.182e-3
-0.573, 1.187e-3
-0.574, 1.193e-3
-0.575, 1.198e-3
-0.576, 1.203e-3
-0.577, 1.208e-3
-0.578, 1.213e-3
-0.579, 1.218e-3
-0.580, 1.224e-3
-0.581, 1.228e-3
-0.582, 1.233e-3
-0.583, 1.238e-3
-0.584, 1.243e-3
-0.585, 1.249e-3
-0.586, 1.253e-3
-0.587, 1.258e-3
-0.588, 1.263e-3
-0.589, 1.268e-3
-0.590, 1.273e-3
-0.591, 1.277e-3
-0.592, 1.281e-3
-0.593, 1.286e-3
-0.594, 1.291e-3
-0.595, 1.295e-3
-0.596, 1.299e-3
-0.597, 1.304e-3
-0.598, 1.308e-3
-0.599, 1.312e-3
-0.600, 1.316e-3
-0.601, 1.320e-3
-0.602, 1.324e-3
-0.603, 1.328e-3
-0.604, 1.332e-3
-0.605, 1.336e-3
-0.606, 1.340e-3
-0.607, 1.344e-3
-0.608, 1.348e-3
-0.609, 1.352e-3
-0.610, 1.355e-3
-0.611, 1.359e-3
-0.612, 1.363e-3
-0.613, 1.367e-3
-0.614, 1.371e-3
-0.615, 1.375e-3
-0.616, 1.378e-3
-0.617, 1.381e-3
-0.618, 1.384e-3
-0.619, 1.388e-3
-0.620, 1.391e-3
-0.621, 1.394e-3
-0.622, 1.397e-3
-0.623, 1.400e-3
-0.624, 1.403e-3
-0.625, 1.406e-3
-0.626, 1.409e-3
-0.627, 1.412e-3
-0.628, 1.415e-3
-0.629, 1.418e-3
-0.630, 1.420e-3
-0.631, 1.423e-3
-0.632, 1.426e-3
-0.633, 1.428e-3
-0.634, 1.431e-3
-0.635, 1.434e-3
-0.636, 1.436e-3
-0.637, 1.439e-3
-0.638, 1.441e-3
-0.639, 1.443e-3
-0.640, 1.445e-3
-0.641, 1.448e-3
-0.642, 1.450e-3
-0.643, 1.452e-3
-0.644, 1.454e-3
-0.645, 1.456e-3
-0.646, 1.458e-3
-0.647, 1.460e-3
-0.648, 1.462e-3
-0.649, 1.464e-3
-0.650, 1.466e-3
-0.651, 1.468e-3
-0.652, 1.470e-3
-0.653, 1.471e-3
-0.654, 1.473e-3
-0.655, 1.474e-3
-0.656, 1.476e-3
-0.657, 1.478e-3
-0.658, 1.479e-3
-0.659, 1.480e-3
-0.660, 1.482e-3
-0.661, 1.483e-3
-0.662, 1.485e-3
-0.663, 1.486e-3
-0.664, 1.488e-3
-0.665, 1.489e-3
-0.666, 1.490e-3
-0.667, 1.491e-3
-0.668, 1.492e-3
-0.669, 1.493e-3
-0.670, 1.495e-3
-0.671, 1.495e-3
-0.672, 1.496e-3
-0.673, 1.497e-3
-0.674, 1.498e-3
-0.675, 1.499e-3
-0.676, 1.500e-3
-0.677, 1.501e-3
-0.678, 1.501e-3
-0.679, 1.502e-3
-0.680, 1.503e-3
-0.681, 1.504e-3
-0.682, 1.504e-3
-0.683, 1.505e-3
-0.684, 1.505e-3
-0.685, 1.506e-3
-0.686, 1.506e-3
-0.687, 1.507e-3
-0.688, 1.507e-3
-0.689, 1.508e-3
-0.690, 1.509e-3
-0.691, 1.509e-3
-0.692, 1.510e-3
-0.693, 1.510e-3
-0.694, 1.510e-3
-0.695, 1.511e-3
-0.696, 1.511e-3
-0.697, 1.511e-3
-0.698, 1.511e-3
-0.699, 1.512e-3
-0.700, 1.502e-3
-0.699, 1.469e-3
-0.698, 1.437e-3
-0.697, 1.405e-3
-0.696, 1.375e-3
-0.695, 1.344e-3
-0.694, 1.315e-3
-0.693, 1.287e-3
-0.692, 1.259e-3
-0.691, 1.231e-3
-0.690, 1.205e-3
-0.689, 1.178e-3
-0.688, 1.153e-3
-0.687, 1.127e-3
-0.686, 1.103e-3
-0.685, 1.079e-3
-0.684, 1.056e-3
-0.683, 1.033e-3
-0.682, 1.010e-3
-0.681, 9.884e-4
-0.680, 9.667e-4
-0.679, 9.452e-4
-0.678, 9.248e-4
-0.677, 9.043e-4
-0.676, 8.842e-4
-0.675, 8.647e-4
-0.674, 8.450e-4
-0.673, 8.263e-4
-0.672, 8.076e-4
-0.671, 7.890e-4
-0.670, 7.712e-4
-0.669, 7.534e-4
-0.668, 7.360e-4
-0.667, 7.191e-4
-0.666, 7.024e-4
-0.665, 6.862e-4
-0.664, 6.697e-4
-0.663, 6.541e-4
-0.662, 6.383e-4
-0.661, 6.228e-4
-0.660, 6.082e-4
-0.659, 5.931e-4
-0.658, 5.790e-4
-0.657, 5.644e-4
-0.656, 5.506e-4
-0.655, 5.369e-4
-0.654, 5.227e-4
-0.653, 5.102e-4
-0.652, 4.968e-4
-0.651, 4.842e-4
-0.650, 4.714e-4
-0.649, 4.588e-4
-0.648, 4.464e-4
-0.647, 4.339e-4
-0.646, 4.222e-4
-0.645, 4.107e-4
-0.644, 3.990e-4
-0.643, 3.882e-4
-0.642, 3.761e-4
-0.641, 3.655e-4
-0.640, 3.544e-4
-0.639, 3.433e-4
-0.638, 3.330e-4
-0.637, 3.224e-4
-0.636, 3.126e-4
-0.635, 3.024e-4
-0.634, 2.922e-4
-0.633, 2.827e-4
-0.632, 2.728e-4
-0.631, 2.635e-4
-0.630, 2.540e-4
-0.629, 2.446e-4
-0.628, 2.355e-4
-0.627, 2.266e-4
-0.626, 2.182e-4
-0.625, 2.094e-4
-0.624, 2.005e-4
-0.623, 1.923e-4
-0.622, 1.836e-4
-0.621, 1.753e-4
-0.620, 1.677e-4
-0.619, 1.589e-4
-0.618, 1.511e-4
-0.617, 1.431e-4
-0.616, 1.352e-4
-0.615, 1.275e-4
-0.614, 1.192e-4
-0.613, 1.116e-4
-0.612, 1.039e-4
-0.611, 9.672e-5
-0.610, 8.957e-5
-0.609, 8.202e-5
-0.608, 7.540e-5
-0.607, 6.835e-5
-0.606, 6.100e-5
-0.605, 5.424e-5
-0.604, 4.735e-5
-0.603, 4.077e-5
-0.602, 3.373e-5
-0.601, 2.751e-5
-0.600, 2.146e-5
-0.599, 1.426e-5
-0.598, 8.193e-6
-0.597, 1.574e-6
-0.596, -4.664e-6
-0.595, -1.080e-5
-0.594, -1.749e-5
-0.593, -2.317e-5
-0.592, -2.913e-5
-0.591, -3.538e-5
-0.590, -4.168e-5
-0.589, -4.787e-5
-0.588, -5.347e-5
-0.587, -5.977e-5
-0.586, -6.548e-5
-0.585, -7.122e-5
-0.584, -7.660e-5
-0.583, -8.270e-5
-0.582, -8.855e-5
-0.581, -9.421e-5
-0.580, -9.949e-5
-0.579, -1.052e-4
-0.578, -1.107e-4
-0.577, -1.165e-4
-0.576, -1.214e-4
-0.575, -1.265e-4
-0.574, -1.326e-4
-0.573, -1.379e-4
-0.572, -1.434e-4
-0.571, -1.486e-4
-0.570, -1.539e-4
-0.569, -1.593e-4
-0.568, -1.646e-4
-0.567, -1.700e-4
-0.566, -1.746e-4
-0.565, -1.799e-4
-0.564, -1.855e-4
-0.563, -1.903e-4
-0.562, -1.959e-4
-0.561, -2.010e-4
-0.560, -2.061e-4
-0.559, -2.117e-4
-0.558, -2.165e-4
-0.557, -2.211e-4
-0.556, -2.263e-4
-0.555, -2.315e-4
-0.554, -2.370e-4
-0.553, -2.415e-4
-0.552, -2.465e-4
-0.551, -2.517e-4
-0.550, -2.563e-4
-0.549, -2.616e-4
-0.548, -2.660e-4
-0.547, -2.707e-4
-0.546, -2.760e-4
-0.545, -2.811e-4
-0.544, -2.861e-4
-0.543, -2.906e-4
-0.542, -2.957e-4
-0.541, -3.005e-4
-0.540, -3.054e-4
-0.539, -3.107e-4
-0.538, -3.153e-4
-0.537, -3.200e-4
-0.536, -3.250e-4
-0.535, -3.304e-4
-0.534, -3.352e-4
-0.533, -3.399e-4
-0.532, -3.450e-4
-0.531, -3.498e-4
-0.530, -3.548e-4
-0.529, -3.597e-4
-0.528, -3.644e-4
-0.527, -3.690e-4
-0.526, -3.741e-4
-0.525, -3.788e-4
-0.524, -3.838e-4
-0.523, -3.885e-4
-0.522, -3.934e-4
-0.521, -3.982e-4
-0.520, -4.032e-4
-0.519, -4.083e-4
-0.518, -4.129e-4
-0.517, -4.173e-4
-0.516, -4.226e-4
-0.515, -4.272e-4
-0.514, -4.324e-4
-0.513, -4.369e-4
-0.512, -4.419e-4
-0.511, -4.468e-4
-0.510, -4.516e-4
-0.509, -4.566e-4
-0.508, -4.609e-4
-0.507, -4.657e-4
-0.506, -4.704e-4
-0.505, -4.751e-4
-0.504, -4.801e-4
-0.503, -4.846e-4
-0.502, -4.892e-4
-0.501, -4.939e-4
-0.500, -4.986e-4
-0.499, -5.033e-4
-0.498, -5.078e-4
-0.497, -5.126e-4
-0.496, -5.169e-4
-0.495, -5.219e-4
-0.494, -5.268e-4
-0.493, -5.311e-4
-0.492, -5.360e-4
-0.491, -5.404e-4
-0.490, -5.451e-4
-0.489, -5.498e-4
-0.488, -5.542e-4
-0.487, -5.591e-4
-0.486, -5.633e-4
-0.485, -5.679e-4
-0.484, -5.728e-4
-0.483, -5.769e-4
-0.482, -5.817e-4
-0.481, -5.860e-4
-0.480, -5.901e-4
-0.479, -5.950e-4
-0.478, -5.994e-4
-0.477, -6.041e-4
-0.476, -6.083e-4
-0.475, -6.124e-4
-0.474, -6.169e-4
-0.473, -6.210e-4
-0.472, -6.257e-4
-0.471, -6.301e-4
-0.470, -6.341e-4
-0.469, -6.386e-4
-0.468, -6.428e-4
-0.467, -6.472e-4
-0.466, -6.514e-4
-0.465, -6.557e-4
-0.464, -6.595e-4
-0.463, -6.631e-4
-0.462, -6.677e-4
-0.461, -6.719e-4
-0.460, -6.758e-4
-0.459, -6.805e-4
-0.458, -6.841e-4
-0.457, -6.881e-4
-0.456, -6.924e-4
-0.455, -6.962e-4
-0.454, -7.002e-4
-0.453, -7.039e-4
-0.452, -7.081e-4
-0.451, -7.112e-4
-0.450, -7.153e-4
-0.449, -7.196e-4
-0.448, -7.227e-4
-0.447, -7.268e-4
-0.446, -7.304e-4
-0.445, -7.338e-4
-0.444, -7.377e-4
-0.443, -7.412e-4
-0.442, -7.452e-4
-0.441, -7.483e-4
-0.440, -7.518e-4
-0.439, -7.556e-4
-0.438, -7.583e-4
-0.437, -7.619e-4
-0.436, -7.655e-4
-0.435, -7.691e-4
-0.434, -7.724e-4
-0.433, -7.756e-4
-0.432, -7.791e-4
-0.431, -7.819e-4
-0.430, -7.849e-4
-0.429, -7.883e-4
-0.428, -7.910e-4
-0.427, -7.943e-4
-0.426, -7.969e-4
-0.425, -8.000e-4
-0.424, -8.030e-4
-0.423, -8.054e-4
-0.422, -8.078e-4
-0.421, -8.106e-4
-0.420, -8.134e-4
-0.419, -8.162e-4
-0.418, -8.186e-4
-0.417, -8.216e-4
-0.416, -8.240e-4
-0.415, -8.265e-4
-0.414, -8.291e-4
-0.413, -8.308e-4
-0.412, -8.336e-4
-0.411, -8.358e-4
-0.410, -8.382e-4
-0.409, -8.400e-4
-0.408, -8.422e-4
-0.407, -8.447e-4
-0.406, -8.465e-4
-0.405, -8.488e-4
-0.404, -8.512e-4
-0.403, -8.529e-4
-0.402, -8.550e-4
-0.401, -8.568e-4
-0.400, -8.584e-4
-0.399, -8.607e-4
-0.398, -8.627e-4
-0.397, -8.647e-4
-0.396, -8.663e-4
-0.395, -8.681e-4
-0.394, -8.699e-4
-0.393, -8.713e-4
-0.392, -8.731e-4
-0.391, -8.746e-4
-0.390, -8.760e-4
-0.389, -8.776e-4
-0.388, -8.790e-4
-0.387, -8.805e-4
-0.386, -8.819e-4
-0.385, -8.832e-4
-0.384, -8.849e-4
-0.383, -8.861e-4
-0.382, -8.877e-4
-0.381, -8.885e-4
-0.380, -8.896e-4
-0.379, -8.908e-4
-0.378, -8.918e-4
-0.377, -8.928e-4
-0.376, -8.936e-4
-0.375, -8.946e-4
-0.374, -8.954e-4
-0.373, -8.961e-4
-0.372, -8.971e-4
-0.371, -8.975e-4
-0.370, -8.983e-4
-0.369, -8.994e-4
-0.368, -8.996e-4
-0.367, -9.005e-4
-0.366, -9.011e-4
-0.365, -9.015e-4
-0.364, -9.021e-4
-0.363, -9.025e-4
-0.362, -9.031e-4
-0.361, -9.031e-4
-0.360, -9.036e-4
-0.359, -9.041e-4
-0.358, -9.040e-4
-0.357, -9.046e-4
-0.356, -9.047e-4
-0.355, -9.047e-4
-0.354, -9.051e-4
-0.353, -9.052e-4
-0.352, -9.054e-4
-0.351, -9.056e-4
-0.350, -9.058e-4
-0.349, -9.059e-4
-0.348, -9.056e-4
-0.347, -9.061e-4
-0.346, -9.059e-4
-0.345, -9.056e-4
-0.344, -9.058e-4
-0.343, -9.057e-4
-0.342, -9.056e-4
-0.341, -9.056e-4
-0.340, -9.054e-4
-0.339, -9.054e-4
-0.338, -9.051e-4
-0.337, -9.051e-4
-0.336, -9.049e-4
-0.335, -9.048e-4
-0.334, -9.047e-4
-0.333, -9.044e-4
-0.332, -9.045e-4
-0.331, -9.043e-4
-0.330, -9.040e-4
-0.329, -9.038e-4
-0.328, -9.034e-4
-0.327, -9.034e-4
-0.326, -9.030e-4
-0.325, -9.027e-4
-0.324, -9.026e-4
-0.323, -9.019e-4
-0.322, -9.020e-4
-0.321, -9.014e-4
-0.320, -9.008e-4
-0.319, -9.006e-4
-0.318, -9.000e-4
-0.317, -8.998e-4
-0.316, -8.991e-4
-0.315, -8.987e-4
-0.314, -8.985e-4
-0.313, -8.977e-4
-0.312, -8.974e-4
-0.311, -8.970e-4
-0.310, -8.964e-4
-0.309, -8.961e-4
-0.308, -8.953e-4
-0.307, -8.954e-4
-0.306, -8.950e-4
-0.305, -8.946e-4
-0.304, -8.940e-4
-0.303, -8.933e-4
-0.302, -8.929e-4
-0.301, -8.922e-4
-0.300, -8.916e-4
-0.299, -8.913e-4
-0.298, -8.906e-4
-0.297, -8.899e-4
-0.296, -8.895e-4
-0.295, -8.890e-4
-0.294, -8.881e-4
-0.293, -8.873e-4
-0.292, -8.871e-4
-0.291, -8.863e-4
-0.290, -8.856e-4
-0.289, -8.852e-4
-0.288, -8.841e-4
-0.287, -8.838e-4
-0.286, -8.832e-4
-0.285, -8.823e-4
-0.284, -8.818e-4
-0.283, -8.811e-4
-0.282, -8.809e-4
-0.281, -8.803e-4
-0.280, -8.794e-4
-0.279, -8.793e-4
-0.278, -8.783e-4
-0.277, -8.778e-4
-0.276, -8.770e-4
-0.275, -8.763e-4
-0.274, -8.759e-4
-0.273, -8.749e-4
-0.272, -8.744e-4
-0.271, -8.736e-4
-0.270, -8.729e-4
-0.269, -8.724e-4
-0.268, -8.710e-4
-0.267, -8.709e-4
-0.266, -8.701e-4
-0.265, -8.691e-4
-0.264, -8.687e-4
-0.263, -8.677e-4
-0.262, -8.673e-4
-0.261, -8.664e-4
-0.260, -8.658e-4
-0.259, -8.652e-4
-0.258, -8.642e-4
-0.257, -8.638e-4
-0.256, -8.627e-4
-0.255, -8.621e-4
-0.254, -8.615e-4
-0.253, -8.604e-4
-0.252, -8.598e-4
-0.251, -8.590e-4
-0.250, -8.584e-4
-0.249, -8.576e-4
-0.248, -8.567e-4
-0.247, -8.562e-4
-0.246, -8.553e-4
-0.245, -8.548e-4
-0.244, -8.542e-4
-0.243, -8.532e-4
-0.242, -8.527e-4
-0.241, -8.519e-4
-0.240, -8.510e-4
-0.239, -8.505e-4
-0.238, -8.494e-4
-0.237, -8.489e-4
-0.236, -8.480e-4
-0.235, -8.471e-4
-0.234, -8.465e-4
-0.233, -8.456e-4
-0.232, -8.450e-4
-0.231, -8.442e-4
-0.230, -8.435e-4
-0.229, -8.431e-4
-0.228, -8.422e-4
-0.227, -8.415e-4
-0.226, -8.407e-4
-0.225, -8.400e-4
-0.224, -8.393e-4
-0.223, -8.382e-4
-0.222, -8.378e-4
-0.221, -8.366e-4
-0.220, -8.357e-4
-0.219, -8.351e-4
-0.218, -8.339e-4
-0.217, -8.332e-4
-0.216, -8.323e-4
-0.215, -8.316e-4
-0.214, -8.309e-4
-0.213, -8.299e-4
-0.212, -8.295e-4
-0.211, -8.282e-4
-0.210, -8.278e-4
-0.209, -8.271e-4
-0.208, -8.260e-4
-0.207, -8.255e-4
-0.206, -8.246e-4
-0.205, -8.242e-4
-0.204, -8.241e-4
-0.203, -8.231e-4
-0.202, -8.224e-4
-0.201, -8.214e-4
-0.200, -8.205e-4
-0.199, -8.200e-4
-0.198, -8.189e-4
-0.197, -8.183e-4
-0.196, -8.174e-4
-0.195, -8.164e-4
-0.194, -8.160e-4
-0.193, -8.148e-4
-0.192, -8.139e-4
-0.191, -8.129e-4
-0.190, -8.121e-4
-0.189, -8.114e-4
-0.188, -8.102e-4
-0.187, -8.097e-4
-0.186, -8.087e-4
-0.185, -8.078e-4
-0.184, -8.073e-4
-0.183, -8.062e-4
-0.182, -8.058e-4
-0.181, -8.049e-4
-0.180, -8.042e-4
-0.179, -8.036e-4
-0.178, -8.028e-4
-0.177, -8.023e-4
-0.176, -8.010e-4
-0.175, -8.001e-4
-0.174, -7.996e-4
-0.173, -7.983e-4
-0.172, -7.979e-4
-0.171, -7.969e-4
-0.170, -7.959e-4
-0.169, -7.945e-4
-0.168, -7.929e-4
-0.167, -7.914e-4
-0.166, -7.892e-4
-0.165, -7.872e-4
-0.164, -7.851e-4
-0.163, -7.827e-4
-0.162, -7.806e-4
-0.161, -7.782e-4
-0.160, -7.755e-4
-0.159, -7.735e-4
-0.158, -7.713e-4
-0.157, -7.695e-4
-0.156, -7.674e-4
-0.155, -7.657e-4
-0.154, -7.646e-4
-0.153, -7.626e-4
-0.152, -7.615e-4
-0.151, -7.604e-4
-0.150, -7.592e-4
-0.149, -7.587e-4
-0.148, -7.578e-4
-0.147, -7.576e-4
-0.146, -7.569e-4
-0.145, -7.564e-4
-0.144, -7.562e-4
-0.143, -7.555e-4
-0.142, -7.555e-4
-0.141, -7.545e-4
-0.140, -7.540e-4
-0.139, -7.536e-4
-0.138, -7.530e-4
-0.137, -7.525e-4
-0.136, -7.518e-4
-0.135, -7.512e-4
-0.134, -7.507e-4
-0.133, -7.498e-4
-0.132, -7.494e-4
-0.131, -7.484e-4
-0.130, -7.477e-4
-0.129, -7.471e-4
-0.128, -7.461e-4
-0.127, -7.455e-4
-0.126, -7.447e-4
-0.125, -7.436e-4
-0.124, -7.430e-4
-0.123, -7.419e-4
-0.122, -7.413e-4
-0.121, -7.402e-4
-0.120, -7.394e-4
-0.119, -7.388e-4
-0.118, -7.373e-4
-0.117, -7.370e-4
-0.116, -7.361e-4
-0.115, -7.351e-4
-0.114, -7.346e-4
-0.113, -7.336e-4
-0.112, -7.330e-4
-0.111, -7.322e-4
-0.110, -7.314e-4
-0.109, -7.310e-4
-0.108, -7.299e-4
-0.107, -7.296e-4
-0.106, -7.286e-4
-0.105, -7.279e-4
-0.104, -7.274e-4
-0.103, -7.263e-4
-0.102, -7.261e-4
-0.101, -7.253e-4
-0.100, -7.246e-4
-0.099, -7.237e-4
-0.098, -7.228e-4
-0.097, -7.222e-4
-0.096, -7.211e-4
-0.095, -7.203e-4
-0.094, -7.197e-4
-0.093, -7.185e-4
-0.092, -7.178e-4
-0.091, -7.168e-4
-0.090, -7.160e-4
-0.089, -7.148e-4
-0.088, -7.134e-4
-0.087, -7.128e-4
-0.086, -7.115e-4
-0.085, -7.107e-4
-0.084, -7.098e-4
-0.083, -7.087e-4
-0.082, -7.080e-4
-0.081, -7.070e-4
-0.080, -7.060e-4
-0.079, -7.051e-4
-0.078, -7.039e-4
-0.077, -7.032e-4
-0.076, -7.020e-4
-0.075, -7.009e-4
-0.074, -6.999e-4
-0.073, -6.983e-4
-0.072, -6.974e-4
-0.071, -6.963e-4
-0.070, -6.946e-4
-0.069, -6.938e-4
-0.068, -6.924e-4
-0.067, -6.912e-4
-0.066, -6.896e-4
-0.065, -6.882e-4
-0.064, -6.868e-4
-0.063, -6.852e-4
-0.062, -6.844e-4
-0.061, -6.829e-4
-0.060, -6.818e-4
-0.059, -6.807e-4
-0.058, -6.790e-4
-0.057, -6.778e-4
-0.056, -6.764e-4
-0.055, -6.751e-4
-0.054, -6.740e-4
-0.053, -6.725e-4
-0.052, -6.716e-4
-0.051, -6.701e-4
-0.050, -6.690e-4
-0.049, -6.681e-4
-0.048, -6.663e-4
-0.047, -6.652e-4
-0.046, -6.637e-4
-0.045, -6.626e-4
-0.044, -6.615e-4
-0.043, -6.603e-4
-0.042, -6.595e-4
-0.041, -6.580e-4
-0.040, -6.570e-4
-0.039, -6.562e-4
-0.038, -6.541e-4
-0.037, -6.532e-4
-0.036, -6.516e-4
-0.035, -6.505e-4
-0.034, -6.493e-4
-0.033, -6.479e-4
-0.032, -6.468e-4
-0.031, -6.452e-4
-0.030, -6.441e-4
-0.029, -6.428e-4
-0.028, -6.410e-4
-0.027, -6.400e-4
-0.026, -6.385e-4
-0.025, -6.373e-4
-0.024, -6.362e-4
-0.023, -6.347e-4
-0.022, -6.337e-4
-0.021, -6.322e-4
-0.020, -6.310e-4
-0.019, -6.295e-4
-0.018, -6.280e-4
-0.017, -6.271e-4
-0.016, -6.253e-4
-0.015, -6.242e-4
-0.014, -6.230e-4
-0.013, -6.213e-4
-0.012, -6.201e-4
-0.011, -6.185e-4
-0.010, -6.172e-4
-0.009, -6.157e-4
-0.008, -6.139e-4
-0.007, -6.131e-4
-0.006, -6.114e-4
-0.005, -6.104e-4
-0.004, -6.092e-4
-0.003, -6.075e-4
-0.002, -6.063e-4
-0.001, -6.047e-4
-0.000, -6.022e-4
0.001, -6.003e-4
0.002, -5.987e-4
0.003, -5.977e-4
0.004, -5.960e-4
0.005, -5.946e-4
0.006, -5.933e-4
0.007, -5.912e-4
0.008, -5.900e-4
0.009, -5.883e-4
0.010, -5.870e-4
0.011, -5.855e-4
0.012, -5.839e-4
0.013, -5.824e-4
0.014, -5.805e-4
0.015, -5.789e-4
0.016, -5.773e-4
0.017, -5.756e-4
0.018, -5.742e-4
0.019, -5.724e-4
0.020, -5.707e-4
0.021, -5.690e-4
0.022, -5.669e-4
0.023, -5.652e-4
0.024, -5.634e-4
0.025, -5.622e-4
0.026, -5.607e-4
0.027, -5.589e-4
0.028, -5.572e-4
0.029, -5.550e-4
0.030, -5.532e-4
0.031, -5.515e-4
0.032, -5.493e-4
0.033, -5.475e-4
0.034, -5.455e-4
0.035, -5.433e-4
0.036, -5.413e-4
0.037, -5.392e-4
0.038, -5.375e-4
0.039, -5.353e-4
0.040, -5.332e-4
0.041, -5.311e-4
0.042, -5.287e-4
0.043, -5.268e-4
0.044, -5.247e-4
0.045, -5.224e-4
0.046, -5.201e-4
0.047, -5.176e-4
0.048, -5.153e-4
0.049, -5.133e-4
0.050, -5.114e-4
0.051, -5.092e-4
0.052, -5.067e-4
0.053, -5.045e-4
0.054, -5.020e-4
0.055, -4.997e-4
0.056, -4.974e-4
0.057, -4.948e-4
0.058, -4.922e-4
0.059, -4.898e-4
0.060, -4.875e-4
0.061, -4.851e-4
0.062, -4.824e-4
0.063, -4.801e-4
0.064, -4.773e-4
0.065, -4.748e-4
0.066, -4.723e-4
0.067, -4.691e-4
0.068, -4.668e-4
0.069, -4.644e-4
0.070, -4.619e-4
0.071, -4.593e-4
0.072, -4.565e-4
0.073, -4.540e-4
0.074, -4.511e-4
0.075, -4.485e-4
0.076, -4.459e-4
0.077, -4.429e-4
0.078, -4.405e-4
0.079, -4.379e-4
0.080, -4.350e-4
0.081, -4.324e-4
0.082, -4.294e-4
0.083, -4.267e-4
0.084, -4.238e-4
0.085, -4.208e-4
0.086, -4.178e-4
0.087, -4.151e-4
0.088, -4.124e-4
0.089, -4.096e-4
0.090, -4.064e-4
0.091, -4.037e-4
0.092, -4.006e-4
0.093, -3.975e-4
0.094, -3.944e-4
0.095, -3.913e-4
0.096, -3.886e-4
0.097, -3.855e-4
0.098, -3.825e-4
0.099, -3.794e-4
0.100, -3.764e-4
0.101, -3.733e-4
0.102, -3.700e-4
0.103, -3.674e-4
0.104, -3.647e-4
0.105, -3.616e-4
0.106, -3.586e-4
0.107, -3.554e-4
0.108, -3.525e-4
0.109, -3.494e-4
0.110, -3.461e-4
0.111, -3.433e-4
0.112, -3.403e-4
0.113, -3.372e-4
0.114, -3.341e-4
0.115, -3.310e-4
0.116, -3.281e-4
0.117, -3.249e-4
0.118, -3.217e-4
0.119, -3.188e-4
0.120, -3.162e-4
0.121, -3.134e-4
0.122, -3.103e-4
0.123, -3.074e-4
0.124, -3.046e-4
0.125, -3.016e-4
0.126, -2.988e-4
0.127, -2.958e-4
0.128, -2.934e-4
0.129, -2.908e-4
0.130, -2.882e-4
0.131, -2.854e-4
0.132, -2.826e-4
0.133, -2.801e-4
0.134, -2.773e-4
0.135, -2.744e-4
0.136, -2.715e-4
0.137, -2.690e-4
0.138, -2.669e-4
0.139, -2.646e-4
0.140, -2.622e-4
0.141, -2.597e-4
0.142, -2.573e-4
0.143, -2.549e-4
0.144, -2.523e-4
0.145, -2.498e-4
0.146, -2.473e-4
0.147, -2.451e-4
0.148, -2.430e-4
0.149, -2.408e-4
0.150, -2.386e-4
0.151, -2.364e-4
0.152, -2.341e-4
0.153, -2.320e-4
0.154, -2.298e-4
0.155, -2.274e-4
0.156, -2.251e-4
0.157, -2.228e-4
0.158, -2.210e-4
0.159, -2.192e-4
0.160, -2.173e-4
0.161, -2.156e-4
0.162, -2.136e-4
0.163, -2.117e-4
0.164, -2.096e-4
0.165, -2.078e-4
0.166, -2.061e-4
0.167, -2.042e-4
0.168, -2.024e-4
0.169, -2.004e-4
0.170, -1.986e-4
0.171, -1.969e-4
0.172, -1.951e-4
0.173, -1.937e-4
0.174, -1.918e-4
0.175, -1.903e-4
0.176, -1.886e-4
0.177, -1.868e-4
0.178, -1.855e-4
0.179, -1.839e-4
0.180, -1.825e-4
0.181, -1.810e-4
0.182, -1.793e-4
0.183, -1.778e-4
0.184, -1.763e-4
0.185, -1.748e-4
0.186, -1.737e-4
0.187, -1.722e-4
0.188, -1.713e-4
0.189, -1.701e-4
0.190, -1.688e-4
0.191, -1.677e-4
0.192, -1.662e-4
0.193, -1.650e-4
0.194, -1.637e-4
0.195, -1.625e-4
0.196, -1.615e-4
0.197, -1.602e-4
0.198, -1.590e-4
0.199, -1.580e-4
0.200, -1.567e-4
0.201, -1.558e-4
0.202, -1.544e-4
0.203, -1.534e-4
0.204, -1.522e-4
0.205, -1.511e-4
0.206, -1.503e-4
0.207, -1.491e-4
0.208, -1.483e-4
0.209, -1.473e-4
0.210, -1.465e-4
0.211, -1.457e-4
0.212, -1.447e-4
0.213, -1.438e-4
0.214, -1.430e-4
0.215, -1.419e-4
0.216, -1.411e-4
0.217, -1.400e-4
0.218, -1.391e-4
0.219, -1.384e-4
0.220, -1.374e-4
0.221, -1.368e-4
0.222, -1.358e-4
0.223, -1.351e-4
0.224, -1.344e-4
0.225, -1.336e-4
0.226, -1.329e-4
0.227, -1.320e-4
0.228, -1.312e-4
0.229, -1.304e-4
0.230, -1.296e-4
0.231, -1.288e-4
0.232, -1.281e-4
0.233, -1.272e-4
0.234, -1.264e-4
0.235, -1.256e-4
0.236, -1.252e-4
0.237, -1.244e-4
0.238, -1.240e-4
0.239, -1.235e-4
0.240, -1.229e-4
0.241, -1.224e-4
0.242, -1.219e-4
0.243, -1.214e-4
0.244, -1.208e-4
0.245, -1.203e-4
0.246, -1.196e-4
0.247, -1.192e-4
0.248, -1.186e-4
0.249, -1.180e-4
0.250, -1.174e-4
0.251, -1.169e-4
0.252, -1.162e-4
0.253, -1.158e-4
0.254, -1.152e-4
0.255, -1.147e-4
0.256, -1.141e-4
0.257, -1.136e-4
0.258, -1.133e-4
0.259, -1.126e-4
0.260, -1.123e-4
0.261, -1.117e-4
0.262, -1.112e-4
0.263, -1.108e-4
0.264, -1.104e-4
0.265, -1.099e-4
0.266, -1.096e-4
0.267, -1.090e-4
0.268, -1.088e-4
0.269, -1.082e-4
0.270, -1.077e-4
0.271, -1.074e-4
0.272, -1.068e-4
0.273, -1.066e-4
0.274, -1.061e-4
0.275, -1.056e-4
0.276, -1.054e-4
0.277, -1.048e-4
0.278, -1.045e-4
0.279, -1.040e-4
0.280, -1.036e-4
0.281, -1.034e-4
0.282, -1.027e-4
0.283, -1.025e-4
0.284, -1.020e-4
0.285, -1.016e-4
0.286, -1.015e-4
0.287, -1.010e-4
0.288, -1.007e-4
0.289, -1.001e-4
0.290, -1.000e-4
0.291, -9.969e-5
0.292, -9.934e-5
0.293, -9.919e-5
0.294, -9.885e-5
0.295, -9.831e-5
0.296, -9.821e-5
0.297, -9.779e-5
0.298, -9.757e-5
0.299, -9.729e-5
0.300, -9.685e-5
0.301, -9.680e-5
0.302, -9.635e-5
0.303, -9.613e-5
0.304, -9.580e-5
0.305, -9.556e-5
0.306, -9.540e-5
0.307, -9.501e-5
0.308, -9.468e-5
0.309, -9.455e-5
0.310, -9.415e-5
0.311, -9.404e-5
0.312, -9.375e-5
0.313, -9.339e-5
0.314, -9.321e-5
0.315, -9.288e-5
0.316, -9.271e-5
0.317, -9.230e-5
0.318, -9.212e-5
0.319, -9.184e-5
0.320, -9.152e-5
0.321, -9.125e-5
0.322, -9.100e-5
0.323, -9.075e-5
0.324, -9.057e-5
0.325, -9.024e-5
0.326, -9.000e-5
0.327, -8.973e-5
0.328, -8.952e-5
0.329, -8.929e-5
0.330, -8.896e-5
0.331, -8.884e-5
0.332, -8.854e-5
0.333, -8.841e-5
0.334, -8.802e-5
0.335, -8.789e-5
0.336, -8.761e-5
0.337, -8.737e-5
0.338, -8.723e-5
0.339, -8.690e-5
0.340, -8.675e-5
0.341, -8.656e-5
0.342, -8.641e-5
0.343, -8.612e-5
0.344, -8.589e-5
0.345, -8.570e-5
0.346, -8.566e-5
0.347, -8.519e-5
0.348, -8.519e-5
0.349, -8.494e-5
0.350, -8.474e-5
0.351, -8.459e-5
0.352, -8.427e-5
0.353, -8.422e-5
0.354, -8.392e-5
0.355, -8.368e-5
0.356, -8.363e-5
0.357, -8.330e-5
0.358, -8.323e-5
0.359, -8.301e-5
0.360, -8.269e-5
0.361, -8.267e-5
0.362, -8.224e-5
0.363, -8.223e-5
0.364, -8.201e-5
0.365, -8.166e-5
0.366, -8.158e-5
0.367, -8.129e-5
0.368, -8.129e-5
0.369, -8.106e-5
0.370, -8.079e-5
0.371, -8.069e-5
0.372, -8.043e-5
0.373, -8.024e-5
0.374, -8.008e-5
0.375, -7.979e-5
0.376, -7.990e-5
0.377, -7.945e-5
0.378, -7.940e-5
0.379, -7.911e-5
0.380, -7.887e-5
0.381, -7.885e-5
0.382, -7.857e-5
0.383, -7.849e-5
0.384, -7.819e-5
0.385, -7.805e-5
0.386, -7.801e-5
0.387, -7.766e-5
0.388, -7.761e-5
0.389, -7.746e-5
0.390, -7.707e-5
0.391, -7.709e-5
0.392, -7.679e-5
0.393, -7.665e-5
0.394, -7.659e-5
0.395, -7.622e-5
0.396, -7.636e-5
0.397, -7.606e-5
0.398, -7.600e-5
0.399, -7.580e-5
0.400, -7.567e-5
0.401, -7.551e-5
0.402, -7.541e-5
0.403, -7.519e-5
0.404, -7.520e-5
0.405, -7.492e-5
0.406, -7.494e-5
0.407, -7.481e-5
0.408, -7.458e-5
0.409, -7.447e-5
0.410, -7.426e-5
0.411, -7.443e-5
0.412, -7.413e-5
0.413, -7.408e-5
0.414, -7.400e-5
0.415, -7.378e-5
0.416, -7.374e-5
0.417, -7.367e-5
0.418, -7.349e-5
0.419, -7.341e-5
0.420, -7.331e-5
0.421, -7.322e-5
0.422, -7.304e-5
0.423, -7.282e-5
0.424, -7.287e-5
0.425, -7.273e-5
0.426, -7.262e-5
0.427, -7.245e-5
0.428, -7.240e-5
0.429, -7.219e-5
0.430, -7.216e-5
0.431, -7.201e-5
0.432, -7.200e-5
0.433, -7.183e-5
0.434, -7.170e-5
0.435, -7.158e-5
0.436, -7.147e-5
0.437, -7.144e-5
0.438, -7.124e-5
0.439, -7.116e-5
0.440, -7.108e-5
0.441, -7.099e-5
0.442, -7.087e-5
0.443, -7.083e-5
0.444, -7.059e-5
0.445, -7.046e-5
0.446, -7.038e-5
0.447, -7.041e-5
0.448, -7.021e-5
0.449, -6.998e-5
0.450, -6.998e-5
0.451, -6.984e-5
0.452, -6.984e-5
0.453, -6.968e-5
0.454, -6.961e-5
0.455, -6.948e-5
0.456, -6.941e-5
0.457, -6.927e-5
0.458, -6.934e-5
0.459, -6.894e-5
0.460, -6.897e-5
0.461, -6.885e-5
0.462, -6.869e-5
0.463, -6.876e-5
0.464, -6.847e-5
0.465, -6.844e-5
0.466, -6.826e-5
0.467, -6.829e-5
0.468, -6.821e-5
0.469, -6.798e-5
0.470, -6.790e-5
0.471, -6.792e-5
0.472, -6.767e-5
0.473, -6.778e-5
0.474, -6.747e-5
0.475, -6.742e-5
0.476, -6.737e-5
0.477, -6.720e-5
0.478, -6.715e-5
0.479, -6.692e-5
0.480, -6.694e-5
0.481, -6.679e-5
0.482, -6.670e-5
0.483, -6.658e-5
0.484, -6.644e-5
0.485, -6.638e-5
0.486, -6.642e-5
0.487, -6.608e-5
0.488, -6.611e-5
0.489, -6.586e-5
0.490, -6.592e-5
0.491, -6.567e-5
0.492, -6.558e-5
0.493, -6.568e-5
0.494, -6.540e-5
0.495, -6.543e-5
0.496, -6.525e-5
0.497, -6.524e-5
0.498, -6.512e-5
0.499, -6.492e-5
0.500, -6.375e-5
0.499, -6.303e-5
0.498, -6.284e-5
0.497, -6.275e-5
0.496, -6.254e-5
0.495, -6.249e-5
0.494, -6.230e-5
0.493, -6.218e-5
0.492, -6.212e-5
0.491, -6.182e-5
0.490, -6.178e-5
0.489, -6.171e-5
0.488, -6.152e-5
0.487, -6.141e-5
0.486, -6.133e-5
0.485, -6.122e-5
0.484, -6.121e-5
0.483, -6.101e-5
0.482, -6.100e-5
0.481, -6.068e-5
0.480, -6.071e-5
0.479, -6.067e-5
0.478, -6.048e-5
0.477, -6.044e-5
0.476, -6.013e-5
0.475, -6.014e-5
0.474, -6.004e-5
0.473, -5.993e-5
0.472, -5.986e-5
0.471, -5.966e-5
0.470, -5.958e-5
0.469, -5.956e-5
0.468, -5.926e-5
0.467, -5.942e-5
0.466, -5.906e-5
0.465, -5.904e-5
0.464, -5.900e-5
0.463, -5.882e-5
0.462, -5.885e-5
0.461, -5.858e-5
0.460, -5.850e-5
0.459, -5.844e-5
0.458, -5.827e-5
0.457, -5.828e-5
0.456, -5.815e-5
0.455, -5.798e-5
0.454, -5.796e-5
0.453, -5.779e-5
0.452, -5.782e-5
0.451, -5.764e-5
0.450, -5.749e-5
0.449, -5.757e-5
0.448, -5.731e-5
0.447, -5.735e-5
0.446, -5.721e-5
0.445, -5.707e-5
0.444, -5.705e-5
0.443, -5.688e-5
0.442, -5.689e-5
0.441, -5.677e-5
0.440, -5.654e-5
0.439, -5.671e-5
0.438, -5.632e-5
0.437, -5.643e-5
0.436, -5.624e-5
0.435, -5.612e-5
0.434, -5.621e-5
0.433, -5.590e-5
0.432, -5.606e-5
0.431, -5.580e-5
0.430, -5.570e-5
0.429, -5.571e-5
0.428, -5.557e-5
0.427, -5.545e-5
0.426, -5.534e-5
0.425, -5.524e-5
0.424, -5.528e-5
0.423, -5.498e-5
0.422, -5.502e-5
0.421, -5.497e-5
0.420, -5.480e-5
0.419, -5.480e-5
0.418, -5.460e-5
0.417, -5.474e-5
0.416, -5.444e-5
0.415, -5.446e-5
0.414, -5.450e-5
0.413, -5.420e-5
0.412, -5.416e-5
0.411, -5.412e-5
0.410, -5.401e-5
0.409, -5.392e-5
0.408, -5.364e-5
0.407, -5.375e-5
0.406, -5.356e-5
0.405, -5.344e-5
0.404, -5.348e-5
0.403, -5.323e-5
0.402, -5.320e-5
0.401, -5.296e-5
0.400, -5.311e-5
0.399, -5.307e-5
0.398, -5.280e-5
0.397, -5.303e-5
0.396, -5.287e-5
0.395, -5.250e-5
0.394, -5.274e-5
0.393, -5.245e-5
0.392, -5.252e-5
0.391, -5.231e-5
0.390, -5.222e-5
0.389, -5.227e-5
0.388, -5.202e-5
0.387, -5.213e-5
0.386, -5.194e-5
0.385, -5.179e-5
0.384, -5.183e-5
0.383, -5.164e-5
0.382, -5.173e-5
0.381, -5.156e-5
0.380, -5.160e-5
0.379, -5.157e-5
0.378, -5.131e-5
0.377, -5.140e-5
0.376, -5.120e-5
0.375, -5.117e-5
0.374, -5.114e-5
0.373, -5.088e-5
0.372, -5.107e-5
0.371, -5.082e-5
0.370, -5.084e-5
0.369, -5.075e-5
0.368, -5.072e-5
0.367, -5.060e-5
0.366, -5.053e-5
0.365, -5.048e-5
0.364, -5.040e-5
0.363, -5.026e-5
0.362, -5.038e-5
0.361, -5.013e-5
0.360, -5.019e-5
0.359, -5.013e-5
0.358, -4.989e-5
0.357, -5.004e-5
0.356, -4.980e-5
0.355, -4.978e-5
0.354, -4.981e-5
0.353, -4.967e-5
0.352, -4.958e-5
0.351, -4.958e-5
0.350, -4.950e-5
0.349, -4.958e-5
0.348, -4.928e-5
0.347, -4.941e-5
0.346, -4.924e-5
0.345, -4.922e-5
0.344, -4.915e-5
0.343, -4.900e-5
0.342, -4.913e-5
0.341, -4.895e-5
0.340, -4.893e-5
0.339, -4.891e-5
0.338, -4.871e-5
0.337, -4.878e-5
0.336, -4.873e-5
0.335, -4.854e-5
0.334, -4.861e-5
0.333, -4.840e-5
0.332, -4.854e-5
0.331, -4.831e-5
0.330, -4.825e-5
0.329, -4.835e-5
0.328, -4.812e-5
0.327, -4.817e-5
0.326, -4.811e-5
0.325, -4.805e-5
0.324, -4.798e-5
0.323, -4.794e-5
0.322, -4.782e-5
0.321, -4.777e-5
0.320, -4.769e-5
0.319, -4.777e-5
0.318, -4.760e-5
0.317, -4.765e-5
0.316, -4.753e-5
0.315, -4.736e-5
0.314, -4.748e-5
0.313, -4.716e-5
0.312, -4.725e-5
0.311, -4.720e-5
0.310, -4.715e-5
0.309, -4.703e-5
0.308, -4.703e-5
0.307, -4.691e-5
0.306, -4.691e-5
0.305, -4.687e-5
0.304, -4.684e-5
0.303, -4.660e-5
0.302, -4.663e-5
0.301, -4.659e-5
0.300, -4.653e-5
0.299, -4.650e-5
0.298, -4.633e-5
0.297, -4.640e-5
0.296, -4.626e-5
0.295, -4.633e-5
0.294, -4.619e-5
0.293, -4.612e-5
0.292, -4.612e-5
0.291, -4.596e-5
0.290, -4.605e-5
0.289, -4.581e-5
0.288, -4.584e-5
0.287, -4.578e-5
0.286, -4.566e-5
0.285, -4.555e-5
0.284, -4.565e-5
0.283, -4.542e-5
0.282, -4.558e-5
0.281, -4.544e-5
0.280, -4.535e-5
0.279, -4.537e-5
0.278, -4.519e-5
0.277, -4.522e-5
0.276, -4.515e-5
0.275, -4.508e-5
0.274, -4.497e-5
0.273, -4.494e-5
0.272, -4.489e-5
0.271, -4.491e-5
0.270, -4.480e-5
0.269, -4.478e-5
0.268, -4.462e-5
0.267, -4.454e-5
0.266, -4.447e-5
0.265, -4.448e-5
0.264, -4.442e-5
0.263, -4.432e-5
0.262, -4.433e-5
0.261, -4.410e-5
0.260, -4.416e-5
0.259, -4.413e-5
0.258, -4.405e-5
0.257, -4.402e-5
0.256, -4.382e-5
0.255, -4.385e-5
0.254, -4.378e-5
0.253, -4.370e-5
0.252, -4.366e-5
0.251, -4.348e-5
0.250, -4.343e-5
0.249, -4.351e-5
0.248, -4.312e-5
0.247, -4.330e-5
0.246, -4.317e-5
0.245, -4.314e-5
0.244, -4.306e-5
0.243, -4.284e-5
0.242, -4.298e-5
0.241, -4.273e-5
0.240, -4.271e-5
0.239, -4.266e-5
0.238, -4.249e-5
0.237, -4.257e-5
0.236, -4.250e-5
0.235, -4.225e-5
0.234, -4.236e-5
0.233, -4.210e-5
0.232, -4.206e-5
0.231, -4.194e-5
0.230, -4.178e-5
0.229, -4.181e-5
0.228, -4.156e-5
0.227, -4.171e-5
0.226, -4.155e-5
0.225, -4.139e-5
0.224, -4.136e-5
0.223, -4.125e-5
0.222, -4.111e-5
0.221, -4.113e-5
0.220, -4.084e-5
0.219, -4.086e-5
0.218, -4.063e-5
0.217, -4.054e-5
0.216, -4.055e-5
0.215, -4.036e-5
0.214, -4.030e-5
0.213, -4.010e-5
0.212, -4.001e-5
0.211, -3.979e-5
0.210, -3.972e-5
0.209, -3.955e-5
0.208, -3.953e-5
0.207, -3.935e-5
0.206, -3.919e-5
0.205, -3.909e-5
0.204, -3.892e-5
0.203, -3.872e-5
0.202, -3.868e-5
0.201, -3.848e-5
0.200, -3.828e-5
0.199, -3.824e-5
0.198, -3.798e-5
0.197, -3.795e-5
0.196, -3.757e-5
0.195, -3.764e-5
0.194, -3.738e-5
0.193, -3.718e-5
0.192, -3.701e-5
0.191, -3.673e-5
0.190, -3.662e-5
0.189, -3.643e-5
0.188, -3.618e-5
0.187, -3.609e-5
0.186, -3.578e-5
0.185, -3.553e-5
0.184, -3.539e-5
0.183, -3.503e-5
0.182, -3.491e-5
0.181, -3.450e-5
0.180, -3.433e-5
0.179, -3.416e-5
0.178, -3.377e-5
0.177, -3.361e-5
0.176, -3.320e-5
0.175, -3.291e-5
0.174, -3.255e-5
0.173, -3.220e-5
0.172, -3.193e-5
0.171, -3.159e-5
0.170, -3.098e-5
0.169, -3.086e-5
0.168, -3.025e-5
0.167, -3.000e-5
0.166, -2.952e-5
0.165, -2.913e-5
0.164, -2.876e-5
0.163, -2.824e-5
0.162, -2.783e-5
0.161, -2.736e-5
0.160, -2.690e-5
0.159, -2.650e-5
0.158, -2.603e-5
0.157, -2.561e-5
0.156, -2.514e-5
0.155, -2.465e-5
0.154, -2.429e-5
0.153, -2.374e-5
0.152, -2.324e-5
0.151, -2.264e-5
0.150, -2.211e-5
0.149, -2.161e-5
0.148, -2.087e-5
0.147, -2.038e-5
0.146, -1.956e-5
0.145, -1.890e-5
0.144, -1.810e-5
0.143, -1.739e-5
0.142, -1.658e-5
0.141, -1.587e-5
0.140, -1.503e-5
0.139, -1.419e-5
0.138, -1.340e-5
0.137, -1.257e-5
0.136, -1.165e-5
0.135, -1.080e-5
0.134, -9.965e-6
0.133, -8.862e-6
0.132, -7.984e-6
0.131, -6.832e-6
0.130, -5.992e-6
0.129, -4.635e-6
0.128, -3.483e-6
0.127, -2.429e-6
0.126, -1.179e-6
0.125, -1.835e-7
0.124, 9.587e-7
0.123, 2.169e-6
0.122, 3.321e-6
0.121, 4.620e-6
0.120, 5.967e-6
0.119, 7.148e-6
0.118, 8.817e-6
0.117, 9.969e-6
0.116, 1.158e-5
0.115, 1.294e-5
0.114, 1.449e-5
0.113, 1.613e-5
0.112, 1.756e-5
0.111, 1.955e-5
0.110, 2.122e-5
0.109, 2.272e-5
0.108, 2.429e-5
0.107, 2.556e-5
0.106, 2.728e-5
0.105, 2.908e-5
0.104, 3.072e-5
0.103, 3.294e-5
0.102, 3.464e-5
0.101, 3.656e-5
0.100, 3.858e-5
0.099, 4.041e-5
0.098, 4.273e-5
0.097, 4.450e-5
0.096, 4.688e-5
0.095, 4.873e-5
0.094, 5.072e-5
0.093, 5.283e-5
0.092, 5.502e-5
0.091, 5.734e-5
0.090, 5.955e-5
0.089, 6.162e-5
0.088, 6.411e-5
0.087, 6.650e-5
0.086, 6.910e-5
0.085, 7.144e-5
0.084, 7.363e-5
0.083, 7.582e-5
0.082, 7.801e-5
0.081, 8.068e-5
0.080, 8.294e-5
0.079, 8.559e-5
0.078, 8.810e-5
0.077, 9.072e-5
0.076, 9.351e-5
0.075, 9.600e-5
0.074, 9.865e-5
0.073, 1.011e-4
0.072, 1.037e-4
0.071, 1.066e-4
0.070, 1.091e-4
0.069, 1.117e-4
0.068, 1.146e-4
0.067, 1.174e-4
0.066, 1.204e-4
0.065, 1.226e-4
0.064, 1.251e-4
0.063, 1.276e-4
0.062, 1.304e-4
0.061, 1.332e-4
0.060, 1.357e-4
0.059, 1.385e-4
0.058, 1.414e-4
0.057, 1.441e-4
0.056, 1.469e-4
0.055, 1.494e-4
0.054, 1.521e-4
0.053, 1.550e-4
0.052, 1.576e-4
0.051, 1.605e-4
0.050, 1.632e-4
0.049, 1.663e-4
0.048, 1.690e-4
0.047, 1.713e-4
0.046, 1.741e-4
0.045, 1.765e-4
0.044, 1.794e-4
0.043, 1.820e-4
0.042, 1.845e-4
0.041, 1.874e-4
0.040, 1.901e-4
0.039, 1.927e-4
0.038, 1.952e-4
0.037, 1.976e-4
0.036, 2.005e-4
0.035, 2.028e-4
0.034, 2.056e-4
0.033, 2.081e-4
0.032, 2.105e-4
0.031, 2.136e-4
0.030, 2.162e-4
0.029, 2.187e-4
0.028, 2.209e-4
0.027, 2.231e-4
0.026, 2.258e-4
0.025, 2.282e-4
0.024, 2.308e-4
0.023, 2.335e-4
0.022, 2.356e-4
0.021, 2.385e-4
0.020, 2.407e-4
0.019, 2.433e-4
0.018, 2.456e-4
0.017, 2.476e-4
0.016, 2.502e-4
0.015, 2.524e-4
0.014, 2.550e-4
0.013, 2.571e-4
0.012, 2.594e-4
0.011, 2.621e-4
0.010, 2.645e-4
0.009, 2.667e-4
0.008, 2.690e-4
0.007, 2.707e-4
0.006, 2.732e-4
0.005, 2.752e-4
0.004, 2.777e-4
0.003, 2.799e-4
0.002, 2.818e-4
0.001, 2.844e-4
0.000, 2.854e-4
-0.001, 2.876e-4
-0.002, 2.900e-4
-0.003, 2.920e-4
-0.004, 2.942e-4
-0.005, 2.962e-4
-0.006, 2.983e-4
-0.007, 3.005e-4
-0.008, 3.024e-4
-0.009, 3.048e-4
-0.010, 3.066e-4
-0.011, 3.087e-4
-0.012, 3.111e-4
-0.013, 3.128e-4
-0.014, 3.152e-4
-0.015, 3.167e-4
-0.016, 3.185e-4
-0.017, 3.203e-4
-0.018, 3.220e-4
-0.019, 3.241e-4
-0.020, 3.257e-4
-0.021, 3.277e-4
-0.022, 3.295e-4
-0.023, 3.311e-4
-0.024, 3.332e-4
-0.025, 3.350e-4
-0.026, 3.368e-4
-0.027, 3.389e-4
-0.028, 3.403e-4
-0.029, 3.420e-4
-0.030, 3.436e-4
-0.031, 3.455e-4
-0.032, 3.469e-4
-0.033, 3.486e-4
-0.034, 3.505e-4
-0.035, 3.519e-4
-0.036, 3.534e-4
-0.037, 3.551e-4
-0.038, 3.562e-4
-0.039, 3.573e-4
-0.040, 3.586e-4
-0.041, 3.596e-4
-0.042, 3.606e-4
-0.043, 3.616e-4
-0.044, 3.628e-4
-0.045, 3.636e-4
-0.046, 3.649e-4
-0.047, 3.660e-4
-0.048, 3.671e-4
-0.049, 3.686e-4
-0.050, 3.699e-4
-0.051, 3.713e-4
-0.052, 3.730e-4
-0.053, 3.756e-4
-0.054, 3.769e-4
-0.055, 3.775e-4
-0.056, 3.788e-4
-0.057, 3.803e-4
-0.058, 3.815e-4
-0.059, 3.834e-4
-0.060, 3.850e-4
-0.061, 3.868e-4
-0.062, 3.885e-4
-0.063, 3.899e-4
-0.064, 3.912e-4
-0.065, 3.926e-4
-0.066, 3.943e-4
-0.067, 3.958e-4
-0.068, 3.973e-4
-0.069, 3.991e-4
-0.070, 4.003e-4
-0.071, 4.018e-4
-0.072, 4.034e-4
-0.073, 4.046e-4
-0.074, 4.063e-4
-0.075, 4.078e-4
-0.076, 4.096e-4
-0.077, 4.113e-4
-0.078, 4.127e-4
-0.079, 4.143e-4
-0.080, 4.152e-4
-0.081, 4.168e-4
-0.082, 4.182e-4
-0.083, 4.193e-4
-0.084, 4.211e-4
-0.085, 4.224e-4
-0.086, 4.239e-4
-0.087, 4.253e-4
-0.088, 4.264e-4
-0.089, 4.281e-4
-0.090, 4.289e-4
-0.091, 4.305e-4
-0.092, 4.319e-4
-0.093, 4.330e-4
-0.094, 4.347e-4
-0.095, 4.357e-4
-0.096, 4.371e-4
-0.097, 4.383e-4
-0.098, 4.395e-4
-0.099, 4.407e-4
-0.100, 4.415e-4
-0.101, 4.428e-4
-0.102, 4.441e-4
-0.103, 4.452e-4
-0.104, 4.469e-4
-0.105, 4.477e-4
-0.106, 4.489e-4
-0.107, 4.501e-4
-0.108, 4.509e-4
-0.109, 4.519e-4
-0.110, 4.527e-4
-0.111, 4.542e-4
-0.112, 4.551e-4
-0.113, 4.559e-4
-0.114, 4.574e-4
-0.115, 4.581e-4
-0.116, 4.591e-4
-0.117, 4.603e-4
-0.118, 4.611e-4
-0.119, 4.622e-4
-0.120, 4.629e-4
-0.121, 4.638e-4
-0.122, 4.645e-4
-0.123, 4.652e-4
-0.124, 4.665e-4
-0.125, 4.669e-4
-0.126, 4.680e-4
-0.127, 4.688e-4
-0.128, 4.696e-4
-0.129, 4.708e-4
-0.130, 4.715e-4
-0.131, 4.725e-4
-0.132, 4.734e-4
-0.133, 4.741e-4
-0.134, 4.752e-4
-0.135, 4.755e-4
-0.136, 4.766e-4
-0.137, 4.773e-4
-0.138, 4.778e-4
-0.139, 4.789e-4
-0.140, 4.794e-4
-0.141, 4.801e-4
-0.142, 4.808e-4
-0.143, 4.815e-4
-0.144, 4.825e-4
-0.145, 4.833e-4
-0.146, 4.842e-4
-0.147, 4.850e-4
-0.148, 4.855e-4
-0.149, 4.865e-4
-0.150, 4.869e-4
-0.151, 4.876e-4
-0.152, 4.882e-4
-0.153, 4.888e-4
-0.154, 4.894e-4
-0.155, 4.899e-4
-0.156, 4.907e-4
-0.157, 4.911e-4
-0.158, 4.916e-4
-0.159, 4.925e-4
-0.160, 4.929e-4
-0.161, 4.936e-4
-0.162, 4.944e-4
-0.163, 4.947e-4
-0.164, 4.956e-4
-0.165, 4.961e-4
-0.166, 4.966e-4
-0.167, 4.970e-4
-0.168, 4.975e-4
-0.169, 4.984e-4
-0.170, 4.987e-4
-0.171, 4.992e-4
-0.172, 4.998e-4
-0.173, 5.000e-4
-0.174, 5.010e-4
-0.175, 5.015e-4
-0.176, 5.019e-4
-0.177, 5.025e-4
-0.178, 5.028e-4
-0.179, 5.039e-4
-0.180, 5.043e-4
-0.181, 5.050e-4
-0.182, 5.057e-4
-0.183, 5.059e-4
-0.184, 5.068e-4
-0.185, 5.072e-4
-0.186, 5.078e-4
-0.187, 5.085e-4
-0.188, 5.090e-4
-0.189, 5.096e-4
-0.190, 5.100e-4
-0.191, 5.105e-4
-0.192, 5.107e-4
-0.193, 5.109e-4
-0.194, 5.118e-4
-0.195, 5.120e-4
-0.196, 5.125e-4
-0.197, 5.130e-4
-0.198, 5.132e-4
-0.199, 5.139e-4
-0.200, 5.143e-4
-0.201, 5.149e-4
-0.202, 5.153e-4
-0.203, 5.155e-4
-0.204, 5.166e-4
-0.205, 5.178e-4
-0.206, 5.185e-4
-0.207, 5.192e-4
-0.208, 5.191e-4
-0.209, 5.201e-4
-0.210, 5.202e-4
-0.211, 5.208e-4
-0.212, 5.211e-4
-0.213, 5.216e-4
-0.214, 5.224e-4
-0.215, 5.227e-4
-0.216, 5.233e-4
-0.217, 5.238e-4
-0.218, 5.237e-4
-0.219, 5.247e-4
-0.220, 5.248e-4
-0.221, 5.255e-4
-0.222, 5.260e-4
-0.223, 5.262e-4
-0.224, 5.271e-4
-0.225, 5.273e-4
-0.226, 5.281e-4
-0.227, 5.283e-4
-0.228, 5.288e-4
-0.229, 5.296e-4
-0.230, 5.300e-4
-0.231, 5.307e-4
-0.232, 5.313e-4
-0.233, 5.318e-4
-0.234, 5.326e-4
-0.235, 5.328e-4
-0.236, 5.337e-4
-0.237, 5.339e-4
-0.238, 5.344e-4
-0.239, 5.352e-4
-0.240, 5.353e-4
-0.241, 5.361e-4
-0.242, 5.365e-4
-0.243, 5.366e-4
-0.244, 5.372e-4
-0.245, 5.376e-4
-0.246, 5.382e-4
-0.247, 5.386e-4
-0.248, 5.389e-4
-0.249, 5.398e-4
-0.250, 5.398e-4
-0.251, 5.406e-4
-0.252, 5.411e-4
-0.253, 5.413e-4
-0.254, 5.422e-4
-0.255, 5.426e-4
-0.256, 5.432e-4
-0.257, 5.437e-4
-0.258, 5.442e-4
-0.259, 5.448e-4
-0.260, 5.452e-4
-0.261, 5.459e-4
-0.262, 5.464e-4
-0.263, 5.466e-4
-0.264, 5.474e-4
-0.265, 5.478e-4
-0.266, 5.482e-4
-0.267, 5.488e-4
-0.268, 5.493e-4
-0.269, 5.497e-4
-0.270, 5.500e-4
-0.271, 5.506e-4
-0.272, 5.512e-4
-0.273, 5.517e-4
-0.274, 5.526e-4
-0.275, 5.529e-4
-0.276, 5.535e-4
-0.277, 5.541e-4
-0.278, 5.545e-4
-0.279, 5.552e-4
-0.280, 5.555e-4
-0.281, 5.565e-4
-0.282, 5.572e-4
-0.283, 5.576e-4
-0.284, 5.584e-4
-0.285, 5.586e-4
-0.286, 5.592e-4
-0.287, 5.598e-4
-0.288, 5.600e-4
-0.289, 5.607e-4
-0.290, 5.612e-4
-0.291, 5.616e-4
-0.292, 5.621e-4
-0.293, 5.626e-4
-0.294, 5.634e-4
-0.295, 5.633e-4
-0.296, 5.639e-4
-0.297, 5.645e-4
-0.298, 5.647e-4
-0.299, 5.655e-4
-0.300, 5.660e-4
-0.301, 5.665e-4
-0.302, 5.670e-4
-0.303, 5.675e-4
-0.304, 5.682e-4
-0.305, 5.688e-4
-0.306, 5.694e-4
-0.307, 5.702e-4
-0.308, 5.707e-4
-0.309, 5.715e-4
-0.310, 5.716e-4
-0.311, 5.722e-4
-0.312, 5.726e-4
-0.313, 5.731e-4
-0.314, 5.739e-4
-0.315, 5.743e-4
-0.316, 5.751e-4
-0.317, 5.755e-4
-0.318, 5.759e-4
-0.319, 5.767e-4
-0.320, 5.767e-4
-0.321, 5.774e-4
-0.322, 5.779e-4
-0.323, 5.784e-4
-0.324, 5.795e-4
-0.325, 5.797e-4
-0.326, 5.807e-4
-0.327, 5.811e-4
-0.328, 5.814e-4
-0.329, 5.826e-4
-0.330, 5.826e-4
-0.331, 5.835e-4
-0.332, 5.842e-4
-0.333, 5.847e-4
-0.334, 5.855e-4
-0.335, 5.859e-4
-0.336, 5.864e-4
-0.337, 5.872e-4
-0.338, 5.873e-4
-0.339, 5.881e-4
-0.340, 5.884e-4
-0.341, 5.889e-4
-0.342, 5.895e-4
-0.343, 5.898e-4
-0.344, 5.908e-4
-0.345, 5.909e-4
-0.346, 5.914e-4
-0.347, 5.921e-4
-0.348, 5.926e-4
-0.349, 5.934e-4
-0.350, 5.940e-4
-0.351, 5.946e-4
-0.352, 5.953e-4
-0.353, 5.957e-4
-0.354, 5.966e-4
-0.355, 5.969e-4
-0.356, 5.976e-4
-0.357, 5.983e-4
-0.358, 5.985e-4
-0.359, 5.995e-4
-0.360, 6.000e-4
-0.361, 6.008e-4
-0.362, 6.013e-4
-0.363, 6.020e-4
-0.364, 6.032e-4
-0.365, 6.034e-4
-0.366, 6.041e-4
-0.367, 6.051e-4
-0.368, 6.052e-4
-0.369, 6.063e-4
-0.370, 6.069e-4
-0.371, 6.074e-4
-0.372, 6.082e-4
-0.373, 6.086e-4
-0.374, 6.095e-4
-0.375, 6.097e-4
-0.376, 6.106e-4
-0.377, 6.111e-4
-0.378, 6.115e-4
-0.379, 6.124e-4
-0.380, 6.129e-4
-0.381, 6.135e-4
-0.382, 6.144e-4
-0.383, 6.148e-4
-0.384, 6.160e-4
-0.385, 6.167e-4
-0.386, 6.173e-4
-0.387, 6.182e-4
-0.388, 6.187e-4
-0.389, 6.197e-4
-0.390, 6.202e-4
-0.391, 6.210e-4
-0.392, 6.219e-4
-0.393, 6.225e-4
-0.394, 6.231e-4
-0.395, 6.237e-4
-0.396, 6.246e-4
-0.397, 6.251e-4
-0.398, 6.258e-4
-0.399, 6.268e-4
-0.400, 6.272e-4
-0.401, 6.282e-4
-0.402, 6.292e-4
-0.403, 6.296e-4
-0.404, 6.308e-4
-0.405, 6.314e-4
-0.406, 6.323e-4
-0.407, 6.330e-4
-0.408, 6.336e-4
-0.409, 6.346e-4
-0.410, 6.347e-4
-0.411, 6.354e-4
-0.412, 6.364e-4
-0.413, 6.368e-4
-0.414, 6.379e-4
-0.415, 6.387e-4
-0.416, 6.394e-4
-0.417, 6.404e-4
-0.418, 6.411e-4
-0.419, 6.421e-4
-0.420, 6.428e-4
-0.421, 6.438e-4
-0.422, 6.446e-4
-0.423, 6.452e-4
-0.424, 6.464e-4
-0.425, 6.471e-4
-0.426, 6.479e-4
-0.427, 6.489e-4
-0.428, 6.498e-4
-0.429, 6.508e-4
-0.430, 6.517e-4
-0.431, 6.528e-4
-0.432, 6.538e-4
-0.433, 6.547e-4
-0.434, 6.559e-4
-0.435, 6.566e-4
-0.436, 6.578e-4
-0.437, 6.588e-4
-0.438, 6.595e-4
-0.439, 6.607e-4
-0.440, 6.615e-4
-0.441, 6.626e-4
-0.442, 6.634e-4
-0.443, 6.644e-4
-0.444, 6.658e-4
-0.445, 6.667e-4
-0.446, 6.680e-4
-0.447, 6.692e-4
-0.448, 6.698e-4
-0.449, 6.713e-4
-0.450, 6.723e-4
-0.451, 6.738e-4
-0.452, 6.752e-4
-0.453, 6.762e-4
-0.454, 6.778e-4
-0.455, 6.790e-4
-0.456, 6.809e-4
-0.457, 6.822e-4
-0.458, 6.832e-4
-0.459, 6.847e-4
-0.460, 6.861e-4
-0.461, 6.879e-4
-0.462, 6.894e-4
-0.463, 6.908e-4
-0.464, 6.928e-4
-0.465, 6.942e-4
-0.466, 6.964e-4
-0.467, 6.980e-4
-0.468, 6.999e-4
-0.469, 7.023e-4
-0.470, 7.041e-4
-0.471, 7.063e-4
-0.472, 7.081e-4
-0.473, 7.100e-4
-0.474, 7.121e-4
-0.475, 7.141e-4
-0.476, 7.167e-4
-0.477, 7.192e-4
-0.478, 7.213e-4
-0.479, 7.244e-4
-0.480, 7.264e-4
-0.481, 7.296e-4
-0.482, 7.323e-4
-0.483, 7.347e-4
-0.484, 7.377e-4
-0.485, 7.406e-4
-0.486, 7.439e-4
-0.487, 7.470e-4
-0.488, 7.503e-4
-0.489, 7.540e-4
-0.490, 7.567e-4
-0.491, 7.600e-4
-0.492, 7.637e-4
-0.493, 7.669e-4
-0.494, 7.709e-4
-0.495, 7.745e-4
-0.496, 7.785e-4
-0.497, 7.823e-4
-0.498, 7.858e-4
-0.499, 7.900e-4
-0.500, 7.937e-4
-0.501, 7.983e-4
-0.502, 8.027e-4
-0.503, 8.065e-4
-0.504, 8.111e-4
-0.505, 8.156e-4
-0.506, 8.199e-4
-0.507, 8.248e-4
-0.508, 8.295e-4
-0.509, 8.340e-4
-0.510, 8.386e-4
-0.511, 8.436e-4
-0.512, 8.492e-4
-0.513, 8.541e-4
-0.514, 8.590e-4
-0.515, 8.638e-4
-0.516, 8.691e-4
-0.517, 8.744e-4
-0.518, 8.796e-4
-0.519, 8.848e-4
-0.520, 8.898e-4
-0.521, 8.955e-4
-0.522, 9.010e-4
-0.523, 9.061e-4
-0.524, 9.119e-4
-0.525, 9.168e-4
-0.526, 9.226e-4
-0.527, 9.285e-4
-0.528, 9.334e-4
-0.529, 9.395e-4
-0.530, 9.453e-4
-0.531, 9.511e-4
-0.532, 9.567e-4
-0.533, 9.621e-4
-0.534, 9.684e-4
-0.535, 9.739e-4
-0.536, 9.797e-4
-0.537, 9.858e-4
-0.538, 9.916e-4
-0.539, 9.980e-4
-0.540, 1.003e-3
-0.541, 1.009e-3
-0.542, 1.015e-3
-0.543, 1.021e-3
-0.544, 1.027e-3
-0.545, 1.033e-3
-0.546, 1.039e-3
-0.547, 1.045e-3
-0.548, 1.050e-3
-0.549, 1.056e-3
-0.550, 1.062e-3
-0.551, 1.068e-3
-0.552, 1.074e-3
-0.553, 1.079e-3
-0.554, 1.085e-3
-0.555, 1.090e-3
-0.556, 1.097e-3
-0.557, 1.102e-3
-0.558, 1.108e-3
-0.559, 1.114e-3
-0.560, 1.119e-3
-0.561, 1.125e-3
-0.562, 1.130e-3
-0.563, 1.136e-3
-0.564, 1.142e-3
-0.565, 1.147e-3
-0.566, 1.153e-3
-0.567, 1.158e-3
-0.568, 1.164e-3
-0.569, 1.170e-3
-0.570, 1.175e-3
-0.571, 1.180e-3
-0.572, 1.186e-3
-0.573, 1.191e-3
-0.574, 1.197e-3
-0.575, 1.202e-3
-0.576, 1.207e-3
-0.577, 1.212e-3
-0.578, 1.217e-3
-0.579, 1.222e-3
-0.580, 1.227e-3
-0.581, 1.232e-3
-0.582, 1.237e-3
-0.583, 1.242e-3
-0.584, 1.247e-3
-0.585, 1.252e-3
-0.586, 1.256e-3
-0.587, 1.261e-3
-0.588, 1.266e-3
-0.589, 1.272e-3
-0.590, 1.276e-3
-0.591, 1.281e-3
-0.592, 1.285e-3
-0.593, 1.289e-3
-0.594, 1.294e-3
-0.595, 1.298e-3
-0.596, 1.302e-3
-0.597, 1.307e-3
-0.598, 1.311e-3
-0.599, 1.315e-3
-0.600, 1.319e-3
-0.601, 1.323e-3
-0.602, 1.327e-3
-0.603, 1.331e-3
-0.604, 1.335e-3
-0.605, 1.339e-3
-0.606, 1.343e-3
-0.607, 1.347e-3
-0.608, 1.351e-3
-0.609, 1.354e-3
-0.610, 1.358e-3
-0.611, 1.362e-3
-0.612, 1.366e-3
-0.613, 1.369e-3
-0.614, 1.374e-3
-0.615, 1.377e-3
-0.616, 1.380e-3
-0.617, 1.384e-3
-0.618, 1.387e-3
-0.619, 1.390e-3
-0.620, 1.393e-3
-0.621, 1.396e-3
-0.622, 1.399e-3
-0.623, 1.402e-3
-0.624, 1.405e-3
-0.625, 1.408e-3
-0.626, 1.411e-3
-0.627, 1.414e-3
-0.628, 1.416e-3
-0.629, 1.420e-3
-0.630, 1.422e-3
-0.631, 1.425e-3
-0.632, 1.427e-3
-0.633, 1.430e-3
-0.634, 1.432e-3
-0.635, 1.435e-3
-0.636, 1.438e-3
-0.637, 1.440e-3
-0.638, 1.442e-3
-0.639, 1.444e-3
-0.640, 1.446e-3
-0.641, 1.449e-3
-0.642, 1.451e-3
-0.643, 1.453e-3
-0.644, 1.455e-3
-0.645, 1.457e-3
-0.646, 1.459e-3
-0.647, 1.461e-3
-0.648, 1.463e-3
-0.649, 1.465e-3
-0.650, 1.466e-3
-0.651, 1.468e-3
-0.652, 1.470e-3
-0.653, 1.471e-3
-0.654, 1.473e-3
-0.655, 1.474e-3
-0.656, 1.475e-3
-0.657, 1.477e-3
-0.658, 1.479e-3
-0.659, 1.480e-3
-0.660, 1.481e-3
-0.661, 1.483e-3
-0.662, 1.484e-3
-0.663, 1.485e-3
-0.664, 1.487e-3
-0.665, 1.488e-3
-0.666, 1.489e-3
-0.667, 1.490e-3
-0.668, 1.491e-3
-0.669, 1.492e-3
-0.670, 1.493e-3
-0.671, 1.494e-3
-0.672, 1.494e-3
-0.673, 1.495e-3
-0.674, 1.496e-3
-0.675, 1.497e-3
-0.676, 1.498e-3
-0.677, 1.499e-3
-0.678, 1.499e-3
-0.679, 1.500e-3
-0.680, 1.500e-3
-0.681, 1.501e-3
-0.682, 1.502e-3
-0.683, 1.502e-3
-0.684, 1.503e-3
-0.685, 1.503e-3
-0.686, 1.503e-3
-0.687, 1.504e-3
-0.688, 1.504e-3
-0.689, 1.505e-3
-0.690, 1.505e-3
-0.691, 1.505e-3
-0.692, 1.506e-3
-0.693, 1.506e-3
-0.694, 1.507e-3
-0.695, 1.506e-3
-0.696, 1.507e-3
-0.697, 1.507e-3
-0.698, 1.507e-3
-0.699, 1.507e-3
-0.700, 1.497e-3
-0.699, 1.464e-3
-0.698, 1.431e-3
-0.697, 1.399e-3
-0.696, 1.369e-3
-0.695, 1.338e-3
-0.694, 1.309e-3
-0.693, 1.280e-3
-0.692, 1.251e-3
-0.691, 1.224e-3
-0.690, 1.197e-3
-0.689, 1.170e-3
-0.688, 1.144e-3
-0.687, 1.119e-3
-0.686, 1.095e-3
-0.685, 1.070e-3
-0.684, 1.047e-3
-0.683, 1.024e-3
-0.682, 1.000e-3
-0.681, 9.787e-4
-0.680, 9.565e-4
-0.679, 9.350e-4
-0.678, 9.144e-4
-0.677, 8.936e-4
-0.676, 8.740e-4
-0.675, 8.541e-4
-0.674, 8.347e-4
-0.673, 8.153e-4
-0.672, 7.966e-4
-0.671, 7.786e-4
-0.670, 7.604e-4
-0.669, 7.427e-4
-0.668, 7.254e-4
-0.667, 7.081e-4
-0.666, 6.915e-4
-0.665, 6.749e-4
-0.664, 6.590e-4
-0.663, 6.430e-4
-0.662, 6.273e-4
-0.661, 6.124e-4
-0.660, 5.969e-4
-0.659, 5.824e-4
-0.658, 5.677e-4
-0.657, 5.533e-4
-0.656, 5.395e-4
-0.655, 5.255e-4
-0.654, 5.120e-4
-0.653, 4.990e-4
-0.652, 4.858e-4
-0.651, 4.729e-4
-0.650, 4.603e-4
-0.649, 4.477e-4
-0.648, 4.355e-4
-0.647, 4.230e-4
-0.646, 4.119e-4
-0.645, 3.996e-4
-0.644, 3.883e-4
-0.643, 3.767e-4
-0.642, 3.655e-4
-0.641, 3.543e-4
-0.640, 3.432e-4
-0.639, 3.323e-4
-0.638, 3.218e-4
-0.637, 3.119e-4
-0.636, 3.014e-4
-0.635, 2.914e-4
-0.634, 2.813e-4
-0.633, 2.718e-4
-0.632, 2.620e-4
-0.631, 2.525e-4
-0.630, 2.431e-4
-0.629, 2.340e-4
-0.628, 2.247e-4
-0.627, 2.166e-4
-0.626, 2.074e-4
-0.625, 1.984e-4
-0.624, 1.902e-4
-0.623, 1.815e-4
-0.622, 1.730e-4
-0.621, 1.651e-4
-0.620, 1.565e-4
-0.619, 1.485e-4
-0.618, 1.404e-4
-0.617, 1.324e-4
-0.616, 1.250e-4
-0.615, 1.173e-4
-0.614, 1.086e-4
-0.613, 1.010e-4
-0.612, 9.330e-5
-0.611, 8.620e-5
-0.610, 7.865e-5
-0.609, 7.203e-5
-0.608, 6.479e-5
-0.607, 5.762e-5
-0.606, 5.081e-5
-0.605, 4.373e-5
-0.604, 3.687e-5
-0.603, 3.002e-5
-0.602, 2.376e-5
-0.601, 1.755e-5
-0.600, 1.062e-5
-0.599, 4.170e-6
-0.598, -1.999e-6
-0.597, -8.608e-6
-0.596, -1.474e-5
-0.595, -2.129e-5
-0.594, -2.693e-5
-0.593, -3.349e-5
-0.592, -3.954e-5
-0.591, -4.551e-5
-0.590, -5.162e-5
-0.589, -5.768e-5
-0.588, -6.368e-5
-0.587, -6.984e-5
-0.586, -7.494e-5
-0.585, -8.118e-5
-0.584, -8.686e-5
-0.583, -9.286e-5
-0.582, -9.820e-5
-0.581, -1.036e-4
-0.580, -1.097e-4
-0.579, -1.147e-4
-0.578, -1.206e-4
-0.577, -1.258e-4
-0.576, -1.312e-4
-0.575, -1.369e-4
-0.574, -1.423e-4
-0.573, -1.476e-4
-0.572, -1.531e-4
-0.571, -1.583e-4
-0.570, -1.640e-4
-0.569, -1.689e-4
-0.568, -1.738e-4
-0.567, -1.795e-4
-0.566, -1.842e-4
-0.565, -1.897e-4
-0.564, -1.949e-4
-0.563, -2.000e-4
-0.562, -2.056e-4
-0.561, -2.103e-4
-0.560, -2.158e-4
-0.559, -2.202e-4
-0.558, -2.253e-4
-0.557, -2.311e-4
-0.556, -2.356e-4
-0.555, -2.410e-4
-0.554, -2.455e-4
-0.553, -2.505e-4
-0.552, -2.559e-4
-0.551, -2.607e-4
-0.550, -2.655e-4
-0.549, -2.695e-4
-0.548, -2.748e-4
-0.547, -2.800e-4
-0.546, -2.847e-4
-0.545, -2.900e-4
-0.544, -2.945e-4
-0.543, -2.994e-4
-0.542, -3.047e-4
-0.541, -3.091e-4
-0.540, -3.144e-4
-0.539, -3.191e-4
-0.538, -3.239e-4
-0.537, -3.295e-4
-0.536, -3.342e-4
-0.535, -3.396e-4
-0.534, -3.440e-4
-0.533, -3.489e-4
-0.532, -3.541e-4
-0.531, -3.586e-4
-0.530, -3.638e-4
-0.529, -3.682e-4
-0.528, -3.730e-4
-0.527, -3.784e-4
-0.526, -3.831e-4
-0.525, -3.881e-4
-0.524, -3.927e-4
-0.523, -3.977e-4
-0.522, -4.029e-4
-0.521, -4.071e-4
-0.520, -4.123e-4
-0.519, -4.168e-4
-0.518, -4.215e-4
-0.517, -4.267e-4
-0.516, -4.312e-4
-0.515, -4.361e-4
-0.514, -4.408e-4
-0.513, -4.457e-4
-0.512, -4.508e-4
-0.511, -4.554e-4
-0.510, -4.607e-4
-0.509, -4.649e-4
-0.508, -4.695e-4
-0.507, -4.747e-4
-0.506, -4.793e-4
-0.505, -4.842e-4
-0.504, -4.887e-4
-0.503, -4.935e-4
-0.502, -4.983e-4
-0.501, -5.029e-4
-0.500, -5.079e-4
-0.499, -5.120e-4
-0.498, -5.165e-4
-0.497, -5.216e-4
-0.496, -5.261e-4
-0.495, -5.310e-4
-0.494, -5.355e-4
-0.493, -5.400e-4
-0.492, -5.450e-4
-0.491, -5.495e-4
-0.490, -5.543e-4
-0.489, -5.585e-4
-0.488, -5.630e-4
-0.487, -5.677e-4
-0.486, -5.724e-4
-0.485, -5.774e-4
-0.484, -5.819e-4
-0.483, -5.862e-4
-0.482, -5.908e-4
-0.481, -5.951e-4
-0.480, -5.997e-4
-0.479, -6.041e-4
-0.478, -6.087e-4
-0.477, -6.129e-4
-0.476, -6.169e-4
-0.475, -6.222e-4
-0.474, -6.264e-4
-0.473, -6.306e-4
-0.472, -6.349e-4
-0.471, -6.388e-4
-0.470, -6.438e-4
-0.469, -6.479e-4
-0.468, -6.523e-4
-0.467, -6.566e-4
-0.466, -6.603e-4
-0.465, -6.645e-4
-0.464, -6.688e-4
-0.463, -6.730e-4
-0.462, -6.776e-4
-0.461, -6.814e-4
-0.460, -6.856e-4
-0.459, -6.896e-4
-0.458, -6.939e-4
-0.457, -6.979e-4
-0.456, -7.018e-4
-0.455, -7.063e-4
-0.454, -7.097e-4
-0.453, -7.138e-4
-0.452, -7.181e-4
-0.451, -7.217e-4
-0.450, -7.257e-4
-0.449, -7.297e-4
-0.448, -7.330e-4
-0.447, -7.367e-4
-0.446, -7.404e-4
-0.445, -7.443e-4
-0.444, -7.478e-4
-0.443, -7.517e-4
-0.442, -7.554e-4
-0.441, -7.580e-4
-0.440, -7.619e-4
-0.439, -7.654e-4
-0.438, -7.688e-4
-0.437, -7.724e-4
-0.436, -7.759e-4
-0.435, -7.796e-4
-0.434, -7.826e-4
-0.433, -7.859e-4
-0.432, -7.892e-4
-0.431, -7.923e-4
-0.430, -7.958e-4
-0.429, -7.987e-4
-0.428, -8.017e-4
-0.427, -8.049e-4
-0.426, -8.075e-4
-0.425, -8.107e-4
-0.424, -8.135e-4
-0.423, -8.167e-4
-0.422, -8.192e-4
-0.421, -8.218e-4
-0.420, -8.248e-4
-0.419, -8.273e-4
-0.418, -8.301e-4
-0.417, -8.326e-4
-0.416, -8.350e-4
-0.415, -8.378e-4
-0.414, -8.404e-4
-0.413, -8.426e-4
-0.412, -8.450e-4
-0.411, -8.473e-4
-0.410, -8.499e-4
-0.409, -8.514e-4
-0.408, -8.538e-4
-0.407, -8.558e-4
-0.406, -8.576e-4
-0.405, -8.602e-4
-0.404, -8.624e-4
-0.403, -8.646e-4
-0.402, -8.668e-4
-0.401, -8.686e-4
-0.400, -8.708e-4
-0.399, -8.727e-4
-0.398, -8.748e-4
-0.397, -8.768e-4
-0.396, -8.781e-4
-0.395, -8.802e-4
-0.394, -8.817e-4
-0.393, -8.833e-4
-0.392, -8.853e-4
-0.391, -8.865e-4
-0.390, -8.885e-4
-0.389, -8.900e-4
-0.388, -8.918e-4
-0.387, -8.931e-4
-0.386, -8.943e-4
-0.385, -8.961e-4
-0.384, -8.974e-4
-0.383, -8.989e-4
-0.382, -9.005e-4
-0.381, -9.012e-4
-0.380, -9.026e-4
-0.379, -9.033e-4
-0.378, -9.045e-4
-0.377, -9.055e-4
-0.376, -9.062e-4
-0.375, -9.077e-4
-0.374, -9.083e-4
-0.373, -9.093e-4
-0.372, -9.106e-4
-0.371, -9.109e-4
-0.370, -9.122e-4
-0.369, -9.130e-4
-0.368, -9.134e-4
-0.367, -9.145e-4
-0.366, -9.148e-4
-0.365, -9.157e-4
-0.364, -9.162e-4
-0.363, -9.166e-4
-0.362, -9.175e-4
-0.361, -9.174e-4
-0.360, -9.182e-4
-0.359, -9.185e-4
-0.358, -9.188e-4
-0.357, -9.194e-4
-0.356, -9.196e-4
-0.355, -9.200e-4
-0.354, -9.203e-4
-0.353, -9.205e-4
-0.352, -9.208e-4
-0.351, -9.209e-4
-0.350, -9.213e-4
-0.349, -9.213e-4
-0.348, -9.213e-4
-0.347, -9.216e-4
-0.346, -9.214e-4
-0.345, -9.214e-4
-0.344, -9.212e-4
-0.343, -9.212e-4
-0.342, -9.211e-4
-0.341, -9.210e-4
-0.340, -9.211e-4
-0.339, -9.208e-4
-0.338, -9.207e-4
-0.337, -9.209e-4
-0.336, -9.204e-4
-0.335, -9.205e-4
-0.334, -9.206e-4
-0.333, -9.202e-4
-0.332, -9.204e-4
-0.331, -9.199e-4
-0.330, -9.199e-4
-0.329, -9.193e-4
-0.328, -9.192e-4
-0.327, -9.191e-4
-0.326, -9.186e-4
-0.325, -9.184e-4
-0.324, -9.180e-4
-0.323, -9.176e-4
-0.322, -9.174e-4
-0.321, -9.169e-4
-0.320, -9.165e-4
-0.319, -9.160e-4
-0.318, -9.156e-4
-0.317, -9.153e-4
-0.316, -9.145e-4
-0.315, -9.145e-4
-0.314, -9.138e-4
-0.313, -9.134e-4
-0.312, -9.130e-4
-0.311, -9.125e-4
-0.310, -9.120e-4
-0.309, -9.114e-4
-0.308, -9.110e-4
-0.307, -9.108e-4
-0.306, -9.101e-4
-0.305, -9.099e-4
-0.304, -9.089e-4
-0.303, -9.083e-4
-0.302, -9.080e-4
-0.301, -9.070e-4
-0.300, -9.066e-4
-0.299, -9.059e-4
-0.298, -9.057e-4
-0.297, -9.050e-4
-0.296, -9.043e-4
-0.295, -9.041e-4
-0.294, -9.032e-4
-0.293, -9.029e-4
-0.292, -9.023e-4
-0.291, -9.014e-4
-0.290, -9.011e-4
-0.289, -9.005e-4
-0.288, -8.998e-4
-0.287, -8.995e-4
-0.286, -8.985e-4
-0.285, -8.982e-4
-0.284, -8.970e-4
-0.283, -8.966e-4
-0.282, -8.962e-4
-0.281, -8.953e-4
-0.280, -8.950e-4
-0.279, -8.941e-4
-0.278, -8.933e-4
-0.277, -8.928e-4
-0.276, -8.921e-4
-0.275, -8.913e-4
-0.274, -8.906e-4
-0.273, -8.900e-4
-0.272, -8.893e-4
-0.271, -8.885e-4
-0.270, -8.882e-4
-0.269, -8.868e-4
-0.268, -8.862e-4
-0.267, -8.855e-4
-0.266, -8.847e-4
-0.265, -8.841e-4
-0.264, -8.832e-4
-0.263, -8.827e-4
-0.262, -8.818e-4
-0.261, -8.809e-4
-0.260, -8.806e-4
-0.259, -8.797e-4
-0.258, -8.790e-4
-0.257, -8.785e-4
-0.256, -8.774e-4
-0.255, -8.771e-4
-0.254, -8.761e-4
-0.253, -8.754e-4
-0.252, -8.746e-4
-0.251, -8.738e-4
-0.250, -8.731e-4
-0.249, -8.719e-4
-0.248, -8.713e-4
-0.247, -8.706e-4
-0.246, -8.696e-4
-0.245, -8.691e-4
-0.244, -8.682e-4
-0.243, -8.672e-4
-0.242, -8.666e-4
-0.241, -8.656e-4
-0.240, -8.648e-4
-0.239, -8.639e-4
-0.238, -8.634e-4
-0.237, -8.625e-4
-0.236, -8.614e-4
-0.235, -8.607e-4
-0.234, -8.598e-4
-0.233, -8.589e-4
-0.232, -8.582e-4
-0.231, -8.573e-4
-0.230, -8.568e-4
-0.229, -8.560e-4
-0.228, -8.553e-4
-0.227, -8.547e-4
-0.226, -8.539e-4
-0.225, -8.536e-4
-0.224, -8.524e-4
-0.223, -8.517e-4
-0.222, -8.511e-4
-0.221, -8.500e-4
-0.220, -8.493e-4
-0.219, -8.484e-4
-0.218, -8.475e-4
-0.217, -8.465e-4
-0.216, -8.455e-4
-0.215, -8.450e-4
-0.214, -8.441e-4
-0.213, -8.433e-4
-0.212, -8.427e-4
-0.211, -8.415e-4
-0.210, -8.410e-4
-0.209, -8.401e-4
-0.208, -8.393e-4
-0.207, -8.386e-4
-0.206, -8.374e-4
-0.205, -8.373e-4
-0.204, -8.369e-4
-0.203, -8.361e-4
-0.202, -8.354e-4
-0.201, -8.343e-4
-0.200, -8.334e-4
-0.199, -8.327e-4
-0.198, -8.317e-4
-0.197, -8.312e-4
-0.196, -8.302e-4
-0.195, -8.297e-4
-0.194, -8.288e-4
-0.193, -8.280e-4
-0.192, -8.271e-4
-0.191, -8.261e-4
-0.190, -8.255e-4
-0.189, -8.247e-4
-0.188, -8.237e-4
-0.187, -8.231e-4
-0.186, -8.222e-4
-0.185, -8.213e-4
-0.184, -8.205e-4
-0.183, -8.198e-4
-0.182, -8.191e-4
-0.181, -8.180e-4
-0.180, -8.176e-4
-0.179, -8.169e-4
-0.178, -8.165e-4
-0.177, -8.160e-4
-0.176, -8.144e-4
-0.175, -8.126e-4
-0.174, -8.107e-4
-0.173, -8.087e-4
-0.172, -8.072e-4
-0.171, -8.050e-4
-0.170, -8.031e-4
-0.169, -8.003e-4
-0.168, -7.976e-4
-0.167, -7.954e-4
-0.166, -7.924e-4
-0.165, -7.904e-4
-0.164, -7.880e-4
-0.163, -7.859e-4
-0.162, -7.842e-4
-0.161, -7.825e-4
-0.160, -7.810e-4
-0.159, -7.797e-4
-0.158, -7.786e-4
-0.157, -7.778e-4
-0.156, -7.765e-4
-0.155, -7.762e-4
-0.154, -7.752e-4
-0.153, -7.746e-4
-0.152, -7.746e-4
-0.151, -7.739e-4
-0.150, -7.736e-4
-0.149, -7.732e-4
-0.148, -7.729e-4
-0.147, -7.723e-4
-0.146, -7.718e-4
-0.145, -7.717e-4
-0.144, -7.712e-4
-0.143, -7.708e-4
-0.142, -7.705e-4
-0.141, -7.696e-4
-0.140, -7.692e-4
-0.139, -7.684e-4
-0.138, -7.679e-4
-0.137, -7.670e-4
-0.136, -7.660e-4
-0.135, -7.654e-4
-0.134, -7.641e-4
-0.133, -7.632e-4
-0.132, -7.624e-4
-0.131, -7.611e-4
-0.130, -7.603e-4
-0.129, -7.594e-4
-0.128, -7.587e-4
-0.127, -7.581e-4
-0.126, -7.572e-4
-0.125, -7.565e-4
-0.124, -7.556e-4
-0.123, -7.549e-4
-0.122, -7.541e-4
-0.121, -7.530e-4
-0.120, -7.524e-4
-0.119, -7.518e-4
-0.118, -7.507e-4
-0.117, -7.501e-4
-0.116, -7.491e-4
-0.115, -7.481e-4
-0.114, -7.473e-4
-0.113, -7.464e-4
-0.112, -7.461e-4
-0.111, -7.450e-4
-0.110, -7.445e-4
-0.109, -7.435e-4
-0.108, -7.426e-4
-0.107, -7.420e-4
-0.106, -7.409e-4
-0.105, -7.402e-4
-0.104, -7.392e-4
-0.103, -7.383e-4
-0.102, -7.381e-4
-0.101, -7.368e-4
-0.100, -7.361e-4
-0.099, -7.351e-4
-0.098, -7.343e-4
-0.097, -7.338e-4
-0.096, -7.323e-4
-0.095, -7.318e-4
-0.094, -7.307e-4
-0.093, -7.298e-4
-0.092, -7.289e-4
-0.091, -7.275e-4
-0.090, -7.268e-4
-0.089, -7.253e-4
-0.088, -7.243e-4
-0.087, -7.235e-4
-0.086, -7.220e-4
-0.085, -7.216e-4
-0.084, -7.201e-4
-0.083, -7.191e-4
-0.082, -7.183e-4
-0.081, -7.169e-4
-0.080, -7.159e-4
-0.079, -7.144e-4
-0.078, -7.131e-4
-0.077, -7.121e-4
-0.076, -7.108e-4
-0.075, -7.098e-4
-0.074, -7.084e-4
-0.073, -7.072e-4
-0.072, -7.062e-4
-0.071, -7.048e-4
-0.070, -7.035e-4
-0.069, -7.018e-4
-0.068, -7.007e-4
-0.067, -6.992e-4
-0.066, -6.979e-4
-0.065, -6.968e-4
-0.064, -6.953e-4
-0.063, -6.940e-4
-0.062, -6.928e-4
-0.061, -6.912e-4
-0.060, -6.900e-4
-0.059, -6.887e-4
-0.058, -6.876e-4
-0.057, -6.863e-4
-0.056, -6.849e-4
-0.055, -6.841e-4
-0.054, -6.827e-4
-0.053, -6.815e-4
-0.052, -6.804e-4
-0.051, -6.788e-4
-0.050, -6.778e-4
-0.049, -6.765e-4
-0.048, -6.750e-4
-0.047, -6.740e-4
-0.046, -6.726e-4
-0.045, -6.715e-4
-0.044, -6.702e-4
-0.043, -6.688e-4
-0.042, -6.678e-4
-0.041, -6.659e-4
-0.040, -6.648e-4
-0.039, -6.634e-4
-0.038, -6.620e-4
-0.037, -6.611e-4
-0.036, -6.599e-4
-0.035, -6.589e-4
-0.034, -6.580e-4
-0.033, -6.568e-4
-0.032, -6.557e-4
-0.031, -6.543e-4
-0.030, -6.533e-4
-0.029, -6.520e-4
-0.028, -6.507e-4
-0.027, -6.499e-4
-0.026, -6.484e-4
-0.025, -6.477e-4
-0.024, -6.464e-4
-0.023, -6.454e-4
-0.022, -6.442e-4
-0.021, -6.427e-4
-0.020, -6.417e-4
-0.019, -6.403e-4
-0.018, -6.389e-4
-0.017, -6.379e-4
-0.016, -6.363e-4
-0.015, -6.355e-4
-0.014, -6.342e-4
-0.013, -6.328e-4
-0.012, -6.316e-4
-0.011, -6.303e-4
-0.010, -6.293e-4
-0.009, -6.276e-4
-0.008, -6.265e-4
-0.007, -6.252e-4
-0.006, -6.237e-4
-0.005, -6.225e-4
-0.004, -6.213e-4
-0.003, -6.197e-4
-0.002, -6.184e-4
-0.001, -6.166e-4
-0.000, -6.142e-4
0.001, -6.123e-4
0.002, -6.112e-4
0.003, -6.103e-4
0.004, -6.086e-4
0.005, -6.074e-4
0.006, -6.058e-4
0.007, -6.042e-4
0.008, -6.028e-4
0.009, -6.013e-4
0.010, -5.998e-4
0.011, -5.984e-4
0.012, -5.970e-4
0.013, -5.953e-4
0.014, -5.934e-4
0.015, -5.918e-4
0.016, -5.900e-4
0.017, -5.882e-4
0.018, -5.870e-4
0.019, -5.851e-4
0.020, -5.836e-4
0.021, -5.818e-4
0.022, -5.800e-4
0.023, -5.783e-4
0.024, -5.762e-4
0.025, -5.747e-4
0.026, -5.732e-4
0.027, -5.712e-4
0.028, -5.694e-4
0.029, -5.669e-4
0.030, -5.653e-4
0.031, -5.634e-4
0.032, -5.615e-4
0.033, -5.602e-4
0.034, -5.578e-4
0.035, -5.559e-4
0.036, -5.537e-4
0.037, -5.518e-4
0.038, -5.498e-4
0.039, -5.473e-4
0.040, -5.455e-4
0.041, -5.430e-4
0.042, -5.406e-4
0.043, -5.389e-4
0.044, -5.367e-4
0.045, -5.348e-4
0.046, -5.325e-4
0.047, -5.302e-4
0.048, -5.281e-4
0.049, -5.256e-4
0.050, -5.237e-4
0.051, -5.210e-4
0.052, -5.186e-4
0.053, -5.162e-4
0.054, -5.138e-4
0.055, -5.118e-4
0.056, -5.095e-4
0.057, -5.070e-4
0.058, -5.045e-4
0.059, -5.021e-4
0.060, -4.999e-4
0.061, -4.972e-4
0.062, -4.946e-4
0.063, -4.921e-4
0.064, -4.893e-4
0.065, -4.869e-4
0.066, -4.844e-4
0.067, -4.817e-4
0.068, -4.790e-4
0.069, -4.764e-4
0.070, -4.738e-4
0.071, -4.709e-4
0.072, -4.680e-4
0.073, -4.657e-4
0.074, -4.630e-4
0.075, -4.607e-4
0.076, -4.578e-4
0.077, -4.551e-4
0.078, -4.526e-4
0.079, -4.497e-4
0.080, -4.468e-4
0.081, -4.439e-4
0.082, -4.411e-4
0.083, -4.385e-4
0.084, -4.353e-4
0.085, -4.326e-4
0.086, -4.297e-4
0.087, -4.266e-4
0.088, -4.239e-4
0.089, -4.205e-4
0.090, -4.175e-4
0.091, -4.148e-4
0.092, -4.121e-4
0.093, -4.092e-4
0.094, -4.060e-4
0.095, -4.033e-4
0.096, -4.002e-4
0.097, -3.969e-4
0.098, -3.941e-4
0.099, -3.908e-4
0.100, -3.883e-4
0.101, -3.850e-4
0.102, -3.821e-4
0.103, -3.793e-4
0.104, -3.760e-4
0.105, -3.731e-4
0.106, -3.697e-4
0.107, -3.670e-4
0.108, -3.645e-4
0.109, -3.613e-4
0.110, -3.582e-4
0.111, -3.552e-4
0.112, -3.523e-4
0.113, -3.492e-4
0.114, -3.460e-4
0.115, -3.432e-4
0.116, -3.401e-4
0.117, -3.371e-4
0.118, -3.342e-4
0.119, -3.311e-4
0.120, -3.281e-4
0.121, -3.251e-4
0.122, -3.217e-4
0.123, -3.189e-4
0.124, -3.162e-4
0.125, -3.133e-4
0.126, -3.103e-4
0.127, -3.072e-4
0.128, -3.045e-4
0.129, -3.016e-4
0.130, -2.985e-4
0.131, -2.956e-4
0.132, -2.929e-4
0.133, -2.904e-4
0.134, -2.875e-4
0.135, -2.847e-4
0.136, -2.822e-4
0.137, -2.793e-4
0.138, -2.768e-4
0.139, -2.736e-4
0.140, -2.710e-4
0.141, -2.685e-4
0.142, -2.663e-4
0.143, -2.641e-4
0.144, -2.615e-4
0.145, -2.592e-4
0.146, -2.567e-4
0.147, -2.543e-4
0.148, -2.519e-4
0.149, -2.492e-4
0.150, -2.469e-4
0.151, -2.448e-4
0.152, -2.426e-4
0.153, -2.406e-4
0.154, -2.383e-4
0.155, -2.362e-4
0.156, -2.339e-4
0.157, -2.318e-4
0.158, -2.298e-4
0.159, -2.274e-4
0.160, -2.252e-4
0.161, -2.230e-4
0.162, -2.210e-4
0.163, -2.194e-4
0.164, -2.177e-4
0.165, -2.159e-4
0.166, -2.140e-4
0.167, -2.119e-4
0.168, -2.102e-4
0.169, -2.083e-4
0.170, -2.067e-4
0.171, -2.049e-4
0.172, -2.030e-4
0.173, -2.013e-4
0.174, -1.994e-4
0.175, -1.977e-4
0.176, -1.962e-4
0.177, -1.945e-4
0.178, -1.931e-4
0.179, -1.912e-4
0.180, -1.899e-4
0.181, -1.881e-4
0.182, -1.867e-4
0.183, -1.853e-4
0.184, -1.838e-4
0.185, -1.825e-4
0.186, -1.809e-4
0.187, -1.796e-4
0.188, -1.780e-4
0.189, -1.766e-4
0.190, -1.751e-4
0.191, -1.739e-4
0.192, -1.727e-4
0.193, -1.717e-4
0.194, -1.705e-4
0.195, -1.695e-4
0.196, -1.683e-4
0.197, -1.670e-4
0.198, -1.658e-4
0.199, -1.647e-4
0.200, -1.634e-4
0.201, -1.624e-4
0.202, -1.613e-4
0.203, -1.602e-4
0.204, -1.592e-4
0.205, -1.582e-4
0.206, -1.572e-4
0.207, -1.561e-4
0.208, -1.550e-4
0.209, -1.539e-4
0.210, -1.529e-4
0.211, -1.517e-4
0.212, -1.507e-4
0.213, -1.501e-4
0.214, -1.489e-4
0.215, -1.482e-4
0.216, -1.474e-4
0.217, -1.465e-4
0.218, -1.458e-4
0.219, -1.448e-4
0.220, -1.443e-4
0.221, -1.433e-4
0.222, -1.425e-4
0.223, -1.417e-4
0.224, -1.408e-4
0.225, -1.401e-4
0.226, -1.391e-4
0.227, -1.385e-4
0.228, -1.377e-4
0.229, -1.369e-4
0.230, -1.363e-4
0.231, -1.355e-4
0.232, -1.347e-4
0.233, -1.342e-4
0.234, -1.335e-4
0.235, -1.328e-4
0.236, -1.320e-4
0.237, -1.314e-4
0.238, -1.306e-4
0.239, -1.300e-4
0.240, -1.292e-4
0.241, -1.285e-4
0.242, -1.277e-4
0.243, -1.271e-4
0.244, -1.264e-4
0.245, -1.257e-4
0.246, -1.253e-4
0.247, -1.247e-4
0.248, -1.242e-4
0.249, -1.237e-4
0.250, -1.233e-4
0.251, -1.228e-4
0.252, -1.223e-4
0.253, -1.219e-4
0.254, -1.214e-4
0.255, -1.210e-4
0.256, -1.206e-4
0.257, -1.200e-4
0.258, -1.197e-4
0.259, -1.190e-4
0.260, -1.185e-4
0.261, -1.181e-4
0.262, -1.175e-4
0.263, -1.171e-4
0.264, -1.165e-4
0.265, -1.162e-4
0.266, -1.157e-4
0.267, -1.152e-4
0.268, -1.149e-4
0.269, -1.141e-4
0.270, -1.139e-4
0.271, -1.135e-4
0.272, -1.129e-4
0.273, -1.128e-4
0.274, -1.122e-4
0.275, -1.119e-4
0.276, -1.114e-4
0.277, -1.110e-4
0.278, -1.106e-4
0.279, -1.102e-4
0.280, -1.099e-4
0.281, -1.096e-4
0.282, -1.091e-4
0.283, -1.087e-4
0.284, -1.084e-4
0.285, -1.080e-4
0.286, -1.077e-4
0.287, -1.073e-4
0.288, -1.069e-4
0.289, -1.065e-4
0.290, -1.063e-4
0.291, -1.058e-4
0.292, -1.055e-4
0.293, -1.051e-4
0.294, -1.048e-4
0.295, -1.044e-4
0.296, -1.041e-4
0.297, -1.038e-4
0.298, -1.035e-4
0.299, -1.032e-4
0.300, -1.027e-4
0.301, -1.025e-4
0.302, -1.021e-4
0.303, -1.019e-4
0.304, -1.015e-4
0.305, -1.014e-4
0.306, -1.010e-4
0.307, -1.007e-4
0.308, -1.005e-4
0.309, -1.001e-4
0.310, -9.986e-5
0.311, -9.973e-5
0.312, -9.934e-5
0.313, -9.925e-5
0.314, -9.882e-5
0.315, -9.859e-5
0.316, -9.836e-5
0.317, -9.804e-5
0.318, -9.800e-5
0.319, -9.757e-5
0.320, -9.751e-5
0.321, -9.710e-5
0.322, -9.699e-5
0.323, -9.672e-5
0.324, -9.644e-5
0.325, -9.624e-5
0.326, -9.600e-5
0.327, -9.570e-5
0.328, -9.571e-5
0.329, -9.524e-5
0.330, -9.524e-5
0.331, -9.482e-5
0.332, -9.470e-5
0.333, -9.453e-5
0.334, -9.417e-5
0.335, -9.405e-5
0.336, -9.377e-5
0.337, -9.358e-5
0.338, -9.332e-5
0.339, -9.307e-5
0.340, -9.288e-5
0.341, -9.276e-5
0.342, -9.237e-5
0.343, -9.234e-5
0.344, -9.210e-5
0.345, -9.191e-5
0.346, -9.154e-5
0.347, -9.146e-5
0.348, -9.119e-5
0.349, -9.106e-5
0.350, -9.077e-5
0.351, -9.065e-5
0.352, -9.026e-5
0.353, -9.017e-5
0.354, -9.002e-5
0.355, -8.971e-5
0.356, -8.963e-5
0.357, -8.932e-5
0.358, -8.925e-5
0.359, -8.887e-5
0.360, -8.884e-5
0.361, -8.867e-5
0.362, -8.836e-5
0.363, -8.830e-5
0.364, -8.808e-5
0.365, -8.787e-5
0.366, -8.778e-5
0.367, -8.739e-5
0.368, -8.738e-5
0.369, -8.718e-5
0.370, -8.693e-5
0.371, -8.679e-5
0.372, -8.653e-5
0.373, -8.661e-5
0.374, -8.618e-5
0.375, -8.611e-5
0.376, -8.598e-5
0.377, -8.581e-5
0.378, -8.564e-5
0.379, -8.542e-5
0.380, -8.529e-5
0.381, -8.519e-5
0.382, -8.492e-5
0.383, -8.496e-5
0.384, -8.456e-5
0.385, -8.456e-5
0.386, -8.434e-5
0.387, -8.419e-5
0.388, -8.410e-5
0.389, -8.386e-5
0.390, -8.377e-5
0.391, -8.347e-5
0.392, -8.337e-5
0.393, -8.321e-5
0.394, -8.301e-5
0.395, -8.281e-5
0.396, -8.278e-5
0.397, -8.259e-5
0.398, -8.248e-5
0.399, -8.221e-5
0.400, -8.215e-5
0.401, -8.192e-5
0.402, -8.188e-5
0.403, -8.164e-5
0.404, -8.154e-5
0.405, -8.135e-5
0.406, -8.117e-5
0.407, -8.110e-5
0.408, -8.093e-5
0.409, -8.070e-5
0.410, -8.060e-5
0.411, -8.051e-5
0.412, -8.033e-5
0.413, -8.026e-5
0.414, -8.001e-5
0.415, -7.985e-5
0.416, -7.965e-5
0.417, -7.967e-5
0.418, -7.935e-5
0.419, -7.929e-5
0.420, -7.910e-5
0.421, -7.909e-5
0.422, -7.887e-5
0.423, -7.869e-5
0.424, -7.865e-5
0.425, -7.837e-5
0.426, -7.830e-5
0.427, -7.816e-5
0.428, -7.804e-5
0.429, -7.784e-5
0.430, -7.775e-5
0.431, -7.762e-5
0.432, -7.751e-5
0.433, -7.731e-5
0.434, -7.727e-5
0.435, -7.698e-5
0.436, -7.690e-5
0.437, -7.680e-5
0.438, -7.667e-5
0.439, -7.661e-5
0.440, -7.636e-5
0.441, -7.634e-5
0.442, -7.616e-5
0.443, -7.611e-5
0.444, -7.600e-5
0.445, -7.582e-5
0.446, -7.572e-5
0.447, -7.556e-5
0.448, -7.538e-5
0.449, -7.547e-5
0.450, -7.527e-5
0.451, -7.511e-5
0.452, -7.509e-5
0.453, -7.494e-5
0.454, -7.490e-5
0.455, -7.468e-5
0.456, -7.474e-5
0.457, -7.447e-5
0.458, -7.458e-5
0.459, -7.431e-5
0.460, -7.432e-5
0.461, -7.417e-5
0.462, -7.412e-5
0.463, -7.390e-5
0.464, -7.385e-5
0.465, -7.377e-5
0.466, -7.371e-5
0.467, -7.353e-5
0.468, -7.347e-5
0.469, -7.341e-5
0.470, -7.327e-5
0.471, -7.326e-5
0.472, -7.304e-5
0.473, -7.308e-5
0.474, -7.293e-5
0.475, -7.284e-5
0.476, -7.273e-5
0.477, -7.267e-5
0.478, -7.260e-5
0.479, -7.254e-5
0.480, -7.237e-5
0.481, -7.244e-5
0.482, -7.222e-5
0.483, -7.219e-5
0.484, -7.208e-5
0.485, -7.201e-5
0.486, -7.200e-5
0.487, -7.171e-5
0.488, -7.172e-5
0.489, -7.158e-5
0.490, -7.149e-5
0.491, -7.145e-5
0.492, -7.144e-5
0.493, -7.118e-5
0.494, -7.124e-5
0.495, -7.101e-5
0.496, -7.106e-5
0.497, -7.095e-5
0.498, -7.088e-5
0.499, -7.070e-5
